# Supplementary material for: Temporal transcriptome profiling reveals expression partitioning of homeologous genes contributing to heat and drought acclimation in wheat (Triticum aestivum L.)
Source: BMC Plant Biol. 2015 Jun 20;15:152. doi: 10.1186/s12870-015-0511-8 (PMC4474349; doi:10.1186/s12870-015-0511-8)
Supplement: Additional file 1: Table S1. — Summary of RNA-Seq data and reads mapping. [file 12870_2015_511_MOESM10_ESM.xls]

## Sheet: c1
Unigene	Annotation				Expression Value
	TF Family	Tair10 ID	Symbol	Annotation	CK	DS-1h	DS-6h	HS-1h	HS-6h	HD-1h	HD-6h
gnl_UG_TaS26728791	AP2/ERF	AT4G25480.1	DREB1A, CBF3, ATCBF3	dehydration response element B1A	1	79.0238	36.2348	9.54075	1	19.0747	4.77259
Traes_4BL_71E35BBC1.1	AP2/ERF	AT1G78080.1	RAP2.4	related to AP2 4	23.636	2320.04	681.172	119.927	7.77218	165.366	82.8255
gnl_UG_TaS33259565	AP2/ERF	AT4G25480.1	DREB1A, CBF3, ATCBF3	dehydration response element B1A	1	48.3452	30.1347	2.75146	1	7.7179	3.35227
Traes_4AS_1E79E1072.1	AP2/ERF	AT1G78080.1	RAP2.4	related to AP2 4	76.2712	4086.24	1694.87	217.522	20.7569	368.051	214.962
comp93342_c0_seq1	B3	#N/A	#N/A	#N/A	16.4003	341.418	66.8487	6.77194	33.0665	34.28	52.2569
Traes_2DL_8BE259F4B.1	bHLH	AT5G57150.2		basic helix-loop-helix (bHLH) DNA-binding superfamily protein	84.9827	136.474	55.424	97.7808	20.2806	60.9877	93.6381
Traes_5BL_39FD9626E.5	bHLH	AT5G43650.1	BHLH92	basic helix-loop-helix (bHLH) DNA-binding superfamily protein	300.385	576.252	132.229	339.538	144.076	228.297	56.9572
Traes_2BL_070D9E2AD.2	bHLH	AT5G57150.4		basic helix-loop-helix (bHLH) DNA-binding superfamily protein	93.9101	134.154	69.8038	79.3941	16.8872	75.2292	33.915
Traes_7AS_D56F0F9E5.2	bHLH	AT2G24260.1	LRL1	LJRHL1-like 1	296.986	654.876	369.512	195.121	122.942	108.587	143.489
Traes_5BL_DDC2491F7.1	bHLH	AT5G67060.1	HEC1	basic helix-loop-helix (bHLH) DNA-binding superfamily protein	9.54821	1619.07	1157.74	27.0935	12.1815	40.048	69.1916
Traes_6AS_C1A37E015.1	bHLH	AT3G50330.1	HEC2	basic helix-loop-helix (bHLH) DNA-binding superfamily protein	1.59477	65.4339	29.1018	2.56014	2.11806	1	9.47267
comp77244_c0_seq4	bHLH	AT5G56960.1		basic helix-loop-helix (bHLH) DNA-binding family protein	5.04096	45.5666	1.97986	2.56014	1	1.92994	1
Traes_6BS_4B23FB2A3.2	bZIP	#N/A	#N/A	#N/A	38.3302	52.9141	17.2159	12.0643	22.78	12.47	20.7473
Traes_5BL_096B0BDA8.2	C2H2	AT2G02080.1	AtIDD4, IDD4	indeterminate(ID)-domain 4	287.347	883.276	224.827	364.276	229.905	283.55	284.559
Traes_5DL_13706ACAF.2	C2H2	AT2G02080.1	AtIDD4, IDD4	indeterminate(ID)-domain 4	83.904	181.829	50.5744	80.6771	80.814	42.8443	63.086
Traes_5BL_7F56360BF.1	C2H2	AT1G27730.1	STZ, ZAT10	salt tolerance zinc finger	144.422	598.887	301.444	234.475	155.236	251.949	96.4591
Traes_5DL_0C5F4342D.1	C2H2	#N/A	#N/A	#N/A	39.603	127.962	85.5511	55.7625	61.6873	51.4695	19.3424
Traes_5BL_BA26BA910.1	C2H2	AT1G34370.1	STOP1	C2H2 and C2HC zinc fingers superfamily protein	10.5718	52.6297	12.2112	3.56951	8.37137	1	2.43054
comp71084_c0_seq6	CO-like	#N/A	#N/A	#N/A	3.8821	481.933	78.198	6.1454	1.724	1.92994	2.40639
Traes_6AL_07D3EB2D3.1	CPP	AT3G54420.1	ATEP3, ATCHITIV, CHIV, EP3	homolog of carrot EP3-3 chitinase	34.7432	313.624	25.6442	27.0935	42.2608	26.3958	18.4102
Traes_5DL_82E82F8F9.1	GARP	AT5G16560.1	KAN, KAN1	Homeodomain-like superfamily protein	23.442	56.2923	47.8937	24.5803	8.51815	23.7115	15.1032
Traes_2AS_7BD3963BD.1	GRAS	AT1G50600.1	SCL5	scarecrow-like 5	988.365	1918.69	1167.35	615.313	562.173	540.558	475.475
Traes_4AL_FF199F127.1	GRAS	AT2G37650.1		GRAS family transcription factor	33.3289	56.3855	19.7625	11.2387	14.0037	4.81335	6.17303
Traes_2BS_D007D6598.1	GRAS	AT1G50600.1	SCL5	scarecrow-like 5	659.426	1597.34	1010.23	449.585	447.586	472.773	392.251
Traes_5BL_4A3874701.1	HB-other	AT5G06710.1	HAT14	homeobox from Arabidopsis thaliana	62.3563	88.4629	27.7083	46.6024	20.1493	36.1487	3.81793
comp94015_c0_seq1	MADS	AT2G24840.1	AGL61, DIA	AGAMOUS-like 61	15.3731	44.1726	2.44671	20.5008	1	18.7997	1
Traes_5DS_8F3BD4450.2	MYB	AT2G37630.1	ATPHAN, AS1, ATMYB91, MYB91	myb-like HTH transcriptional regulator family protein	52.7378	72.3392	21.9745	32.1946	8.8047	20.0415	19.3371
Traes_4AL_8FABAA6C3.2	NAC	AT2G46770.1	NST1, EMB2301, ANAC043	NAC (No Apical Meristem) domain transcriptional regulator superfamily protein	20.8312	84.8542	46.6499	23.6032	29.3329	35.215	5.69829
Traes_7DS_78B5508C0.2	NAC	AT1G25580.1	SOG1, ANAC008	NAC (No Apical Meristem) domain transcriptional regulator superfamily protein	169.005	377.196	46.7608	148.249	30.4534	128.933	32.9753
Traes_7BS_99BF8BA2F.2	NAC	AT1G25580.1	SOG1, ANAC008	NAC (No Apical Meristem) domain transcriptional regulator superfamily protein	112.006	162.094	40.4095	89.825	26.7341	76.9584	32.9739
Traes_7DL_A8C4FFABB.1	NAC	AT2G17040.1	anac036, NAC036	NAC domain containing protein 36	535.719	1548.72	97.1446	224.042	14.9567	90.2602	20.7483
gnl_UG_TaS52541365	NAC	AT2G17040.1	anac036, NAC036	NAC domain containing protein 36	253.533	792.93	89.3969	108.796	13.7443	55.1823	9.93807
Traes_7AS_6E6A5CD04.1	NAC	AT1G25580.1	SOG1, ANAC008	NAC (No Apical Meristem) domain transcriptional regulator superfamily protein	104.01	194.804	24.6638	79.8331	14.8467	49.5067	15.5787
Traes_5DL_43FC1B296.2	NAC	AT5G22380.1	anac090, NAC090	NAC domain containing protein 90	19.6017	155.095	40.4638	13.7054	3.72294	8.63282	14.167
Traes_4BL_35C9289F3.2	NAC	AT2G17040.1	anac036, NAC036	NAC domain containing protein 36	62.1551	170.48	18.1482	18.9021	1	3.63551	4.29094
Traes_3B_648E7239D.2	NAC	AT5G22380.1	anac090, NAC090	NAC domain containing protein 90	3.22518	37.9122	3.47495	4.09139	1.75175	2.96688	1.95246
Traes_7DL_91CFE828F.1	NAC	AT1G56010.2	NAC1, ANAC022	NAC domain containing protein 1	53.3072	205.938	101.955	11.0264	17.2958	13.4202	8.99229
Traes_7AL_628A69311.1	NAC	AT1G56010.2	NAC1, ANAC022	NAC domain containing protein 1	20.0094	90.0706	49.0747	3.56951	14.529	14.9074	13.7053
Traes_1AL_C76BCC7EC.1	NAC	AT5G22380.1	anac090, NAC090	NAC domain containing protein 90	2.56854	80.0439	1	1	1	1	1
Traes_1AL_179FC28F2.1	NAC	AT5G22380.1	anac090, NAC090	NAC domain containing protein 90	1.41402	38.1148	1.52931	1	1	1	1
Traes_4DL_B29067862.2	NAC	AT2G17040.1	anac036, NAC036	NAC domain containing protein 36	89.9909	286.038	32.7188	5.27091	8.12526	1.90602	4.76186
Traes_3B_9697CD830.1	NAC	AT3G44350.2	anac061, NAC061	NAC domain containing protein 61	9.89119	95.5797	11.3255	2.75146	1.41271	4.84425	1.95246
Traes_4BL_7DA93696E.1	NF-Y	AT1G72830.1	HAP2C, ATHAP2C, NF-YA3	nuclear factor Y, subunit A3	36.3548	69.1257	43.2438	11.2387	31.6077	23.8423	42.3827
Traes_4BS_B7B7EFF37.1	NF-Y	AT3G20910.1	NF-YA9	nuclear factor Y, subunit A9	166.415	374.519	197.154	53.6543	142.824	149.316	190.045
Traes_2BS_F23D9EA93.1	NF-Y	AT4G14540.1	NF-YB3	nuclear factor Y, subunit B3	260.392	607.029	231.545	149.68	215.182	172.999	308.544
comp79394_c3_seq36	S1Fa-like	AT4G21380.1	ARK3, RK3	receptor kinase 3	85.4643	270.897	113.294	25.3921	8.83616	45.7556	6.64754
Traes_3B_ADCF93AE0.4	SAP	AT1G52360.1		Coatomer, beta' subunit	546.095	783.266	380.715	168.144	392.931	284.017	370.635
Traes_4DS_7D8A5F90B.1	SAP	AT3G15980.1		Coatomer, beta' subunit	196.107	704.881	153.266	29.2548	46.7515	51.4069	37.206
Traes_5DL_7E2053226.2	WRKY	AT1G69310.2	WRKY57, ATWRKY57	WRKY DNA-binding protein 57	233.982	615.747	171.598	210.261	67.3407	240.781	71.546
Traes_3B_E408A7B56.1	WRKY	AT5G26170.1	WRKY50, ATWRKY50	WRKY DNA-binding protein 50	136.433	335.693	126.537	106.89	15.7092	40.048	24.9797
Traes_5BL_682AEF9E6.1	WRKY	AT1G69310.2	WRKY57, ATWRKY57	WRKY DNA-binding protein 57	32.3868	65.6597	24.8677	23.8977	6.17736	17.1264	9.4613
Traes_5DL_5C93510D5.1	WRKY	AT2G46400.1	WRKY46, ATWRKY46	WRKY DNA-binding protein 46	35.5028	56.3619	12.1635	17.262	24.9698	19.1046	11.8129
Traes_2AS_6269D889E.1	WRKY	AT4G11070.1	WRKY41, AtWRKY41	WRKY family transcription factor	174.673	291.709	79.7838	78.0821	11.3312	61.5338	15.5839
Traes_3AL_AB2BAE660.1	WRKY	AT5G26170.1	WRKY50, ATWRKY50	WRKY DNA-binding protein 50	121.27	225.571	81.226	96.2238	20.2285	57.954	23.0991
Traes_2BS_B65714572.1	WRKY	AT4G11070.1	WRKY41, AtWRKY41	WRKY family transcription factor	97.8784	304.356	47.7423	21.2529	1.724	33.3435	1.475
Traes_2DS_AD8820C42.1	WRKY	#N/A	#N/A	#N/A	133.203	258.917	38.2529	20.3651	6.90071	11.5037	8.99
Traes_5DL_C93641E43.1	WRKY	AT4G23810.1	WRKY53, ATWRKY53	WRKY family transcription factor	236.407	510.36	86.5644	64.1262	142.608	93.3614	101.633
Traes_3B_F45FCFE62.1	WRKY	AT4G23810.1	WRKY53, ATWRKY53	WRKY family transcription factor	85.9238	172.521	30.2912	71.3688	13.1693	40.9835	10.8711
Traes_2DS_9F6EA1670.1	ZF-Dof	AT5G39660.2	CDF2	cycling DOF factor 2	187.457	336.263	66.1612	219.259	19.2628	59.0077	11.3419

## Sheet: c2
Unigene	Annotation				Expression Value
	TF Family	Tair10 ID	Symbol	Annotation	CK	DS-1h	DS-6h	HS-1h	HS-6h	HD-1h	HD-6h
gnl_UG_TaS52541229	AP2/ERF	AT4G25480.1	DREB1A, CBF3, ATCBF3	dehydration response element B1A	1	72.4859	481.221	9.4884	1	21.9766	41.9155
comp69572_c1_seq4	AP2/ERF	#N/A	#N/A	#N/A	1	12.098	87.4854	1	1	1	1.95246
Traes_5DL_26F3B188A.2	AP2/ERF	AT1G53910.3	RAP2.12	related to AP2 12	588.413	468.449	1284.74	654.868	1016.37	331.706	542.283
comp77510_c1_seq1	AP2/ERF	AT4G39780.1		Integrase-type DNA-binding superfamily protein	13.8561	191.837	768.877	135.424	26.2024	201.102	127.967
comp72639_c1_seq1	AP2/ERF	AT2G47520.1	HRE2	Integrase-type DNA-binding superfamily protein	83.3808	9.79361	184.653	7.87179	7.12748	11.5196	4.28737
Traes_7DS_3570A0055.2	AP2/ERF	AT3G14230.2	RAP2.2	related to AP2 2	563.004	642.99	3782.88	773.604	1467.91	775.958	1291.45
comp70032_c1_seq1	AP2/ERF	#N/A	#N/A	#N/A	1.41402	4.82018	54.2723	1.85807	1	1	5.69767
tplb0008k16	AP2/ERF	AT4G25480.1	DREB1A, CBF3, ATCBF3	dehydration response element B1A	1	365.854	2146.23	49.5901	12.773	127.074	177.342
gnl_UG_TaS52544459	AP2/ERF	AT5G50080.1	ERF110	ethylene response factor 110	2.0098	4.0462	66.5231	4.37702	21.0269	5.81618	17.4593
comp79219_c1_seq1	AP2/ERF	AT3G14230.3	RAP2.2	related to AP2 2	182.583	167.682	790.617	250.523	360.692	169.628	147.25
Traes_6BS_444DFA94E.2	ARF	AT5G20730.2	NPH4, MSG1, IAA21, ARF7, TIR5, BIP	Transcriptional factor B3 family protein / auxin-responsive factor AUX/IAA-related	128.678	99.1808	417.235	157.065	140.044	189.104	89.4284
Traes_6DS_8BE5BE6AC.1	ARF	AT1G19220.1	ARF19, IAA22, ARF11	auxin response factor 19	202.749	175.842	418.132	282.988	113.058	187.887	130.791
Traes_4DL_59B1C9052.1	B3	AT1G68840.2	RAV2, AtRAV2	related to ABI3/VP1 2	10.0835	18.3443	74.0562	8.60235	4.79401	2.96688	7.10966
comp80141_c1_seq34	B3	#N/A	#N/A	#N/A	337.299	471.916	1744.57	402.066	419.303	273.241	366.4
Traes_2AS_F4CEC9849.2	B3	AT4G32010.1	HSL1, HSI2-L1, VAL2	HSI2-like 1	469.122	432.142	987.404	384.231	426.083	424.76	455.289
Traes_4AL_22D34B3B5.1	B3	#N/A	#N/A	#N/A	40.1149	54.2129	169.66	66.4301	20.6959	45.6814	47.5562
Traes_7DL_8715EA9EA.1	BES1	AT1G78700.1	BEH4	BES1/BZR1 homolog 4	92.6894	86.9074	186.248	70.7689	89.5558	88.36	53.6691
Traes_1BS_D1FCBFBE8.1	bHLH	AT1G09530.2	PIF3, POC1, PAP3	phytochrome interacting factor 3	36.273	67.5914	420.524	27.8208	25.4244	16.0627	70.126
Traes_6AL_FACBEB134.1	bHLH	AT2G18300.1		basic helix-loop-helix (bHLH) DNA-binding superfamily protein	39.4536	27.1794	152.694	80.6485	41.9365	36.2251	42.8507
Traes_6BL_5AA3D02B3.2	bHLH	AT4G36930.1	SPT	basic helix-loop-helix (bHLH) DNA-binding superfamily protein	18.1747	24.0782	61.3701	45.4403	34.5632	39.9501	32.9736
comp75040_c0_seq2	bHLH	AT5G41315.1	GL3, MYC6.2	basic helix-loop-helix (bHLH) DNA-binding superfamily protein	23.1584	26.9708	102.782	14.6726	20.8237	7.64717	35.7952
Traes_5BL_34CEC5885.2	bHLH	AT5G50915.2		basic helix-loop-helix (bHLH) DNA-binding superfamily protein	24.4374	27.2751	153.453	18.9823	3.55933	21.0275	6.17065
Traes_5AL_F72B730FE.2	bHLH	AT5G50915.2		basic helix-loop-helix (bHLH) DNA-binding superfamily protein	43.0347	56.7185	655.109	33.3673	8.73468	41.9496	35.7969
comp91155_c0_seq8	bHLH	AT4G28800.1		basic helix-loop-helix (bHLH) DNA-binding superfamily protein	6.79642	10.8	81.1652	2.56014	9.11622	1.92994	3.34656
Traes_2BL_E82F7902D.1	bHLH	AT1G61660.1		basic helix-loop-helix (bHLH) DNA-binding superfamily protein	104.763	138.666	266.947	89.0742	48.9201	31.2784	32.9755
Traes_2DL_DCD7B13A8.1	bHLH	AT1G61660.1		basic helix-loop-helix (bHLH) DNA-binding superfamily protein	152.373	168.161	462.686	156.348	72.0063	24.8049	73.8866
Traes_2AL_FA1957F59.1	bZIP	AT1G06070.1		Basic-leucine zipper (bZIP) transcription factor family protein	44.637	62.9458	257.12	47.1438	75.8556	58.0186	72.9461
Traes_5AL_D9A4DFF71.1	bZIP	#N/A	#N/A	#N/A	93.1295	89.5411	1209.22	415.571	239.845	508.688	175.49
Traes_5BL_F3018E8CA.1	bZIP	AT2G35530.1	bZIP16, AtbZIP16	basic region/leucine zipper transcription factor 16	1	11.4054	79.1418	9.57268	14.7228	21.6392	24.0384
Traes_4BL_CB29C15C5.1	bZIP	AT2G22540.1	SVP, AGL22	K-box region and MADS-box transcription factor family protein	243.75	251.285	532.946	331.868	206.967	358.833	252.118
Traes_5DL_67A38E9B7.1	bZIP	#N/A	#N/A	#N/A	74.5286	100.896	962.48	260.204	197.963	317.071	178.311
Traes_3B_5D3F7382A.1	bZIP	AT3G56850.1	AREB3, DPBF3	ABA-responsive element binding protein 3	25.9539	39.0035	94.6596	15.5372	27.7767	24.8226	28.7416
Traes_4DL_5640A8CC5.1	bZIP	AT2G22540.1	SVP, AGL22	K-box region and MADS-box transcription factor family protein	149.292	181.015	373.142	196.822	97.3092	233.415	141.133
Traes_5DL_75AEE92BB.1	bZIP	AT2G35530.1	bZIP16, AtbZIP16	basic region/leucine zipper transcription factor 16	1	11.239	80.9476	2.56014	2.11806	4.84425	8.04905
Traes_5AL_538EC4C86.1	bZIP	AT1G43700.1	VIP1, SUE3	VIRE2-interacting protein 1	71.7526	68.2955	149.738	46.6713	94.0693	35.1798	72.9485
Traes_5BL_6888AE9CB.1	C2H2	AT3G57670.1	NTT, WIP2	C2H2-type zinc finger family protein	12.9126	23.523	96.6635	25.5961	5.45852	12.438	5.69829
gnl_UG_TaS26028795	C2H2	AT2G28710.1		C2H2-type zinc finger family protein	1	2.89644	94.574	1	1.83901	1	1
Traes_3B_72EA1BDB5.1	C2H2	AT1G55110.1	AtIDD7, IDD7	indeterminate(ID)-domain 7	68.9474	45.264	155.231	45.9793	27.6358	29.5431	36.7375
comp84296_c1_seq1	C2H2	AT1G75710.1		C2H2-like zinc finger protein	82.5143	78.434	222.217	144.929	73.961	38.1251	60.7299
Traes_4DL_6EBD74330.2	C2H2	AT1G80730.1	ZFP1, ATZFP1	zinc-finger protein 1	41.5321	32.7698	130.329	44.9035	72.753	46.5853	58.3722
Traes_4AS_501676A91.1	C2H2	AT5G66730.1		C2H2-like zinc finger protein	31.9463	54.995	133.739	22.7016	29.5687	30.3537	56.9754
Traes_6AS_C15119294.1	C2H2	AT1G03840.1	MGP	C2H2 and C2HC zinc fingers superfamily protein	21.6907	26.6907	56.9279	1.79506	2.86248	2.77034	5.22786
Traes_1DL_42DED5F78.3	C3H	AT2G16485.1		nucleic acid binding;zinc ion binding;DNA binding	128.225	174.381	453.669	135.88	151.695	116.953	159.948
Traes_3DS_FA67FB052.1	C3H	AT2G47850.3		Zinc finger C-x8-C-x5-C-x3-H type family protein	233.873	266.479	521.607	302.324	159.171	189.168	269.997
Traes_6DL_6FAD063EE.2	CO-like	AT5G48250.1		B-box type zinc finger protein with CCT domain	9.42588	12.7682	155.57	24.7172	8.12526	57.0537	28.7434
Traes_6BL_6ECA375B9.1	CO-like	AT5G48250.1		B-box type zinc finger protein with CCT domain	13.3114	13.3777	112.706	25.5961	7.73325	36.2383	27.3386
Traes_1AL_F16BCEC90.2	CPP	AT3G22760.1	SOL1	Tesmin/TSO1-like CXC domain-containing protein	27.5083	32.0526	57.616	33.2099	25.2398	24.8173	18.3951
Traes_2AL_8EC530273.1	E2F/DP	AT2G36010.1	E2F3, ATE2FA	E2F transcription factor 3	165.689	193.891	679.104	191.937	173.264	122.654	243.647
comp90369_c0_seq3	FAR1	AT4G38180.1	FRS5	FAR1-related sequence 5	69.5967	121.496	244.59	46.0364	72.1325	172.968	133.619
Traes_5BL_1783B924B.1	FAR1	AT4G38180.1	FRS5	FAR1-related sequence 5	176.612	225.011	382.535	237.99	271.506	187.328	247.9
comp48236_c0_seq2	FAR1	#N/A	#N/A	#N/A	1	2.27551	149.711	1	1	1	1
gnl_UG_TaS61832097	FAR1	AT4G38180.1	FRS5	FAR1-related sequence 5	307.733	353.661	650.408	56.8635	151.27	56.1454	377.212
Traes_2AS_28B163E7C.1	GARP	AT5G18240.4	MYR1	myb-related protein 1	39.831	40.102	149.267	27.3487	27.3426	33.3435	76.2387
tplb0006d11	GRAS	AT4G00150.1	HAM3, ATHAM3, LOM3	GRAS family transcription factor	100.882	131.724	646.838	71.1275	28.4078	118.825	124.205
comp89830_c1_seq1	GRAS	AT3G54220.1	SCR, SGR1	GRAS family transcription factor	28.5298	41.2898	158.248	26.4158	4.00199	7.53173	2.8793
Traes_6DL_4C3F04219.1	GRF	AT3G13960.1	AtGRF5, GRF5	growth-regulating factor 5	1.9129	4.54203	144.075	1	1	1	1
Traes_4AL_4954CD38D.1	GRF	AT4G37740.1	AtGRF2, GRF2	growth-regulating factor 2	19.6017	28.4642	53.2825	39.3844	32.5723	19.0313	18.3957
Traes_5BL_9C32B27E2.1	HB-other	AT2G46680.1	ATHB-7, ATHB7, HB-7	homeobox 7	154.079	161.457	625.702	148.56	45.1257	82.8496	45.6712
Traes_4BL_78DD63002.1	HB-other	AT5G06710.1	HAT14	homeobox from Arabidopsis thaliana	143.365	181.427	586.812	201.055	209.095	476.292	276.098
Traes_1BL_BCA60D8B6.2	HB-other	AT5G06710.1	HAT14	homeobox from Arabidopsis thaliana	2.70064	16.35	359.298	1.79506	1.75175	2.96688	43.3238
Traes_3DL_6B1815F7D.1	HB-other	AT4G35550.1	HB-4, WOX13, ATWOX13	WUSCHEL related homeobox 13	24.7756	35.424	208	21.9866	36.1259	30.5378	23.5686
Traes_2BL_B69300543.1	HB-other	AT2G46680.1	ATHB-7, ATHB7, HB-7	homeobox 7	21.0035	1315.9	4780.94	992.642	75.8934	1479.02	226.717
Traes_3B_784EA6FC3.1	HB-other	AT4G35550.1	HB-4, WOX13, ATWOX13	WUSCHEL related homeobox 13	27.7188	40.4976	212.754	32.3899	31.6418	33.3513	24.9797
Traes_3B_F224140D2.1	HB-other	AT4G35550.1	HB-4, WOX13, ATWOX13	WUSCHEL related homeobox 13	39.8566	63.9223	287.157	55.2303	48.6608	71.3924	48.9626
Traes_2AL_BFB0C6D4C.1	HB-other	AT2G46680.1	ATHB-7, ATHB7, HB-7	homeobox 7	138.879	1950.59	8649.72	772.182	165.311	1309.3	422.796
Traes_4BL_BE10705D5.2	HB-other	AT4G36740.1	HB-5, ATHB40, HB40	homeobox protein 40	1.62718	7.42289	154.097	1.85807	1.724	1	3.34656
Traes_5BL_028D02DF6.1	HB-other	AT3G01470.1	ATHB-1, ATHB1, HD-ZIP-1, HAT5, HB-1	homeobox 1	50.8541	55.9952	168.581	42.5216	11.1916	43.6757	31.5644
Traes_2BS_8A1FE01EE.1	HB-other	AT5G17810.2	WOX12	WUSCHEL related homeobox 12	1	2.89644	157.483	5.17883	1.41271	1	3.34656
gnl_UG_TaS50381020	HB-other	AT2G46680.1	ATHB-7, ATHB7, HB-7	homeobox 7	4.08229	243.979	2167.33	29.6812	6.20549	120.559	116.681
Traes_3AL_D0053C177.2	HB-other	AT4G35550.1	HB-4, WOX13, ATWOX13	WUSCHEL related homeobox 13	17.8902	26.5801	106.234	35.9396	26.2821	48.1947	21.6877
Traes_4BL_B64C157DC.1	HSF	AT3G24520.1	AT-HSFC1, HSFC1	heat shock transcription factor C1	2.56854	69.7005	216.846	17.2382	3.92578	40.9164	48.0223
Traes_3B_C25DF6B46.1	HSF	AT3G24520.1	AT-HSFC1, HSFC1	heat shock transcription factor C1	1.2828	58.5665	992.809	2.75146	1	1.90602	47.5526
Traes_3B_6396F53A9.1	HSF	AT3G24520.1	AT-HSFC1, HSFC1	heat shock transcription factor C1	1	8.30416	87.0548	1	1	1	5.70272
Traes_3B_5BE5A6676.1	HSF	AT3G24520.1	AT-HSFC1, HSFC1	heat shock transcription factor C1	8.39688	47.8529	1202.75	32.2651	138.008	43.7813	417.178
Traes_4DL_9A51D1EB2.1	HSF	AT3G24520.1	AT-HSFC1, HSFC1	heat shock transcription factor C1	1	4.65849	194.593	1	1	1	1
Traes_5DL_CC6B44AD3.1	LBD	AT2G30130.1	ASL5, LBD12, PCK1	Lateral organ boundaries (LOB) domain family protein	2.0098	5.95491	54.3784	4.44814	9.52373	2.96688	10.4014
Traes_1BS_CE38938A8.1	LBD	AT2G28500.1	LBD11	LOB domain-containing protein 11	2.28347	2.27551	55.1897	6.39047	24.6084	1.92994	11.3411
Traes_1DS_A31FB6CB2.1	LBD	AT2G28500.1	LBD11	LOB domain-containing protein 11	42.4688	45.1659	181.305	69.6678	51.2964	28.6233	48.0254
Traes_7DL_CAF83263E.2	MADS	AT1G71692.1	AGL12, XAL1	AGAMOUS-like 12	6.05888	7.8698	49.8174	6.16872	1.83901	16.1419	10.8711
Traes_7DS_68DE33D2A.1	MADS	AT1G24260.2	SEP3, AGL9	K-box region and MADS-box transcription factor family protein	11.0262	15.69	54.3784	18.0314	6.92386	15.9558	11.3411
Traes_1AL_5F5A87122.2	MADS	AT4G09960.1	STK, AGL11	K-box region and MADS-box transcription factor family protein	18.1747	16.5168	54.5565	17.2379	21.9273	10.536	13.2229
Traes_1DS_F22A3DB6A.1	MADS	AT4G18960.1	AG	K-box region and MADS-box transcription factor family protein	2.22086	1.29537	60.7347	3.56951	1.36624	1.90602	2.4068
Traes_6AS_D6ABA1D79.1	MADS	AT2G45660.1	AGL20, SOC1, ATSOC1	AGAMOUS-like 20	77.5336	125.8	371.019	146.578	96.006	93.2372	98.8116
Traes_4DS_F6E1A4F88.1	MYB	AT1G17950.1	ATMYB52, BW52, MYB52	myb domain protein 52	17.6768	21.5338	60.6219	16.3721	22.8525	5.72347	18.8779
Traes_7DL_1FA87027B.1	MYB	AT5G67300.1	ATMYBR1, ATMYB44, MYBR1, MYB44	myb domain protein r1	1.2828	8.11603	75.6174	1	1	1	1.93534
Traes_1BS_B44ECE28C.1	MYB	AT3G46130.1	ATMYB48, ATMYB48-3, MYB48	myb domain protein 48	399.265	451.337	742.956	125.187	133.437	97.861	324.53
Traes_3B_28559D303.2	MYB_related	AT5G58900.1		Homeodomain-like transcriptional regulator	36.5496	59.4665	147.503	51.1268	88.4908	76.2103	78.6031
Traes_3B_F6CE72D8D.2	MYB_related	AT5G58900.1		Homeodomain-like transcriptional regulator	32.6751	20.0286	73.9543	4.46036	18.1266	13.4202	23.1018
Traes_2DL_31EED5C94.1	MYB_related	AT1G18330.2	EPR1, RVE7	Homeodomain-like superfamily protein	2.94053	3.0528	426.417	2.56014	39.3061	4.58494	149.599
Traes_6AS_93815D497.1	MYB_related	AT5G67300.1	ATMYBR1, ATMYB44, MYBR1, MYB44	myb domain protein r1	7.65918	12.9245	64.5429	11.83	1.724	1	1.93534
Traes_3B_B45238368.1	MYB_related	AT5G56840.1		myb-like transcription factor family protein	66.1129	297.144	1070.65	77.8988	45.9333	57.7251	106.805
Traes_2BL_3041037F1.1	MYB_related	AT1G18330.2	EPR1, RVE7	Homeodomain-like superfamily protein	5.66608	5.47259	411.445	2.75146	13.7443	2.96688	72.9462
Traes_2BS_B8359978A.2	NAC	AT3G04060.1	anac046, NAC046	NAC domain containing protein 46	1.84283	5.34491	213.939	1	1.36624	1	4.77008
Traes_2BL_D718E27A9.1	NAC	AT4G28530.1	anac074, NAC074	NAC domain containing protein 74	4.16935	1.66702	48.8355	3.32558	3.92916	2.77034	18.8676
Traes_6DL_1ABE78799.1	NAC	AT4G28530.1	anac074, NAC074	NAC domain containing protein 74	27.3953	48.1453	192.205	42.9328	26.9704	42.9051	77.6487
Traes_2AL_8A23618BA.1	NAC	AT5G64530.1	ANAC104, XND1	xylem NAC domain 1	2.22086	5.4329	69.3424	3.49227	2.5167	5.77055	10.8711
Traes_5AL_7ED9D05C5.1	NAC	AT3G15510.1	ATNAC2, ANAC056, NARS1, NAC2	NAC domain containing protein 2	1.41402	6.03726	147.948	1.79506	4.74754	1	2.40639
Traes_5BL_CC18CAD72.1	NAC	AT1G69490.1	NAP, ANAC029, ATNAP	NAC-like, activated by AP3/PI	11.726	127.806	4541.77	40.1161	59.2146	9.5556	177.814
Traes_3B_913263509.1	NAC	AT1G77450.1	anac032, NAC032	NAC domain containing protein 32	108.45	228.774	559.135	79.3941	238.768	69.5541	136.902
Traes_2BS_00566A85C.1	NAC	AT5G61430.1	ANAC100, ATNAC5, NAC100	NAC domain containing protein 100	342.581	859.842	5635.62	208.934	1174.77	132.096	1875.94
Traes_3B_BB32DAA31.2	NAC	AT1G61110.1	anac025, NAC025	NAC domain containing protein 25	27.3006	30.5116	336.445	11.929	16.8658	10.4793	83.7623
gnl_UG_TaS17889988	NAC	AT5G13180.1	ANAC083, VNI2, NAC083	NAC domain containing protein 83	24.3845	44.0807	248.761	26.4732	21.328	32.1366	28.2751
Traes_2DL_61C443C56.1	NAC	AT5G64530.1	ANAC104, XND1	xylem NAC domain 1	2.56854	3.74615	76.218	3.61073	2.5167	2.81381	6.16798
gnl_UG_TaS17888211	NAC	AT5G13180.1	ANAC083, VNI2, NAC083	NAC domain containing protein 83	46.3451	36.4266	126.995	30.8393	33.3621	19.9571	15.1163
comp86020_c2_seq1	NAC	AT5G13180.1	ANAC083, VNI2, NAC083	NAC domain containing protein 83	113.773	210.979	1190.91	108.675	96.3794	153.796	157.593
Traes_5DL_D1D0CA79E.1	NAC	AT1G69490.1	NAP, ANAC029, ATNAP	NAC-like, activated by AP3/PI	35.2339	183.999	3328.69	97.1932	101.808	14.3645	142.544
comp90023_c0_seq78	NAC	AT3G04060.1	anac046, NAC046	NAC domain containing protein 46	10.9283	20.1893	149.913	58.2728	18.6462	31.3767	15.1033
Traes_1DL_3F6454D50.2	NF-Y	AT3G53340.1	NF-YB10	nuclear factor Y, subunit B10	37.192	32.453	100.675	34.9084	35.1042	31.4881	23.0998
Traes_1AL_95111FAAC.2	NF-Y	AT2G38880.7	NF-YB1	nuclear factor Y, subunit B1	27.0344	30.7515	71.4257	29.9218	21.2345	47.6429	17.4546
tplb0038f09	NF-Y	AT1G54830.3	NF-YC3	nuclear factor Y, subunit C3	197.321	221.289	461.76	228.192	183.84	168.96	214.965
Traes_2BL_3237AA694.1	NF-Y	AT4G14540.1	NF-YB3	nuclear factor Y, subunit B3	218.089	229.892	354.605	45.482	16.8872	23.8097	50.3751
Traes_4BS_43C44F47B.1	Nin-like	AT3G59580.2		Plant regulator RWP-RK family protein	93.3242	76.6877	167.37	57.1108	57.8381	40.0508	66.8328
gnl_UG_TaS61811863	SAP	AT1G79990.3		structural molecules	158.687	143.245	309.138	39.8062	37.3928	39.0663	42.8524
comp89628_c0_seq45	SAP	AT1G79990.5		structural molecules	256.508	234.005	473.349	63.91	82.6472	100.624	121.859
tplb0001m18	SBP	AT5G50570.2	SPL13A, SPL13	Squamosa promoter-binding protein-like (SBP domain) transcription factor family protein	60.0821	280.607	1518.08	87.822	383.426	132.816	392.708
Traes_5BL_2DDBAA0C2.1	TCP	AT4G18390.2	TCP2	TEOSINTE BRANCHED 1, cycloidea and PCF transcription factor 2	1.9129	4.54203	57.4984	1	4.71156	1	2.8793
Traes_3B_BE78EBA50.2	TCP	AT3G15030.3	TCP4	TCP family transcription factor 4	12.381	15.1723	57.1537	9.54075	5.79278	16.8629	9.46007
Traes_2AL_9E68ABA72.1	Trihelix	AT1G76880.1		Duplicated homeodomain-like superfamily protein	171.06	525.69	1413.04	608.647	245.104	602.212	257.285
Traes_2BL_0B80B3876.2	Trihelix	AT1G76880.1		Duplicated homeodomain-like superfamily protein	82.9209	423.876	1690.23	1026.82	381.453	1204.48	448.203
Traes_3B_D889EAC55.1	WRKY	#N/A	#N/A	#N/A	14.1426	11.9806	92.4982	14.5848	1.36624	1	1
Traes_3B_BB7BE045F.1	WRKY	#N/A	#N/A	#N/A	8.31506	10.8	93.745	36.7177	1	1.90602	1.93534
Traes_5BL_17A712C94.1	WRKY	AT5G56270.1	WRKY2, ATWRKY2	WRKY DNA-binding protein 2	317.945	549.735	1424.79	320.094	298.042	425.224	709.681
Traes_5DL_21F7C6BF7.3	WRKY	AT5G56270.1	WRKY2, ATWRKY2	WRKY DNA-binding protein 2	176.27	179.098	361.945	156.017	161.871	167.748	241.768
Traes_4AL_9E0D1CFA6.1	WRKY	AT2G40740.1	WRKY55, ATWRKY55	WRKY DNA-binding protein 55	154.463	216.821	391.537	136.11	89.8363	83.4361	94.1078
Traes_1AL_9ADA7A031.1	WRKY	AT5G26170.1	WRKY50, ATWRKY50	WRKY DNA-binding protein 50	128.332	113.271	240.512	46.53	19.4821	33.975	12.7518
Traes_5BS_A782F7510.1	YABBY	AT2G26580.2	YAB5	plant-specific transcription factor YABBY family protein	31.4636	41.0906	78.2432	43.6583	40.053	47.3865	30.1522
tplb0036b21	ZF-Dof	AT2G34140.1		Dof-type zinc finger DNA-binding family protein	6.05888	10.7838	53.0559	15.3361	9.47902	5.80097	14.634
Traes_6DL_6A7EFC4661.1	ZF-Dof	AT2G37590.1	ATDOF2.4, DOF2.4	DNA binding with one finger 2.4	392.786	505.546	962.67	288.201	184.125	83.8372	226.717
Traes_4AS_E20BDE652.1	ZF-Dof	AT5G02460.1		Dof-type zinc finger DNA-binding family protein	35.5431	40.3051	92.5226	18.8022	31.1526	16.2	51.7871
Traes_4DL_9DB76B434.1	ZF-Dof	AT5G02460.1		Dof-type zinc finger DNA-binding family protein	34.1774	30.6592	85.5204	21.5049	22.9667	28.5442	57.4342
Traes_6DL_604AFCFEF.1	ZF-GATA	AT5G66320.2	GATA5	GATA transcription factor 5	101.383	143.748	507.17	70.4541	73.2954	42.8667	60.25
Traes_6AL_47F6C4665.1	ZF-GATA	AT5G66320.2	GATA5	GATA transcription factor 5	282.25	298.138	675.007	326.41	291.272	337.3	223.896
Traes_2BL_6899C8ABD.1	ZF-GATA	AT5G66320.2	GATA5	GATA transcription factor 5	393.152	485.929	1020.61	265.789	226.521	213.937	176.872
Traes_7DL_C74CE92CC.1	ZF-LSD	AT4G20380.7	LSD1	LSD1 zinc finger family protein	191.24	137.777	304.139	46.6024	13.9512	31.4655	35.328

## Sheet: c3
Unigene	Annotation				Expression Value
	TF Family	Tair10 ID	Symbol	Annotation	CK	DS-1h	DS-6h	HS-1h	HS-6h	HD-1h	HD-6h
Traes_2BL_1E57B73B2.1	AP2/ERF	AT2G23340.1	DEAR3	DREB and EAR motif protein 3	249.601	424.774	568.064	155.544	161.808	171.361	212.613
gnl_UG_TaS26022896	AP2/ERF	AT4G25480.1	DREB1A, CBF3, ATCBF3	dehydration response element B1A	1.59477	89.9633	120.572	11.1876	1.41271	18.0606	2.43054
Traes_7AL_F36D340F4.1	ARF	AT1G19220.1	ARF19, IAA22, ARF11	auxin response factor 19	88.6098	229.149	484.498	83.3651	147.888	84.6963	126.091
Traes_5DL_F38B6F5C2.1	B3	#N/A	#N/A	#N/A	27.4968	40.2098	71.3518	20.6679	6.90071	11.3974	8.98959
Traes_2BS_A61094919.2	B3	AT4G32010.1	HSL1, HSI2-L1, VAL2	HSI2-like 1	720.607	968.139	1492.4	835.706	356.864	689.631	422.815
Traes_1DS_55E91A134.2	bHLH	AT1G09530.2	PIF3, POC1, PAP3	phytochrome interacting factor 3	142.703	122.128	303.245	71.2778	20.3081	30.4793	39.5579
Traes_4BS_E01AAE6DE.1	bHLH	AT3G47640.3	PYE	basic helix-loop-helix (bHLH) DNA-binding superfamily protein	82.7417	99.7207	172.03	52.8892	59.9728	58.8463	78.5932
Traes_3B_9A9BF184C.1	bHLH	AT1G05805.1		basic helix-loop-helix (bHLH) DNA-binding superfamily protein	302.803	276.666	585.972	238.535	118.485	88.2898	123.734
Traes_6DL_C8198CD4A.1	bHLH	AT2G24260.1	LRL1	LJRHL1-like 1	22.2161	25.3321	51.4312	16.959	5.39802	21.0022	8.98959
Traes_2AL_6E76DBE34.1	bHLH	AT1G61660.1		basic helix-loop-helix (bHLH) DNA-binding superfamily protein	109.234	179.385	541.237	102.065	72.6798	30.4793	72.0113
Traes_2DS_1FE8E9DE9.1	bHLH	AT3G47640.3	PYE	basic helix-loop-helix (bHLH) DNA-binding superfamily protein	144.859	309.803	440.293	136.739	163.085	144.523	147.247
Traes_7BS_13A10F9A4.2	bHLH	AT2G24260.1	LRL1	LJRHL1-like 1	311.842	617.366	739.579	251.502	320.435	137.108	372.99
Traes_7DS_68E3ACF8E.1	bHLH	AT2G24260.1	LRL1	LJRHL1-like 1	394.722	758.373	745.741	256.635	299.576	184.548	348.531
Traes_2AS_C4568AE60.1	bHLH	AT3G47640.3	PYE	basic helix-loop-helix (bHLH) DNA-binding superfamily protein	225.209	492.648	844.96	198.522	239.485	166.692	247.878
Traes_5DL_C794C1EEA.3	bZIP	AT2G35530.1	bZIP16, AtbZIP16	basic region/leucine zipper transcription factor 16	113.495	144.268	162.385	93.6956	70.7696	55.1823	73.4206
Traes_7DS_C6A3C10A6.1	bZIP	AT4G34000.2	ABF3, DPBF5	abscisic acid responsive elements-binding factor 3	29.4664	99.6833	113.037	30.9117	12.5102	15.2711	15.1037
Traes_1AL_F18EC96DF.1	bZIP	AT4G01120.1	GBF2, ATBZIP54	G-box binding factor 2	93.4757	560.587	948.657	111.587	76.4891	212.875	312.307
Traes_1DL_23D036A85.1	bZIP	AT4G01120.1	GBF2, ATBZIP54	G-box binding factor 2	71.9352	460.779	728.217	83.2316	48.904	136.198	175.962
Traes_4DS_FE97492F2.1	bZIP	AT1G43700.1	VIP1, SUE3	VIRE2-interacting protein 1	122.259	235.301	441.678	123.211	64.9954	64.7084	115.27
Traes_1BL_C5FEAF06E.1	bZIP	AT4G01120.1	GBF2, ATBZIP54	G-box binding factor 2	53.2082	511.33	668.028	70.7689	57.6908	129.319	213.562
Traes_4BS_ED206A2BB.1	bZIP	AT1G43700.1	VIP1, SUE3	VIRE2-interacting protein 1	97.191	169.107	321.772	90.6276	56.166	62.8643	88.9379
Traes_4AL_273ACCFFD.1	bZIP	AT1G43700.1	VIP1, SUE3	VIRE2-interacting protein 1	102.452	199.8	465.959	110.353	66.7786	60.7476	139.723
gnl_UG_TaS18007507	bZIP	#N/A	#N/A	#N/A	20.631	137.918	116.91	24.7748	11.7925	48.4088	19.3357
Traes_6DL_0A41F917E.2	C3H	AT3G18640.1		Zinc finger C-x8-C-x5-C-x3-H type family protein	294.823	355.337	429.424	259.028	203.585	145.332	225.791
Traes_6BL_2801119FA.2	C3H	AT3G26850.2		histone-lysine N-methyltransferases	367.727	455.557	573.823	274.525	302.691	172.798	327.849
Traes_2BS_5F0CE5D18.1	CPP	AT4G29000.1		Tesmin/TSO1-like CXC domain-containing protein	55.377	47.5487	94.2154	39.24	25.1769	20.006	29.6827
Traes_2AS_409CAEDB6.1	EIL	AT2G27050.1	EIL1, AtEIL1	ETHYLENE-INSENSITIVE3-like 1	66.4089	148.076	241.994	47.183	58.267	20.9351	30.6225
gnl_UG_TaS17986661	EIL	#N/A	#N/A	#N/A	84.4224	238.383	467.733	63.2921	88.4428	48.363	113.859
Traes_3B_9E032AF27.1	GARP	AT2G03500.1		Homeodomain-like superfamily protein	54.9126	64.4567	110.238	46.0117	31.1991	42.8167	54.1367
Traes_6AL_72D2B7C35.1	GARP	AT5G45580.1		Homeodomain-like superfamily protein	107.819	200.282	293.775	122.251	80.659	121.77	143.955
Traes_5DL_96F9EED93.2	HB-other	AT2G46680.1	ATHB-7, ATHB7, HB-7	homeobox 7	81.9936	81.5443	250.51	62.6335	20.9348	42.8841	19.8068
Traes_5DL_8F7AC72B0.2	HD-ZIP	AT2G34710.1	PHB, ATHB14, ATHB-14, PHB-1D	Homeobox-leucine zipper family protein / lipid-binding START domain-containing protein	87.6265	228.671	300.519	42.5816	82.1168	39.9808	43.7915
Traes_4DL_FA07D8414.1	HSF	AT3G24520.1	AT-HSFC1, HSFC1	heat shock transcription factor C1	1.9129	113.791	310.079	11.2387	1.724	8.63282	52.2596
Traes_2DS_61B920833.1	MYB	AT1G48000.1	MYB112, AtMYB112	myb domain protein 112	2.28347	39.2167	86.809	17.0374	6.53859	12.4108	8.07078
Traes_6DL_D1B5EA05F.2	MYB	AT1G66230.1	MYB20, AtMYB20	myb domain protein 20	4.91235	60.5611	79.3957	4.37702	2.86248	8.63282	15.1091
Traes_2BS_E8D2BD66E.1	MYB	AT1G48000.1	MYB112, AtMYB112	myb domain protein 112	2.0098	71.9812	237.248	4.37702	3.19409	1.90602	10.4037
Traes_2AS_239CDF865.1	MYB_related	AT3G47600.1	MYB94, ATMYBCP70, ATMYB94	myb domain protein 94	11.1266	21.7056	59.1178	16.0604	2.11806	2.96688	1.93534
Traes_3AS_4DF357170.1	MYB_related	AT5G56840.1		myb-like transcription factor family protein	24.8518	160.631	518.537	10.3049	17.2437	8.53039	51.7851
Traes_4AS_DBDA5E9C6.1	NAC	AT3G04070.1	anac047, NAC047	NAC domain containing protein 47	405.519	511.603	908.386	302.677	91.2031	148.91	89.8769
Traes_2BL_6AEE8AC28.1	NAC	AT5G61430.1	ANAC100, ATNAC5, NAC100	NAC domain containing protein 100	53.6134	88.4723	103.113	7.84298	17.0538	17.1732	32.5034
Traes_2AS_125195CDF.1	NAC	AT3G04070.2	anac047, NAC047	NAC domain containing protein 47	27.4941	31.2932	85.1825	14.4443	10.2629	6.76502	14.1627
Traes_7AL_BE3253C8F.1	NAC	AT1G56010.2	NAC1, ANAC022	NAC domain containing protein 1	71.9451	180.031	247.653	48.0744	19.8232	83.6849	32.5067
Traes_5AS_E5FD82E36.2	NAC	AT1G56010.2	NAC1, ANAC022	NAC domain containing protein 1	160.162	281.873	824.586	18.1226	59.7253	37.0402	143.028
Traes_4AL_2BA692F2F.1	NAC	AT5G08790.1	ATAF2, anac081	NAC (No Apical Meristem) domain transcriptional regulator superfamily protein	55.377	137.739	282.219	38.9196	96.0607	33.3911	89.4052
Traes_4DL_F0BE36C9D.1	NAC	AT3G04070.1	anac047, NAC047	NAC domain containing protein 47	128.782	195.753	517.298	200.678	23.8642	71.3199	24.0396
Traes_5BS_9F043AE17.1	NAC	AT1G56010.2	NAC1, ANAC022	NAC domain containing protein 1	129.863	363.327	860.364	16.2221	38.4976	31.4804	98.8105
Traes_4AL_7C4C68FD0.2	NF-Y	AT3G20910.1	NF-YA9	nuclear factor Y, subunit A9	159.545	288.119	392.892	27.0123	103.847	101.433	173.117
Traes_2DL_59DE7446E.1	Trihelix	AT1G76880.1		Duplicated homeodomain-like superfamily protein	26.4058	494.716	632.856	216.869	105.625	400.054	105.394
Traes_4BS_A6D9EB0E5.1	WRKY	AT2G40740.1	WRKY55, ATWRKY55	WRKY DNA-binding protein 55	51.3351	88.9521	126.93	74.6673	36.805	63.619	29.6829
tplb0027b03	ZF-Dof	AT5G60850.1	OBP4	OBF binding protein 4	252.677	798.508	765.486	265.162	225.88	586.702	342.862
Traes_2AL_0EB34993E.1	ZF-GATA	AT5G66320.2	GATA5	GATA transcription factor 5	434.016	515.718	869.855	302.983	442.774	224.367	455.718

## Sheet: c4
Unigene	Annotation				Expression Value
	TF Family	Tair10 ID	Symbol	Annotation	CK	DS-1h	DS-6h	HS-1h	HS-6h	HD-1h	HD-6h
Traes_4AS_18663793B.1	AP2/ERF	AT1G21910.1	DREB26	Integrase-type DNA-binding superfamily protein	3.8821	7.64197	12.2112	7.8716	74.1464	1	29.2113
comp64922_c0_seq3	AP2/ERF	AT3G23240.1	ERF1, ATERF1	ethylene response factor 1	14.4294	18.5049	23.8865	34.9469	38.9806	13.404	12.2816
Traes_2DL_2536A1C8C.2	AP2/ERF	AT5G13330.1	Rap2.6L	related to AP2 6l	9.7991	13.9195	40.0836	36.4785	177.307	38.7842	32.5048
Traes_6BS_BD894AD26.1	ARF	AT5G37020.2	ARF8	auxin response factor 8	163.519	118.997	108.582	276.668	493.03	134.027	99.7509
Traes_6AS_10D92215D.2	ARF	AT1G30330.2	ARF6	auxin response factor 6	138.677	100.088	183.452	298.599	324.015	168.475	101.632
Traes_6DS_F95C12EBB.1	ARF	AT1G30330.2	ARF6	auxin response factor 6	144.276	114.665	212.855	348.85	655.246	210.975	157.595
Traes_7AL_1415D04BF.1	ARF	AT1G30330.2	ARF6	auxin response factor 6	542.939	283.25	225.602	187.337	888.62	156.552	356.043
Traes_4BS_34AF89ACE.1	bHLH	AT4G37850.1		basic helix-loop-helix (bHLH) DNA-binding superfamily protein	39.6474	51.8201	12.6779	17.8509	116.195	19.1046	18.3952
Traes_4DS_7F3D9E4D9.2	bHLH	AT4G37850.1		basic helix-loop-helix (bHLH) DNA-binding superfamily protein	65.0963	41.7899	7.3527	40.823	108.564	36.2376	22.1576
Traes_1DS_62FDD3493.1	bZIP	AT3G62420.1	ATBZIP53, BZIP53	basic region/leucine zipper motif 53	526.016	646.104	625.033	596.946	1081.48	445.116	648.573
Traes_5DS_011851EE7.1	bZIP	AT3G62420.1	ATBZIP53, BZIP53	basic region/leucine zipper motif 53	1475.61	1168.79	3508.79	4057.78	7978.64	4103.52	4987.15
Traes_4BL_A37F6FD08.3	CAMTA	AT5G64220.2		Calmodulin-binding transcription activator protein with CG-1 and Ankyrin domains	873.17	1079.35	455.417	684.915	1218.78	404.198	1119.34
Traes_4DL_C2F35966E.2	CAMTA	AT5G64220.2		Calmodulin-binding transcription activator protein with CG-1 and Ankyrin domains	307.264	295.037	110.676	170.903	437.936	105.578	315.134
Traes_2AL_9959DBD0D.1	DBB	AT1G75540.1	STH2	salt tolerance homolog2	37.9725	20.539	28.588	34.0287	148.35	11.4643	28.7556
Traes_7DL_4233A2301.1	DBB	AT1G75540.1	STH2	salt tolerance homolog2	43.6057	10.8547	18.1978	11.1876	69.7112	1.90602	33.9254
Traes_6AS_A42E71A00.1	GARP	AT2G25180.1	ARR12, RR12	response regulator 12	488.598	429.593	386.449	908.417	1008.93	659.463	654.685
Traes_6BS_B50BEBC7E.2	GARP	AT2G25180.1	ARR12, RR12	response regulator 12	882.769	625.462	624.455	1188.05	2488.77	1222.69	1479.98
Traes_6AS_DBE4E3146.2	GARP	AT3G13040.2		myb-like HTH transcriptional regulator family protein	2.56854	3.35306	12.63	6.96982	67.2026	12.4535	26.393
Traes_4DS_009CBDD14.1	HB-other	AT4G36870.2	BLH2, SAW1	BEL1-like homeodomain 2	411.706	327.417	126.864	308.577	632.119	197.704	380.493
Traes_7DL_57A842933.2	HD-ZIP	AT4G21750.2	ATML1	Homeobox-leucine zipper family protein / lipid-binding START domain-containing protein	24.2189	22.6995	35.9675	47.5538	60.7559	32.4054	33.446
Traes_2BS_84238AD38.1	HRT-like	AT5G56780.1	ATET2, ET2	effector of transcription2	31.0345	31.1569	63.3382	84.7182	293.795	163.401	135.962
Traes_6BL_E5A9546C9.1	MYB	AT3G23250.1	MYB15, ATY19, ATMYB15	myb domain protein 15	27.7812	9.69239	8.84804	49.8532	141.593	72.3094	24.9813
Traes_4AL_D05736670.1	MYB	AT3G28910.1	ATMYB30, MYB30	myb domain protein 30	53.7275	66.8028	122.869	65.8803	289.026	108.328	147.247
Traes_6AL_C13753B31.1	MYB	AT1G79180.1	ATMYB63, MYB63	myb domain protein 63	6.51105	7.12093	7.30611	13.5442	58.0635	10.4793	8.51937
Traes_2BL_FD8C2F815.1	MYB	AT1G79180.1	ATMYB63, MYB63	myb domain protein 63	5.48245	7.51378	20.8932	12.1072	89.0345	2.77034	8.99558
Traes_5DL_1CD39D4D0.1	MYB	AT3G28910.1	ATMYB30, MYB30	myb domain protein 30	54.2492	53.0104	86.8704	78.8798	400.674	114.089	172.643
Traes_5BS_95A52A87F.2	MYB	AT1G48000.1	MYB112, AtMYB112	myb domain protein 112	5.00962	12.6721	26.0542	100.009	126.193	32.8885	36.2654
Traes_1AL_D6C49C3BC.2	NAC	AT4G17980.1	anac071, NAC071	NAC domain containing protein 71	23.636	29.6979	20.6413	55.0252	234.05	43.7512	92.2269
comp89811_c1_seq2	NAC	AT5G13180.1	ANAC083, VNI2, NAC083	NAC domain containing protein 83	350.354	261.144	384.558	422.081	842.413	245.042	438.791
Traes_2AL_F001B4F26.1	NAC	AT1G71930.1	VND7, ANAC030	vascular related NAC-domain protein 7	128.434	57.7868	30.0303	199.814	284.382	161.36	101.632
Traes_2BS_CAA1398DB.1	NF-Y	AT1G54690.1	HTA3, H2AXB, G-H2AX, GAMMA-H2AX	gamma histone variant H2AX	16.0092	23.904	7.3527	175.292	493.565	320.988	164.649
Traes_3DS_FC42D772D.1	SAP	AT4G15900.1	PRL1	pleiotropic regulatory locus 1	40.8686	38.9023	36.1278	54.5333	102.534	40.9665	54.1356
Traes_5AL_088576607.1	SAP	AT2G19430.1	DWA1, THO6, AtTHO6	DWD (DDB1-binding WD40 protein) hypersensitive to ABA 1	52.0955	51.838	79.6866	67.4195	153.805	95.2451	103.513
Traes_3B_A90B1B3FB.2	SRS	AT5G12330.4	LRP1	Lateral root primordium (LRP) protein-related	10.1271	5.92716	6.41823	19.6209	61.4473	12.438	9.46087
comp84865_c1_seq2	TCP	AT1G69690.1		TCP family transcription factor	51.0906	25.1569	32.6787	28.9929	75.788	16.2421	36.7464
Traes_6DL_E7910DD23.2	Trihelix	AT1G76890.2	GT2, AT-GT2	Duplicated homeodomain-like superfamily protein	5.98577	6.72995	10.8587	27.1672	54.6374	29.5862	31.564
Traes_1BL_A5A91DE10.1	Trihelix	AT1G76880.1		Duplicated homeodomain-like superfamily protein	64.5735	73.2332	43.0792	103.256	162.87	103.725	77.1805
Traes_6DL_BDDF27A65.2	VOZ	AT1G13280.1	AOC4	allene oxide cyclase 4	268.47	360.977	290.169	390.874	1106.29	241.699	170.292
Traes_6AL_C11B22ED8.1	VOZ	AT1G13280.1	AOC4	allene oxide cyclase 4	325.323	460.139	628.681	515.992	2469.32	369.571	697.462
Traes_6AS_DA75BB1FD.1	WRKY	AT1G80840.1	WRKY40, ATWRKY40	WRKY DNA-binding protein 40	158.009	296.942	238.18	410.479	673.47	292.203	164.645
Traes_2BS_D435A8999.1	WRKY	AT4G26640.2	WRKY20, AtWRKY20	WRKY family transcription factor family protein	483.763	422.547	660.67	950.158	1015.37	659.382	781.149
Traes_1BL_9AFA4B870.1	WRKY	AT1G29860.1	WRKY71, ATWRKY71	WRKY DNA-binding protein 71	2.0098	4.26852	3.47495	22.2534	40.9319	7.70251	4.76186

## Sheet: c5
Unigene	Annotation				Expression Value
	TF Family	Tair10 ID	Symbol	Annotation	CK	DS-1h	DS-6h	HS-1h	HS-6h	HD-1h	HD-6h
Traes_7BS_3FD792335.1	ARF	AT1G19220.1	ARF19, IAA22, ARF11	auxin response factor 19	123.5	166.297	49.0594	227.895	193.752	471.598	231.924
comp89451_c1_seq8	B3	#N/A	#N/A	#N/A	88.0483	71.7737	16.9703	47.6176	19.2628	397.101	15.1053
comp78342_c1_seq34	B3	#N/A	#N/A	#N/A	33.3735	30.8498	17.1666	25.5961	13.5667	101.517	19.8094
Traes_4DS_07F394006.2	bHLH	AT2G27230.2	LHW	transcription factor-related	51.2349	28.7396	40.873	61.6434	68.2389	135.223	33.444
Traes_3AS_8F85243EB.2	bHLH	#N/A	#N/A	#N/A	424.24	334.717	136.825	375.465	242	775.462	290.687
Traes_3AL_F9CB475F5.2	HB-PHD	AT3G19510.1	HAT3.1	Homeodomain-like protein with RING/FYVE/PHD-type zinc finger domain	215.437	339.273	207.796	401.239	413.704	824.775	484.472
Traes_3B_FFF50E21F.2	HSF	AT3G22830.1	AT-HSFA6B, HSFA6B	heat shock transcription factor A6B	27.8711	28.5695	26.0542	43.4598	25.3994	116.017	29.2116
Traes_5AL_16AD8DEEC.1	HSF	AT3G22830.1	AT-HSFA6B, HSFA6B	heat shock transcription factor A6B	9.54821	8.33335	9.63993	49.3163	28.6259	130.7	49.4384
Traes_5DL_6EB179C88.1	HSF	AT3G22830.1	AT-HSFA6B, HSFA6B	heat shock transcription factor A6B	181.055	154.797	96.5794	716.747	312.263	1244.13	394.141
Traes_3B_FEE0CF773.1	MADS	AT5G48670.1	FEM111, AGL80	AGAMOUS-like 80	1.41402	1.29537	2.05419	25.739	7.99091	66.6503	5.69829
Traes_5BS_D1C03C165.2	MYB	AT5G59780.3	MYB59, ATMYB59-3	myb domain protein 59	10.2844	5.92716	11.7445	25.5961	12.8699	106.488	27.8018
Traes_3B_25320ED72.2	MYB	AT5G06100.3	MYB33, ATMYB33	myb domain protein 33	138.005	172.575	139.115	301.283	163.775	573.083	313.727
comp79679_c0_seq3	MYB_related	AT4G39250.1	ATRL1, RSM2, RL1	RAD-like 1	13.6572	4.34876	1.52931	33.8193	1.36624	88.4974	1
Traes_2AL_8417C5F8B.1	MYB_related	AT2G47620.1	ATSWI3A, CHB1, SWI3A	SWITCH/sucrose nonfermenting 3A	28.3376	28.7396	42.402	109.617	31.8379	251.917	24.9789
comp86243_c2_seq4	MYB_related	AT2G42150.1		DNA-binding bromodomain-containing protein	206.671	316.179	450.509	683.629	497.2	1129.79	449.631
Traes_2BL_F4302657F.2	NAC	AT5G64530.1	ANAC104, XND1	xylem NAC domain 1	9.3302	4.54203	16.2341	246.423	24.7593	808.645	33.914
Traes_2DL_607AD3522.1	NAC	AT1G71930.1	VND7, ANAC030	vascular related NAC-domain protein 7	18.1227	33.9497	37.9296	52.7139	26.224	117.69	29.2123
Traes_4AL_14A81F225.1	NF-Y	AT1G07980.1	NF-YC10	nuclear factor Y, subunit C10	37.1186	49.0381	41.0362	328.505	153.627	841.118	182.985
Traes_5BL_5309F1C77.1	NF-Y	AT1G07980.1	NF-YC10	nuclear factor Y, subunit C10	153.051	173.113	117.563	841.958	366.072	1714.05	333.484
Traes_6DL_799719FCA.2	SAP	#N/A	#N/A	#N/A	58.2159	78.7562	36.4313	111.239	87.5568	188.697	83.7621
Traes_1AL_8BC434C02.2	STAT	AT1G78540.1	SHB, ATSHB, STATLB	SH2 domain protein B	28.5476	20.9661	20.9432	229.555	30.3445	578.347	44.7302
comp61111_c2_seq1	Trihelix	#N/A	#N/A	#N/A	10.2038	5.57189	10.2491	34.2394	24.6317	105.551	36.7375
Traes_2BL_2BA3A755A.1	WRKY	AT5G56270.1	WRKY2, ATWRKY2	WRKY DNA-binding protein 2	2.79924	1.29537	1	122.942	44.6344	284.871	14.6344
gnl_UG_TaS26028950	ZF-Dof	AT5G66940.1		Dof-type zinc finger DNA-binding family protein	13.692	38.1084	21.874	147.268	129.59	377.593	96.4604

## Sheet: c6
Unigene	Annotation				Expression Value
	TF Family	Tair10 ID	Symbol	Annotation	CK	DS-1h	DS-6h	HS-1h	HS-6h	HD-1h	HD-6h
Traes_5DL_96CF2E239.2	AP2/ERF	#N/A	#N/A	#N/A	45.0283	33.338	45.0741	7.87179	39.7299	13.3923	89.4221
comp82915_c4_seq19	B3	AT3G19184.1		AP2/B3-like transcriptional factor family protein	18.5739	11.4054	12.6779	16.8662	32.6788	14.3393	59.3088
comp69328_c1_seq1	FAR1	AT4G38180.1	FRS5	FAR1-related sequence 5	51.1365	24.609	33.662	15.4605	39.4068	43.8562	65.8928
Traes_1AL_F8054064A.1	FAR1	AT4G38180.1	FRS5	FAR1-related sequence 5	24.2626	17.5109	13.6589	3.61073	26.9992	4.84425	51.3194
comp69340_c4_seq9	FAR1	#N/A	#N/A	#N/A	18.9229	16.685	11.3737	6.08601	36.8732	19.9571	72.9603
Traes_4BL_32D8155C6.1	GARP	AT3G04030.3		Homeodomain-like superfamily protein	44.8414	36.7988	23.2694	28.3704	21.336	19.5779	76.7096
Traes_1BL_C0F4A948C.2	GARP	AT5G18240.4	MYR1	myb-related protein 1	43.2346	43.4772	23.6325	76.4347	268.454	103.765	577.575
Traes_3DL_D4FBDA9DC.1	HB-other	AT4G02560.2	LD	Homeodomain-like superfamily protein	30.2361	23.3136	27.8632	24.8255	57.3642	39.0829	74.3639
Traes_2AS_53BFA14C7.1	HSF	AT5G03720.1	AT-HSFA3, HSFA3	heat shock transcription factor A3	1.2828	7.72571	6.88543	5.97681	17.6818	17.2211	60.2549
Traes_2DL_9D8B5B436.1	LBD	AT3G02550.1	LBD41	LOB domain-containing protein 41	16.9477	10.5896	8.84804	24.0389	43.6629	23.872	67.7735
Traes_3DS_EFCF62EC9.2	MYB_related	AT3G06400.1	CHR11	chromatin-remodeling protein 11	179.549	161.695	131.584	193.41	242.259	233.779	571.477
Traes_3DS_833AD0EE2.1	NF-Y	AT5G47640.1	NF-YB2	nuclear factor Y, subunit B2	48.2158	22.9207	9.31511	28.0511	41.4938	64.7877	104.458
Traes_1BL_7513DC3F9.2	NF-Y	AT3G12480.1	NF-YC11	nuclear factor Y, subunit C11	31.2678	39.7972	23.6243	18.0314	45.9505	48.4497	79.5354
Traes_6AS_0D7F17F06.1	Trihelix	AT5G63420.1	emb2746	RNA-metabolising metallo-beta-lactamase family protein	323.032	282.135	237.662	327.083	504.234	451.254	792.003
Traes_5DL_D0CF7C283.1	WRKY	#N/A	#N/A	#N/A	25.5857	23.0422	8.28707	1.85807	9.00695	21.0219	55.0794
Traes_5DL_32D78D06A.1	WRKY	AT1G80840.1	WRKY40, ATWRKY40	WRKY DNA-binding protein 40	80.6054	33.6498	18.9676	51.1342	75.8465	68.496	143.512
comp74828_c2_seq1	ZF-Dof	#N/A	#N/A	#N/A	13.7561	27.2916	13.2888	18.8568	12.2506	22.9292	65.4228
Traes_2DL_77CD244CE.2	ZF-Dof	AT4G24060.1		Dof-type zinc finger DNA-binding family protein	15.6603	17.2431	16.5045	17.1586	37.751	37.7971	66.3633

## Sheet: c7
Unigene	Annotation				Expression Value
	TF Family	Tair10 ID	Symbol	Annotation	CK	DS-1h	DS-6h	HS-1h	HS-6h	HD-1h	HD-6h
Traes_6AS_F1CEB89EE.2	bZIP	AT5G24800.1	ATBZIP9, BZO2H2, BZIP9	basic leucine zipper 9	276.236	665.74	786.403	822.218	245.803	995.131	406.83
Traes_2DS_2CE71025C.1	C2H2	AT2G41835.1		zinc finger (C2H2 type, AN1-like) family protein	68.8497	142.816	67.7218	143.963	126.193	269.44	106.807
Traes_2BS_5DAE613CE.1	C3H	AT2G41900.1		CCCH-type zinc finger protein with ARM repeat domain	16.6639	55.8936	37.1972	53.3976	54.8118	72.3094	39.0873
Traes_5DL_EB47672ED.4	GARP	AT2G01060.1		myb-like HTH transcriptional regulator family protein	311.226	508.724	508.071	563.657	356.059	900.71	337.233
Traes_6DS_45417CBA9.2	GARP	AT1G79430.2	APL, WDY	Homeodomain-like superfamily protein	34.687	47.3494	50.5615	48.37	34.5632	69.4918	51.7901
Traes_2AS_942884399.1	LBD	AT5G67420.1	LBD37, ASL39	LOB domain-containing protein 37	325.935	530.807	429.944	543.054	548.239	852.317	510.292
Traes_5DL_92CBBE968.1	MYB	AT2G23290.1	AtMYB70, MYB70	myb domain protein 70	542.874	2867.49	3347.44	4443.37	1819.48	5630.22	2466.4
Traes_7DL_AB55D9F4E.1	MYB_related	AT5G52660.1		Homeodomain-like superfamily protein	68.1897	233.195	253.495	215.118	106.868	329.389	135.495
Traes_3AL_F09C7CA19.1	MYB_related	AT5G06100.1	MYB33, ATMYB33	myb domain protein 33	57.7349	74.3011	77.7603	82.4159	52.498	132.127	72.0058
Traes_3AS_DE5832BF8.1	NAC	AT5G17260.1	anac086, NAC086	NAC domain containing protein 86	642.797	1233	762.857	926.836	1180.39	2158.7	1544.43
Traes_3DS_7C9147219.2	NAC	AT5G17260.1	anac086, NAC086	NAC domain containing protein 86	482.122	876.458	371.016	725.014	801.156	1643.69	1254.79
comp83702_c1_seq1	NAC	#N/A	#N/A	#N/A	16.3884	35.7227	15.1063	26.0202	34.4363	51.382	40.4996

## Sheet: c8
Unigene	Annotation				Expression Value
	TF Family	Tair10 ID	Symbol	Annotation	CK	DS-1h	DS-6h	HS-1h	HS-6h	HD-1h	HD-6h
Traes_6AL_3366820511.2	B3	#N/A	#N/A	#N/A	39.831	39.5161	42.8354	14.5848	63.4012	47.3865	95.9908
Traes_2AL_14B1B159F.2	bZIP	AT2G35530.1	bZIP16, AtbZIP16	basic region/leucine zipper transcription factor 16	64.7051	75.0311	126.93	103.019	158.82	133.996	225.783
Traes_2BL_F49E62B6E.1	bZIP	AT1G22275.1	ZYP1b, ZYP1	Myosin heavy chain-related protein	17.039	12.1548	24.4025	19.6798	36.4481	21.8035	50.8526
Traes_1BS_CF75D4172.2	C2H2	AT1G72050.1	TFIIIA	transcription factor IIIA	107.408	165.531	232.168	102.445	244.641	241.242	371.086
Traes_1AS_21ACC7F67.1	C2H2	AT4G06634.3		zinc finger (C2H2 type) family protein	17.8016	18.2478	33.395	27.5055	33.1375	30.5345	60.2491
Traes_1DS_F40AC713C.2	C2H2	AT1G72050.2	TFIIIA	transcription factor IIIA	99.5012	124.934	172.631	64.6696	208.542	159.081	277.992
Traes_4BS_382B98EB81.1	C3H	AT2G41900.1		CCCH-type zinc finger protein with ARM repeat domain	14.1426	14.3607	28.2246	4.44814	35.2775	9.60327	46.1438
Traes_5BS_F9D2C42AB.1	CPP	AT4G14770.1	TCX2, ATTCX2	TESMIN/TSO1-like CXC 2	72.0287	61.4451	116.658	78.8798	137.299	78.0728	182.997
comp91721_c1_seq103	FAR1	AT4G38180.1	FRS5	FAR1-related sequence 5	7.26026	9.11143	17.7316	45.0381	27.1242	8.66394	77.1797
gnl_UG_TaS50377785	GARP	AT3G46640.2	PCL1	Homeodomain-like superfamily protein	26.1965	13.5336	59.58	7.78827	38.4678	9.55801	119.507
Traes_7DL_999E12D5D.1	GARP	AT2G01060.1		myb-like HTH transcriptional regulator family protein	67.2396	116.183	157.858	70.1092	151.341	88.4742	258.708
Traes_2BS_ECF9B4EB4.1	HSF	AT3G22830.1	AT-HSFA6B, HSFA6B	heat shock transcription factor A6B	106.32	111.658	200.348	150.259	262.593	160.231	319.838
Traes_2AL_450404EA6.1	LBD	AT3G02550.1	LBD41	LOB domain-containing protein 41	11.5837	6.03726	24.4534	33.5579	51.7519	17.2044	100.694
Traes_2BL_1EBB348CB.1	MYB	AT5G08520.1		Duplicated homeodomain-like superfamily protein	6.79642	9.24832	13.2405	11.1182	45.807	20.0415	57.4282
Traes_4AS_92151623B.1	MYB	AT3G55730.1	MYB109, AtMYB109	myb domain protein 109	18.9229	21.9072	31.2728	5.27091	41.4537	10.4827	57.9064
Traes_1BL_CF98E922B.1	MYB	AT5G06100.1	MYB33, ATMYB33	myb domain protein 33	68.6482	104.135	124.702	30.6914	151.624	94.0269	207.928
Traes_4AL_6566FA47B.1	NF-Y	AT2G27470.1	NF-YB11	nuclear factor Y, subunit B11	17.755	20.8171	22.44	9.30658	22.3181	14.3393	41.913
Traes_1BL_6F6239DF9.2	NF-Y	AT3G53340.1	NF-YB10	nuclear factor Y, subunit B10	16.8915	18.3396	39.7834	25.5353	60.9413	38.1251	79.0612
Traes_6AS_690C97429.1	NF-Y	AT1G56170.2	HAP5B, ATHAP5B, NF-YC2	nuclear factor Y, subunit C2	74.7542	88.9206	110.943	110.549	174.913	114.35	257.298
Traes_1BL_5C07BE2D0.1	Trihelix	AT1G21200.1		sequence-specific DNA binding transcription factors	316.656	294.941	444.295	432.201	690.958	416.264	873.854
Traes_5BL_F258582BB.1	ZF-GATA	AT3G06740.1	GATA15	GATA transcription factor 15	140.485	233.61	287.62	163.144	339.959	226.744	469.366
Traes_5AL_4E653044F.1	ZF-LSD	AT4G20380.7	LSD1	LSD1 zinc finger family protein	195.664	255.672	263.405	241.295	406.934	231.274	480.681
Traes_2AS_53BFA14C7.1	HSF	AT5G03720.1	AT-HSFA3, HSFA3	heat shock transcription factor A3	1.27934	7.67357	6.86661	5.99292	17.7903	17.3306	60.8024
Traes_2BS_1484A7516.1	HSF	AT5G03720.1	AT-HSFA3, HSFA3	heat shock transcription factor A3	1.89853	68.2787	139.201	79.7868	83.896	253.472	212.208

## Sheet: c9 
Unigene	Annotation				Expression Value
	TF Family	Tair10 ID	Symbol	Annotation	CK	DS-1h	DS-6h	HS-1h	HS-6h	HD-1h	HD-6h
Traes_2BL_E5F50498D.1	AP2/ERF	AT5G13330.1	Rap2.6L	related to AP2 6l	5.11406	7.13031	27.4499	3.56951	39.0467	8.66472	9.46007
gnl_UG_TaS61801972	AP2/ERF	AT5G61890.1		Integrase-type DNA-binding superfamily protein	164.723	217.256	387.602	286.284	564.47	206.851	263.869
Traes_4AS_3698CBB71.1	B3	AT4G31690.1		Transcriptional factor B3 family protein	5.92045	7.82169	29.8786	13.7054	51.3741	20.9351	21.6878
Traes_3B_541B06BCF.1	bHLH	AT3G26744.4	ICE1, ATICE1, SCRM	basic helix-loop-helix (bHLH) DNA-binding superfamily protein	24.2056	30.2592	39.266	30.566	51.5757	25.711	26.8657
comp83299_c1_seq2	bZIP	#N/A	#N/A	#N/A	79.436	49.6364	135.245	103.147	159.803	118.954	92.6972
Traes_3B_6AE438C3D.1	C2H2	AT3G20880.1	WIP4	WIP domain protein 4	13.1816	37.1143	131.716	19.4731	105.274	11.3974	26.8614
Traes_3DS_162123F0C.2	C3H	AT2G47850.3		Zinc finger C-x8-C-x5-C-x3-H type family protein	32.0334	47.8529	62.3518	39.8763	96.5544	45.7064	45.6778
Traes_1AL_F52A80CEB.1	C3H	AT3G51120.1		DNA binding;zinc ion binding;nucleic acid binding;nucleic acid binding	113.226	102.683	147.369	119.119	228.596	114.267	102.104
Traes_4BS_DCA6E2BE0.2	GRAS	AT5G66770.1		GRAS family transcription factor	21.0998	46.8539	63.6202	29.9218	73.467	20.0756	32.9736
Traes_4DS_FEAA10316.1	GRAS	AT5G66770.1		GRAS family transcription factor	34.9352	84.6026	19.4468	29.2348	143.094	61.8459	43.7897
Traes_2BL_34A0848F2.1	MYB	AT1G79180.1	ATMYB63, MYB63	myb domain protein 63	2.50193	9.99054	37.1094	4.44814	49.1182	4.86561	8.52038
Traes_5BL_3C4ECAB6D.1	MYB	AT3G28910.1	ATMYB30, MYB30	myb domain protein 30	62.1593	55.3238	138.665	50.9511	203.231	92.7559	98.3415
gnl_UG_TaS50389220	MYB_related	#N/A	#N/A	#N/A	103.772	85.2712	172.762	108.725	239.219	112.026	148.188
Traes_7DL_8EAE3F02B1.1	SAP	AT2G43770.1		Transducin/WD40 repeat-like superfamily protein	35.3438	35.5286	60.8518	48.8065	72.9437	38.0122	46.6115
Traes_3B_283845875.2	WRKY	AT1G29860.1	WRKY71, ATWRKY71	WRKY DNA-binding protein 71	90.6711	369.569	173.1	245.617	433.316	190.005	147.246

## Sheet: c10 
Unigene	Annotation				Expression Value
	TF Family	Tair10 ID	Symbol	Annotation	CK	DS-1h	DS-6h	HS-1h	HS-6h	HD-1h	HD-6h
Traes_2BS_380EC4D1E.1	WRKY	AT2G03340.1	WRKY3	WRKY DNA-binding protein 3	76.2591	79.1752	204.21	70.1662	106.159	59.0077	226.258
Traes_4BS_5A7F7E8B7.1	NAC	AT5G08790.1	ATAF2, anac081	NAC (No Apical Meristem) domain transcriptional regulator superfamily protein	40.0227	110.079	175.848	24.6526	70.9768	13.404	107.749
Traes_2DS_96B438D92.1	bZIP	#N/A	#N/A	#N/A	61.4957	68.7862	128.312	57.9319	106.245	80.0239	96.4724
Traes_7BL_C184D0525.1	MYB_related	AT5G47390.1		myb-like transcription factor family protein	97.5179	127.828	248.616	169.279	166.77	137.465	191.451
Traes_5DL_1D036F8B5.1	MYB	AT5G62470.2	MYB96	myb domain protein 96	16.8586	40.3051	113.248	51.7301	73.6902	68.2205	132.218
Traes_2DS_291916365.1	NAC	AT3G29035.1	ATNAC3, ANAC059, NAC3	NAC domain containing protein 3	51.9871	77.0009	637.357	34.317	164.41	22.9048	268.109
Traes_2BL_9528AAD7C.2	bZIP	AT5G10030.2	TGA4	TGACG motif-binding factor 4	465.649	1055.33	2940.64	508.766	1263.95	556.776	1685.45
Traes_4BL_D9784B20C1.1	B3	AT2G46870.1	NGA1	AP2/B3-like transcriptional factor family protein	29.3182	46.6627	107.28	23.0764	123.587	47.4791	96.9293
Traes_2BS_A95B28510.1	NF-Y	AT1G54160.1	NFYA5, NF-YA5	nuclear factor Y, subunit A5	37.4032	30.7827	88.2213	1	59.2253	15.2198	87.9961
Traes_4BS_9928BD91A.1	NAC	AT5G08790.1	ATAF2, anac081	NAC (No Apical Meristem) domain transcriptional regulator superfamily protein	17.6006	80.0439	114.366	114.136	104.993	62.5118	122.324
Traes_4BL_DAFEC95DD.1	bZIP	AT3G12250.2	TGA6, BZIP45	TGACG motif-binding factor 6	268.738	363.941	614.961	415.701	542.024	438.064	443.046
Traes_4AS_40E3F2F46.1	WRKY	#N/A	#N/A	#N/A	9.4323	20.7229	29.7223	6.89604	25.0147	12.3319	38.6235
Traes_4AS_1A68F2C29.2	bZIP	AT2G35530.1	bZIP16, AtbZIP16	basic region/leucine zipper transcription factor 16	132.96	155.315	269.646	54.4742	178.49	75.0581	212.177
Traes_4DL_3140A8240.1	WRKY	AT2G46400.1	WRKY46, ATWRKY46	WRKY DNA-binding protein 46	122.346	237.828	741.931	406.727	551.618	595.205	662.2
Traes_7AL_9E45828B0.1	MYB_related	AT5G47390.1		myb-like transcription factor family protein	81.76	95.5897	165.198	86.6303	133.041	44.6724	139.252
Traes_3AL_6DE434492.1	ZF-GATA	AT3G06740.1	GATA15	GATA transcription factor 15	61.6934	56.8866	142.197	52.5129	92.2673	37.1943	83.7628
Traes_1DL_25540DE53.2	MYB_related	AT5G06100.1	MYB33, ATMYB33	myb domain protein 33	98.8401	123.506	277.278	72.4354	297.313	178.498	320.783
Traes_5BL_4D65B66E2.1	AP2/ERF	AT1G78080.1	RAP2.4	related to AP2 4	2201.52	4278.96	7034.03	3515.18	6152.24	4670.34	9265.88
Traes_7DS_985883968.2	NAC	AT4G35580.3	NTL9	NAC transcription factor-like 9	103.796	102.742	196.382	127.642	187.892	106.515	209.794
Traes_6BS_2951D8114.2	NF-Y	AT1G56170.2	HAP5B, ATHAP5B, NF-YC2	nuclear factor Y, subunit C2	102.33	148.571	217.501	152.376	198.283	148.477	228.133
Traes_4DS_DA83A5E27.1	NAC	AT5G08790.1	ATAF2, anac081	NAC (No Apical Meristem) domain transcriptional regulator superfamily protein	1182.64	2810.09	3566.55	1112.81	3244.53	802.907	3813.77
tplb0002m23	SBP	AT5G50570.2	SPL13A, SPL13	Squamosa promoter-binding protein-like (SBP domain) transcription factor family protein	33.8603	115.805	834.582	62.4023	416.525	155.205	285.978
Traes_7DL_613F5240E.2	HB-other	AT5G11270.1	OCP3	overexpressor of cationic peroxidase 3	303.902	212.389	513.026	247.406	437.455	299.532	669.77
Traes_4AS_70DF607CC.1	WRKY	AT2G46400.1	WRKY46, ATWRKY46	WRKY DNA-binding protein 46	74.7678	193.122	418.113	197.293	286.547	252.643	364.516
Traes_4AS_7BAF37F70.1	FAR1	AT3G22170.2	FHY3	far-red elongated hypocotyls 3	62.9061	55.0968	105.902	41.1261	95.1039	28.6352	99.2809
Traes_2AL_723E42163.2	bZIP	#N/A	#N/A	#N/A	75.8324	64.5138	132.757	56.1116	118.749	70.3552	164.193
Traes_2AS_7AAACC26B.1	NAC	AT5G61430.1	ANAC100, ATNAC5, NAC100	NAC domain containing protein 100	44.551	56.8814	710.804	33.1476	278.871	9.60523	306.205
Traes_7AS_B2DC3787B.1	CO-like	AT3G07650.4	COL9	CONSTANS-like 9	34.9352	33.039	426.463	17.9216	332.506	33.3145	656.09
Traes_7DS_9B463F375.2	CO-like	AT3G07650.4	COL9	CONSTANS-like 9	92.4695	75.358	871.303	35.1109	679.434	48.4497	1126.86
Traes_7BS_39A9F4AEC.2	DBB	AT3G07650.4	COL9	CONSTANS-like 9	73.4067	75.8451	856.062	46.9134	624.681	61.819	1106.6
Traes_2AL_43491B9E0.1	AP2/ERF	AT4G32800.1		Integrase-type DNA-binding superfamily protein	39.7502	68.5338	321.107	34.7794	147.179	32.4401	156.181
Traes_3B_BE203E9B7.1	HD-ZIP	AT1G52150.1	ATHB-15, ATHB15, CNA, ICU4	Homeobox-leucine zipper family protein / lipid-binding START domain-containing protein	27.1229	37.0156	105.535	43.2739	144.336	57.1289	121.383
Traes_5BL_8604C9510.1	SAP	AT3G15610.1		Transducin/WD40 repeat-like superfamily protein	480.051	534.022	724.486	599.57	962.354	564.856	943.409
Traes_7BL_F17892B0D.1	SAP	AT2G43770.1		Transducin/WD40 repeat-like superfamily protein	173.668	206.199	247.262	200.693	349.03	217.827	327.834
Traes_3DS_0E0A747A1.1	GARP	AT5G29000.4	PHL1	Homeodomain-like superfamily protein	95.4585	129.369	180.97	113.485	251.953	139.813	196.642
Traes_3DL_DA5971E0B.1	SAP	AT5G23430.1		Transducin/WD40 repeat-like superfamily protein	72.5461	74.3253	131.65	60.5103	225.253	114.029	209.799
Traes_4DL_A83084AC1.1	B3	AT2G46870.1	NGA1	AP2/B3-like transcriptional factor family protein	57.0739	66.7585	120.966	72.0841	150.753	106.459	132.669
Traes_7DL_572EF99CA.1	MYB_related	AT5G47390.1		myb-like transcription factor family protein	208.316	168.672	357.558	224.984	463.223	234.981	526.754
Traes_2DL_EEF2E71FA.1	ZF-GATA	AT5G66320.2	GATA5	GATA transcription factor 5	214.722	320.707	429.435	277.28	535.358	210.165	472.657
Traes_4BS_C74B4B7BA.1	HD-ZIP	AT3G61150.1	HDG1, HD-GL2-1	homeodomain GLABROUS 1	793.567	868.961	1214.82	721.749	1697.7	771.269	1311.11
Traes_6AS_AE7376F74.1	C2H2	AT1G04850.1		ubiquitin-associated (UBA)/TS-N domain-containing protein	693.3	689.457	1014.84	790.749	1505.61	716.682	1530.38
Traes_2BL_46E59998A1.1	GRAS	AT5G52510.1	SCL8	SCARECROW-like 8	42.7614	55.4914	89.5674	71.0534	188.316	79.6766	163.706

[truncated: 10 more sheets: c11 , c12 , c13 , c14 , c15 , c16 , c17, c18 , c19, c20]
