# Supplementary material for: Temporal transcriptome profiling reveals expression partitioning of homeologous genes contributing to heat and drought acclimation in wheat (Triticum aestivum L.)
Source: BMC Plant Biol. 2015 Jun 20;15:152. doi: 10.1186/s12870-015-0511-8 (PMC4474349; doi:10.1186/s12870-015-0511-8)
Supplement: Additional file 3: Table S2. — Differentially expression of 29,395 stress responsive genes under DS, HS and HD. [file 12870_2015_511_MOESM12_ESM.xls]

## Sheet: Sheet1
Triplet	A-homeolog	B-homeolog	D-homeolog
triplet_1	Traes_3AL_F46FDC4DD.1	Traes_3B_143D815A5.1	Traes_3DL_EC50304CF.1
triplet_2	Traes_6AL_7321534EC.1	Traes_6BL_CFB9FE102.2	Traes_6DL_368A61C3A.1
triplet_3	Traes_3AL_2F01E902F.1	Traes_3B_D5AA27444.1	Traes_3DL_49FD28DD1.1
triplet_4	Traes_4AL_C3729F680.2	Traes_4BS_D12DBE6D3.1	Traes_4DS_F311D64BE.2
triplet_6	Traes_1AL_247316C21.1	Traes_1BL_12E37FACA.1	Traes_1DL_3322681D3.1
triplet_7	Traes_1AL_B1DD25728.1	Traes_1BL_0AB5D45C6.2	Traes_1DL_186A17154.2
triplet_8	Traes_6AS_89C8A73EA.2	Traes_6BS_3A3689C7D.4	Traes_6DS_2249907AB.2
triplet_9	Traes_7AL_B0407BEE6.1	Traes_7BL_FA4DBF37A.1	Traes_7DL_25F652EA6.1
triplet_10	Traes_3AL_4D63CEA09.2	Traes_3B_D2DE3702A.1	Traes_3DL_83A31D98D.3
triplet_11	Traes_4AL_3F2A2675F.2	Traes_4BS_673D7447A.2	Traes_4DS_DB674AE37.1
triplet_12	Traes_2AS_FAED2A83B.1	Traes_2BS_6CC492AEA.1	Traes_2DS_D6AD8E3ED.1
triplet_13	Traes_4AL_A7C5368A9.2	Traes_4BS_99FE51365.2	Traes_4DS_BB9D43D20.1
triplet_14	Traes_6AS_C7B4D79C7.1	Traes_6BS_560511373.1	Traes_6DS_436016F7E.1
triplet_15	Traes_2AL_0FD8B0953.1	Traes_2BL_2C16150A2.1	Traes_2DL_9C91AE665.1
triplet_16	Traes_7AL_CC208B523.1	Traes_7BL_F6C51E5A9.2	Traes_7DL_749DF6429.1
triplet_17	Traes_5AL_F6654A9E4.1	Traes_5BL_D87CA8EAF.1	Traes_5DL_13F2886DD.1
triplet_18	Traes_2AS_72B3479AE.2	Traes_2BS_A0152F1E1.2	Traes_2DS_82116F38F.2
triplet_19	Traes_5AL_C35622F43.1	Traes_5BL_FD85C47AE.1	Traes_5DL_1473237DA.1
triplet_20	Traes_6AS_2D56A30AE.1	Traes_6BS_99EC5A760.2	Traes_6DS_02AD99F41.1
triplet_22	Traes_7AS_4951CD873.1	Traes_7BS_57A688E13.1	Traes_7DS_EF31C64C5.2
triplet_23	Traes_6AL_5961F532B.2	Traes_6BL_EC08F619D.1	Traes_6DL_1B0E4477D.1
triplet_24	Traes_5AL_BBF4F1174.1	Traes_5BL_47EB5C6B2.1	Traes_5DL_11352C84F.2
triplet_25	Traes_5AL_2A40F0298.1	Traes_5BL_76BA02B70.1	Traes_5DL_59329063E.1
triplet_26	Traes_2AL_D6FAF0760.2	Traes_2BL_9D58D3765.2	Traes_2DL_7DE8AC1FE.1
triplet_27	Traes_6AL_03D07061F.1	Traes_6BL_24A27D852.1	Traes_6DL_FBA7EF4BD.1
triplet_28	Traes_2AS_BEC9B768B.1	Traes_2BS_B6E90913E.1	Traes_2DS_E231054BE.1
triplet_29	Traes_5AL_AB5831D39.1	Traes_5BL_B4537ED84.1	Traes_5DL_3AB7E0962.1
triplet_30	Traes_3AL_C9E8581FC.1	Traes_3B_8C82D2510.1	Traes_3DL_2B207951C.1
triplet_31	Traes_3AL_A30BA9ABD.1	Traes_3B_C4B8028B1.2	Traes_3DL_ACA5C68C9.1
triplet_32	Traes_4AS_C2B915234.1	Traes_4BL_21A5A877F.1	Traes_4DL_5CEDC70CF.2
triplet_33	Traes_7AS_7139B3F8E.5	Traes_7BS_1AEE3223F.3	Traes_7DS_A46400676.2
triplet_34	Traes_4AS_EF940BBFF.1	Traes_4BL_F7A4FD01C.1	Traes_4DL_5BA18AAB0.1
triplet_35	Traes_2AL_8A3E33946.1	Traes_2BL_55117179B.2	Traes_2DL_B3CD23EBC.2
triplet_36	Traes_6AL_65FBA1460.1	Traes_6BL_729B4C623.1	Traes_6DL_BFC6B5E7C.2
triplet_38	Traes_4AL_487AC5FDF.1	Traes_4BS_E33540282.1	Traes_4DS_625A953D9.1
triplet_39	Traes_5AS_7947878B2.2	Traes_5BS_585ED2003.2	Traes_5DS_1C59A87C0.1
triplet_40	Traes_6AL_7EEE7AB33.2	Traes_6BL_74E81E582.2	Traes_6DL_459FEB335.2
triplet_41	Traes_5AL_149FB78E2.2	Traes_5BL_E1242566C.2	Traes_5DL_F5BBB3008.2
triplet_42	Traes_3AL_279DE1B56.1	Traes_3B_689A750DD.2	Traes_3DL_71112267D.1
triplet_43	Traes_3AL_628B3DF4F.1	Traes_3B_44E41FAD6.1	Traes_3DL_28B6E12BA.1
triplet_44	Traes_2AS_FE37D420B.1	Traes_2BS_B0C8595DF.2	Traes_2DS_DE115609C.1
triplet_45	Traes_3AL_04CD57FC2.1	Traes_3B_06D73B6E9.2	Traes_3DL_89C57419E.1
triplet_46	Traes_2AL_25D3D5AB4.1	Traes_2BL_EF0CBB7BB.1	Traes_2DL_D487D8AF6.1
triplet_47	Traes_2AS_3C5CB1C2C.1	Traes_2BS_8D01B66C0.1	Traes_2DS_D6FC51893.1
triplet_48	Traes_5AS_2B56339E2.2	Traes_5BS_A37589BD1.1	Traes_5DS_DBD03AC91.2
triplet_49	Traes_1AL_630203F59.1	Traes_1BL_DECA5143E.1	Traes_1DL_C0F3A63C0.1
triplet_50	Traes_4AL_E2BAAEFF5.1	Traes_4BS_5FB5BB028.1	Traes_4DS_C945D27BF.1
triplet_51	Traes_7AS_B26D9E2E0.1	Traes_7BS_C2E14D073.2	Traes_7DS_EAC63C918.1
triplet_52	Traes_6AL_086311AA3.1	Traes_6BL_29886FCC2.1	Traes_6DL_FFB7A30B0.1
triplet_53	Traes_1AL_CF205C38E.2	Traes_1BL_539A83077.2	Traes_1DL_AB11956C9.1
triplet_54	Traes_1AL_92E664DDF.1	Traes_1BL_7C9EC3E70.1	Traes_1DL_1607C6D77.2
triplet_55	Traes_5AL_A430516C2.2	Traes_5BL_C872F2275.1	Traes_5DL_DDE600F0B.1
triplet_56	Traes_4AS_D763D08C2.2	Traes_4BL_96D26EBE3.2	Traes_4DL_DE7774064.1
triplet_57	Traes_5AS_B366838EF.2	Traes_5BS_0124BE045.1	Traes_5DS_D357E8B8F.1
triplet_58	Traes_5AS_7158B51F3.2	Traes_5BS_87F876396.1	Traes_5DS_EAD24AD6B.1
triplet_59	Traes_1AL_5A7DE5396.1	Traes_1BL_531A97EB0.1	Traes_1DL_CD329AB5D.1
triplet_60	Traes_2AL_62160B4F7.2	Traes_2BL_91F9836DC.2	Traes_2DL_BCFBE0E93.3
triplet_62	Traes_1AL_AC2AC18A0.1	Traes_1BL_5B405BEA2.1	Traes_1DL_5D1EBA99F.1
triplet_63	Traes_1AL_54089444F.2	Traes_1BL_F7316029B.2	Traes_1DL_A40C67163.2
triplet_64	Traes_4AL_987BF5EF5.2	Traes_4BS_40C405125.1	Traes_4DS_49617E0B2.1
triplet_65	Traes_5AL_034B1A374.1	Traes_5BL_250964A9C.1	Traes_5DL_B6A3199BD.1
triplet_66	Traes_4AL_C425C68D7.1	Traes_4BS_5BB78FEB9.1	Traes_4DS_07D34BEFE.1
triplet_67	Traes_5AL_5113FA7B4.1	Traes_5BL_18A9BA437.2	Traes_5DL_A6D051937.1
triplet_68	Traes_4AL_6A6EC9A6A.2	Traes_4BS_9BFCC52AD.1	Traes_4DS_7488F4608.1
triplet_69	Traes_2AS_23F156C6B.1	Traes_2BS_98CE44820.1	Traes_2DS_70C36E19A.1
triplet_70	Traes_2AL_3B49FB6D4.2	Traes_2BL_9013488F3.1	Traes_2DL_2E80CEB2A.1
triplet_71	Traes_4AS_A78282154.1	Traes_4BS_A7B66E010.1	Traes_4DL_E9801DD6D.2
triplet_72	Traes_1AL_323926E95.1	Traes_1BL_0AD0FEF27.1	Traes_1DL_3A0B13443.1
triplet_73	Traes_3AL_9F1E0BAE1.1	Traes_3B_08B6514B7.1	Traes_3DL_34EADFCED.1
triplet_74	Traes_2AL_D1A266D6F.1	Traes_2BL_C618E609F.1	Traes_2DL_7C51AF778.1
triplet_75	Traes_2AS_4DE6446BD.2	Traes_2BS_A4DCE06CE.2	Traes_2DS_93F018C79.2
triplet_76	Traes_1AL_17F456C3A.1	Traes_1BL_EE2D0204A.1	Traes_1DL_913BDF4D5.1
triplet_77	Traes_6AL_B906C6F9A.1	Traes_6BL_48A815BA9.1	Traes_6DL_EA7153F7A.1
triplet_78	Traes_4AL_3216C08CD.1	Traes_4BS_E7E5ECF10.1	Traes_4DS_CA2D872D6.1
triplet_79	Traes_2AS_5A5258192.1	Traes_2BS_91FF9EB1C.1	Traes_2DS_85E22FAC3.1
triplet_80	Traes_2AS_67F19428A.1	Traes_2BS_90255A78E.2	Traes_2DS_6C7B7F808.2
triplet_81	Traes_5AL_633ED6A5D.1	Traes_5BL_E6535628C.1	Traes_5DL_9E99E3A1E.1
triplet_82	Traes_4AL_C3FEE3FC8.1	Traes_4BS_C548FE3B3.1	Traes_4DS_05CF930D1.1
triplet_83	Traes_3AS_71D103050.1	Traes_3B_113DC4275.1	Traes_3DS_985ED34D7.1
triplet_84	Traes_6AS_FB1249AB4.1	Traes_6BS_5C281F303.1	Traes_6DS_D6AD8C3ED.1
triplet_85	Traes_5AS_2696E750F.2	Traes_5BS_69A216A8E.2	Traes_5DS_B89465B58.1
triplet_86	Traes_7AL_2585DE9FB.1	Traes_7BL_06EA47678.1	Traes_7DL_2DF9C185B.1
triplet_87	Traes_7AS_819F63138.1	Traes_7BS_135C011B8.2	Traes_7DS_B7F6949E6.1
triplet_88	Traes_1AL_C64C85707.2	Traes_1BL_A5CC574CF.1	Traes_1DL_645A2ECC0.1
triplet_89	Traes_4AL_AD17CDDAD.1	Traes_4BS_35ECA11DB.1	Traes_4DS_4E128C533.1
triplet_90	Traes_4AS_3D18CD1F2.2	Traes_4BL_CC8E15D8A.2	Traes_4DL_2A0DE3B5F.2
triplet_91	Traes_4AL_27B9F9512.1	Traes_4BS_C65A1237F.1	Traes_4DL_317C6BD9B.1
triplet_92	Traes_5AS_83BEF22E3.1	Traes_5BS_BEDEE76B6.1	Traes_5DS_89B3C55F5.1
triplet_94	Traes_4AS_DF85CBD39.2	Traes_4BL_A7AE389EE.1	Traes_4DL_94E10E6EB.2
triplet_95	Traes_2AL_BCE7C0010.1	Traes_2BL_4FE7EF03D.2	Traes_2DL_C29D744FC.1
triplet_96	Traes_7AL_DE19C3E97.2	Traes_7BL_B2DAE431D.1	Traes_7DL_25BFFB161.1
triplet_97	Traes_2AL_47236A6AC.1	Traes_2BL_18F5DFBF1.1	Traes_2DL_3E5F7A490.1
triplet_98	Traes_4AS_A02FFA3BE.1	Traes_4BL_FA79243B1.1	Traes_4DL_ECB2C408E.1
triplet_99	Traes_6AS_ACCBA9D69.1	Traes_6BS_FE73D78BF.2	Traes_6DS_C1B74A6EC.1
triplet_100	Traes_2AL_C2D10BD07.1	Traes_2BL_6EFDB24E6.2	Traes_2DL_0F42DC919.2
triplet_101	Traes_2AL_25AFC9830.1	Traes_2BL_451911D8E.1	Traes_2DL_CFB4E48DB.2
triplet_102	Traes_6AL_91F3E548F.1	Traes_6BL_798EC1015.1	Traes_6DL_E4582581B.1
triplet_103	Traes_3AL_0B5241E00.2	Traes_3B_2F5635132.2	Traes_3DL_DA5971E0B.1
triplet_104	Traes_4AL_BD0CF9CD4.1	Traes_4BL_6D772D95E.1	Traes_4DL_59DFE7A4C.1
triplet_105	Traes_3AL_7391E6FD4.2	Traes_3B_D66042305.2	Traes_3DL_39B5733EC.2
triplet_106	Traes_3AL_EB28DB33C.2	Traes_3B_C8E92863A.1	Traes_3DL_C3D46DB7B.3
triplet_107	Traes_6AL_7139677C8.1	Traes_6BL_2D9A7C389.1	Traes_6DL_85BE54005.1
triplet_108	Traes_7AS_012456226.1	Traes_7BS_F76C39B26.1	Traes_7DS_A1F8F63C1.1
triplet_109	Traes_7AS_73F5212E5.1	Traes_7BS_58BDA855F.1	Traes_7DS_D38CCBA0B.1
triplet_110	Traes_6AL_729EC2A7F.2	Traes_6BL_F8479496D.1	Traes_6DL_17A9E24AA.1
triplet_111	Traes_2AL_29B7234E2.2	Traes_2BL_EFCBE44E8.4	Traes_2DL_2A3322D4F.2
triplet_112	Traes_3AL_8BE1239D0.2	Traes_3B_E10969ADC.1	Traes_3DL_D74B19361.1
triplet_114	Traes_2AL_EDD35BBF8.2	Traes_2BL_7C3A0AA7F.1	Traes_2DL_A0921B041.1
triplet_115	Traes_7AS_5B2A618A2.1	Traes_7BS_2CAF57700.2	Traes_7DS_B0D50DF2A.2
triplet_116	Traes_6AL_15F156698.1	Traes_6BL_45AAD1367.1	Traes_6DL_21618BF83.1
triplet_117	Traes_5AL_F78546083.1	Traes_5BL_572B65358.1	Traes_5DL_DF1C4572B.1
triplet_118	Traes_7AL_ADAC59D80.1	Traes_7BL_F29CCD507.1	Traes_7DL_F036E5075.1
triplet_119	Traes_2AL_6B9D969CE.1	Traes_2BL_FDC05871A.2	Traes_2DL_281F2948F.1
triplet_120	Traes_6AS_72337DA23.1	Traes_6BS_EDC119057.1	Traes_6DS_2A2F4ED98.2
triplet_121	Traes_4AS_F54BA27F7.1	Traes_4BL_413C72B37.1	Traes_4DL_EF6739023.1
triplet_122	Traes_3AL_93ED3666F.1	Traes_3B_3CBFF4BB4.1	Traes_3DL_74224C4B8.1
triplet_123	Traes_7AL_D083A8F5F.2	Traes_7BL_61E84FF7E.2	Traes_7DL_BE3A7AD40.2
triplet_124	Traes_4AL_993914C44.1	Traes_4BS_BCAB8BC16.1	Traes_4DS_B0F4403F4.2
triplet_125	Traes_5AL_0ECDD86DC.2	Traes_5BL_CDB206601.1	Traes_5DL_5AA03E65E.1
triplet_126	Traes_7AL_0443F324A.1	Traes_7BL_B1CAB8F5E.1	Traes_7DL_8B9E4EDE0.1
triplet_127	Traes_5AS_BA57B5B56.1	Traes_5BS_E660355D6.1	Traes_5DS_E926DC301.1
triplet_128	Traes_4AS_21D23671D.2	Traes_4BL_8FCA8CED0.2	Traes_4DL_000F5B03C.3
triplet_129	Traes_1AL_C28C57B76.1	Traes_1BL_869ED1456.2	Traes_1DL_6ED7A30FD.1
triplet_130	Traes_7AS_838CF89DA.1	Traes_7BS_A6C43CFF9.3	Traes_7DS_C6112C4F5.1
triplet_131	Traes_2AL_6069A8864.1	Traes_2BL_01653F335.1	Traes_2DL_4AD6A050F.1
triplet_132	Traes_7AS_E110CFCF9.1	Traes_7BS_C7CB02DEA.1	Traes_7DS_199CEBCC3.1
triplet_133	Traes_7AL_D92BCA15C.1	Traes_7BL_DA88B14A8.1	Traes_7DL_3DE1FF8FD.1
triplet_134	Traes_2AL_89543BA1A.1	Traes_2BL_1AED96909.1	Traes_2DL_A86E54838.2
triplet_135	Traes_7AL_6AA5BACC7.1	Traes_7BL_6F6BDE2EF.2	Traes_7DL_6A5FC9C8F.1
triplet_136	Traes_7AS_0B0DC9CE5.2	Traes_7BS_E7BBA5276.2	Traes_7DS_485E7E61C.2
triplet_137	Traes_4AL_D6B41E31E.1	Traes_4BS_4829B3B4A.1	Traes_4DS_B2258FDCC.2
triplet_138	Traes_7AL_A75D5C56E.2	Traes_7BL_A19097888.2	Traes_7DL_56937694B.1
triplet_139	Traes_4AL_922EC410A.1	Traes_4BS_A52A7AF9B.1	Traes_4DS_7DD24FBB8.1
triplet_140	Traes_3AL_CC87FBE75.1	Traes_3B_A2E03F719.1	Traes_3DL_A8D5DDB88.1
triplet_142	Traes_5AS_73444E195.1	Traes_5BS_21F9814E6.1	Traes_5DS_12241EF27.2
triplet_143	Traes_2AL_A2A377D4A.2	Traes_2BL_A9BA25A5F.1	Traes_2DL_F27ED2B87.1
triplet_144	Traes_2AL_1A389F32D.1	Traes_2BL_021AF6949.1	Traes_2DL_3CE133E1F.1
triplet_145	Traes_1AL_375723493.1	Traes_1BL_109EF35BF.1	Traes_1DL_FB125A9AA.2
triplet_146	Traes_2AS_0287FED2F.2	Traes_2BS_A90182710.2	Traes_2DS_12E568C5B.2
triplet_147	Traes_6AS_FBB2AFAAB.1	Traes_6BS_DF0897773.1	Traes_6DS_9DD64BD48.1
triplet_148	Traes_2AL_95F48B96A.2	Traes_2BL_BAB26D065.1	Traes_2DL_18565F2DD.2
triplet_149	Traes_1AL_6456AAD54.1	Traes_1BL_85454BC77.1	Traes_1DL_CE035B54F.1
triplet_150	Traes_5AL_8063209DB.1	Traes_5BL_D7A90594D.1	Traes_5DL_DC5786149.1
triplet_151	Traes_3AS_94B01E9C1.1	Traes_3B_68ABBAD38.1	Traes_3DS_DBE9BA748.1
triplet_152	Traes_6AS_ADCD6AB01.1	Traes_6BS_8C5C8E9E2.1	Traes_6DS_CDCAD6797.1
triplet_153	Traes_3AL_F35EF3799.1	Traes_3B_8D377F54E.2	Traes_3DL_CC2CE8F7B.1
triplet_154	Traes_7AL_0F6AEC3A5.1	Traes_7BL_0C88C5B17.1	Traes_7DL_9A558BB33.2
triplet_155	Traes_4AS_15735195A.2	Traes_4BL_17BBA06EE.2	Traes_4DL_4DD4D7241.1
triplet_157	Traes_7AL_A749D2BAF.1	Traes_7BL_2B10C9598.1	Traes_7DL_3B8CB9B2E.1
triplet_158	Traes_6AS_A86274C4F.2	Traes_6BS_F6E31BEA9.1	Traes_6DS_20F275E2C.1
triplet_159	Traes_2AL_2F91AF932.2	Traes_2BL_6C5206B6D.1	Traes_2DL_8C4BFA3CB.1
triplet_160	Traes_2AS_BB7AAC01E.2	Traes_2BS_B78C6D8CB.1	Traes_2DS_3D30B1225.1
triplet_161	Traes_6AS_9FEA860B1.1	Traes_6BS_DC6DDB012.1	Traes_6DS_BE35D657B.1
triplet_162	Traes_4AS_02B607421.1	Traes_4BL_542B1DA85.2	Traes_4DL_EE941086E.1
triplet_163	Traes_3AL_C11E88201.1	Traes_3B_6EB541394.1	Traes_3DL_431713038.1
triplet_164	Traes_2AS_F917A80E7.1	Traes_2BS_6DB302A2C.1	Traes_2DS_7709346C8.2
triplet_165	Traes_5AL_3D6EDC1DE.2	Traes_5BL_4BE9A81DA.1	Traes_5DL_DF630EA17.2
triplet_166	Traes_1AL_5A7E85C4E.1	Traes_1BL_2DE1B0930.1	Traes_1DL_8809CD0A8.2
triplet_167	Traes_2AS_2980E0300.2	Traes_2BS_3D89DF0AD.1	Traes_2DS_38ABD9CF4.1
triplet_168	Traes_5AL_8859CF75B.1	Traes_5BL_CA43D0E3B.1	Traes_5DL_92E11180F.1
triplet_169	Traes_3AL_72FC66514.1	Traes_3B_6343D85F2.1	Traes_3DL_BCCD1483D.1
triplet_170	Traes_6AS_2941E06A0.2	Traes_6BS_B2A928FEA.1	Traes_6DS_07B4BBD87.1
triplet_171	Traes_4AS_177B17C02.2	Traes_4BS_6D78E8942.1	Traes_4DS_A90FD0CBD.1
triplet_172	Traes_5AL_B65EF5518.3	Traes_5BL_B6051DD37.2	Traes_5DL_62DEF8361.2
triplet_173	Traes_3AL_7E67A0D7A.1	Traes_3B_C867E0730.1	Traes_3DL_C389707AF.1
triplet_174	Traes_2AL_44B0F2E5E.1	Traes_2BL_0021AA419.1	Traes_2DL_4C7EBA068.1
triplet_175	Traes_2AS_E022ED09E.1	Traes_2BS_37A5902AE.2	Traes_2DS_7826103D4.1
triplet_176	Traes_1AL_0D04C9A2A.2	Traes_1BL_CEDA6A19F.1	Traes_1DL_DB42E9C83.1
triplet_177	Traes_5AL_B4775DC13.1	Traes_5BL_BCBE66F1D.1	Traes_5DL_4211ABEC3.1
triplet_178	Traes_2AL_4E67C58C2.1	Traes_2BL_0E26156C9.1	Traes_2DL_20E285C35.1
triplet_179	Traes_5AL_217A5FE69.2	Traes_5BL_0E86495BC.1	Traes_5DL_BC8FD94D5.1
triplet_180	Traes_1AL_5E9E6239D.1	Traes_1BL_709B74768.2	Traes_1DL_B0409DEFD.2
triplet_181	Traes_2AS_5A81D42F1.1	Traes_2BS_6DB91427E.2	Traes_2DS_4CBF3AF2E.1
triplet_182	Traes_2AL_5DE3BA456.2	Traes_2BL_765C03F01.2	Traes_2DL_38F48A6D4.2
triplet_183	Traes_2AL_D5D935586.1	Traes_2BL_B57FE39ED.2	Traes_2DL_BEDDAC0D4.2
triplet_184	Traes_4AS_33F061045.1	Traes_4BL_111461502.2	Traes_4DL_8F0255401.2
triplet_186	Traes_3AL_883A4805C.1	Traes_3B_27780D55B.1	Traes_3DL_A46119F9F.1
triplet_187	Traes_2AL_C8CBB1EA4.2	Traes_2BL_9E2DF50CB.1	Traes_2DL_490309D0E.2
triplet_188	Traes_3AL_C0D1C4403.1	Traes_3B_EF4661AE0.1	Traes_3DL_F982BF0FB.1
triplet_189	Traes_5AL_EE0639A2E.1	Traes_5BL_543CB1733.1	Traes_5DL_D8697B9F3.2
triplet_190	Traes_7AL_8D721316C.2	Traes_7BL_40F7010CC.1	Traes_7DL_8A2266279.2
triplet_191	Traes_1AL_C3A174FCB.2	Traes_1BL_6F0399802.1	Traes_1DL_159BCA1CC.2
triplet_192	Traes_2AS_2836AF501.1	Traes_2BS_DD94DCFB7.1	Traes_2DS_DD94DCFB7.1
triplet_193	Traes_4AL_C1663E48F.1	Traes_4BS_D6B31E676.2	Traes_4DS_EC313BA2F.1
triplet_194	Traes_5AL_5C88D080A.1	Traes_5BL_377B23238.1	Traes_5DL_F6E1F65C2.3
triplet_195	Traes_2AS_503A45FF0.1	Traes_2BS_3B5DE7AF2.1	Traes_2DS_4FD37331F.1
triplet_196	Traes_5AL_8F1024653.1	Traes_5BL_BD3EBE983.2	Traes_5DL_6E8A30E79.2
triplet_197	Traes_2AL_F64B48E36.1	Traes_2BL_E5A2D113D.1	Traes_2DL_D4B7B53AD.1
triplet_198	Traes_5AL_2E30D20B5.1	Traes_5BL_37F4604F0.1	Traes_5DL_AF01E9D7B.1
triplet_199	Traes_5AL_2D1DD96ED.2	Traes_5BL_A295F6A2F.1	Traes_5DL_3DABB7C13.1
triplet_200	Traes_6AL_AFB108185.2	Traes_6BL_76C2C2F3A.2	Traes_6DL_82FB7DA8B.2
triplet_201	Traes_5AL_89F608111.1	Traes_5BL_6E109E397.1	Traes_5DL_FAF23C705.1
triplet_202	Traes_4AS_D66D1E74F.1	Traes_4BS_282818F64.1	Traes_4DL_5228A58E3.1
triplet_203	Traes_2AS_54398D868.2	Traes_2BS_4F70A9DC4.2	Traes_2DS_955801B7A.2
triplet_204	Traes_6AL_754FA397B.1	Traes_6BL_1BE898E1D.1	Traes_6DL_CD5689351.1
triplet_205	Traes_3AL_2A63B7984.1	Traes_3B_57C9BB466.1	Traes_3DL_71815C593.1
triplet_206	Traes_2AS_68181E427.2	Traes_2BS_19D1D6E25.1	Traes_2DL_BD9042E2B.1
triplet_207	Traes_3AS_84C1C665F.1	Traes_3B_7F4348FC3.2	Traes_3DS_20E147E33.1
triplet_208	Traes_5AL_5710E25DF.1	Traes_5BL_928131264.1	Traes_5DL_D994DF96F.1
triplet_209	Traes_5AL_50C8CFDA7.1	Traes_5BL_71E6013D9.2	Traes_5DL_0A7A22BEB.1
triplet_210	Traes_7AS_CC337803A.1	Traes_7BS_86C0E0360.1	Traes_7DS_9B1872FDB.1
triplet_211	Traes_5AL_2292EE446.2	Traes_5BL_2B2033BE0.1	Traes_5DL_8113975A6.2
triplet_212	Traes_4AL_68B60F6AA.1	Traes_4BS_DCCAE937D.1	Traes_4DS_2D08DBB36.1
triplet_213	Traes_6AL_AC1DA0AE6.2	Traes_6BL_DFE5EEDD5.1	Traes_6DL_7374E401C.1
triplet_214	Traes_3AL_D1264E024.1	Traes_3B_52653C0EF.1	Traes_3DL_F5A965E81.1
triplet_215	Traes_7AS_BF10E1F9C.2	Traes_7BS_5C2B52D38.2	Traes_7DS_BD8391D6E.1
triplet_216	Traes_7AL_E70AC6C0C.1	Traes_7BL_B3A64B67E.1	Traes_7DL_882518A23.2
triplet_217	Traes_5AL_2A063A2AD.2	Traes_5BL_644444B45.3	Traes_5DL_6BE0C6BA9.1
triplet_218	Traes_2AS_88B18458D.1	Traes_2BS_EC3C5A358.1	Traes_2DS_5C2277DB0.1
triplet_219	Traes_2AS_CCEFA986B.1	Traes_2BS_22C910CDC.1	Traes_2DS_DBD399A72.2
triplet_220	Traes_4AL_61C8098CE.1	Traes_4BS_BBC5C7FCA.2	Traes_4DS_689A29856.2
triplet_221	Traes_4AL_4B09F91AE.1	Traes_4BS_D497C4CC9.2	Traes_4DS_5117B5DE7.2
triplet_222	Traes_2AL_E59A6FCA8.2	Traes_2BL_63A2734AC.2	Traes_2DL_6FBD01A94.1
triplet_223	Traes_5AL_6D9620C16.2	Traes_5BL_9BC943E5F.1	Traes_5DL_F7C53022D.1
triplet_224	Traes_7AS_6087878D1.1	Traes_7BS_4E92D6888.1	Traes_7DS_665A19612.1
triplet_225	Traes_6AL_9B7298275.1	Traes_6BL_B241C6BFD.1	Traes_6DL_D343E8C06.1
triplet_226	Traes_3AL_6D4AF6DAB.1	Traes_3B_7C9D3DFDC.3	Traes_3DL_593121986.2
triplet_227	Traes_4AL_86DD80075.1	Traes_4BS_56252C30D.1	Traes_4DS_510828BD3.1
triplet_228	Traes_4AS_1EA23DE08.1	Traes_4BL_BE10705D5.2	Traes_4DL_4798D0BBD.1
triplet_229	Traes_3AS_B0827A392.1	Traes_3B_364ABCD24.1	Traes_3DS_1BE3A0726.2
triplet_230	Traes_2AL_49361F1E6.2	Traes_2BL_16A66F73D.3	Traes_2DL_3B351BA27.1
triplet_231	Traes_1AL_D789B5634.1	Traes_1BL_341EA3D4A.1	Traes_1DL_D5CEFB64A.2
triplet_232	Traes_2AS_EA0FCC592.1	Traes_2BS_894109D01.1	Traes_2DS_FD3802553.1
triplet_233	Traes_3AL_ABED09225.1	Traes_3B_082C9D5C8.1	Traes_3DL_3FDB734ED.1
triplet_234	Traes_7AL_0D8CE421C.2	Traes_7BL_4CE212C65.2	Traes_7DL_4AB1D1313.1
triplet_235	Traes_2AS_51F993EB3.1	Traes_2BS_F376833C2.1	Traes_2DS_F6D6A3F7A.1
triplet_236	Traes_2AS_D22B93277.4	Traes_2BS_A7A5815B1.1	Traes_2DS_F1014B0AA.2
triplet_238	Traes_2AL_F81E950E1.1	Traes_2BL_9CED77E4D.2	Traes_2DL_29455FE17.1
triplet_240	Traes_7AL_9F8DE93FA.2	Traes_7BL_1B58EE4B2.1	Traes_7DL_A562962E6.1
triplet_241	Traes_6AL_6518BC798.1	Traes_6BL_58BB13700.1	Traes_6DL_D9F5169D4.1
triplet_242	Traes_2AL_76092F4FB.1	Traes_2BL_258EB6122.1	Traes_2DL_3D83B32F9.1
triplet_243	Traes_2AS_1D11E82B5.2	Traes_2BS_552BFF677.1	Traes_2DS_05F454C37.1
triplet_244	Traes_5AL_E1414913C.1	Traes_5BL_47880ADDA.1	Traes_5DL_97788E63E.2
triplet_245	Traes_2AS_8B481894D.1	Traes_2BS_B222598CE.2	Traes_2DS_A9BB95167.1
triplet_246	Traes_7AL_DB96A5939.1	Traes_7BL_979C4A803.1	Traes_7DS_479D8CB9E.1
triplet_247	Traes_5AS_4BCA19EEB.2	Traes_5BS_56C3CD7DA.1	Traes_5DS_732F1291A.1
triplet_248	Traes_3AS_042018F90.2	Traes_3B_107A7AD7F.1	Traes_3DS_B3F5F3D0F.3
triplet_249	Traes_3AL_6D6AB37F1.1	Traes_3B_5321353C7.1	Traes_3DL_C1D424929.1
triplet_250	Traes_2AS_7FF1211F8.2	Traes_2BS_8A2DCF21F.1	Traes_2DS_06008B006.2
triplet_251	Traes_2AL_020BC1DF2.2	Traes_2BL_3EF023231.1	Traes_2DL_6CACFD720.1
triplet_252	Traes_6AL_939CC781A.1	Traes_6BL_CE9CC5475.1	Traes_6DL_41A4CE766.1
triplet_253	Traes_3AL_EEC97C32A.1	Traes_3B_4327DC7AB.1	Traes_3DL_3778722EF.1
triplet_254	Traes_1AL_FB8604997.1	Traes_1BL_05688C76B.2	Traes_1DL_00409CDC8.1
triplet_255	Traes_2AL_DB64E18A1.1	Traes_2BL_55D540224.1	Traes_2DL_3B2B9300C.1
triplet_256	Traes_2AL_AB86C1D1F.1	Traes_2BL_D26B1E5DD.1	Traes_2DL_D3723937B.1
triplet_257	Traes_7AL_3F55C2BB5.2	Traes_7BL_BC001C4AC.2	Traes_7DL_C69662E29.2
triplet_259	Traes_5AS_268D29356.1	Traes_5BS_360DD5644.1	Traes_5DS_50846FD0C.1
triplet_260	Traes_1AL_3BECC063E.2	Traes_1BL_B510CA877.2	Traes_1DL_9931216DA.1
triplet_261	Traes_4AL_EE269B066.1	Traes_4BS_CAEB4EC73.1	Traes_4DS_9509649D6.1
triplet_262	Traes_6AL_DDD0E45BA.1	Traes_6BL_3B16677C2.2	Traes_6DL_DF6A51F6A.1
triplet_263	Traes_4AS_2BDA1260C.3	Traes_4BL_F34EBD618.1	Traes_4DL_C083C804E.3
triplet_264	Traes_3AS_B8C00449D.1	Traes_3B_CF00EC122.2	Traes_3DS_23204CB18.2
triplet_265	Traes_5AL_E7806F3C1.1	Traes_5BL_E8D36EEA8.1	Traes_5DL_696F6D975.1
triplet_266	Traes_7AL_976D6E1B9.1	Traes_7BL_313367AC4.1	Traes_7DL_26A711F5B.2
triplet_267	Traes_2AL_078F7275E.1	Traes_2BL_AEEA273E2.1	Traes_2DL_5520292E2.1
triplet_269	Traes_3AS_7BF10F95B.2	Traes_3B_688BE22A8.2	Traes_3DS_79443B666.2
triplet_270	Traes_2AL_1D347D7AC.2	Traes_2BL_AF1862200.2	Traes_2DL_63B4458BF.1
triplet_271	Traes_3AL_6E23C9C31.1	Traes_3B_41D4DFA2C.2	Traes_3DL_C1B815B10.1
triplet_272	Traes_2AL_F1CA4223F.2	Traes_2BL_A73892D5E.1	Traes_2DL_E324B45FE.1
triplet_274	Traes_4AL_731FE028A.1	Traes_4BS_F6EE1E42D.1	Traes_4DS_7610E7772.1
triplet_275	Traes_2AS_D0D74720D.1	Traes_2BS_03B72D2B2.1	Traes_2DS_DD4078AC6.1
triplet_276	Traes_4AS_288A1FAE8.1	Traes_4BL_7D9A254C3.2	Traes_4DL_D0E3F7A84.1
triplet_277	Traes_7AL_4699F1953.1	Traes_7BL_981EC4BB2.1	Traes_7DL_48F4F0F5D.1
triplet_278	Traes_6AL_D0C41942F.2	Traes_6BL_8554FB0DA.1	Traes_6DL_C64103E40.2
triplet_279	Traes_4AS_9D6002759.2	Traes_4BL_72AC318FB.2	Traes_4DL_C9B1CD2AE.1
triplet_280	Traes_3AS_CFFF0B2BC.1	Traes_3B_45F1B4533.1	Traes_3DS_FA67FB052.1
triplet_281	Traes_4AL_AB3C62E5A.1	Traes_4BS_086630970.1	Traes_4DS_C4873CB9E.1
triplet_282	Traes_4AS_F7A905B43.1	Traes_4BL_38E55D7B4.1	Traes_4DL_DF1F43E16.1
triplet_283	Traes_1AL_5E4EECFBC.1	Traes_1BL_46DCF8472.1	Traes_1DL_F29500B14.1
triplet_284	Traes_2AS_6C86821B1.1	Traes_2BS_CCD960BA7.3	Traes_2DL_C56BC9707.1
triplet_285	Traes_3AS_6B10E85CF.2	Traes_3B_93C96F07F.2	Traes_3DS_862E4ADF7.2
triplet_286	Traes_1AL_A23894122.1	Traes_1BL_E9A5CDC40.1	Traes_1DL_C9B152284.1
triplet_287	Traes_2AL_9DC58DF84.1	Traes_2BL_42012BF26.1	Traes_2DL_A455E6C4B.1
triplet_288	Traes_5AS_81AA37687.1	Traes_5BS_48964519B.2	Traes_5DS_E6E053051.1
triplet_289	Traes_5AL_9FA113D1E.1	Traes_5BL_4AD227889.1	Traes_5DL_B0AFA2296.1
triplet_290	Traes_1AL_25F25D8A1.2	Traes_1BL_45F354945.3	Traes_1DL_47D137A08.2
triplet_291	Traes_1AL_B77238310.1	Traes_1BL_FECB07010.1	Traes_1DL_A9CC9D4C6.1
triplet_292	Traes_3AL_AE9F23275.1	Traes_3B_AAB35D69C.2	Traes_3DL_D7B41386D.1
triplet_293	Traes_6AS_CEA02191C.1	Traes_6BS_C03744AAA.1	Traes_6DS_0434EBBEA.1
triplet_294	Traes_2AL_5C7E76139.1	Traes_2BL_95044D775.1	Traes_2DL_91E53D238.1
triplet_295	Traes_1AL_68F9D9453.2	Traes_1BL_352EF1054.1	Traes_1DL_32A9DD018.1
triplet_296	Traes_1AL_E1C8383E4.2	Traes_1BL_2E51753AE.1	Traes_1DL_008837571.1
triplet_297	Traes_3AL_8EF6D8BB1.2	Traes_3B_BA3BE6093.2	Traes_3DL_663081CEA.1
triplet_298	Traes_3AL_BC984321A.1	Traes_3B_80375D1D8.2	Traes_3DL_116F5A1FE.1
triplet_299	Traes_2AS_C6A3F9AD9.2	Traes_2BS_8034FFBB1.2	Traes_2DS_DE390194C.2
triplet_300	Traes_1AL_5C1CB556A.1	Traes_1BL_83EB4F4FA.2	Traes_1DL_EBC2C25C9.2
triplet_301	Traes_6AL_ADC78CBC4.1	Traes_6BL_FE09F7466.1	Traes_6DL_1D288651B.1
triplet_302	Traes_6AS_913692A38.1	Traes_6BS_66A8AF6F3.1	Traes_6DS_9ACD32909.1
triplet_303	Traes_6AL_9E0046317.1	Traes_6BL_64DEE7723.2	Traes_6DL_7626A87FF.1
triplet_304	Traes_1AL_C04849EE3.2	Traes_1BL_D4840E036.1	Traes_1DL_28092B90E.1
triplet_305	Traes_3AS_C545FD455.1	Traes_3B_FCE10780F.2	Traes_3DS_F12FD0416.1
triplet_306	Traes_6AS_B3BE9F388.1	Traes_6BS_24EE22D04.1	Traes_6DS_813EBCBA9.1
triplet_307	Traes_2AL_C6F2FA817.1	Traes_2BL_E6F86DAFA.1	Traes_2DL_4AA8E1AA9.1
triplet_308	Traes_2AL_DB6FB44F8.1	Traes_2BL_0BA3C9692.1	Traes_2DL_8F24AEC6D.3
triplet_309	Traes_7AL_5D8D7CB60.1	Traes_7BL_06EE82124.2	Traes_7DL_E638906EF.1
triplet_310	Traes_2AL_4E0AE9719.2	Traes_2BL_8CB65EA1B.2	Traes_2DL_07BEEC7C0.1
triplet_311	Traes_1AL_289284CA4.2	Traes_1BL_4AA23FE50.1	Traes_1DL_C8E16419C.2
triplet_312	Traes_6AL_C3F64C235.1	Traes_6BL_0B5B7EA6B.1	Traes_6DL_6836D90E0.1
triplet_313	Traes_1AL_03BE98076.2	Traes_1BL_F6859D49A.1	Traes_1DL_C06754AD1.1
triplet_314	Traes_1AL_ABE93C8E7.1	Traes_1BL_6ABEEF6DC.1	Traes_1DL_4518A1BF6.1
triplet_315	Traes_1AL_DEB909C21.1	Traes_1BS_93B1F7653.2	Traes_1DL_7F54ED79A.1
triplet_316	Traes_2AS_55338905E.2	Traes_2BS_508A23092.2	Traes_2DS_310CE3417.1
triplet_317	Traes_7AL_DB109AC89.1	Traes_7BL_3D33964D9.1	Traes_7DL_C53F194BA.3
triplet_318	Traes_4AS_430948E46.1	Traes_4BL_B5CAC8536.1	Traes_4DL_8D3CD8AAA.1
triplet_319	Traes_7AL_378AC8E23.2	Traes_7BL_6A8A8AE31.2	Traes_7DL_3E33C1525.1
triplet_320	Traes_2AL_6EA83C2B5.1	Traes_2BL_C7BAE105B.1	Traes_2DL_8F3A7977E.1
triplet_321	Traes_5AL_2D632F2A2.2	Traes_5BL_899C06261.1	Traes_5DL_813990327.1
triplet_322	Traes_4AL_4846D53C9.1	Traes_4BS_B0275259F.1	Traes_4DS_D9BBB4250.2
triplet_323	Traes_6AS_99C6A3B0B.2	Traes_6BS_F50663DF7.1	Traes_6DS_7B1596298.1
triplet_324	Traes_6AL_1E68C6606.1	Traes_6BL_41477DA26.1	Traes_6DL_6C27A6E59.1
triplet_325	Traes_6AL_4ACB2738B.2	Traes_6BL_6CA698871.2	Traes_6DL_AB6AA2532.1
triplet_326	Traes_1AL_9CA532244.1	Traes_1BL_763B0B9CC.1	Traes_1DL_59EF59749.1
triplet_327	Traes_3AL_7D2AB63CD.2	Traes_3B_32DDB07A9.1	Traes_3DL_39BEEEB50.1
triplet_328	Traes_2AL_112A9C91A.2	Traes_2BL_C06EB755A.2	Traes_2DL_8DC66AF84.2
triplet_329	Traes_4AL_597C42552.1	Traes_4BS_B5C9DE9FC.1	Traes_4DS_F94602513.1
triplet_330	Traes_2AS_B675AE4C9.1	Traes_2BL_B4DCEEB99.1	Traes_2DL_EFD23CEB3.2
triplet_331	Traes_5AL_2B3149286.2	Traes_5BL_3686BAC48.2	Traes_5DL_B70062D0D.1
triplet_332	Traes_2AL_01F4BFA84.1	Traes_2BL_50D716999.2	Traes_2DL_95718E41A.1
triplet_333	Traes_5AL_3AA4476D6.1	Traes_5BL_D011ADEC6.1	Traes_5DL_84D0A7030.1
triplet_334	Traes_5AL_F34D9C840.1	Traes_5BL_DB38D1FC7.1	Traes_5DL_D4B47443B.1
triplet_335	Traes_2AL_09879131A.1	Traes_2BL_0C315AEB5.2	Traes_2DL_9741F75DC.1
triplet_336	Traes_5AL_10E85D5B3.1	Traes_5BL_4D4B8A841.1	Traes_5DL_EF9AFFB3D.2
triplet_337	Traes_1AL_60B9E2627.3	Traes_1BL_FAC03ADDA.1	Traes_1DL_08ECA7871.1
triplet_338	Traes_2AS_6985D78EE.2	Traes_2BS_A925CB339.2	Traes_2DS_627C6066A.1
triplet_339	Traes_2AS_2B1CC0B55.1	Traes_2BS_8A03E0AB3.1	Traes_2DS_DDD657D66.1
triplet_340	Traes_2AS_6F423DB28.2	Traes_2BS_6852F4FDE.2	Traes_2DS_FAF1511D2.2
triplet_341	Traes_7AS_CA420466A.1	Traes_7BS_3828E5630.1	Traes_7DS_ACE39DA41.1
triplet_342	Traes_2AS_CF051DEB9.1	Traes_2BS_C8BF7ABEB.1	Traes_2DS_B898D36BE.1
triplet_343	Traes_7AS_23AB290BB.1	Traes_7BL_44D3E9E5B.2	Traes_7DS_85EA05C41.1
triplet_344	Traes_5AL_ADFB163A9.1	Traes_5BL_973644818.2	Traes_5DL_1898E18AF.1
triplet_345	Traes_2AL_D539E28DE.2	Traes_2BL_C6F8E6E00.2	Traes_2DL_07C68D56E.2
triplet_346	Traes_6AL_A0A31AA9F.1	Traes_6BL_ED40C8806.1	Traes_6DL_C215BACFD.1
triplet_347	Traes_5AL_2182C53A9.1	Traes_5BL_34BDE8B20.1	Traes_5DL_EA908BAB6.1
triplet_348	Traes_3AS_5D3F28C58.1	Traes_3B_CAD4019B4.1	Traes_3DS_6F203E94E.1
triplet_349	Traes_7AS_AEBBB2DDE.1	Traes_7BS_BE24651AA.1	Traes_7DS_A5FF031DF.2
triplet_350	Traes_3AL_B21FE056C.1	Traes_3B_1D0018B63.1	Traes_3DL_FBDAB64AA.2
triplet_351	Traes_3AL_86453421A.1	Traes_3B_5EA1AC004.2	Traes_3DL_EE55B2567.1
triplet_352	Traes_1AL_62262FE8A.1	Traes_1BL_4229BC4F5.1	Traes_1DL_8F653C2D9.1
triplet_353	Traes_5AL_CC49FC794.1	Traes_5BL_95A62AF56.1	Traes_5DL_E647A1F14.1
triplet_354	Traes_3AL_81435CD25.2	Traes_3B_631CEF092.2	Traes_3DL_1174C3707.2
triplet_355	Traes_6AL_0F750BED5.2	Traes_6BL_B31B1C1BF.2	Traes_6DL_7E7208AB6.2
triplet_356	Traes_7AL_E71884754.2	Traes_7BL_0697EDEDF.1	Traes_7DL_62ADC1432.1
triplet_357	Traes_2AS_5C7DAFECA.1	Traes_2BS_1FE24E02F.1	Traes_2DS_BB63C229F.1
triplet_358	Traes_1AL_070BDE975.1	Traes_1BL_42AB72951.1	Traes_1DL_8BDB79474.1
triplet_359	Traes_7AS_8928E014F.1	Traes_7BS_C68B444A3.1	Traes_7DS_2186DE28C.2
triplet_361	Traes_5AS_DD6B14864.1	Traes_5BS_F6294ED5B.2	Traes_5DS_5B786AED9.1
triplet_362	Traes_2AS_C2F59F2CF.1	Traes_2BS_6402A1C57.1	Traes_2DS_4E8FAEA97.1
triplet_363	Traes_2AL_5C33E37B2.1	Traes_2BL_1D5114C19.1	Traes_2DL_C9EA5D8F1.2
triplet_364	Traes_2AL_E427F282A.1	Traes_2BL_7656EC2A1.2	Traes_2DL_8A2B0F8A7.2
triplet_365	Traes_7AS_E93BA070F.2	Traes_7BS_62B9F1BEE.3	Traes_7DS_FF4263AD5.2
triplet_366	Traes_5AL_2F926382F.1	Traes_5BL_95A72F308.1	Traes_5DL_8DEC64E54.2
triplet_367	Traes_2AL_8FEF19206.1	Traes_2BL_E76DBFD63.2	Traes_2DL_686F7FDC6.2
triplet_368	Traes_6AL_8742D750F.2	Traes_6BL_82F945E17.3	Traes_6DL_6254D3D64.2
triplet_369	Traes_7AL_5234502D3.1	Traes_7BL_3DD2ED8CC.1	Traes_7DL_B63590FDE.1
triplet_370	Traes_2AL_572A80DCF.1	Traes_2BL_C75302233.1	Traes_2DL_FF90603F4.1
triplet_371	Traes_4AS_90997A3D7.2	Traes_4BL_6FAF13937.2	Traes_4DL_FA199F9B9.2
triplet_372	Traes_5AL_E3C8F64F5.1	Traes_5BL_6B03EF1AC.2	Traes_5DL_04E7A18F4.2
triplet_373	Traes_3AL_52942689B.1	Traes_3B_BB6F96CDB.1	Traes_3DL_5B84D3373.1
triplet_374	Traes_5AL_D3B6FE48E.2	Traes_5BL_A2B216782.2	Traes_5DL_BD1C8E19E.1
triplet_375	Traes_5AS_6F5670FC1.1	Traes_5BS_89E16951F.2	Traes_5DS_A762F36A3.1
triplet_376	Traes_4AS_147020D73.1	Traes_4BL_CE91DFE45.1	Traes_4DL_E36DAA2A0.1
triplet_377	Traes_2AL_F1BEC68D7.2	Traes_2BL_12B715ABD.1	Traes_2DL_93C692683.1
triplet_379	Traes_5AL_C0E595204.2	Traes_5BL_DA15C88FA.1	Traes_5DL_CEDABCD95.2
triplet_380	Traes_7AS_4EC7D579E.1	Traes_7BS_E5AAE9BD3.1	Traes_7DS_43B1D294B.2
triplet_381	Traes_5AL_A02012E77.1	Traes_5BL_C948BE372.1	Traes_5DL_83C7AB50A.1
triplet_382	Traes_1AL_8E8E7401B.3	Traes_1BL_C955569B8.2	Traes_1DL_4E4F196E7.1
triplet_383	Traes_2AS_0186B9E4F.2	Traes_2BS_380EC4D1E.1	Traes_2DS_F6FBC974C.2
triplet_384	Traes_1AL_7A43105B0.2	Traes_1BL_C6F202394.1	Traes_1DL_021C6BBFA.1
triplet_385	Traes_1AL_EF7E5EF10.2	Traes_1BL_533D05ED2.1	Traes_1DL_185AF63BA.1
triplet_386	Traes_3AL_D3826E099.1	Traes_3B_0F7354373.2	Traes_3DL_DF48B3591.1
triplet_387	Traes_1AL_A638394BE.2	Traes_1BL_62F0AAA18.1	Traes_1DL_7B3A7DB21.2
triplet_388	Traes_7AL_554A876ED.1	Traes_7BL_C1D13A72E.2	Traes_7DL_9D6109120.1
triplet_389	Traes_1AL_483661FD4.1	Traes_1BL_5170BB138.1	Traes_1DL_37E02C89C.1
triplet_390	Traes_5AS_BAAE16161.1	Traes_5BS_C8CC4CAE0.1	Traes_5DS_191375E84.1
triplet_391	Traes_6AL_7C52ECD20.1	Traes_6BL_F8C60E70C.2	Traes_6DL_E43B78D15.2
triplet_392	Traes_5AL_E45D2E4AB.1	Traes_5BL_6B13EABF1.1	Traes_5DL_E45D2E4AB.1
triplet_393	Traes_3AL_A306585EF.2	Traes_3B_B30ABAB03.2	Traes_3DL_1BF57CB6F.1
triplet_394	Traes_5AS_D06CE8CE5.1	Traes_5BS_197E3DE21.1	Traes_5DS_A6848AB19.1
triplet_395	Traes_2AS_4F5545ADB.1	Traes_2BS_664D1B3CC.1	Traes_2DS_350BC2583.1
triplet_396	Traes_2AL_3B1D8F110.1	Traes_2BL_72A894373.1	Traes_2DL_96746F475.1
triplet_397	Traes_3AS_6233856C7.2	Traes_3B_533F3DF6E.1	Traes_3DS_023DF330F.1
triplet_398	Traes_5AL_C2E57FBC0.2	Traes_5BL_C9B22D391.2	Traes_5DL_045B970AE.2
triplet_399	Traes_5AL_90E2AB6CF.1	Traes_5BL_C2FF92AB7.1	Traes_5DL_7CC12693F.1
triplet_400	Traes_1AL_FE1097B22.1	Traes_1BL_4F55086DE.1	Traes_1DL_A69BED30D.1
triplet_401	Traes_2AL_D4BF4AE24.1	Traes_2BL_11A4F903B.1	Traes_2DL_8F04980F0.1
triplet_402	Traes_2AS_4FE408936.2	Traes_2BS_170E32572.1	Traes_2DS_5AAE4D28E.1
triplet_403	Traes_7AL_5F21F6932.2	Traes_7BL_612EB6214.1	Traes_7DL_9D207AC31.1
triplet_404	Traes_2AS_422EC3691.1	Traes_2BS_C791FB25A.1	Traes_2DS_544CCBC35.1
triplet_405	Traes_2AS_EF55AF9DD.1	Traes_2BS_F4BC949D6.2	Traes_2DS_E9D9FB9AC.1
triplet_406	Traes_2AL_41B71F83C.1	Traes_2BL_79F1B50DF.1	Traes_2DL_5A0300CE0.1
triplet_407	Traes_4AL_FF24F9B94.1	Traes_4BS_AAB62F089.1	Traes_4DS_111C0C8C5.1
triplet_408	Traes_2AS_F304A46BD.1	Traes_2BS_F170657C8.1	Traes_2DS_68EE75617.1
triplet_409	Traes_1AL_F865B9A4A.1	Traes_1BL_30A8D14FE.1	Traes_1DL_EC9A14EB3.1
triplet_410	Traes_4AL_761BE525C.1	Traes_4BS_D26A780F1.1	Traes_4DS_4536CBC16.1
triplet_411	Traes_5AL_64517027B.1	Traes_5BL_907D7067C.1	Traes_5DL_64C6A2250.1
triplet_412	Traes_5AS_566927528.1	Traes_5BS_4C0A12D38.1	Traes_5DS_01280ADA7.1
triplet_413	Traes_5AL_32DDC206D.1	Traes_5BL_9A628DFEB.2	Traes_5DL_91DE1ABD2.1
triplet_414	Traes_7AS_E7E7216A8.1	Traes_7BS_418111C53.1	Traes_7DS_424252139.1
triplet_415	Traes_7AS_8FAD3B69E.1	Traes_7BS_63073AAEB.2	Traes_7DS_BC006CAB4.1
triplet_416	Traes_3AL_AA2A97FA8.2	Traes_3B_67E5075B2.2	Traes_3DL_69F52C1A9.1
triplet_417	Traes_3AL_0D611A4EF.2	Traes_3B_A1EE50B97.1	Traes_3DL_C5956AA13.1
triplet_418	Traes_7AL_094506A5A.1	Traes_7BL_8C8697452.1	Traes_7DL_66682FE93.1
triplet_419	Traes_3AS_8E159608E.2	Traes_3B_46009F47C.1	Traes_3DS_52B7ECC49.1
triplet_420	Traes_3AS_CD8EF3E96.1	Traes_3B_6E0BDA072.1	Traes_3DS_793661928.1
triplet_421	Traes_7AL_E293A710E.1	Traes_7BL_7000BB34D.2	Traes_7DL_1DC1D315A.1
triplet_423	Traes_6AL_6CACE27B8.1	Traes_6BL_139ECC554.1	Traes_6DL_C6C4DD608.1
triplet_424	Traes_4AL_5B55492DA.1	Traes_4BS_8D99FAB9A.1	Traes_4DS_C3EBE1CBB.1
triplet_425	Traes_5AL_4F6FC92BB.1	Traes_5BL_F2007E6B0.1	Traes_5DL_C54B425D7.1
triplet_427	Traes_7AS_4EF1779BD.1	Traes_7BS_6C2D4209C.1	Traes_7DS_5DA488A23.1
triplet_428	Traes_4AS_768089976.1	Traes_4BL_64D39D133.1	Traes_4DL_180326B5B.1
triplet_429	Traes_5AL_D598C9177.1	Traes_5BL_B50AAABF2.2	Traes_5DL_2C6F0D6A9.1
triplet_430	Traes_2AL_21B3DBBDC.1	Traes_2BL_E7EFD06D6.1	Traes_2DL_FCB3D9B7E.2
triplet_431	Traes_1AL_188865E54.1	Traes_1BL_53787E8DD.1	Traes_1DL_846015F59.3
triplet_432	Traes_2AL_2A42FC052.1	Traes_2BL_3FA1FCFC7.2	Traes_2DL_DF147C00C.1
triplet_433	Traes_6AL_6E02381E9.2	Traes_6BL_7A1489BF0.2	Traes_6DL_6992E0D32.1
triplet_434	Traes_5AS_068F5C18A.5	Traes_5BS_69957E77A.2	Traes_5DS_9E038EFF9.2
triplet_435	Traes_5AS_800E3C564.1	Traes_5BS_4B766CCAB.2	Traes_5DS_FB851A705.1
triplet_436	Traes_5AS_A86138871.1	Traes_5BS_3F6023CD6.1	Traes_5DS_A71D29AE1.1
triplet_437	Traes_7AS_3C96469FE.1	Traes_7BS_72D5F66BF.2	Traes_7DS_52F11DADF.1
triplet_438	Traes_2AS_79184B924.1	Traes_2BS_05C0FEB08.1	Traes_2DS_D0423171A.2
triplet_439	Traes_2AL_ED7BE6E83.2	Traes_2BL_7B5A8C708.1	Traes_2DL_B942EFCCA.2
triplet_440	Traes_5AL_48656183D.1	Traes_5BL_023197ACD.1	Traes_5DL_23CBF391D.2
triplet_441	Traes_5AL_6975CE193.2	Traes_5BL_2CA9280E2.1	Traes_5DL_B623328B1.2
triplet_442	Traes_5AL_CA67A09A3.1	Traes_5BL_3F5653472.2	Traes_5DL_F19368496.3
triplet_443	Traes_1AL_0A8B38A87.1	Traes_1BL_A219F0B34.1	Traes_1DL_22F439ED5.1
triplet_444	Traes_2AL_DDBEAD158.1	Traes_2BL_6CEC0E501.1	Traes_2DL_2D6633351.1
triplet_445	Traes_6AL_7C6EE2D46.1	Traes_6BL_4660848A8.1	Traes_6DL_22C536081.1
triplet_446	Traes_6AL_CA27B1396.1	Traes_6BL_D9F3AF4C9.1	Traes_6DL_41E673F0F.1
triplet_447	Traes_2AL_5A38EC35D.2	Traes_2BL_E81C4ED8A.2	Traes_2DL_B58F04C8A.1
triplet_448	Traes_5AL_0CE943722.1	Traes_5BL_8FEAE55F6.1	Traes_5DL_D5AE9C6F1.1
triplet_449	Traes_1AL_26738ACDC.1	Traes_1BL_80CAF3887.1	Traes_1DL_06A28EEF0.1
triplet_450	Traes_1AL_F1520D492.1	Traes_1BL_480520BEF.1	Traes_1DL_3848914B3.1
triplet_451	Traes_2AL_1BC431569.1	Traes_2BL_5CD6FD117.1	Traes_2DL_C73AAD171.1
triplet_452	Traes_4AS_ABE7CBE39.1	Traes_4BL_DCA190FF2.2	Traes_4DL_9813B67C5.2
triplet_453	Traes_2AL_25E8FB175.1	Traes_2BL_9367B147B.2	Traes_2DL_5EF73D728.1
triplet_454	Traes_7AL_BB11D77B5.1	Traes_7BL_5F987F588.1	Traes_7DL_B6B9EDB0B.2
triplet_456	Traes_2AS_9F72E517F.1	Traes_2BS_DEC12328A.2	Traes_2DS_DF389D07D.1
triplet_457	Traes_7AL_AF69B6853.2	Traes_7BL_C2E3E8DF4.2	Traes_7DL_22779CF47.1
triplet_458	Traes_3AS_496047B73.2	Traes_3B_245ED3424.1	Traes_3DS_B555229AB.1
triplet_459	Traes_6AS_2B85F4104.1	Traes_6BS_2EE276741.1	Traes_6DS_4E0833FB1.1
triplet_460	Traes_4AL_6B5C89E7C.1	Traes_4BS_F7F9DE1D4.2	Traes_4DS_8D47B4C37.1
triplet_461	Traes_3AL_3E120EB98.3	Traes_3B_39C790430.2	Traes_3DL_5F257C9CD.2
triplet_462	Traes_5AL_72DB445F9.1	Traes_5BL_CAFB02F10.1	Traes_5DL_21911EB15.1
triplet_463	Traes_4AS_357A85716.1	Traes_4BL_20E1038D7.1	Traes_4DL_B8215DE3A.1
triplet_464	Traes_4AS_4EFBA88E4.1	Traes_4BL_532725AD5.1	Traes_4DL_DFCF4A15A.1
triplet_465	Traes_2AL_B738ECBF7.1	Traes_2BL_50A1EE808.1	Traes_2DL_E008B6B4D.1
triplet_467	Traes_6AL_1C94B1C72.2	Traes_6BL_171B2E80C.1	Traes_6DL_2811F0947.1
triplet_468	Traes_2AL_7166BAD57.1	Traes_2BL_541F1F408.1	Traes_2DL_B5B22419D.1
triplet_469	Traes_5AL_4E653044F.1	Traes_5BL_4E60DC151.1	Traes_5DL_898B0A5A7.1
triplet_470	Traes_4AS_C69356176.1	Traes_4BL_519DFB621.1	Traes_4DL_C654B3B36.1
triplet_472	Traes_3AL_3B2347181.1	Traes_3B_6DD211B7F.1	Traes_3DL_7E0F183DA.1
triplet_473	Traes_5AL_D573242A9.2	Traes_5BL_E065DEAB6.1	Traes_5DL_F9CAE8155.1
triplet_474	Traes_6AL_48165ABE5.1	Traes_6BL_4A17F7221.1	Traes_6DL_F70F83614.1
triplet_475	Traes_3AL_C25CC8AB1.1	Traes_3B_DD553CB44.2	Traes_3DL_A709CB441.1
triplet_476	Traes_2AL_F39D6FAB9.1	Traes_2BL_E18651B12.1	Traes_2DL_8C75DE090.1
triplet_477	Traes_7AL_D45376F32.2	Traes_7BL_09DD5A1DC.1	Traes_7DL_090D0E08E.3
triplet_478	Traes_5AL_BA3074F36.2	Traes_5BL_169D5FB79.1	Traes_5DL_3A965D7A6.2
triplet_479	Traes_1AL_EF32AFA5E.1	Traes_1BL_835F5BBEE.1	Traes_1DL_4828E6737.1
triplet_480	Traes_1AL_BBDA0E877.2	Traes_1BL_1FC4B72FE.2	Traes_1DL_FCB8E4E5D.1
triplet_481	Traes_1AL_78CB13657.2	Traes_1BL_CF404ABF4.1	Traes_1DL_1E6C9F9A9.2
triplet_482	Traes_5AL_64616F276.2	Traes_5BL_DBF6D478D.1	Traes_5DL_A17C50575.1
triplet_483	Traes_2AL_07E23D33F.1	Traes_2BL_4281689C9.2	Traes_2DL_F4640A08C.1
triplet_484	Traes_6AL_5F50463BE.2	Traes_6BL_E905C1C95.1	Traes_6DL_FC95036E1.1
triplet_486	Traes_6AL_F49F5CEAB.1	Traes_6BL_A42A1FBE0.1	Traes_6DL_D9C861357.1
triplet_487	Traes_5AL_AA08CC186.1	Traes_5BL_CAD514EF0.1	Traes_5DL_881BC0560.1
triplet_488	Traes_4AS_C1C054318.1	Traes_4BL_FD212A495.1	Traes_4DL_EB308884D.1
triplet_489	Traes_7AS_979D13652.1	Traes_7BS_8F52232A4.1	Traes_7DS_17F060181.2
triplet_490	Traes_7AS_C7C98A042.1	Traes_7BS_E3CB24EE5.1	Traes_7DS_EEE964433.2
triplet_491	Traes_2AL_20C2D79E1.2	Traes_2BL_26F24E716.1	Traes_2DL_903A29CBA.1
triplet_492	Traes_6AL_91AD1AFFD.2	Traes_6BL_A99776B2C.2	Traes_6DL_15669DE7B.2
triplet_493	Traes_5AL_3AEEB31C8.1	Traes_5BL_C452655D8.1	Traes_5DL_ABE9659A2.2
triplet_494	Traes_6AL_25E0D628A.1	Traes_6BL_56372A914.1	Traes_6DL_CA62F9544.1
triplet_495	Traes_5AL_836EA96B6.1	Traes_5BL_E9F482B19.1	Traes_5DL_05CCBAC11.1
triplet_496	Traes_5AL_10F6D3D4C.1	Traes_5BL_1EA6085DB.1	Traes_5DL_D615772DD.1
triplet_497	Traes_3AL_395E279C2.1	Traes_3B_81BCC122A.1	Traes_3DL_2CA837854.1
triplet_498	Traes_2AL_6DC8949D6.1	Traes_2BL_83CF18165.1	Traes_2DL_C775F8321.1
triplet_499	Traes_3AL_A2ED9C321.1	Traes_3B_C06FCD3F4.4	Traes_3DL_8F7E8E178.2
triplet_500	Traes_4AL_713055A6B.1	Traes_4BS_F7289D644.1	Traes_4DS_C46F11B44.1
triplet_501	Traes_2AL_9F58FC166.1	Traes_2BL_AAD8DDCFF.1	Traes_2DL_7788247EE.1
triplet_502	Traes_3AS_31EFA6CA0.1	Traes_3B_C601756C3.2	Traes_3DS_5523A155D.2
triplet_503	Traes_1AL_E49C5E5EA.2	Traes_1BL_AB728099C.2	Traes_1DL_0EF09AA37.2
triplet_504	Traes_1AL_A4A3A0A19.2	Traes_1BL_A0C3596C6.1	Traes_1DL_5CA468064.1
triplet_506	Traes_5AS_C84BA2F9D.1	Traes_5BS_712780763.1	Traes_5DS_9C4213631.3
triplet_507	Traes_3AS_3E74AFFBF.2	Traes_3B_30DFEE86D.1	Traes_3DS_B245CF904.1
triplet_508	Traes_5AL_A16560034.1	Traes_5BL_BB8D76E7B.1	Traes_5DL_45488AE5E.2
triplet_509	Traes_2AS_131C4C526.1	Traes_2BS_94F8EF65A.1	Traes_2DS_964CC3D8C.1
triplet_510	Traes_7AS_2C956D572.1	Traes_7BS_AAFADAE48.1	Traes_7DS_22F41BDA7.1
triplet_511	Traes_7AS_AC98EB6B4.1	Traes_7BS_23D9D3249.2	Traes_7DS_3F91E7A16.2
triplet_512	Traes_5AS_C7C69D278.2	Traes_5BS_C731E0F53.2	Traes_5DS_009991B35.2
triplet_513	Traes_2AS_3C68985F1.2	Traes_2BS_37827C275.1	Traes_2DS_6740D1DFF.2
triplet_514	Traes_6AS_CB1B22876.1	Traes_6BS_B6C664401.3	Traes_6DS_93D73467D.1
triplet_516	Traes_2AL_463692D9F.1	Traes_2BL_F0E4D42E0.2	Traes_2DL_36DD958E1.1
triplet_517	Traes_1AL_66D26C109.7	Traes_1BL_E77A765DA.1	Traes_1DL_84DBF561A.2
triplet_518	Traes_5AL_0258FDB9B.1	Traes_5BL_8FD1FB0E1.1	Traes_5DL_F12AF5F51.1
triplet_519	Traes_5AL_FA37213DE.2	Traes_5BL_3A33069B6.2	Traes_5DL_C92E862A2.2
triplet_521	Traes_7AL_9C0F2CE94.1	Traes_7BL_797FAB3B3.1	Traes_7DL_4A427E3BF.1
triplet_522	Traes_2AS_E056CB961.1	Traes_2BS_999F9A579.2	Traes_2DS_18DAEBA49.1
triplet_523	Traes_4AL_C2DAF8C4F.2	Traes_4BS_956F5FC60.1	Traes_4DS_B6A66F9B4.2
triplet_524	Traes_1AL_35182E357.2	Traes_1BL_03A70CEEA.1	Traes_1DL_470EB4D4C.2
triplet_525	Traes_4AL_81A97AFD2.2	Traes_4BS_467F3D8E0.1	Traes_4DS_1B3554F1F.1
triplet_526	Traes_2AS_E219FAA81.2	Traes_2BS_F25018815.2	Traes_2DS_2DDBD6CF9.1
triplet_527	Traes_2AL_48B239DD6.1	Traes_2BL_1F5DBD5D5.1	Traes_2DL_5BA00F2A0.1
triplet_528	Traes_4AS_738E30DBD.1	Traes_4BL_D1A0DD32B.1	Traes_4DL_DBBD453C3.1
triplet_529	Traes_2AL_F26E9FF0F.1	Traes_2BL_4D1FD8D4F.2	Traes_2DL_67A89E8D4.1
triplet_530	Traes_4AS_72BEF89AC.1	Traes_4BL_E43C1BB11.1	Traes_4DL_3A1814A74.1
triplet_531	Traes_4AS_DC872C10F.1	Traes_4BL_3EAE23E69.1	Traes_4DL_91DF15F5B.1
triplet_532	Traes_5AL_FFAC3C4E0.1	Traes_5BL_F17060A6D.3	Traes_5DL_CAF863FF3.1
triplet_533	Traes_5AL_F525493ED.1	Traes_5BL_FEEEBC4F0.2	Traes_5DL_0E4FC1265.2
triplet_534	Traes_7AL_22CDB6A0F.2	Traes_7BL_7992F4D60.2	Traes_7DL_B3141A94A.2
triplet_537	Traes_4AL_7314A1861.1	Traes_4BS_4F642AF82.1	Traes_4DS_93C31924A.2
triplet_538	Traes_4AL_84E1F12C1.1	Traes_4BS_CCF617AB0.1	Traes_4DS_D0C7E6722.1
triplet_539	Traes_3AL_2D2A397A9.1	Traes_3B_170459743.2	Traes_3DL_C7D7AA33C.1
triplet_540	Traes_3AL_40D81E58D.2	Traes_3B_5B3C168B5.2	Traes_3DL_20151F751.1
triplet_541	Traes_2AL_53B4D0813.1	Traes_2BL_5AE0316A8.1	Traes_2DL_C6A37F731.1
triplet_542	Traes_7AL_2FF05F9D1.2	Traes_7BL_D90A3700B.1	Traes_7DL_EA65A81E5.2
triplet_543	Traes_6AL_6E9EB1143.3	Traes_6BL_70715AAF9.1	Traes_6DL_917D35DED.2
triplet_544	Traes_7AL_B901881EA.1	Traes_7BL_E9F197D4B.1	Traes_7DL_217C3CE9E.1
triplet_545	Traes_4AL_CF62B23A9.1	Traes_4BS_1C782883D.1	Traes_4DS_274AD47ED.1
triplet_546	Traes_6AL_8CA6A4714.1	Traes_6BL_492605179.1	Traes_6DL_6E9644594.1
triplet_547	Traes_4AS_34DFBA49B.1	Traes_4BL_87E61A2A8.1	Traes_4DL_986C37E09.2
triplet_548	Traes_3AL_2B49570F4.1	Traes_3B_11C4E96A0.2	Traes_3DL_A96DF70FE.1
triplet_549	Traes_4AS_6875248F8.1	Traes_4BL_EFFA96D15.1	Traes_4DL_EA0E3A118.2
triplet_550	Traes_2AL_5CCC4F2E6.1	Traes_2BL_41611621F.1	Traes_2DL_34C7935F9.1
triplet_551	Traes_1AL_2D5C7C5B4.1	Traes_1BL_D03AE33C1.2	Traes_1DL_AABA104ED.2
triplet_552	Traes_2AS_481E9CB63.1	Traes_2BS_F83B4402B.1	Traes_2DS_8D3BB31F7.1
triplet_553	Traes_5AS_EC39BB7B6.2	Traes_5BS_8D39DFC55.1	Traes_5DS_BDF5CCD6F.1
triplet_555	Traes_3AS_D41508CC4.1	Traes_3B_FF743C11E.2	Traes_3DS_30A3BE435.1
triplet_556	Traes_2AS_676E60E7F.1	Traes_2BS_C0F4037CE.1	Traes_2DS_7874D5FDC.1
triplet_557	Traes_4AL_1BABE7DB9.2	Traes_4BS_FE8F8C8BC.1	Traes_4DS_5162B087A.1
triplet_558	Traes_2AL_A2CF88756.1	Traes_2BL_59DCF6B4B.1	Traes_2DL_44764875F.1
triplet_559	Traes_2AL_724A62453.2	Traes_2BS_CF72E2D31.1	Traes_2DL_39DEEB8E6.1
triplet_560	Traes_2AS_4AE8164A8.1	Traes_2BS_510E004C9.1	Traes_2DS_D8DC6D0D3.1
triplet_561	Traes_2AL_D0DF82C45.1	Traes_2BL_3CBEB9C31.1	Traes_2DL_7EC8528FA.1
triplet_562	Traes_7AL_419B8BD2B.1	Traes_7BL_FE6AAB369.1	Traes_7DL_D282D3A90.1
triplet_563	Traes_5AS_9DA54F62C.2	Traes_5BS_93D7FCCD8.2	Traes_5DS_5D3C44633.2
triplet_564	Traes_6AS_27134B09F.1	Traes_6BS_B0CA820F9.1	Traes_6DS_FF48D4479.1
triplet_565	Traes_5AL_8A4FE36A0.1	Traes_5BL_EC8906F89.1	Traes_5DL_E9EF32D93.1
triplet_566	Traes_2AS_B967C500F.1	Traes_2BS_316E744ED.2	Traes_2DS_1CB2B9B9E.2
triplet_567	Traes_5AL_4D0919BA1.1	Traes_5BL_3EFFD8013.1	Traes_5DL_243735D6C.1
triplet_568	Traes_4AL_830C5DA64.2	Traes_4BS_518500201.1	Traes_4DS_B8D1705E7.2
triplet_569	Traes_4AL_58F9FBC2E.1	Traes_4BS_92426F5BD.1	Traes_4DS_897D0A9DB.1
triplet_570	Traes_7AS_8257B2226.2	Traes_7BS_6C6DB7519.2	Traes_7DS_831EAF074.2
triplet_571	Traes_1AL_49E0DCFBB.1	Traes_1BL_9E7C9BF40.1	Traes_1DL_8A441E8E5.1
triplet_572	Traes_2AL_EB30BD71A.1	Traes_2BL_0616D000D.2	Traes_2DL_4A704421B.1
triplet_573	Traes_5AS_905D6F817.1	Traes_5BS_C460CEDFB.1	Traes_5DS_3A7496DFA.2
triplet_574	Traes_4AS_DB90A9EA0.2	Traes_4BL_A7A3F8512.2	Traes_4DL_072A60BDA.2
triplet_575	Traes_5AL_9F9849248.2	Traes_5BL_3B2B6C933.2	Traes_5DL_58946FFE6.2
triplet_576	Traes_6AL_28CCA7F5D.1	Traes_6BL_4704FF2B4.1	Traes_6DL_D3A3D1384.2
triplet_577	Traes_5AL_677B189DF.1	Traes_5BL_990E3FD07.1	Traes_5DL_BC24DCBD1.1
triplet_578	Traes_6AS_3369DAE92.1	Traes_6BS_B1AD5AE28.1	Traes_6DS_64B25EAC4.1
triplet_579	Traes_5AS_1DD35548B.1	Traes_5BS_7B98BAECC.2	Traes_5DS_E8F14622D.2
triplet_580	Traes_3AL_CD509A316.1	Traes_3B_830DB9077.2	Traes_3DL_B89CE4B95.2
triplet_581	Traes_6AS_328702561.1	Traes_6BS_B59D85BB7.1	Traes_6DS_CD0257751.1
triplet_582	Traes_1AL_95E05F3D5.2	Traes_1BL_3F0A8E014.4	Traes_1DL_A9A9665F9.1
triplet_583	Traes_6AL_ACC6E6413.1	Traes_6BL_039A1AED9.2	Traes_6DL_5E791FDE1.1
triplet_584	Traes_1AL_308EC1EFD.2	Traes_1BL_C8E81CE39.2	Traes_1DL_8E9376660.1
triplet_585	Traes_5AL_E97736ABB.1	Traes_5BL_E773051C8.1	Traes_5DL_B14EBEE37.1
triplet_586	Traes_3AL_078057859.1	Traes_3B_4CBEDCDA8.1	Traes_3DL_3CD160C42.2
triplet_587	Traes_5AS_54BBC34C7.1	Traes_5BS_92E784CCA.2	Traes_5DS_8786BF64E.1
triplet_588	Traes_1AL_0815BD32E.1	Traes_1BL_9908E325A.2	Traes_1DL_C49D3DA38.1
triplet_589	Traes_1AL_F1BBE97D5.1	Traes_1BL_917AB0D4B.1	Traes_1DL_B4E0DFCC9.1
triplet_591	Traes_3AL_0F75B411F.2	Traes_3B_FA3CD3CB6.1	Traes_3DL_A6713EED4.1
triplet_592	Traes_7AS_3DFC2683E.2	Traes_7BS_D206DFBF2.2	Traes_7DS_560CDB862.1
triplet_593	Traes_6AL_32E720FCC.1	Traes_6BL_CD3A4B6E4.1	Traes_6DL_DA90E9E9F.1
triplet_594	Traes_2AL_87495E830.2	Traes_2BL_D51230758.2	Traes_2DL_AE2906A6D.2
triplet_595	Traes_6AL_C293D0793.1	Traes_6BL_B2DD35784.1	Traes_6DL_D22CB42C8.1
triplet_596	Traes_6AL_0EFC872C1.1	Traes_6BL_15980FD0F.1	Traes_6DL_638CCEE52.1
triplet_597	Traes_4AS_0D3D9D589.1	Traes_4BL_719B183D9.1	Traes_4DL_402A13792.2
triplet_598	Traes_2AL_D4B90FFA6.2	Traes_2BL_152294A68.2	Traes_2DL_A168393D5.2
triplet_599	Traes_7AL_96CE50D0D.1	Traes_7BL_119F4C8C6.2	Traes_7DL_375BE1239.2
triplet_600	Traes_2AS_AD125CB18.1	Traes_2BS_E836C5A07.1	Traes_2DS_A573188C6.1
triplet_601	Traes_6AS_15CA57DAE.2	Traes_6BS_C7A460631.1	Traes_6DS_1112C86F5.2
triplet_602	Traes_6AL_0972B17B9.1	Traes_6BL_125AFF4B2.2	Traes_6DL_27F7769ED.2
triplet_603	Traes_4AL_C0725C38C.1	Traes_4BS_3C044B05F.1	Traes_4DS_A4C6E51AC.1
triplet_604	Traes_1AL_C1F546A56.1	Traes_1BL_6D953AB6D.2	Traes_1DL_87F982556.2
triplet_605	Traes_2AL_E1184FA27.1	Traes_2BL_C13214139.2	Traes_2DL_750D4CB3B.2
triplet_606	Traes_5AL_D78221B31.4	Traes_5BL_CEEBE656D.3	Traes_5DL_2D0D83A55.3
triplet_607	Traes_2AS_226DB91BC.2	Traes_2BS_A9BB581D1.1	Traes_2DL_D0EC44D0B.1
triplet_608	Traes_2AL_ED2064C0B.2	Traes_2BL_29B0866AD.1	Traes_2DL_0E11C7757.2
triplet_609	Traes_1AL_0B1B6775E.1	Traes_1BL_F1A7FDC83.1	Traes_1DL_7F48CB11B.1
triplet_610	Traes_6AL_63893A634.1	Traes_6BL_F03DF2949.2	Traes_6DL_30763DBDB.1
triplet_611	Traes_3AL_6AF4297B2.1	Traes_3B_CBDB5BAB4.1	Traes_3DL_CE1222409.2
triplet_612	Traes_2AL_EB6C765B6.2	Traes_2BL_B44C2F00B.1	Traes_2DL_1B2F5B7B9.2
triplet_613	Traes_5AL_A325BF121.1	Traes_5BL_DBCC545D6.2	Traes_5DL_A24584DE2.1
triplet_614	Traes_3AL_663EF1B52.2	Traes_3B_1E3F86556.2	Traes_3DL_16DB31499.2
triplet_615	Traes_7AS_6588C70DD.1	Traes_7BS_52A49E491.2	Traes_7DS_6B52B942F.2
triplet_616	Traes_7AS_6567D55D4.1	Traes_7BS_25D5D4B82.1	Traes_7DS_2C35AD504.1
triplet_617	Traes_7AL_D41925FB8.1	Traes_7BL_9B64DB4A7.1	Traes_7DL_C0E245B1B.1
triplet_618	Traes_2AL_E4B30F40B.1	Traes_2BL_B3363C715.2	Traes_2DL_E16293BA8.2
triplet_619	Traes_2AS_85A638592.2	Traes_2BS_314D1D4F2.1	Traes_2DS_82A20BC4A.1
triplet_620	Traes_2AL_137C6A2C4.1	Traes_2BL_F581DFEDB.1	Traes_2DL_5663CE72D.1
triplet_621	Traes_1AL_B842E0EAB.1	Traes_1BL_8D2A7532F.1	Traes_1DL_049324094.1
triplet_622	Traes_3AL_1953CF160.2	Traes_3B_F7B798D01.2	Traes_3DL_32D8BC0CE.2
triplet_623	Traes_5AL_0684A2454.1	Traes_5BL_A28533902.1	Traes_5DL_156E53683.1
triplet_624	Traes_1AL_5413F4B2A.1	Traes_1BL_F02B542D9.2	Traes_1DL_B9A3B03CF.1
triplet_625	Traes_2AS_992E876B0.1	Traes_2BS_4EC8C834B.1	Traes_2DS_C6577FC96.1
triplet_626	Traes_2AS_3284AE6D6.1	Traes_2BS_D37BB541B.1	Traes_2DS_FB695B917.1
triplet_627	Traes_2AL_DE86B9FD4.1	Traes_2BL_AA9759E05.2	Traes_2DL_A55995202.2
triplet_628	Traes_7AL_9D1BEACC0.1	Traes_7BL_5CADD1825.1	Traes_7DL_A2604A6D5.1
triplet_629	Traes_3AL_A06119E85.1	Traes_3B_DAC6C58D5.2	Traes_3DL_81AEF86C0.2
triplet_630	Traes_1AL_B23CA03E6.2	Traes_1BL_7C7380133.1	Traes_1DL_51BC0C0AC.1
triplet_631	Traes_4AS_87659C45B.1	Traes_4BL_93DB392DB.1	Traes_4DL_23274585F.1
triplet_632	Traes_7AS_515610AE1.1	Traes_7BS_6716D1D07.1	Traes_7DS_F219C7147.2
triplet_633	Traes_4AL_B0D9DE695.1	Traes_4BS_2767E4D9C.1	Traes_4DS_08D73885C.1
triplet_634	Traes_1AL_2DFDA847B.1	Traes_1BL_5C9053D8C.2	Traes_1DL_B4E0123EB.2
triplet_635	Traes_2AS_744F6C927.1	Traes_2BS_A0851924B.1	Traes_2DS_2E5286F5D.1
triplet_636	Traes_5AS_45075D4F0.1	Traes_5BS_FAE4E3F3E.1	Traes_5DS_BD5BEA132.2
triplet_637	Traes_2AS_B6B49E620.1	Traes_2BS_68CA27524.2	Traes_2DS_9AE98AA57.1
triplet_638	Traes_3AL_FB56E8FFB.3	Traes_3B_7575EF313.1	Traes_3DL_601D0E418.1
triplet_639	Traes_3AL_C2E5DB1B6.1	Traes_3B_79A481A0F.2	Traes_3DL_0EE888A64.2
triplet_641	Traes_4AS_B1DE7ABF8.2	Traes_4BS_E40B9CFCA.1	Traes_4DL_F8222D880.1
triplet_642	Traes_7AL_D3816CB44.1	Traes_7BL_10239607B.1	Traes_7DL_3940B9F17.1
triplet_643	Traes_5AL_2CA8A0926.1	Traes_5BL_DA4CA26BA.2	Traes_5DL_B5A2D9515.1
triplet_644	Traes_2AL_CD44E879E.2	Traes_2BL_8ABF5E72E.1	Traes_2DL_589E1A2F5.1
triplet_645	Traes_5AL_EA74144D2.2	Traes_5BL_F48317F91.1	Traes_5DL_F24D69A49.2
triplet_646	Traes_2AL_B938A08F2.1	Traes_2BL_31C4F0260.2	Traes_2DL_A90DB533D.2
triplet_647	Traes_1AL_C5C626CD4.1	Traes_1BL_7CD8883D4.2	Traes_1DL_1297AA156.1
triplet_648	Traes_6AL_2271D1991.1	Traes_6BL_6D50346C9.1	Traes_6DL_9F263A3BF.1
triplet_649	Traes_7AL_78C66933C.1	Traes_7BL_A39AC8612.1	Traes_7DL_7BF3A4841.1
triplet_650	Traes_2AL_46BECEDD6.1	Traes_2BL_AA525A4D0.1	Traes_2DL_D819861FE.1
triplet_651	Traes_4AS_5A87E55B4.1	Traes_4BL_6EF5758BA.1	Traes_4DL_FB91C1B94.1
triplet_652	Traes_7AL_B60734AB6.1	Traes_7BL_E9DD04E3D.2	Traes_7DL_7EB6DE0EA.2
triplet_653	Traes_6AL_1D64A74C2.1	Traes_6BL_FC29AD8EA.1	Traes_6DL_C6EE19233.1
triplet_654	Traes_6AL_4000C7B98.1	Traes_6BL_DC2584EF5.2	Traes_6DL_08908F8DB.1
triplet_655	Traes_3AS_BB9FF8F87.1	Traes_3B_8B1D508E2.1	Traes_3DS_0DD9792F0.2
triplet_656	Traes_7AS_C32D78F36.2	Traes_7BS_2AA72CA1F.3	Traes_7DS_6BD9B391D.2
triplet_657	Traes_5AS_333322A4D.1	Traes_5BS_9A5DEAB72.1	Traes_5DS_A4147A90B.1
triplet_658	Traes_5AL_E39C8BF0D.1	Traes_5BL_375725FCB.1	Traes_5DL_47101DD5D.1
triplet_659	Traes_5AL_60718E5C8.2	Traes_5BL_56DB142E5.2	Traes_5DL_B453891B2.2
triplet_660	Traes_1AL_39849C8EC.1	Traes_1BL_121240F54.1	Traes_1DL_1C25E3297.2
triplet_661	Traes_3AL_C58492242.2	Traes_3B_8FC8158E2.1	Traes_3DL_F817074C4.1
triplet_662	Traes_1AL_71723CCA4.1	Traes_1BL_E3A8A2AFA.1	Traes_1DL_9842E866B.1
triplet_663	Traes_5AL_385883702.1	Traes_5BL_BA3BEBC80.2	Traes_5DL_DD542B202.1
triplet_664	Traes_1AL_222FC742B.1	Traes_1BL_0ECBE7C04.1	Traes_1DL_608182CBD.1
triplet_665	Traes_6AL_997401645.1	Traes_6BL_3ECAB0371.1	Traes_6DL_C5E7CD621.1
triplet_666	Traes_2AS_767BCB87A.1	Traes_2BS_ED73CFB1A.1	Traes_2DS_721623E22.1
triplet_667	Traes_5AL_D8B52F440.1	Traes_5BL_AABE48ABF.1	Traes_5DL_271C1EE10.1
triplet_668	Traes_1AL_368140493.1	Traes_1BL_D1480195C.1	Traes_1DL_19B4BD837.1
triplet_669	Traes_2AL_D6412AD5B.1	Traes_2BL_16BE5361C.1	Traes_2DL_3209AE71C.1
triplet_670	Traes_6AL_FE126E2C3.1	Traes_6BL_A2F001CEF.1	Traes_6DL_8AAFCFEC8.1
triplet_671	Traes_6AL_805E07FB0.1	Traes_6BL_418CEB0B4.1	Traes_6DL_A621C37DA.1
triplet_672	Traes_4AL_884E74F51.1	Traes_4BL_8E9618E24.1	Traes_4DL_1F8BA4DF8.1
triplet_673	Traes_6AL_7C68630FC.2	Traes_6BL_63FBD69E1.3	Traes_6DL_2E2C867E9.2
triplet_674	Traes_1AL_A785A010E.1	Traes_1BL_A4F8B229A.1	Traes_1DL_DF8F3A1CA.1
triplet_675	Traes_6AS_FEEF304A9.1	Traes_6BS_1D53639C0.1	Traes_6DS_F78138578.1
triplet_676	Traes_4AL_62228F040.1	Traes_4BS_FE55994BB.1	Traes_4DS_395D59B13.1
triplet_677	Traes_6AL_0B4D77B49.2	Traes_6BL_E2C31C5A8.1	Traes_6DL_43C028770.2
triplet_678	Traes_2AS_978D5F926.2	Traes_2BS_CC6FD8499.2	Traes_2DS_0C9126D1A.1
triplet_679	Traes_5AS_282747CEF.2	Traes_5BS_FED4AE2C5.2	Traes_5DS_0F4C9BA82.1
triplet_680	Traes_3AL_7D165E202.1	Traes_3B_8D86ED465.1	Traes_3DL_28FC3DEEB.1
triplet_681	Traes_2AS_835DA0F8D.1	Traes_2BS_42897F765.2	Traes_2DS_3B4F7207D.1
triplet_682	Traes_6AL_5E2427983.1	Traes_6BL_CED3DB508.1	Traes_6DL_11D8C3F4C.1
triplet_683	Traes_7AL_CECD85DD7.1	Traes_7BL_32E6E496D.1	Traes_7DL_4169F4782.1
triplet_684	Traes_2AS_3ADE97AEF.1	Traes_2BS_74C85C8A4.1	Traes_2DS_26FAA3EC9.1
triplet_685	Traes_3AL_32C9EEC67.1	Traes_3B_B018E0E3F.1	Traes_3DL_0253F1D11.1
triplet_686	Traes_4AL_849E2DC85.1	Traes_4BS_7E6E925C1.1	Traes_4DS_629A81647.1
triplet_688	Traes_5AL_35A1B5211.2	Traes_5BL_60A96169B.1	Traes_5DL_9247BBEA7.1
triplet_690	Traes_2AL_7B5A758DA.1	Traes_2BL_4C1D54940.1	Traes_2DL_DCC450559.2
triplet_691	Traes_5AL_5D542B354.2	Traes_5BL_1E6720B2B.1	Traes_5DL_49795C4EE.1
triplet_692	Traes_1AL_2AD7BC3B3.2	Traes_1BL_8414A93D1.2	Traes_1DL_0CB363172.2
triplet_693	Traes_7AL_C727B92D1.2	Traes_7BL_225C42A32.2	Traes_7DL_10C7EFF0D.2
triplet_694	Traes_2AS_604AB70CC.2	Traes_2BS_72B983B92.1	Traes_2DS_3C86AE7EA.1
triplet_695	Traes_4AL_9C2555C8A.1	Traes_4BS_A1EB3B55C.1	Traes_4DS_BE7E29E58.1
triplet_696	Traes_2AS_7C177F9DB.1	Traes_2BS_A95B28510.1	Traes_2DS_69FBC78BC.2
triplet_697	Traes_7AL_69ED1B183.1	Traes_7BL_0FA2210D5.1	Traes_7DL_9BF3DFC15.1
triplet_698	Traes_6AL_E91F0B8F5.2	Traes_6BL_0CB2DC49F.1	Traes_6DL_388913F84.1
triplet_699	Traes_2AL_E9BFA084F.1	Traes_2BL_4273EDA87.1	Traes_2DL_75B22B3B6.1
triplet_700	Traes_4AS_AD3F2B991.1	Traes_4BL_499E7F095.1	Traes_4DL_8C2C2ADD4.1
triplet_701	Traes_6AL_AEACFAAA3.2	Traes_6BL_CF371F1D6.2	Traes_6DL_E125A3D9D.1
triplet_702	Traes_3AL_9A65DEED7.1	Traes_3B_C1E74DB2A.1	Traes_3DL_C84C0BCBC.3
triplet_703	Traes_4AS_FFBB7FADF.1	Traes_4BL_7AF4C0292.1	Traes_4DL_3760B02F7.1
triplet_704	Traes_5AL_069C46FC2.2	Traes_5BL_BEC0122D2.1	Traes_5DL_81E60E235.1
triplet_705	Traes_2AL_5FBE81958.1	Traes_2BS_D1C8B1A67.2	Traes_2DL_4CC4187E1.1
triplet_706	Traes_2AL_F5ECBE772.1	Traes_2BL_EF53DC3FD.1	Traes_2DL_3FD7FF551.2
triplet_707	Traes_3AS_A542EC6F6.2	Traes_3B_582DCEA06.1	Traes_3DS_0B1914F50.2
triplet_708	Traes_3AL_D7DB1E8CA.1	Traes_3B_791B0D12F.1	Traes_3DL_EDC931169.1
triplet_709	Traes_1AL_65751BFFC.1	Traes_1BL_F49CB555C.1	Traes_1DS_03043A8E4.2
triplet_710	Traes_7AL_243EA67AC.1	Traes_7BL_A20393F4C.1	Traes_7DL_6B98A0572.1
triplet_711	Traes_4AS_E7F252662.1	Traes_4BL_5E2FCB943.1	Traes_4DL_9A22B9B6D.1
triplet_712	Traes_3AL_3F6FFB04B.1	Traes_3B_32F0CD99C.1	Traes_3DL_E3D53CEC6.2
triplet_713	Traes_2AL_2925998CB.2	Traes_2BL_E468AFFF9.1	Traes_2DL_94CBA2264.2
triplet_714	Traes_5AL_C4DCC6BE7.1	Traes_5BL_D8099BFB6.2	Traes_5DL_6CDEEA6A6.2
triplet_715	Traes_7AS_F9E61753D.1	Traes_7BS_680D8E322.3	Traes_7DS_8C8A5B578.1
triplet_716	Traes_4AL_7A841CAD2.1	Traes_4BS_189002AB8.1	Traes_4DS_F6E1A4F88.1
triplet_717	Traes_2AS_CA4D79100.1	Traes_2BS_E3CBE0B73.1	Traes_2DL_243DA9D84.2
triplet_718	Traes_4AS_13C54AC29.2	Traes_4BL_B18890F5D.1	Traes_4DL_1A406A566.1
triplet_719	Traes_3AL_571248EB9.2	Traes_3B_0E1FADB20.1	Traes_3DL_85C16E2A0.3
triplet_720	Traes_2AL_830D29808.1	Traes_2BL_037B89A3A.2	Traes_2DL_DF2F64147.1
triplet_721	Traes_2AS_3B0E92500.1	Traes_2BS_D4E86AAA6.1	Traes_2DS_4646885A5.1
triplet_722	Traes_1AL_6C8AFF407.2	Traes_1BL_6093DD322.1	Traes_1DL_701F070B7.2
triplet_723	Traes_4AS_5E8921B35.1	Traes_4BL_FF2CBEF72.1	Traes_4DL_821B96C7E.1
triplet_724	Traes_7AL_4551DFBEF.2	Traes_7BL_C7C7E06B6.2	Traes_7DL_E67BFDBAF.2
triplet_725	Traes_2AS_3BA916807.1	Traes_2BS_8863D42E7.1	Traes_2DS_3AC11B9D8.1
triplet_726	Traes_2AL_145AC6115.2	Traes_2BL_33CAF22C0.1	Traes_2DL_9CF61DF21.2
triplet_727	Traes_2AS_4F570BA71.1	Traes_2BS_FAF3988C0.1	Traes_2DS_3C41744A7.1
triplet_728	Traes_7AS_C8EC43BEB.2	Traes_7BS_A7358355C.1	Traes_7DS_F0C3BC9B5.1
triplet_729	Traes_7AS_CF2E9C0EC.1	Traes_7BS_23C12D407.2	Traes_7DS_878E5175A.2
triplet_730	Traes_3AL_805BC83D8.1	Traes_3B_84E5911BF.2	Traes_3DL_F015D4800.2
triplet_731	Traes_2AL_FBA51F4F5.1	Traes_2BL_02985332D.1	Traes_2DL_18D53A586.1
triplet_733	Traes_4AL_DCB82D1A7.1	Traes_4BS_294C55BC4.1	Traes_4DS_151FB4C44.1
triplet_734	Traes_5AS_41DF4AC9D.1	Traes_5BS_B8C03A27E.1	Traes_5DS_05D1DC4DC.1
triplet_735	Traes_4AS_C8CB45702.1	Traes_4BL_AC29E521A.1	Traes_4DL_C8977947C.1
triplet_736	Traes_4AS_DC6504579.2	Traes_4BL_C685736BB.1	Traes_4DL_29DB79456.1
triplet_737	Traes_2AL_A4DD61C33.1	Traes_2BL_ED5201CCA.2	Traes_2DL_A8733CD16.1
triplet_738	Traes_5AL_A812709F2.2	Traes_5BL_91CFC2096.2	Traes_5DL_15FEB4017.2
triplet_739	Traes_1AL_07A69DDDE.2	Traes_1BL_0E23FAB50.2	Traes_1DL_F5C14B999.1
triplet_740	Traes_7AL_4EFFD9BDF.1	Traes_7BL_0D3422654.1	Traes_7DL_DB32ADFAE.1
triplet_741	Traes_3AL_AE0102482.1	Traes_3B_218F001F6.1	Traes_3DS_7C9F96F0E.1
triplet_742	Traes_5AS_26D22FF1B.2	Traes_5BS_188946AF2.2	Traes_5DS_8EDE92A3C.2
triplet_743	Traes_7AL_6A30E603B.1	Traes_7BL_F51FA8F07.1	Traes_7DL_36C6B4587.1
triplet_744	Traes_7AS_6E2202D8C.1	Traes_7BS_96598995D.1	Traes_7DS_2C0B0D061.1
triplet_746	Traes_5AS_BF1CF6000.1	Traes_5BS_89A86349E.1	Traes_5DS_C84B93BE4.1
triplet_747	Traes_5AS_4C9772BC8.1	Traes_5BS_C374FB9C3.2	Traes_5DS_97BE97AB3.1
triplet_748	Traes_5AS_B65F7582A.1	Traes_5BS_79AA85C2D.1	Traes_5DS_B01CD16BA.2
triplet_749	Traes_5AL_75780E5B0.1	Traes_5BL_3F1A389C5.2	Traes_5DL_811A8382F.1
triplet_750	Traes_3AL_4AA93738F.2	Traes_3B_FFDC15802.1	Traes_3DL_CDCA99727.1
triplet_751	Traes_1AL_22EF88A3B.2	Traes_1BL_9BFD3E47A.1	Traes_1DL_3873CDB4B.2
triplet_752	Traes_3AL_24D968468.2	Traes_3B_1AD37D37D.1	Traes_3DL_299DCEB86.2
triplet_753	Traes_1AL_0753233FD.1	Traes_1BL_B65CA46C7.2	Traes_1DL_69D4A3E8B.1
triplet_754	Traes_3AS_265AA953D.2	Traes_3B_636255A37.2	Traes_3DS_AA5F7FE2D.1
triplet_755	Traes_7AL_0FBE31D74.1	Traes_7BL_055941583.1	Traes_7DL_F08C3716A.1
triplet_756	Traes_5AL_E176291CC.1	Traes_5BL_CFCBFDA99.2	Traes_5DL_BBFD06D43.1
triplet_757	Traes_2AL_490129FAB.1	Traes_2BL_C80835336.2	Traes_2DL_24AC58D40.2
triplet_758	Traes_5AS_D8D79E99E.1	Traes_5BS_456F768C0.1	Traes_5DS_EBE217D30.1
triplet_759	Traes_2AS_DE74C38CD.1	Traes_2BS_24B01ABC4.1	Traes_2DS_46AF4C8FE.1
triplet_760	Traes_5AL_6317B9B20.1	Traes_5BL_8D6E9ADF1.1	Traes_5DL_A7465270F.1
triplet_761	Traes_7AL_76E80637B.2	Traes_7BL_670FFBA7D.2	Traes_7DL_9EF4354F6.2
triplet_762	Traes_2AL_B1270662B.1	Traes_2BL_A5BFA97B9.1	Traes_2DL_4F9F8F1F0.1
triplet_763	Traes_2AL_E647C7D11.2	Traes_2BL_DA615F345.2	Traes_2DL_E130D1E89.3
triplet_764	Traes_4AL_0F0472A14.1	Traes_4BS_A64DC0FAD.1	Traes_4DS_F16139A9C.1
triplet_765	Traes_3AL_FCD4C03D1.2	Traes_3B_5E48E130A.1	Traes_3DL_714316B91.2
triplet_766	Traes_5AL_DDF364C38.2	Traes_5BL_18A639AE9.1	Traes_5DL_A2B66CF15.1
triplet_767	Traes_5AL_8008803A5.1	Traes_5BL_A848F629F.1	Traes_5DL_1521D205A.1
triplet_768	Traes_2AL_4197D219B.2	Traes_2BL_99BC10935.1	Traes_2DL_CC6199CE5.1
triplet_770	Traes_1AL_B77FFBAFC.1	Traes_1BL_D2EDF576B.1	Traes_1DL_DDBE5CFA9.1
triplet_771	Traes_7AS_F596FF9DD.1	Traes_7BS_41FECF667.1	Traes_7DS_FE86C9131.1
triplet_772	Traes_3AS_BB185F2EB.1	Traes_3B_77C6EE076.1	Traes_3DS_6774BF63A.2
triplet_773	Traes_6AL_592B4210A.1	Traes_6BL_8DFC96E14.1	Traes_6DL_3DAA50E2D.2
triplet_774	Traes_4AL_7F40EA262.1	Traes_4BL_C7D901639.2	Traes_4DL_F7C21CBA8.2
triplet_775	Traes_3AS_D1B055CE7.3	Traes_3B_D846391F5.3	Traes_3DS_5D934B1CE.1
triplet_776	Traes_4AL_4E682E5F0.2	Traes_4BS_F039918C6.1	Traes_4DS_222DC2444.2
triplet_777	Traes_7AS_C73647B58.1	Traes_7BS_F7BFBC3B9.2	Traes_7DS_12F2C5003.1
triplet_778	Traes_6AL_E94233A40.1	Traes_6BL_05A7C3AAF.1	Traes_6DL_5D47DC487.1
triplet_779	Traes_7AS_518C8E30A.1	Traes_7BS_108EC7F0D.1	Traes_7DS_8A1AE30F7.1
triplet_780	Traes_7AL_2BD8D3641.1	Traes_7BL_91E996D71.10	Traes_7DL_57390D251.2
triplet_781	Traes_2AS_235EEA0AE.1	Traes_2BS_D762617B7.1	Traes_2DS_EBDE1B880.2
triplet_782	Traes_4AL_CB2996256.1	Traes_4BS_F92834B31.1	Traes_4DS_505152971.1
triplet_783	Traes_2AS_D4BDFE8EC.1	Traes_2BS_2B483208E.1	Traes_2DS_9D2865871.1
triplet_784	Traes_7AL_179C3E9CE.2	Traes_7BL_A0D4953A2.1	Traes_7DL_5792A6A86.2
triplet_785	Traes_3AL_7AAF81512.1	Traes_3B_90F744904.2	Traes_3DL_CFB742B53.2
triplet_786	Traes_7AS_58A3F9BE8.1	Traes_7BS_811ECD580.1	Traes_7DS_854E2AD57.1
triplet_787	Traes_2AS_B96BB2490.1	Traes_2BS_23097C174.1	Traes_2DS_32D9480D5.2
triplet_788	Traes_3AL_37AF16DCA.1	Traes_3B_25BA89484.1	Traes_3DL_4ECE85DE1.1
triplet_789	Traes_3AL_031357EEF.1	Traes_3B_DBF36E49D.2	Traes_3DL_0421BBCE9.1
triplet_790	Traes_5AL_9BCAC6920.1	Traes_5BS_D6E6B5B93.1	Traes_5DS_475942830.1
triplet_791	Traes_4AL_DA5D4FAE4.1	Traes_4BL_9254C78FD.2	Traes_4DL_65AF8424F.2
triplet_792	Traes_6AL_F290776E4.1	Traes_6BL_0D20315E2.2	Traes_6DL_C593A4982.1
triplet_793	Traes_6AS_236AF32FD.1	Traes_6BS_804DA0429.2	Traes_6DS_A593093E1.2
triplet_794	Traes_5AL_0CFF03836.1	Traes_5BL_FCF62F21B.1	Traes_5DL_12B63B72E.1
triplet_796	Traes_3AL_4BD29E68D.2	Traes_3B_92A33DD39.1	Traes_3DL_CD3977BE8.1
triplet_797	Traes_2AL_FE11B55BA.1	Traes_2BL_2C62185EE.1	Traes_2DL_6CA449145.1
triplet_798	Traes_2AS_8BAFE8B35.2	Traes_2BS_88623CD6C.1	Traes_2DS_89764CC77.1
triplet_799	Traes_7AS_D9B12D3E9.2	Traes_7BS_810433832.1	Traes_7DS_35232C087.1
triplet_800	Traes_2AL_A3F599522.2	Traes_2BL_657D729B2.3	Traes_2DL_46DDA4126.2
triplet_801	Traes_4AL_A99729A05.2	Traes_4BS_F07A4C975.2	Traes_4DS_A06B028FC.1
triplet_802	Traes_4AL_45EFB118E.2	Traes_4BS_40CE9F1E9.1	Traes_4DS_598A04600.3
triplet_803	Traes_2AL_3F769FE10.1	Traes_2BL_8FFBE8AF6.1	Traes_2DL_AC63FD8BB.1
triplet_804	Traes_1AL_0B4220D21.1	Traes_1BS_8DC1AF7E9.1	Traes_1DS_4EE6CE64A.1
triplet_805	Traes_1AL_EA4807F41.2	Traes_1BL_1B2A57A5B.1	Traes_1DL_4F47319EC.1
triplet_806	Traes_2AL_F38C7AD7F.1	Traes_2BL_E31767B4E.2	Traes_2DL_B1E18FA1D.3
triplet_807	Traes_7AS_363EBD198.2	Traes_7BS_DDB4D7D59.2	Traes_7DS_0DA047A5F.1
triplet_808	Traes_3AL_42687C0AF.2	Traes_3B_270D3D297.1	Traes_3DL_B04ECA285.1
triplet_809	Traes_4AS_2603E68AF.3	Traes_4BL_7DA93696E.1	Traes_4DL_8156B39DF.1
triplet_810	Traes_1AL_164CE7443.1	Traes_1BL_EB52A2177.1	Traes_1DL_F17BA285B.2
triplet_811	Traes_4AS_1798FE6D6.1	Traes_4BL_442FB5FAD.1	Traes_4DL_9C0E4E89C.1
triplet_812	Traes_4AS_DA6AF313C.1	Traes_4BL_13B1BC2C1.1	Traes_4DL_1F426D07D.1
triplet_813	Traes_1AL_C759F3DB6.2	Traes_1BL_99288A521.1	Traes_1DL_B24BAF761.1
triplet_814	Traes_1AL_C1828140D.1	Traes_1BL_B2530B79C.2	Traes_1DL_8E3221B60.1
triplet_815	Traes_4AL_53D184BC0.1	Traes_4BS_9D357D2E0.1	Traes_4DS_8E712C446.1
triplet_816	Traes_2AL_0EB34993E.1	Traes_2BL_6899C8ABD.1	Traes_2DL_EEF2E71FA.1
triplet_817	Traes_6AL_D544CF22A.1	Traes_6BL_52758FF08.1	Traes_6DL_E57EE8751.1
triplet_818	Traes_6AL_0B079DF62.1	Traes_6BL_A6EBCF668.1	Traes_6DL_5EC89BB4E.1
triplet_819	Traes_3AL_D19BE3FD1.2	Traes_3B_064551019.2	Traes_3DL_3C7A1E46C.2
triplet_820	Traes_4AL_B3EE1FFDC.1	Traes_4BS_8EEE24594.2	Traes_4DS_E1AE92EE2.1
triplet_821	Traes_1AL_4720305AC.2	Traes_1BL_F6B656799.2	Traes_1DL_AF71DD3D8.1
triplet_822	Traes_2AS_DAA18CD63.2	Traes_2BS_FE25762EC.1	Traes_2DS_368FF7C50.2
triplet_823	Traes_4AS_D82679DF3.1	Traes_4BL_760B2B3C8.1	Traes_4DL_E4A26F9E9.1
triplet_824	Traes_2AL_25944DD47.1	Traes_2BL_BF0C69F2D.1	Traes_2DL_912C2537C.2
triplet_825	Traes_2AL_F89A58EF2.1	Traes_2BL_EC1228998.1	Traes_2DL_C0BAE586D.1
triplet_826	Traes_2AL_9AB6800DB.2	Traes_2BL_9026F5C8D.1	Traes_2DL_E48BA5BB0.2
triplet_827	Traes_2AL_44F435468.1	Traes_2BL_07012A914.1	Traes_2DL_32C7C728D.1
triplet_828	Traes_3AS_FD6052E52.2	Traes_3B_51FD3B720.2	Traes_3DL_C1EAADB84.2
triplet_829	Traes_3AS_999829C22.1	Traes_3B_708EB7D76.1	Traes_3DS_E4A9739E0.1
triplet_830	Traes_3AL_04330946F.1	Traes_3B_A8A6BE647.1	Traes_3DL_AE8E8E36D.1
triplet_831	Traes_1AL_17330E626.2	Traes_1BL_BBB0D9844.2	Traes_1DL_87A8D63CA.2
triplet_832	Traes_2AS_0A7765B12.1	Traes_2BS_044119F81.1	Traes_2DS_717E74DC3.2
triplet_833	Traes_5AL_E5D1F3799.3	Traes_5BL_043699167.1	Traes_5DL_FC21CCC36.1
triplet_834	Traes_2AL_E1F6F55B3.1	Traes_2BL_81DC29FE8.2	Traes_2DL_BB04E5BC9.2
triplet_835	Traes_2AS_4946107DB.1	Traes_2BS_501C90841.1	Traes_2DS_AA2167119.1
triplet_836	Traes_4AS_E9C7DD3BA.1	Traes_4BL_D8B1FCCA7.1	Traes_4DL_AA95362C0.2
triplet_837	Traes_7AS_7C6D1C2D3.1	Traes_7BS_DAEC45679.1	Traes_7DS_1CC708CC8.2
triplet_838	Traes_5AL_51D3BDDE8.1	Traes_5BL_19D663FA5.1	Traes_5DL_49A13778E.1
triplet_839	Traes_4AL_508BBC1E9.2	Traes_4BS_77B906A4F.1	Traes_4DS_1FE7028AD.1
triplet_840	Traes_3AL_9DD6BBB68.2	Traes_3B_AE95B30FF.2	Traes_3DL_AF25BE839.2
triplet_841	Traes_6AL_F856D4C7A.1	Traes_6BL_EE65A6BFD.1	Traes_6DL_39276DDB6.1
triplet_842	Traes_1AL_F7D2C31DB.1	Traes_1BL_F809FA27D.1	Traes_1DL_6506152C8.1
triplet_843	Traes_5AL_33E5EE51F.2	Traes_5BL_AA5D6018A.1	Traes_5DL_C9629897C.2
triplet_844	Traes_1AL_92611AACA.1	Traes_1BL_0FDC38712.2	Traes_1DL_F77EFD073.1
triplet_845	Traes_3AS_0DAD75B56.2	Traes_3B_C2E2E07BF.2	Traes_3DS_65348DC1D.1
triplet_846	Traes_5AS_EE2C82581.1	Traes_5BS_1DCDBA9A0.1	Traes_5DS_5C8D3789B.1
triplet_847	Traes_4AS_048C1EC18.1	Traes_4BL_72DA96A07.2	Traes_4DL_62077A769.2
triplet_848	Traes_7AL_877EDBA8B.1	Traes_7BL_684AB3DB3.1	Traes_7DL_4DCA4C458.1
triplet_849	Traes_4AL_96C36C4D7.1	Traes_4BS_F3C84BC95.1	Traes_4DS_1EB25A4C7.1
triplet_850	Traes_3AL_62734BE78.3	Traes_3B_961134EA9.2	Traes_3DL_4AAE3E8A9.1
triplet_851	Traes_2AL_2DF28AD3D.2	Traes_2BL_B8CB8AE82.2	Traes_2DL_A7ACC965B.2
triplet_852	Traes_5AL_189C97273.2	Traes_5BL_229342199.3	Traes_5DL_1472E3235.2
triplet_853	Traes_4AS_A65A6BBBB.1	Traes_4BL_430B81FB1.1	Traes_4DL_30BA5C47A.1
triplet_854	Traes_1AL_1B62080BA.2	Traes_1BL_00D45E932.1	Traes_1DL_D9F5A051C.2
triplet_855	Traes_1AL_70C1B9872.1	Traes_1BL_B4D1CE76A.1	Traes_1DL_56659BA08.1
triplet_856	Traes_6AL_24A5FC5D9.1	Traes_6BL_CD5BDF8F7.2	Traes_6DL_1654E6688.1
triplet_857	Traes_5AL_1A881D2ED.1	Traes_5BL_D9FB48F8C.1	Traes_5DL_C46613B9F.1
triplet_858	Traes_1AL_762E8A7A2.2	Traes_1BL_C0E61FAC9.1	Traes_1DL_97C6E468E.2
triplet_859	Traes_6AS_DE48A94D8.1	Traes_6BS_BE99D0C9A.1	Traes_6DS_D80CC31AC.1
triplet_860	Traes_7AL_EEC1D665F.1	Traes_7BL_0B02D1537.1	Traes_7DL_DA6C8844A.1
triplet_861	Traes_6AS_712D46544.1	Traes_6BS_B844D6558.2	Traes_6DS_AA7F69F37.1
triplet_862	Traes_2AL_F037F31DB.1	Traes_2BL_5A1BD4E43.2	Traes_2DL_C72291623.2
triplet_863	Traes_2AS_2AAC00876.1	Traes_2BS_C5B40CA6B.1	Traes_2DS_B1F9B7F34.1
triplet_864	Traes_2AS_B78968A63.1	Traes_2BS_0D1935045.1	Traes_2DS_F947457A4.1
triplet_866	Traes_5AS_B2606FAD3.1	Traes_5BS_210B7C3A4.2	Traes_5DS_8E2AF4F8B.3
triplet_867	Traes_6AL_A5C74F8BD.2	Traes_6BL_B86FE53FB.1	Traes_6DL_02C9D8BA3.1
triplet_868	Traes_3AL_F88B0A8E6.1	Traes_3B_CDC555232.1	Traes_3DL_5D82311EA.1
triplet_869	Traes_4AL_A086BD8A6.1	Traes_4BS_A2EE12A55.1	Traes_4DS_916F07141.1
triplet_870	Traes_5AL_F32C664AF.1	Traes_5BL_5343EFE77.1	Traes_5DL_7DB3B9A14.1
triplet_871	Traes_3AS_2E3130D1A.2	Traes_3B_7C5DA4BB4.2	Traes_3DL_C0172B9CA.1
triplet_872	Traes_2AL_F1C4FF20C.1	Traes_2BL_3DBAA0726.1	Traes_2DL_0F859298B.1
triplet_873	Traes_5AL_12B7B7A3B.1	Traes_5BL_C47B6A9ED.1	Traes_5DL_294CF0C3A.1
triplet_874	Traes_6AL_D75133DA0.1	Traes_6BL_71B7F23DE.2	Traes_6DL_4BE3D1556.1
triplet_875	Traes_6AS_E114D6D5B.2	Traes_6BS_0726A0A88.1	Traes_6DS_5CD55B199.2
triplet_876	Traes_2AS_9DF2DDECC.1	Traes_2BS_BA0611DC9.1	Traes_2DS_D264DB414.1
triplet_877	Traes_6AL_EA0257B01.1	Traes_6BL_9349720F6.2	Traes_6DL_548031FC3.2
triplet_878	Traes_1AL_5A928082D.1	Traes_1BL_AC5D99A76.1	Traes_1DL_48C4F4B4E.2
triplet_879	Traes_1AL_1FDDEE216.2	Traes_1BL_F95F2B116.1	Traes_1DL_9E3A2BEB1.2
triplet_880	Traes_6AS_703E0C392.1	Traes_6BS_4C487BC1B.1	Traes_6DS_B7D1AFB40.2
triplet_881	Traes_2AS_A4A5BE528.1	Traes_2BS_8684E0E15.1	Traes_2DS_22500FA4F.1
triplet_882	Traes_2AS_522300B87.2	Traes_2BS_0169C1D1C.6	Traes_2DS_88D21F26A.4
triplet_883	Traes_3AS_4D87123A6.1	Traes_3B_C921BDF2B.1	Traes_3DS_7F913AD2A.2
triplet_884	Traes_5AS_4E8E92DD6.1	Traes_5BS_F5586748C.2	Traes_5DS_8F276498A.1
triplet_885	Traes_1AL_5E28F07C7.1	Traes_1BL_127BBA91B.1	Traes_1DL_B13FCFDF7.1
triplet_886	Traes_6AS_8B80598C6.2	Traes_6BS_1E1FB96D8.1	Traes_6DS_0515A0974.2
triplet_887	Traes_2AL_AB724D1D1.1	Traes_2BL_664AA347A.2	Traes_2DL_0FD654C6C.1
triplet_888	Traes_6AL_1075B884F.2	Traes_6BL_B03A20680.2	Traes_6DL_5410C72C7.2
triplet_889	Traes_4AS_60155447D.2	Traes_4BL_3BBD6D752.1	Traes_4DL_C3B650F31.2
triplet_890	Traes_3AL_9DAF8C762.1	Traes_3B_12415EF1D.1	Traes_3DL_C7D29CE9D.1
triplet_891	Traes_4AL_4F8DD86CD.1	Traes_4BS_16D02FC1F.2	Traes_4DS_834D09E03.1
triplet_892	Traes_1AL_52C5531A4.1	Traes_1BL_B95F8C666.1	Traes_1DL_96D83DE2D.1
triplet_893	Traes_3AL_50C9EDA29.1	Traes_3B_5DB38F150.1	Traes_3DL_BEE19CCB2.1
triplet_894	Traes_6AL_4870FA354.3	Traes_6BL_37E1171A7.2	Traes_6DL_963E5251D.2
triplet_895	Traes_6AL_C7B8E9A8D.2	Traes_6BS_C3B59B115.1	Traes_6DL_362AC234C.1
triplet_896	Traes_2AL_E76F4DD7F.1	Traes_2BL_E3309CCDA.1	Traes_2DL_4483CF89D.2
triplet_897	Traes_3AL_1B3EA3526.1	Traes_3B_DB639CAA5.1	Traes_3DL_1EDCAAD64.1
triplet_898	Traes_6AL_77C81F092.1	Traes_6BL_A119DC2BB.1	Traes_6DL_70288AD38.1
triplet_899	Traes_2AL_0F528743E.1	Traes_2BL_125F8B0EA.2	Traes_2DL_6415B2691.1
triplet_900	Traes_4AS_513C1C166.1	Traes_4BL_60CB477BF.1	Traes_4DL_0C2FA4088.1
triplet_901	Traes_6AL_6E642547B.1	Traes_6BL_8B72D8B69.1	Traes_6DL_41DDBC683.1
triplet_902	Traes_1AL_7B3F238C6.1	Traes_1BL_1EAA6C464.2	Traes_1DL_14A7F6FDF.1
triplet_903	Traes_4AL_5EC714CAD.2	Traes_4BS_07B8E6301.1	Traes_4DS_29F298799.1
triplet_904	Traes_4AL_E15EEC071.1	Traes_4BS_8F4D6033C.1	Traes_4DS_C27600AE9.2
triplet_905	Traes_6AS_E596E9ECC.2	Traes_6BS_F1B184423.3	Traes_6DS_CE49AF29A.2
triplet_906	Traes_5AL_A94EEDB30.1	Traes_5BL_90FC7AB89.1	Traes_5DL_85A7A16F4.1
triplet_907	Traes_6AL_4DACB752F.1	Traes_6BL_96F726908.2	Traes_6DL_77DBAEAC0.1
triplet_908	Traes_1AL_053F6B12B.1	Traes_1BL_7AC0F4D0B.1	Traes_1DL_73FD26D70.2
triplet_909	Traes_4AS_2D88ED3F8.1	Traes_4BL_268EB5B53.1	Traes_4DL_BE50C5130.1
triplet_910	Traes_3AS_F430E3873.1	Traes_3B_E38A30E22.1	Traes_3DS_D3B014A27.1
triplet_911	Traes_5AL_2DF2D40C9.1	Traes_5BL_09BEC72B6.1	Traes_5DL_F2EB5A102.1
triplet_912	Traes_5AL_B29005219.1	Traes_5BL_65DDBA449.1	Traes_5DL_724B74784.1
triplet_913	Traes_1AL_78C321968.2	Traes_1BL_1890A4983.1	Traes_1DL_0342B44CD.2
triplet_914	Traes_6AS_A2CEF41FA.1	Traes_6BS_70385D0E0.1	Traes_6DS_989682E3C.2
triplet_915	Traes_3AL_24D3D719A.1	Traes_3B_525278DA1.2	Traes_3DL_DEFE2B70C.2
triplet_916	Traes_5AL_4588BD7B6.1	Traes_5BL_44269969B.1	Traes_5DL_69136BDBF.3
triplet_917	Traes_5AS_AC11F9C6B.1	Traes_5BS_9E62F6722.1	Traes_5DS_00D643B81.1
triplet_918	Traes_6AL_DDF2EBF31.1	Traes_6BL_B2A8BBB52.1	Traes_6DL_9F29527A0.1
triplet_920	Traes_5AS_0C1BD0C9F.1	Traes_5BS_263D46511.1	Traes_5DS_A6DB4D2AF.1
triplet_921	Traes_7AS_54E479076.1	Traes_7BS_B0287F5F9.1	Traes_7DS_62CE25101.1
triplet_922	Traes_7AL_80967149B.1	Traes_7BL_1E6AC54DC.1	Traes_7DL_D99ED7064.1
triplet_923	Traes_2AL_0CFD876A9.1	Traes_2BL_312F06C61.1	Traes_2DL_90FD824E7.1
triplet_924	Traes_3AL_58F725ADF.1	Traes_3B_247225B0B.1	Traes_3DL_5CE0AC0DE.1
triplet_925	Traes_3AL_34970BDA9.2	Traes_3B_C349E0B03.1	Traes_3DL_24D60DE1C.1
triplet_926	Traes_7AL_15004C50A.2	Traes_7BL_92495B4B7.1	Traes_7DL_72868CD1F.2
triplet_927	Traes_5AL_FCC14084D.1	Traes_5BL_E568C8D6F.1	Traes_5DL_54C751CC9.1
triplet_928	Traes_6AL_846840F02.1	Traes_6BL_90DF7E5B0.2	Traes_6DL_2F69CB5A2.1
triplet_930	Traes_1AL_629CB7F80.1	Traes_1BL_66D2E2865.2	Traes_1DL_9B23DBE46.2
triplet_932	Traes_2AL_9AECF40D3.1	Traes_2BL_5919F7A68.2	Traes_2DL_5371F9FDF.1
triplet_933	Traes_5AL_DD1665D87.2	Traes_5BL_F00EF60B1.2	Traes_5DL_20877B6EA.1
triplet_934	Traes_4AS_16DC1E635.1	Traes_4BS_23C17F5E9.1	Traes_4DS_93484E0D0.2
triplet_935	Traes_4AL_92BADF254.1	Traes_4BS_C0A5A2441.2	Traes_4DS_D5B5996CF.1
triplet_936	Traes_5AL_B3B235631.1	Traes_5BL_9CC0C380A.1	Traes_5DL_538A91D19.1
triplet_937	Traes_5AL_592EDAC1F.2	Traes_5BL_DFF04AC3A.2	Traes_5DL_09DA22A8D.1
triplet_938	Traes_4AL_0A744A865.1	Traes_4BS_4DB5737A6.1	Traes_4DS_40F2917C7.1
triplet_939	Traes_2AL_3B3D7FA66.1	Traes_2BL_32439B4F3.1	Traes_2DL_48F2AFE85.1
triplet_940	Traes_5AL_C7B3FBC7D.1	Traes_5BL_19FF81B34.2	Traes_5DL_F30C83ADE.2
triplet_941	Traes_3AL_75E86C17F.1	Traes_3B_35D7A1825.2	Traes_3DL_5FE7C92A7.1
triplet_942	Traes_5AL_4EE2511FA.2	Traes_5BL_2D13CB817.1	Traes_5DL_EFDDC1FFB.1
triplet_943	Traes_4AL_D4FBD91AF.2	Traes_4BS_3DEDDA9B8.1	Traes_4DL_1E2D5930D.2
triplet_946	Traes_7AL_B80AB336B.1	Traes_7BL_042EFC31C.1	Traes_7DL_8568366ED.1
triplet_947	Traes_3AL_AE21BD696.2	Traes_3B_F1FA6E217.2	Traes_3DL_D65E3B0D2.1
triplet_948	Traes_3AS_68FEC0F20.1	Traes_3B_D30C7213E.1	Traes_3DS_5B081F3A9.1
triplet_949	Traes_5AL_F8A106D9E.1	Traes_5BL_F0753C99F.1	Traes_5DL_0DA1FAFE8.2
triplet_950	Traes_4AL_76C555E93.1	Traes_4BS_2492CBE70.1	Traes_4DS_6D60BF8CD.1
triplet_951	Traes_2AL_2469A32A8.2	Traes_2BL_24D7D2D19.1	Traes_2DL_B16768850.2
triplet_952	Traes_2AL_E89F5AF34.3	Traes_2BL_AD14FCE24.1	Traes_2DL_5D5669BEE.1
triplet_953	Traes_2AS_2F998802A.1	Traes_2BS_4351F4CF6.1	Traes_2DS_8A873A037.2
triplet_954	Traes_4AL_8D0B3F9BC.1	Traes_4BS_416F52524.1	Traes_4DS_6D27A2331.1
triplet_955	Traes_2AL_128B1132D.1	Traes_2BL_0E81732BD.1	Traes_2DL_10E6885D8.2
triplet_956	Traes_2AS_C0C74B775.1	Traes_2BS_CC6686C54.1	Traes_2DS_1C0609A0E.1
triplet_957	Traes_2AL_8EC530273.1	Traes_2BL_1E7B7A8CA.1	Traes_2DL_BD8048C15.1
triplet_958	Traes_7AS_947F68097.1	Traes_7BS_7B9874752.1	Traes_7DS_91691A518.2
triplet_960	Traes_3AL_50575ADC9.2	Traes_3B_B9195353E.2	Traes_3DL_71B381509.2
triplet_961	Traes_2AL_78577049D.1	Traes_2BL_18E9ABCBC.1	Traes_2DL_E6BEDF7DD.3
triplet_962	Traes_5AL_0C019E2F5.2	Traes_5BL_AB6370F5F.2	Traes_5DL_A4EBA3572.1
triplet_963	Traes_7AL_25850F96F.1	Traes_7BL_625F55A12.1	Traes_7DL_3CE000E38.1
triplet_964	Traes_4AL_525B8BAA8.1	Traes_4BS_06D37DA57.1	Traes_4DS_36751E868.1
triplet_965	Traes_2AS_FB8C94F8E.2	Traes_2BS_4AFB3E8EB.2	Traes_2DS_A2F0F9DEB.2
triplet_967	Traes_7AL_FEF311A79.2	Traes_7BL_DAE3BF03D.2	Traes_7DL_70490C1C2.2
triplet_968	Traes_6AL_0D7866801.1	Traes_6BL_A169A3ECB.1	Traes_6DL_DA233B945.1
triplet_969	Traes_6AL_2AEB1031F.1	Traes_6BL_F3A5A99E6.1	Traes_6DL_3FCDE4CA1.1
triplet_970	Traes_2AL_603644722.1	Traes_2BL_B06F4D826.2	Traes_2DL_4FB6419D4.1
triplet_971	Traes_6AL_5E822CDB7.2	Traes_6BL_CE57C013E.1	Traes_6DL_50C15DF89.1
triplet_972	Traes_2AS_7A127A218.1	Traes_2BS_667E8520D.2	Traes_2DS_896F9F33B.1
triplet_973	Traes_2AS_FA50A29DB.2	Traes_2BS_6C1E65A63.2	Traes_2DS_AB825FECC.2
triplet_974	Traes_5AL_902837EB6.1	Traes_5BL_C658A2FE7.1	Traes_5DL_36B94A590.2
triplet_975	Traes_4AS_D5B28BAD0.2	Traes_4BL_88E787BDC.1	Traes_4DL_5DADECBE6.1
triplet_976	Traes_5AL_9733BF17E.1	Traes_5BL_8CD7B8172.2	Traes_5DL_0EE784DD9.1
triplet_977	Traes_4AS_7530AAEB4.1	Traes_4BL_4B8CA74B8.2	Traes_4DL_61AE80723.1
triplet_978	Traes_4AL_B252CB2F2.1	Traes_4BS_96225F360.1	Traes_4DS_08BF9A0BF.1
triplet_979	Traes_7AS_0DDB9FFA8.2	Traes_7BS_908EB8095.2	Traes_7DS_859AAA86F.2
triplet_980	Traes_5AL_30815D643.1	Traes_5BL_CF5A8348D.2	Traes_5DL_7D04C8E67.1
triplet_981	Traes_5AL_A1E14D193.2	Traes_5BL_9F06DE86D.1	Traes_5DL_FAAFD1203.1
triplet_982	Traes_2AL_8E714CD46.1	Traes_2BL_FDD7CBAD0.2	Traes_2DL_AD34A7228.2
triplet_983	Traes_5AL_1C01224F9.1	Traes_5BL_183A36BAC.1	Traes_5DL_D4B0422E9.1
triplet_984	Traes_5AS_8B47CD37E.1	Traes_5BS_736AE6E53.1	Traes_5DS_6B6C3B32C.6
triplet_985	Traes_4AL_993A675F6.1	Traes_4BS_1785F0AA6.1	Traes_4DS_F4AB5F9B0.1
triplet_986	Traes_6AS_B8E94E573.1	Traes_6BS_1CD98F4C0.1	Traes_6DS_A68DC61AF.1
triplet_989	Traes_1AL_48AA3F720.1	Traes_1BL_FB319DFB2.2	Traes_1DL_8A2C7D19D.2
triplet_990	Traes_3AS_F0657CDE7.1	Traes_3B_C3D480A4C.1	Traes_3DS_62F77951B.1
triplet_991	Traes_4AS_CDDD2DCAB.1	Traes_4BL_1B956BDC2.1	Traes_4DL_BA847FEC5.2
triplet_992	Traes_6AS_5A93557EF.1	Traes_6BS_1E297BB49.1	Traes_6DS_8ECFF401E.2
triplet_993	Traes_6AS_6AD13A174.1	Traes_6BS_28E564827.1	Traes_6DS_880D0382B.1
triplet_994	Traes_2AL_3A0D449C1.1	Traes_2BL_73460D0ED.1	Traes_2DL_359160537.1
triplet_995	Traes_7AL_C32C0325F.2	Traes_7BL_C33AB4B8B.2	Traes_7DL_5C895AA41.1
triplet_996	Traes_6AL_459357092.1	Traes_6BL_100B11DE6.1	Traes_6DL_E3F8412B5.2
triplet_997	Traes_4AL_CF854A8E8.1	Traes_4BS_28D2F8459.1	Traes_4DS_73E62EF87.2
triplet_998	Traes_4AL_C902907E9.1	Traes_4BS_02C28E638.1	Traes_4DS_66792D40C.1
triplet_999	Traes_7AS_70D54D466.1	Traes_7BS_EF4095248.1	Traes_7DS_C906512FB.1
triplet_1000	Traes_1AL_B88E7C9F1.2	Traes_1BL_43DF23036.1	Traes_1DL_22FEEB7F1.2
triplet_1001	Traes_1AL_CDCC94D25.1	Traes_1BL_8A01D4BD8.1	Traes_1DL_08E856F6A.1
triplet_1002	Traes_3AL_AF6C467BF.1	Traes_3B_4AF155431.1	Traes_3DL_8B818F8EB.1
triplet_1003	Traes_3AL_09FA618C6.1	Traes_3B_2B218F861.1	Traes_3DS_337061FE6.1
triplet_1004	Traes_3AL_66E72D288.2	Traes_3B_7D6872646.1	Traes_3DL_C03F7B011.1
triplet_1005	Traes_7AS_899D93ED7.1	Traes_7BS_AF44F1D7D.1	Traes_7DS_927865EC2.1
triplet_1006	Traes_4AL_EE88645E2.1	Traes_4BL_A48C29364.1	Traes_4DL_A76BE77E4.1
triplet_1007	Traes_2AL_EA83C48EF.2	Traes_2BL_5FD0F5883.1	Traes_2DL_28AA009D4.1
triplet_1008	Traes_4AS_F799644D9.1	Traes_4BL_A56D87178.2	Traes_4DL_AC4C6DC4F.1
triplet_1009	Traes_1AL_2D6E49CDD.2	Traes_1BL_94BB89FB0.2	Traes_1DL_EFD05110D.2
triplet_1010	Traes_5AS_38EDB6280.2	Traes_5BS_45E19A65C.1	Traes_5DS_8D9B4DE61.1
triplet_1011	Traes_4AL_C7E73E827.1	Traes_4BS_CE7A85CAB.1	Traes_4DS_A3719DCBF.2
triplet_1012	Traes_5AL_C9F751670.2	Traes_5BL_96EECE364.1	Traes_5DL_661A3C8F6.1
triplet_1013	Traes_6AL_116270FF1.1	Traes_6BL_98C66424D.1	Traes_6DL_6ACC2BB43.1
triplet_1014	Traes_5AS_7E3208FD4.1	Traes_5BS_23717182B.1	Traes_5DS_976CBF9EB.2
triplet_1015	Traes_2AS_57CE8BAC4.1	Traes_2BS_E1516AFA5.1	Traes_2DS_752225DE1.2
triplet_1016	Traes_2AL_8A6770FF8.1	Traes_2BL_1DDA04B3E.1	Traes_2DL_2C586C1EF.1
triplet_1017	Traes_4AS_E0F045938.1	Traes_4BL_3E65ACF2B.1	Traes_4DL_FB2EAC84A.1
triplet_1018	Traes_7AS_470745126.2	Traes_7BS_D7D0BE963.2	Traes_7DS_699729355.2
triplet_1019	Traes_1AL_43200AFF0.1	Traes_1BL_2A4B7DC93.2	Traes_1DL_DF50E6178.2
triplet_1020	Traes_7AL_2356DAFC0.2	Traes_7BL_651356B30.1	Traes_7DL_4E708FCE6.2
triplet_1021	Traes_5AL_3D95B5CF2.1	Traes_5BL_9E9DF847E.1	Traes_5DL_DA79842D9.1
triplet_1022	Traes_1AL_968B97E50.1	Traes_1BL_058CD5BF0.1	Traes_1DL_C100B5557.1
triplet_1023	Traes_2AL_27F0F9EB6.3	Traes_2BS_06C68C4B2.2	Traes_2DL_A312D72CD.1
triplet_1024	Traes_3AS_8D51B157B.2	Traes_3B_DDEC580F3.2	Traes_3DS_FC65F1012.2
triplet_1025	Traes_3AL_BBF6785A1.2	Traes_3B_618A18C81.1	Traes_3DL_16D408F20.1
triplet_1026	Traes_7AS_9AADF9399.1	Traes_7BS_17FF4A0EE.1	Traes_7DS_FF911FA4A.1
triplet_1027	Traes_4AL_FA0A71A08.2	Traes_4BS_C20EA4DD0.2	Traes_4DS_A92601DB4.2
triplet_1028	Traes_5AL_BCA187DFF.1	Traes_5BL_80B6F9967.2	Traes_5DL_B1C38ABE0.1
triplet_1029	Traes_7AL_42C058E3A.1	Traes_7BL_3EAB5B447.5	Traes_7DL_5650FC1AD.2
triplet_1030	Traes_1AL_AD4385E2E.2	Traes_1BL_472CC21B6.2	Traes_1DL_914C55274.2
triplet_1032	Traes_7AL_2190E63ED.1	Traes_7BL_6729064F1.1	Traes_7DL_6616B4BA3.1
triplet_1033	Traes_3AL_E3BF20F0D.2	Traes_3B_3AB4EBE4F.2	Traes_3DL_75F8A05CF.1
triplet_1035	Traes_6AS_ACC32562F.1	Traes_6BS_C921AEBA2.1	Traes_6DS_9DF272FBB.1
triplet_1036	Traes_6AS_88CAD88F3.1	Traes_6BS_682497935.1	Traes_6DS_1C754D431.1
triplet_1037	Traes_5AL_03F30BA47.2	Traes_5BL_8C56FDC64.1	Traes_5DL_AA55FBE2C.1
triplet_1038	Traes_3AL_3B137D5A8.1	Traes_3B_AACA397F7.2	Traes_3DL_16C1C96CC.1
triplet_1039	Traes_4AL_C2ED5E9A0.2	Traes_4BS_8717122ED.1	Traes_4DS_9B2F0E246.2
triplet_1040	Traes_2AL_66079157A.2	Traes_2BL_84B12F4F8.1	Traes_2DL_000136878.1
triplet_1041	Traes_2AS_B94B04FA1.2	Traes_2BS_4DC61AA97.1	Traes_2DS_3F067BAD4.1
triplet_1042	Traes_5AL_679550459.2	Traes_5BL_51A6B8FA2.2	Traes_5DL_927C284F6.1
triplet_1043	Traes_5AL_F72B730FE.2	Traes_5BL_34CEC5885.2	Traes_5DL_A7B24A017.1
triplet_1044	Traes_2AL_00C4630F8.1	Traes_2BL_335F9A703.1	Traes_2DL_EAE73D39A.2
triplet_1045	Traes_6AS_AE7376F74.1	Traes_6BS_28D9872DD.1	Traes_6DS_1E1A89D33.1
triplet_1046	Traes_7AS_28E8DF550.1	Traes_7BS_C79245D7D.1	Traes_7DS_3786B1D0E.1
triplet_1047	Traes_7AL_44086C56B.2	Traes_7BL_008C00447.2	Traes_7DL_3F49AF0E1.1
triplet_1048	Traes_6AS_3467F4867.1	Traes_6BS_33417242C.1	Traes_6DS_25C8DFAC0.1
triplet_1049	Traes_2AL_30EA1454D.1	Traes_2BL_494681699.1	Traes_2DL_B82AE33E2.1
triplet_1050	Traes_1AL_341E2A7A8.2	Traes_1BL_3A901257A.1	Traes_1DL_06F7DAE16.1
triplet_1051	Traes_7AL_A6418EDAE.1	Traes_7BL_B97B01629.1	Traes_7DL_1F6591D75.2
triplet_1052	Traes_5AS_9DD695C5E.1	Traes_5BS_2CA038C03.1	Traes_5DS_2355C0256.1
triplet_1053	Traes_6AS_E423590FB.1	Traes_6BL_EFAF71592.1	Traes_6DS_2D4C9B4C6.1
triplet_1054	Traes_6AL_BEB052200.1	Traes_6BL_892957004.1	Traes_6DL_788E0C8CE.1
triplet_1055	Traes_6AS_07DD29772.1	Traes_6BS_9FCF7547E.1	Traes_6DS_379A1EE8B.1
triplet_1056	Traes_5AL_9134A677D.1	Traes_5BL_63BDB3652.1	Traes_5DL_F32C2291C.2
triplet_1057	Traes_6AS_990AA63BC.1	Traes_6BS_B3761561C.2	Traes_6DS_84A4FD85F.1
triplet_1058	Traes_4AL_351DA9BAE.1	Traes_4BS_1D859B3D3.1	Traes_4DS_9179FF158.2
triplet_1059	Traes_2AL_F215A8C60.2	Traes_2BL_99D8E10C4.2	Traes_2DL_AA319AB9D.1
triplet_1060	Traes_6AL_2F7E9217C.1	Traes_6BL_9D7020740.1	Traes_6DL_EEF520CBE.1
triplet_1061	Traes_4AS_2C38A16A4.1	Traes_4BL_BB7EE2F6D.1	Traes_4DL_530EA232F.1
triplet_1062	Traes_6AS_1A0D4A40E.1	Traes_6BS_D314BF61D.1	Traes_6DS_9A50A63A9.1
triplet_1063	Traes_4AL_0BB0A30D1.3	Traes_4BS_9B385BB1C.2	Traes_4DS_8B2168C85.2
triplet_1064	Traes_5AS_91BEB6A34.1	Traes_5BS_2A3494CEF.1	Traes_5DS_1BE0927E1.2
triplet_1065	Traes_5AL_12241E50E.1	Traes_5BL_537388393.1	Traes_5DL_4F154BA28.1
triplet_1066	Traes_2AS_6A8961AE8.1	Traes_2BS_9809677EC.1	Traes_2DS_F7E8E6B22.1
triplet_1067	Traes_3AL_07750B6E9.2	Traes_3B_A2A673377.1	Traes_3DL_1060B5D02.2
triplet_1068	Traes_5AL_7C768531B.1	Traes_5BL_85B99B26B.2	Traes_5DL_9BA15A970.1
triplet_1069	Traes_5AS_4125EE078.2	Traes_5BS_F9D2C42AB.1	Traes_5DS_44A8E7C76.1
triplet_1070	Traes_2AL_2317306B7.1	Traes_2BL_96F12BAE2.1	Traes_2DL_20DA8D2D5.1
triplet_1071	Traes_1AL_50F5999D0.2	Traes_1BL_C08BDC1AF.3	Traes_1DL_5648FF7CC.1
triplet_1072	Traes_2AL_FC9127430.1	Traes_2BL_FF76F88DC.2	Traes_2DL_17CD1CEB6.1
triplet_1073	Traes_3AL_0C7DBF8C6.2	Traes_3B_093394357.1	Traes_3DL_8E0203FE4.1
triplet_1074	Traes_2AS_B2D2323BC.1	Traes_2BS_5ED43526C.1	Traes_2DS_3B60DCFE9.2
triplet_1075	Traes_4AS_FA04716B5.1	Traes_4BL_E5F9242FF.1	Traes_4DL_453E3B607.1
triplet_1076	Traes_5AL_14339BC71.1	Traes_5BL_5E48D2D90.1	Traes_5DL_628B86979.1
triplet_1077	Traes_2AL_B58ED6E9C.1	Traes_2BL_A5A595112.1	Traes_2DL_52968051E.1
triplet_1078	Traes_5AS_D66482C0E.2	Traes_5BS_7F2839FD4.1	Traes_5DS_19FC85E95.2
triplet_1079	Traes_4AS_B3686927D.1	Traes_4BL_866AD4CAB.1	Traes_4DL_09F7B3F5C.1
triplet_1080	Traes_2AS_DFFCEB02E.2	Traes_2BS_240BD5630.1	Traes_2DS_20E3D9EA9.1
triplet_1081	Traes_5AL_288F408F6.1	Traes_5BL_D2D0630DE.1	Traes_5DL_5DCBFF633.2
triplet_1082	Traes_1AL_51B1D5DBC.1	Traes_1BL_6072B1B30.1	Traes_1DL_33976FD88.1
triplet_1083	Traes_2AL_37C7943DE.1	Traes_2BL_A88B1101E.1	Traes_2DL_811BB986F.1
triplet_1084	Traes_1AL_A970EBB27.1	Traes_1BL_DCC58CE85.1	Traes_1DL_1BEDBED0D.2
triplet_1085	Traes_5AL_D05BE87FD.2	Traes_5BL_699201983.1	Traes_5DL_B6AFD809F.2
triplet_1086	Traes_2AL_9BA1F015F.1	Traes_2BL_197D53AD5.1	Traes_2DL_794FAD751.1
triplet_1087	Traes_5AS_E7D038A88.1	Traes_5BS_ECA9983E8.1	Traes_5DS_4EF52E6D5.1
triplet_1088	Traes_2AL_533B673F0.1	Traes_2BL_3DDB1826B.1	Traes_2DL_DCE370754.1
triplet_1089	Traes_1AL_74A7618B0.2	Traes_1BL_57BAD3C3C.2	Traes_1DL_83AA90CEA.4
triplet_1090	Traes_3AL_4F2442215.2	Traes_3B_F6D71357D.1	Traes_3DL_63F803285.1
triplet_1091	Traes_7AS_3C6BF38D8.1	Traes_7BS_B1A811DD9.1	Traes_7DS_BC42C320D.1
triplet_1093	Traes_3AL_669FE0293.1	Traes_3B_AD0872038.1	Traes_3DL_38B762939.1
triplet_1094	Traes_2AL_EE95E4780.2	Traes_2BL_B1D107B2C.1	Traes_2DL_75657E437.1
triplet_1095	Traes_3AS_A3CE60E4F.1	Traes_3B_3375519C8.1	Traes_3DS_9B5001490.1
triplet_1096	Traes_4AL_83DC54FD8.1	Traes_4BS_A3D28FB0E.1	Traes_4DS_1B340B113.1
triplet_1097	Traes_1AL_7B4EC1E3C.2	Traes_1BL_E334627B1.1	Traes_1DL_EFF35D8EA.2
triplet_1098	Traes_6AS_8DED30A62.1	Traes_6BS_BCFE091F7.4	Traes_6DS_DB325C573.2
triplet_1099	Traes_6AL_2223FF410.1	Traes_6BL_87541F65D.1	Traes_6DL_F65A319B4.1
triplet_1100	Traes_6AL_7D6B87520.1	Traes_6BL_EB2563B82.1	Traes_6DL_A9902BA1E.1
triplet_1101	Traes_2AL_062EDD26B.2	Traes_2BL_9E3156DB2.2	Traes_2DL_889B81FCA.2
triplet_1102	Traes_2AL_7F8BBA1F7.1	Traes_2BL_8453D8B6A.2	Traes_2DL_568463EE3.2
triplet_1103	Traes_5AL_6B841CDB8.1	Traes_5BL_5FEE689AE.1	Traes_5DL_C47F92764.1
triplet_1104	Traes_1AL_0E2F234B3.1	Traes_1BL_9F221E992.1	Traes_1DL_3A908B188.1
triplet_1105	Traes_5AL_77673F5AE.1	Traes_5BL_34855A6CB.1	Traes_5DL_A79C0571C.1
triplet_1106	Traes_3AL_0181F7824.1	Traes_3B_E4E0CD778.1	Traes_3DL_7FAB409D5.1
triplet_1107	Traes_5AL_B976C0BF9.1	Traes_5BL_10EF2471E.1	Traes_5DL_5D6AE05C1.2
triplet_1108	Traes_7AS_7392665E2.1	Traes_7BS_D0B0161A3.1	Traes_7DS_A573AF028.1
triplet_1109	Traes_7AL_622057926.1	Traes_7BL_AB6A0A43A.1	Traes_7DL_1AA9C00A3.1
triplet_1110	Traes_1AL_6F9510553.2	Traes_1BL_8405346AF.1	Traes_1DL_404B085BF.1
triplet_1111	Traes_4AL_D6C796E60.1	Traes_4BS_095DC0EB9.1	Traes_4DS_4067B5EF0.1
triplet_1112	Traes_1AL_C446C730C.1	Traes_1BL_40410CA71.1	Traes_1DL_776AF8007.2
triplet_1113	Traes_4AL_A53799215.1	Traes_4BS_BD2054679.1	Traes_4DS_58B3F3397.1
triplet_1114	Traes_5AL_E79F82F72.1	Traes_5BL_5064DFBE6.1	Traes_5DL_D4E352017.2
triplet_1115	Traes_7AS_5BABF56E2.1	Traes_7BS_E2DDF99E0.1	Traes_7DS_27FDF6B2F.1
triplet_1116	Traes_7AS_1C1077D77.1	Traes_7BS_3FD792335.1	Traes_7DS_7375BED72.3
triplet_1117	Traes_1AL_6CDAB2400.1	Traes_1BL_07898F3B2.2	Traes_1DL_291C515F3.1
triplet_1118	Traes_5AS_51DBC1F49.1	Traes_5BS_F93273CED.1	Traes_5DS_27490F707.1
triplet_1119	Traes_2AL_1FDA0035F.2	Traes_2BL_6C8DFB778.2	Traes_2DL_50C732D78.1
triplet_1120	Traes_5AL_4D5F669C41.2	Traes_5BL_32D9AEFB4.2	Traes_5DL_B98E6F9A5.1
triplet_1122	Traes_4AS_4F68E3B6B.2	Traes_4BL_43DBB710B.1	Traes_4DL_024236521.1
triplet_1123	Traes_4AS_BECFF4B86.1	Traes_4BL_B37A34FD1.1	Traes_4DL_3EE9AC7B5.1
triplet_1124	Traes_6AL_E9AB516C0.1	Traes_6BL_188D9C8B4.1	Traes_6DL_147BFB8FF.1
triplet_1125	Traes_1AL_F6CEE3985.2	Traes_1BL_DD4D515A2.1	Traes_1DL_F7B852321.1
triplet_1126	Traes_6AL_DB4CA1125.2	Traes_6BL_69E7B30B8.2	Traes_6DL_D405BA1A1.2
triplet_1127	Traes_1AL_BC9FE23A9.2	Traes_1BL_69187716F.1	Traes_1DL_0E5346028.1
triplet_1128	Traes_5AL_39DAD4917.2	Traes_5BL_C6212E220.1	Traes_5DL_3DBA74077.3
triplet_1129	Traes_2AL_BBB5A17EE.1	Traes_2BL_E80C4EE41.1	Traes_2DL_E6C6F7EF5.1
triplet_1130	Traes_5AL_E799C43E9.1	Traes_5BL_0999942FA.1	Traes_5DL_C3AE031ED.1
triplet_1131	Traes_2AL_34786C78C.1	Traes_2BL_754076A48.1	Traes_2DL_44A3AB1E4.1
triplet_1132	Traes_3AL_B2128BAB1.1	Traes_3B_1A097EFD9.1	Traes_3DL_433E8E679.1
triplet_1133	Traes_2AS_96D993ED0.1	Traes_2BS_E9B276FE4.1	Traes_2DS_074C825C9.1
triplet_1134	Traes_5AL_9BB8F318F.1	Traes_5BL_F1E1934A0.1	Traes_5DL_EF1C26105.1
triplet_1135	Traes_2AS_0C40A33F9.1	Traes_2BS_B64C334AC.2	Traes_2DS_166284A43.1
triplet_1136	Traes_7AS_4D55EC2C0.2	Traes_7BS_0326EE194.2	Traes_7DS_572670083.2
triplet_1137	Traes_2AL_74A40A486.1	Traes_2BL_81FAC06A5.1	Traes_2DL_FAECD002D.1
triplet_1138	Traes_3AL_F777559B7.1	Traes_3B_9F196780B.1	Traes_3DL_F8AB0A20A.1
triplet_1139	Traes_4AS_3927F0241.2	Traes_4BL_3B66BEC98.2	Traes_4DL_09DB34F36.1
triplet_1140	Traes_3AL_B3DB454DC.2	Traes_3B_3F1601FC9.1	Traes_3DL_1873B5327.2
triplet_1141	Traes_4AL_289715EA4.1	Traes_4BS_D04090806.1	Traes_4DS_21B8E0FF7.1
triplet_1142	Traes_7AS_C10656243.1	Traes_7BS_039B2672C.1	Traes_7DS_8B4E9BB9A.1
triplet_1143	Traes_6AL_D5B869084.1	Traes_6BL_168C3606C.1	Traes_6DL_2A4C07901.2
triplet_1144	Traes_3AL_98EAAEB65.2	Traes_3B_44B6ED49C.2	Traes_3DL_3C48F1A2D.2
triplet_1145	Traes_4AS_519B67360.1	Traes_4BL_9BA5AB82C.1	Traes_4DL_5A9B01657.1
triplet_1146	Traes_2AL_06A59CD63.2	Traes_2BL_EBEF74913.2	Traes_2DL_4E2493144.2
triplet_1147	Traes_2AL_D149074A3.1	Traes_2BL_B304E8577.1	Traes_2DL_6ACC34788.2
triplet_1148	Traes_4AS_105D96CBA.1	Traes_4BL_BC43D1D05.2	Traes_4DL_B2A4047E7.2
triplet_1149	Traes_2AL_1B96BCBCA.1	Traes_2BL_E3778C0BF.1	Traes_2DL_4DDB43311.2
triplet_1150	Traes_2AS_8795F8D44.1	Traes_2BS_44D3D69D5.2	Traes_2DS_F3BCD4E78.1
triplet_1151	Traes_5AL_B0D23BA5F.2	Traes_5BL_56804DBC4.1	Traes_5DL_78AE1A68B.2
triplet_1152	Traes_4AL_52B53A5D2.1	Traes_4BS_77F5E1A28.2	Traes_4DS_4E9831209.2
triplet_1153	Traes_6AS_1BCEA0268.1	Traes_6BS_FFAD6AAFB.1	Traes_6DS_DC8161635.1
triplet_1154	Traes_3AL_CF1D9BDC8.2	Traes_3B_58EF227AB.1	Traes_3DL_2DFEC0902.1
triplet_1155	Traes_6AL_39E27D39A.1	Traes_6BL_F2A93454B.2	Traes_6DL_65F7E09D2.1
triplet_1156	Traes_4AL_B257F0A7F.1	Traes_4BS_0262E62A7.1	Traes_4DS_2EC04885C.1
triplet_1157	Traes_1AL_E9BA105D1.1	Traes_1BL_5E924707C.2	Traes_1DL_E8307A954.1
triplet_1158	Traes_3AL_B750F376D.1	Traes_3B_FA483CD24.1	Traes_3DL_784CF553D.1
triplet_1159	Traes_3AL_089A7D5E7.1	Traes_3B_0E08BF47B.1	Traes_3DL_0BB037306.2
triplet_1160	Traes_2AS_59A09FAE0.1	Traes_2BS_4AC449580.2	Traes_2DS_B0068A919.1
triplet_1161	Traes_2AL_CCB90DCFE.1	Traes_2BL_98078F2D3.1	Traes_2DL_0D8A3DD95.1
triplet_1162	Traes_4AL_6AF795F2A.1	Traes_4BS_205F9BB3A.1	Traes_4DS_8EF070D72.1
triplet_1163	Traes_4AL_B616E1A74.1	Traes_4BS_7F31CC8A1.1	Traes_4DS_70CD809D5.1
triplet_1164	Traes_4AL_B0C867A5B.1	Traes_4BS_EE69AEF76.1	Traes_4DS_69EA4340E.1
triplet_1165	Traes_3AL_D96EE6793.1	Traes_3B_4F07D0F7E.1	Traes_3DL_D4249E52B.2
triplet_1166	Traes_4AL_950BBBFA8.1	Traes_4BS_B36D53E8B.1	Traes_4DS_CD3A1E1DD.1
triplet_1167	Traes_5AS_B2C4620E6.1	Traes_5BS_007F4E23C.1	Traes_5DS_A8368C6AE.1
triplet_1168	Traes_5AL_D5A6761A8.3	Traes_5BL_0A34DDC7F.1	Traes_5DL_2E273462B.1
triplet_1169	Traes_4AS_B2CDBFB54.1	Traes_4BL_430501C10.2	Traes_4DL_EE41726EA.1
triplet_1170	Traes_7AS_2EBDC16D2.1	Traes_7BS_1CDA316AC.1	Traes_7DS_B42CD469B.2
triplet_1171	Traes_4AS_40BDA4CD0.1	Traes_4BL_9F2B03853.1	Traes_4DL_35887CCAD.2
triplet_1172	Traes_5AL_F067E067A.1	Traes_5BL_490D17BF3.2	Traes_5DL_BF2E42380.2
triplet_1173	Traes_3AL_7A685D3E8.1	Traes_3B_A930AA6E9.1	Traes_3DL_82E77F57E.1
triplet_1174	Traes_3AL_5F34921C3.1	Traes_3B_80E2E63D9.1	Traes_3DL_325A49FCC.1
triplet_1175	Traes_5AL_FEDEFAFCE.1	Traes_5BL_035F15D8B.2	Traes_5DL_365449B9F.1
triplet_1176	Traes_2AL_71D9D4D71.1	Traes_2BL_71D9D4D71.1	Traes_2DL_BA1B746DF.1
triplet_1177	Traes_4AL_3505A065D.1	Traes_4BS_0EE518A12.1	Traes_4DS_76511CA0F.1
triplet_1178	Traes_3AL_1A07BB2FD.1	Traes_3B_E35C05090.1	Traes_3DL_FDF16DA7B.1
triplet_1179	Traes_7AL_FD03D8A1D.1	Traes_7BL_E1732248F.2	Traes_7DL_53FE7ED2B.1
triplet_1180	Traes_7AL_D5728DC58.1	Traes_7BL_5AC6CD6C0.1	Traes_7DL_7602FDF64.1
triplet_1181	Traes_5AL_A8C598914.2	Traes_5BL_5041B968E.2	Traes_5DL_264309F34.1
triplet_1182	Traes_2AL_187E80B24.1	Traes_2BL_A4169ACE0.1	Traes_2DL_605278B87.1
triplet_1183	Traes_7AS_793024B33.1	Traes_7BS_D3E627D04.1	Traes_7DS_C95DEF322.2
triplet_1184	Traes_6AL_C0E74F959.2	Traes_6BL_953171851.2	Traes_6DL_29F162FB2.2
triplet_1185	Traes_5AL_A5113C090.2	Traes_5BL_E0C2C7D72.2	Traes_5DL_4A82A1EB5.1
triplet_1186	Traes_5AL_6CD6F11E0.1	Traes_5BL_BB3E54A34.1	Traes_5DL_E491F9C9B.1
triplet_1187	Traes_7AL_CD676390F.2	Traes_7BL_8802F6210.1	Traes_7DL_5300B0F40.2
triplet_1188	Traes_2AS_E0AFA6D18.2	Traes_2BS_F70FE410B.1	Traes_2DS_F661EA0C4.2
triplet_1189	Traes_2AL_7E647D11D.1	Traes_2BL_6D7E8D09A.1	Traes_2DL_07AA4B79F.1
triplet_1190	Traes_1AL_A94F1853B.1	Traes_1BL_6357FA4B9.1	Traes_1DL_ADE1F854C.1
triplet_1191	Traes_3AS_5A4046554.1	Traes_3B_01EF6A39D.1	Traes_3DS_05E08500B.1
triplet_1192	Traes_7AL_1E9FBDD47.1	Traes_7BL_934073AA8.1	Traes_7DL_8368AB176.1
triplet_1194	Traes_3AL_54ED7BF7A.1	Traes_3B_A4AF3B319.1	Traes_3DL_64C5E3A87.1
triplet_1195	Traes_6AL_80BA7FA66.1	Traes_6BL_A67AD0082.1	Traes_6DL_342E40B9A.1
triplet_1196	Traes_1AL_F90DA0AAA.1	Traes_1BL_92756E39D.1	Traes_1DL_177CDE650.1
triplet_1197	Traes_2AL_90DC433FE.1	Traes_2BL_6F5788E6F.1	Traes_2DL_09A84CB09.1
triplet_1198	Traes_2AL_9F541ABD5.1	Traes_2BL_B77A3B124.1	Traes_2DL_D01309E97.1
triplet_1199	Traes_7AL_E2C1CEFB8.1	Traes_7BS_281FEE1C8.1	Traes_7DS_99ED89374.1
triplet_1200	Traes_7AL_8354C26D1.1	Traes_7BL_7CEBE28DB.1	Traes_7DL_685F546AD.1
triplet_1201	Traes_2AS_5860FE0D7.1	Traes_2BS_486CB3314.2	Traes_2DS_3CD448070.2
triplet_1202	Traes_4AS_8028DF7BC.2	Traes_4BS_6F7B95E38.1	Traes_4DL_60CBA5C26.2
triplet_1203	Traes_5AL_104BAD095.1	Traes_5BL_25853B117.1	Traes_5DL_FB06824E1.1
triplet_1204	Traes_2AS_6C2F49AE0.1	Traes_2BS_6859C24E5.1	Traes_2DS_9F6EA1670.1
triplet_1205	Traes_3AL_1A2D3B1F5.2	Traes_3B_B0758EA6F.1	Traes_3DL_34C510F3D.1
triplet_1206	Traes_2AS_0E71C03FD.1	Traes_2BS_88E9A3BB7.1	Traes_2DS_E627C4F49.1
triplet_1208	Traes_5AS_0D9786BD1.1	Traes_5BS_93E84E330.1	Traes_5DS_3FC58EDF4.1
triplet_1209	Traes_7AL_5E4FB486C.2	Traes_7BL_BCE8CA9A6.1	Traes_7DL_E374EE2DF.2
triplet_1210	Traes_7AS_1475BDE59.1	Traes_7BL_EAB933665.1	Traes_7DS_A4FB36DC5.1
triplet_1211	Traes_3AS_4E21250EA.2	Traes_3B_3F6764629.2	Traes_3DS_C64946054.1
triplet_1212	Traes_7AS_D867B319B.1	Traes_7BS_3EA8DCFEC.4	Traes_7DS_70479E63B.1
triplet_1213	Traes_4AL_59D5504B1.1	Traes_4BS_15871AAF4.1	Traes_4DS_42A657188.1
triplet_1214	Traes_3AL_3FFB14A77.1	Traes_3B_1E49D8C82.1	Traes_3DL_94DA45801.1
triplet_1215	Traes_4AL_C038F5B80.2	Traes_4BS_9164693DB.2	Traes_4DS_3BE691088.2
triplet_1216	Traes_5AL_2765E104A.1	Traes_5BL_752A54614.2	Traes_5DL_989C93D0B.2
triplet_1217	Traes_7AL_33F0E8FBE.1	Traes_7BL_723EEA404.1	Traes_7DL_7F2F3A0D5.1
triplet_1218	Traes_1AL_5014A59E1.3	Traes_1BL_2B5D7A31F.2	Traes_1DL_8167D2940.1
triplet_1219	Traes_2AS_697562C77.2	Traes_2BS_B81B9AF3B.2	Traes_2DS_470059BC4.2
triplet_1220	Traes_4AS_EA88238D8.1	Traes_4BL_65E454A00.2	Traes_4DL_06F4348FC.1
triplet_1221	Traes_4AS_A3F0D77C5.1	Traes_4BL_3E5CDED39.1	Traes_4DL_C4F5023ED.2
triplet_1222	Traes_2AS_EEADD06D6.1	Traes_2BS_600EADF8E.2	Traes_2DS_7478A1CD1.1
triplet_1223	Traes_6AL_3D3A17B74.1	Traes_6BL_5614B8A85.2	Traes_6DL_E87AAC6B3.1
triplet_1224	Traes_5AS_2CDCA5F0E.2	Traes_5BS_BE51F4C30.1	Traes_5DS_8C58849C9.1
triplet_1225	Traes_2AL_5DD76A49F.2	Traes_2BL_39BD1D1B6.1	Traes_2DL_0AF2FB2F8.1
triplet_1226	Traes_7AL_B89A5FB9A.1	Traes_7BL_07E2E5611.1	Traes_7DL_4F6AF3237.1
triplet_1227	Traes_2AS_3BC93B2F1.1	Traes_2BS_458576573.1	Traes_2DS_D7799B2CD.1
triplet_1228	Traes_1AL_E25202CC2.2	Traes_1BL_301F6C93C.2	Traes_1DL_88DD1E468.1
triplet_1229	Traes_1AL_717D7D16F.2	Traes_1BL_5FDA9FFC9.1	Traes_1DL_0FE4057F2.2
triplet_1230	Traes_3AL_A66270792.2	Traes_3B_B17963365.2	Traes_3DL_85B677E4F.1
triplet_1231	Traes_6AS_57E2B2AA2.1	Traes_6BS_85060586F.1	Traes_6DS_6115C576B.1
triplet_1232	Traes_3AS_7FE2354C6.1	Traes_3B_425A2F551.1	Traes_3DS_0C467092E.1
triplet_1233	Traes_4AS_C30034054.5	Traes_4BL_E20E75836.1	Traes_4DL_E50C77AEC.3
triplet_1234	Traes_2AL_7BD3C659E.1	Traes_2BL_29976CB3E.1	Traes_2DL_5F9FE7566.1
triplet_1235	Traes_6AL_B514E9E20.2	Traes_6BL_65BD65F14.1	Traes_6DL_6ED88425D.2
triplet_1236	Traes_6AL_4FBC0AEAB.1	Traes_6BL_462C2179A.1	Traes_6DL_EDF65C4F2.2
triplet_1237	Traes_1AL_246B50313.1	Traes_1BL_00542B4BA.1	Traes_1DL_25AE62890.1
triplet_1238	Traes_2AL_267139D49.1	Traes_2BL_207C535E4.1	Traes_2DL_8CBB9B56F.1
triplet_1239	Traes_6AS_A52CF52D3.2	Traes_6BS_0CE341A68.1	Traes_6DS_93F72DE87.1
triplet_1240	Traes_2AS_C2E62F932.2	Traes_2BS_15EE4B1F9.1	Traes_2DS_3FBE75B45.1
triplet_1241	Traes_7AL_A739051CC.2	Traes_7BL_4B34E4AB6.1	Traes_7DL_DA4C21338.1
triplet_1242	Traes_6AS_8CDFE1D80.1	Traes_6BS_6BD0971F0.1	Traes_6DS_EDD0DCD53.1
triplet_1243	Traes_2AL_BF9D0132E.1	Traes_2BL_037BE3FB7.1	Traes_2DL_7D29102FB.1
triplet_1244	Traes_2AL_424016FF1.1	Traes_2BL_196D874A7.3	Traes_2DL_A43662FF2.1
triplet_1245	Traes_3AL_504F7F2BB.1	Traes_3B_F659E64C1.1	Traes_3DL_C426849EA.1
triplet_1246	Traes_2AL_210FE485C.1	Traes_2BL_309B78688.1	Traes_2DL_527E6E688.1
triplet_1247	Traes_3AL_1BAAE37B3.1	Traes_3B_9E9D11898.1	Traes_3DL_29318E4BF.2
triplet_1248	Traes_2AL_95D918793.2	Traes_2BL_21BEB1963.1	Traes_2DL_9A224C8D3.2
triplet_1249	Traes_4AS_5CAA94795.2	Traes_4BL_E01C94194.1	Traes_4DL_44AB91D93.3
triplet_1250	Traes_3AL_B8DBDA3BD.2	Traes_3B_EF49C8AAA.2	Traes_3DL_D292A338C.2
triplet_1251	Traes_1AL_D9E9727EB.2	Traes_1BL_DFEF27E88.1	Traes_1DL_19A606D6A.1
triplet_1252	Traes_1AL_3CAAE417A.1	Traes_1BL_3C056CF1D.1	Traes_1DL_63EE6F976.1
triplet_1255	Traes_2AL_6DC689FA5.2	Traes_2BL_C63671343.1	Traes_2DL_80D3127D7.1
triplet_1256	Traes_6AL_A5BC1D4B4.1	Traes_6BL_DB331FEAE.1	Traes_6DL_5A74D7311.2
triplet_1257	Traes_4AL_217375482.2	Traes_4BS_1A8210E05.3	Traes_4DS_139FEBA6C.2
triplet_1258	Traes_5AL_371ACC7D3.1	Traes_5BL_C10835A41.1	Traes_5DL_CCC276C07.1
triplet_1259	Traes_1AL_064B1F31D.2	Traes_1BL_3F9A07C83.1	Traes_1DL_2B6CBD7B1.1
triplet_1260	Traes_4AS_A7507A8AF.2	Traes_4BL_87A0339AD.2	Traes_4DL_58F3F93CA.1
triplet_1261	Traes_6AL_6E912E340.1	Traes_6BL_059E0BFB5.1	Traes_6DL_A4EFAD683.1
triplet_1262	Traes_4AS_5C4ADB91B.1	Traes_4BL_9E3F7A2E4.2	Traes_4DL_E5521D4C1.1
triplet_1263	Traes_5AL_7158765BC.1	Traes_5BL_3751B3EED.1	Traes_5DL_F5D7767BB.1
triplet_1264	Traes_5AL_4B1551434.1	Traes_5BL_285E9627E.1	Traes_5DL_7FDA27D3F.2
triplet_1265	Traes_1AL_A78FD4ED4.1	Traes_1BL_3D42EA937.1	Traes_1DL_57277FC91.1
triplet_1266	Traes_3AL_F9CB475F5.2	Traes_3B_F52B6D726.2	Traes_3DL_DD2F7201D.2
triplet_1267	Traes_3AL_7FD4FF43C.1	Traes_3B_1B1E1E2B1.1	Traes_3DL_EA11AA497.2
triplet_1268	Traes_4AS_E54C88DDB.1	Traes_4BL_CF4451CAA.1	Traes_4DL_38D0D149A.2
triplet_1270	Traes_5AS_E34F6ED4B.1	Traes_5BS_2453F06AC.2	Traes_5DS_BD0D78A6F.1
triplet_1271	Traes_7AS_8BC5997EE.1	Traes_7BS_87FD2CF24.1	Traes_7DS_D7710AC8D.1
triplet_1272	Traes_5AS_A729FA3E6.2	Traes_5BS_D2AE7A70A.1	Traes_5DS_05E5F7C39.1
triplet_1273	Traes_3AL_9330FC511.2	Traes_3B_22384335B.2	Traes_3DL_DEB7B523C.2
triplet_1274	Traes_7AS_F8CC07140.1	Traes_7BS_F5E09776D.1	Traes_7DS_719C1856E.2
triplet_1275	Traes_5AL_4B902875D.5	Traes_5BL_03B6E01B0.1	Traes_5DL_B61180714.2
triplet_1276	Traes_7AS_655B4E973.1	Traes_7BS_B415C3CF2.1	Traes_7DS_AACE72A4B.1
triplet_1277	Traes_5AL_FC1665DA7.1	Traes_5BL_10BF821D1.2	Traes_5DL_CE81982AA.1
triplet_1278	Traes_2AL_790427452.1	Traes_2BL_245E6645A.1	Traes_2DL_CFD0F2C7F.1
triplet_1279	Traes_6AS_4A7414EA9.2	Traes_6BS_851915C85.1	Traes_6DS_66382DCB4.2
triplet_1280	Traes_6AL_4CBCD2F36.1	Traes_6BL_3C69BD982.1	Traes_6DL_A226D1FBE.1
triplet_1281	Traes_5AS_9A8A9187C.1	Traes_5BS_DA5941467.1	Traes_5DS_8C4EC71C0.2
triplet_1282	Traes_2AS_C1EA81EC4.2	Traes_2BS_F4E831A77.2	Traes_2DS_3D2C53D93.1
triplet_1283	Traes_7AL_C8835D919.2	Traes_7BL_2782B04F1.2	Traes_7DL_2DE6C6D33.1
triplet_1284	Traes_7AS_40984D058.1	Traes_7BS_7CE784C2C.2	Traes_7DS_0554D792C.1
triplet_1285	Traes_6AL_8612368D3.2	Traes_6BL_9E98E2626.2	Traes_6DL_FF38971CF.2
triplet_1286	Traes_2AL_C0D44C105.2	Traes_2BL_B72F40100.1	Traes_2DL_812D4299D.1
triplet_1287	Traes_2AL_4455C1996.1	Traes_2BL_40442CE82.1	Traes_2DL_4EDF47778.1
triplet_1288	Traes_1AL_53EE5E7E2.1	Traes_1BL_DAB4F5AC0.1	Traes_1DL_7DFADD18F.1
triplet_1289	Traes_7AS_EF396B52C.1	Traes_7BS_A43834CC5.1	Traes_7DS_8FD0F432A.1
triplet_1291	Traes_5AL_DD10BBC8B.1	Traes_5BL_675EB1905.1	Traes_5DL_65B8195A0.1
triplet_1292	Traes_4AL_067945CFA.1	Traes_4BS_C991EEFCA.2	Traes_4DS_39D51FA67.2
triplet_1293	Traes_7AL_2328547FB.1	Traes_7BL_76462D577.1	Traes_7DL_186A707C8.1
triplet_1294	Traes_7AS_3C863B236.1	Traes_7BS_F078859CA.1	Traes_7DS_B730C2C12.1
triplet_1295	Traes_5AL_6FB526190.2	Traes_5BL_0C2E9CD85.2	Traes_5DL_CA09C31F9.2
triplet_1296	Traes_5AL_629EDDFC3.2	Traes_5BL_D8D745F37.1	Traes_5DL_834E4B05E.1
triplet_1297	Traes_2AL_30692AE33.1	Traes_2BL_B64F61BB8.1	Traes_2DL_5DC29CA02.1
triplet_1298	Traes_1AL_3B7E92634.1	Traes_1BL_0EFBA1A67.1	Traes_1DL_9AE7EBA89.1
triplet_1299	Traes_2AL_3D6729692.1	Traes_2BL_F480B8D1F.2	Traes_2DL_6F03F05FA.3
triplet_1300	Traes_5AL_74F37B502.1	Traes_5BL_46573BE8B.1	Traes_5DL_D3839C12F.1
triplet_1301	Traes_4AL_02072D986.1	Traes_4BS_257C4C54D.1	Traes_4DS_5E78BC0FF.1
triplet_1302	Traes_1AL_A8B429C66.1	Traes_1BL_D48C0BE54.1	Traes_1DL_3135B4507.1
triplet_1303	Traes_5AS_7E93CEA52.1	Traes_5BS_4579F29A1.1	Traes_5DS_72806EF00.2
triplet_1304	Traes_2AL_68C33B583.2	Traes_2BL_7B1793C3E.2	Traes_2DL_D6B82A6EE.1
triplet_1305	Traes_4AL_E56E1B81D.1	Traes_4BS_3DB01872E.1	Traes_4DS_D67DC5BF2.2
triplet_1306	Traes_2AS_BBA8F93D6.2	Traes_2BS_C51A7FD9A.1	Traes_2DS_E9486F4DC.1
triplet_1307	Traes_5AS_1FBA10566.1	Traes_5BS_F128385EB.1	Traes_5DS_4F348B3E1.1
triplet_1308	Traes_1AL_E07235CF1.1	Traes_1BL_212EC3A2C.1	Traes_1DL_4A9307E37.1
triplet_1310	Traes_2AL_925F5B0B0.2	Traes_2BL_3776CCF9A.2	Traes_2DL_D0018B779.1
triplet_1311	Traes_1AL_6CD69EE7E.1	Traes_1BL_8F3E42C0A.1	Traes_1DL_099BB52C8.2
triplet_1312	Traes_3AL_3B13012AD.1	Traes_3B_CD4C6D1F7.2	Traes_3DL_D3D39D02C.1
triplet_1313	Traes_6AL_A133570FB.1	Traes_6BL_C9207BC31.1	Traes_6DL_055AD81F4.1
triplet_1314	Traes_6AS_9D53D6DD0.1	Traes_6BS_983E2B9E6.1	Traes_6DS_053356846.1
triplet_1315	Traes_6AL_E52391926.1	Traes_6BL_BEDC64823.2	Traes_6DL_F154FC1FA.1
triplet_1316	Traes_7AL_97B3AD746.2	Traes_7BL_81D136335.1	Traes_7DL_7E0666014.2
triplet_1317	Traes_6AL_1CDD49ED5.2	Traes_6BL_5EFDFD374.2	Traes_6DL_5DE35B12C.2
triplet_1318	Traes_2AS_56518836B.1	Traes_2BS_D9A0F1157.1	Traes_2DS_9873F2335.1
triplet_1319	Traes_7AL_ADBB39E9C.1	Traes_7BL_6EE2BAB37.1	Traes_7DL_81F1AE713.1
triplet_1320	Traes_5AL_890AD89EF.1	Traes_5BL_0C9E53191.1	Traes_5DL_89C763C63.1
triplet_1321	Traes_2AL_608FCBC83.1	Traes_2BL_80A16ECFD.1	Traes_2DL_50F662E15.1
triplet_1323	Traes_6AS_E8EDBF80B.2	Traes_6BS_02267D6FC.3	Traes_6DS_E0A326AEE.2
triplet_1324	Traes_5AS_47D67AAA7.1	Traes_5BS_62E8B62EE.2	Traes_5DS_5A80EF96E.2
triplet_1325	Traes_3AL_58E17FFF3.1	Traes_3B_1730CF5FB.1	Traes_3DL_751BC173F.1
triplet_1326	Traes_2AL_3D4F33453.1	Traes_2BL_A45B91C58.2	Traes_2DL_176481176.1
triplet_1327	Traes_7AL_A4B37019F.1	Traes_7BL_34B1A2092.2	Traes_7DL_2490C1608.1
triplet_1328	Traes_2AS_CA03A6099.2	Traes_2BS_2BAC209EB.1	Traes_2DS_D8F139C21.1
triplet_1329	Traes_6AL_02ECEFFB7.1	Traes_6BL_FC54B7E8F.1	Traes_6DL_3C0C05516.1
triplet_1332	Traes_2AL_F9493107A.1	Traes_2BL_3E12FF58C.1	Traes_2DL_544758A7F.2
triplet_1333	Traes_1AL_F7D3D18D3.1	Traes_1BL_C9DE3E14F.1	Traes_1DL_C265CBB34.1
triplet_1334	Traes_4AS_B37B94BE5.2	Traes_4BL_21039FDC5.2	Traes_4DL_BC49257FE.2
triplet_1335	Traes_5AL_EF0D9834F.1	Traes_5BL_41F9FAA36.2	Traes_5DL_7698BE19A.2
triplet_1336	Traes_5AS_B457907E9.1	Traes_5BS_71EFD500C.2	Traes_5DS_D863512AE.2
triplet_1337	Traes_3AL_2420CDA0C.1	Traes_3B_45A144661.2	Traes_3DL_04FECA781.1
triplet_1338	Traes_6AL_16F2C610A.1	Traes_6BL_0C47ED9AC.1	Traes_6DL_915C4E5BF.1
triplet_1339	Traes_7AL_B0DAD3EF4.2	Traes_7BL_F1C6DB7FB.2	Traes_7DL_7AFEBC852.2
triplet_1341	Traes_5AL_35B38A963.1	Traes_5BL_EC7212901.1	Traes_5DL_E627F905C.2
triplet_1342	Traes_7AS_B8E8A2F55.1	Traes_7BS_7E91DE546.1	Traes_7DS_469ED3135.1
triplet_1343	Traes_5AL_19122A6AC.3	Traes_5BL_67DEA9FEF.2	Traes_5DL_56FF2F75A.3
triplet_1344	Traes_4AL_058C42568.1	Traes_4BS_FE6AD79BA.2	Traes_4DS_CDC8E6A04.2
triplet_1345	Traes_6AS_2FB24B03E.1	Traes_6BS_FE119B025.1	Traes_6DS_965C8FA80.1
triplet_1346	Traes_1AL_6DBDBC64A.1	Traes_1BL_D931EA570.1	Traes_1DL_D74D6B90C.1
triplet_1347	Traes_7AS_DB2B4E3DE.1	Traes_7BS_AF5933E28.2	Traes_7DS_AD88E0A2F.1
triplet_1348	Traes_2AL_9389AA77E.2	Traes_2BL_414099283.2	Traes_2DL_25423D70F.2
triplet_1349	Traes_2AL_F9841EC3C.1	Traes_2BL_681F5E668.1	Traes_2DL_306769E64.1
triplet_1350	Traes_4AS_FFAB3EACB.2	Traes_4BL_F7ADB6D0E.1	Traes_4DL_4726C2AAE.2
triplet_1351	Traes_2AL_AAFCA9350.1	Traes_2BL_583D73025.1	Traes_2DL_4437706FE.1
triplet_1353	Traes_2AL_9130F3256.1	Traes_2BL_D92E88190.1	Traes_2DL_F5ACFE33D.1
triplet_1354	Traes_4AL_E35BCBB0D.2	Traes_4BS_3F4EACA35.2	Traes_4DS_2AB13CA30.1
triplet_1356	Traes_4AL_BACA1A033.1	Traes_4BS_5FDAAAB0C.2	Traes_4DS_D5E1280B8.1
triplet_1358	Traes_5AS_5EBCE30AF.1	Traes_5BS_A27D3FE30.2	Traes_5DS_0DA2E4F5D.1
triplet_1359	Traes_4AS_2FF2E3CAF.1	Traes_4BS_342A62CE6.1	Traes_4DL_BCCE5731E.2
triplet_1360	Traes_7AS_E62140C8E.1	Traes_7BS_0B7C600F6.1	Traes_7DS_476B785E6.2
triplet_1361	Traes_3AS_B8C2ADD74.1	Traes_3B_DBC468F1A.1	Traes_3DS_63B07D33F.1
triplet_1362	Traes_6AL_4048F89A6.1	Traes_6BL_A23FE7717.1	Traes_6DL_E9349363A.1
triplet_1363	Traes_5AL_4DD7CE4AD.1	Traes_5BL_0AD832CC2.1	Traes_5DL_2DCF22B3F.1
triplet_1364	Traes_2AL_E007C4739.2	Traes_2BL_C809718F2.1	Traes_2DL_AC37F085C.2
triplet_1365	Traes_3AS_C34605031.2	Traes_3B_84DD55C12.2	Traes_3DS_650F1C4CE.1
triplet_1366	Traes_7AL_17CB3EC81.1	Traes_7BL_D79B5CD69.1	Traes_7DL_4D88ACAAE.1
triplet_1367	Traes_4AL_D496B8C4C.1	Traes_4BS_83BDFC91D.1	Traes_4DS_16A2E14E7.1
triplet_1368	Traes_6AS_12FF32A6E.1	Traes_6BS_1FABBF2CF.1	Traes_6DS_FE5604A63.1
triplet_1369	Traes_6AL_069854704.1	Traes_6BL_156AF4D2B.1	Traes_6DL_4C8B9B569.1
triplet_1370	Traes_7AS_CC1A823C5.1	Traes_7BS_572B710CE.2	Traes_7DS_D45433D9A.1
triplet_1371	Traes_2AL_BD550258E.1	Traes_2BL_B09F6D195.2	Traes_2DL_2533C78FE.1
triplet_1372	Traes_4AS_10934EE9F.1	Traes_4BL_E4AC3BD4E.1	Traes_4DL_C854B40E7.1
triplet_1373	Traes_4AS_46D587139.2	Traes_4BS_E6A1E95AC.1	Traes_4DS_49F441BFF.2
triplet_1374	Traes_3AL_0BE20B0CF.1	Traes_3B_6724C5921.1	Traes_3DL_C2D6524C5.1
triplet_1375	Traes_3AL_644FFC911.1	Traes_3B_0ADF970C4.1	Traes_3DL_CDC7662EE.2
triplet_1376	Traes_1AL_23C084359.1	Traes_1BL_8331B9643.1	Traes_1DL_FBCD8BCEC.1
triplet_1377	Traes_6AS_BE1BED843.1	Traes_6BS_D84ECBD67.1	Traes_6DS_E745E946C.2
triplet_1378	Traes_2AL_C5C204FFD.1	Traes_2BL_8E1624E11.1	Traes_2DL_EC6A4E12F.1
triplet_1379	Traes_6AL_D51D8E06E.1	Traes_6BL_BF811BFE6.1	Traes_6DL_D365660F9.1
triplet_1380	Traes_4AL_096D26391.2	Traes_4BS_929E7B27B.2	Traes_4DS_2E95B3A30.2
triplet_1381	Traes_6AS_E690A27CA.1	Traes_6BS_320B62EB5.1	Traes_6DS_185723D1E.1
triplet_1382	Traes_3AL_C254155B6.2	Traes_3B_378C0F1FD.1	Traes_3DL_03BC8562C.1
triplet_1383	Traes_3AS_0E75D7EC5.1	Traes_3B_E8FB91994.2	Traes_3DS_548CB6620.1
triplet_1384	Traes_3AL_CAE12F07B.1	Traes_3B_39E896278.1	Traes_3DL_A51D7C6E3.1
triplet_1385	Traes_3AL_E7C29FDBF.2	Traes_3B_7D1A95A37.1	Traes_3DL_A4E1B472C.1
triplet_1386	Traes_2AL_F26FE4987.2	Traes_2BL_49DCE5614.1	Traes_2DL_C7DC0EAAD.2
triplet_1387	Traes_2AL_496DBD0EB.1	Traes_2BL_89B629D3F.2	Traes_2DL_B9B3770C9.1
triplet_1388	Traes_3AS_24401E0B6.1	Traes_3B_A6F247963.1	Traes_3DS_AF9B7BA57.1
triplet_1389	Traes_6AS_13F1FB61C.2	Traes_6BS_FC2CB372F.2	Traes_6DS_FF796FBC9.2
triplet_1390	Traes_1AL_E5D710B6D.1	Traes_1BL_83B495A4A.2	Traes_1DL_DAE45B4D7.1
triplet_1391	Traes_4AL_A236F632E.2	Traes_4BS_01F7AC2E3.1	Traes_4DS_8ED58C477.2
triplet_1392	Traes_6AL_BB7207AD1.1	Traes_6BL_8F77BF933.1	Traes_6DL_D0BE06357.1
triplet_1393	Traes_3AL_EDE2BBCD3.1	Traes_3B_19AAA3662.1	Traes_3DL_4B86F1EBE.1
triplet_1394	Traes_5AL_C1E3FCB4F.1	Traes_5BL_1F4B25459.1	Traes_5DL_BA4FE0FDA.2
triplet_1395	Traes_6AL_0F53490CA.1	Traes_6BL_9E82CDBD1.1	Traes_6DL_AD0DAD6D1.2
triplet_1396	Traes_5AL_032B9CC1C.1	Traes_5BL_D486E2E6A.1	Traes_5DL_6D98013E7.2
triplet_1397	Traes_3AS_109366C4A.2	Traes_3B_25E68B513.1	Traes_3DS_EFCF62EC9.2
triplet_1398	Traes_3AL_F8C3F27A3.2	Traes_3B_CFB9D7EE1.1	Traes_3DL_C9E6ECB62.2
triplet_1400	Traes_7AL_A1ECABC74.1	Traes_7BL_E67311208.1	Traes_7DL_C9F4E16B6.1
triplet_1401	Traes_2AL_A8372C976.1	Traes_2BL_FC1C66BDA.1	Traes_2DL_04BFF6EF9.1
triplet_1402	Traes_7AS_7825A6BBB.2	Traes_7BS_B245045E4.2	Traes_7DS_CFEC4B91A.2
triplet_1403	Traes_7AS_DA93FCA8D.2	Traes_7BS_308803F02.1	Traes_7DS_01C7B784F.1
triplet_1404	Traes_1AL_20886CABD.2	Traes_1BL_D62755E8A.1	Traes_1DL_0BF851CF6.1
triplet_1405	Traes_3AL_EB3F4811F.1	Traes_3B_4E5E652C0.1	Traes_3DL_1BDA15C06.1
triplet_1406	Traes_7AL_10F9FB042.2	Traes_7BL_EDD1A215E.2	Traes_7DL_F3D033677.1
triplet_1407	Traes_7AL_A17A9C1B0.1	Traes_7BL_A695A73D4.1	Traes_7DL_77D234B1C.1
triplet_1408	Traes_2AL_606B35A92.1	Traes_2BL_E9C46CB57.1	Traes_2DL_CE65BDD4C.1
triplet_1409	Traes_5AS_012355141.2	Traes_5BS_8AE80FDD2.1	Traes_5DS_B985C476E.1
triplet_1410	Traes_2AS_630F9C17E.1	Traes_2BS_F1274224E.1	Traes_2DS_B4F13A7BE.1
triplet_1411	Traes_1AL_5E42B088F.1	Traes_1BL_2F396902C.1	Traes_1DL_DC1094068.1
triplet_1412	Traes_7AS_4D32958AC.2	Traes_7BS_13E7CF3B6.2	Traes_7DS_87FFCC0E3.1
triplet_1413	Traes_6AS_071082ADC.1	Traes_6BS_5128893A9.1	Traes_6DS_A8A0A8713.1
triplet_1414	Traes_5AL_D5C6ED23C.2	Traes_5BL_FAE02D138.2	Traes_5DL_8056E2830.1
triplet_1415	Traes_1AL_FB45C12DD.1	Traes_1BL_E74DF4F3B.1	Traes_1DL_A98DD943E.1
triplet_1416	Traes_3AL_CAE680EBE.2	Traes_3B_AE085C168.1	Traes_3DL_1DE43BCA2.1
triplet_1417	Traes_1AL_30E32482D.1	Traes_1BL_7A7168F02.1	Traes_1DL_606AE76A0.1
triplet_1418	Traes_2AL_1E2B26B7F.1	Traes_2BL_F983B0F55.1	Traes_2DL_F5AC8F7CB.2
triplet_1419	Traes_7AS_29FF84C97.2	Traes_7BS_6EBE7C904.1	Traes_7DS_560C3917F.1
triplet_1420	Traes_1AL_247E47551.2	Traes_1BL_15310F1FD.3	Traes_1DL_E9EAD4087.2
triplet_1421	Traes_4AS_756F07B6B.2	Traes_4BL_54963172D.3	Traes_4DL_9ED60C0DE.4
triplet_1422	Traes_1AL_A13F33DFA.1	Traes_1BL_BF3A1FE7A.2	Traes_1DL_C91636A55.2
triplet_1423	Traes_2AS_2FDAC4182.1	Traes_2BS_03D9A89F8.2	Traes_2DS_51CCC69F4.2
triplet_1424	Traes_4AS_A322DBCB0.2	Traes_4BL_94A4E52E6.1	Traes_4DL_1C83E15D3.2
triplet_1425	Traes_6AL_474506CDC.2	Traes_6BL_F91D1F504.2	Traes_6DL_C348AA09E.2
triplet_1426	Traes_3AS_C25151458.2	Traes_3B_BD45F6269.1	Traes_3DS_87CD6096E.2
triplet_1427	Traes_5AS_CF8FEB0EA.2	Traes_5BS_EF6774FAC.1	Traes_5DS_BFE49252D1.2
triplet_1428	Traes_2AS_77FC0C7A4.1	Traes_2BS_07A68CB54.1	Traes_2DS_B28D63DC4.1
triplet_1429	Traes_4AL_A5AC2BDF2.2	Traes_4BS_83AF90FC5.1	Traes_4DS_E39A952AD.1
triplet_1431	Traes_3AL_D1CEFEAAE.1	Traes_3B_4082FD5D0.1	Traes_3DL_906E604E3.1
triplet_1432	Traes_2AL_48CED2405.1	Traes_2BL_9CF509F8E.1	Traes_2DL_01CACA64F.1
triplet_1433	Traes_5AL_703E8B839.1	Traes_5BL_E931FC626.2	Traes_5DL_91831A76B.2
triplet_1434	Traes_2AL_FB7F81E82.1	Traes_2BL_1ED24661E.1	Traes_2DL_3214C7F2E.1
triplet_1435	Traes_7AL_6AB9A9727.1	Traes_7BL_549B598C7.1	Traes_7DL_F3CFECE99.1
triplet_1436	Traes_7AS_E32460815.1	Traes_7BS_38174E7FD.2	Traes_7DS_1C15A542C.1
triplet_1437	Traes_4AS_EC3ECC462.1	Traes_4BL_D2BEA94FF.1	Traes_4DL_ED9470FA4.1
triplet_1438	Traes_1AL_F7AEB9163.1	Traes_1BL_2073CB7FD.1	Traes_1DL_7A03EA9D0.1
triplet_1439	Traes_1AL_04952E149.1	Traes_1BL_96CD95159.1	Traes_1DL_D8B0B1921.1
triplet_1440	Traes_5AS_BEA1C7DA6.1	Traes_5BS_8563BAF4B.2	Traes_5DS_91270F128.1
triplet_1441	Traes_5AL_B17551C7F.2	Traes_5BL_4B4BEC652.1	Traes_5DL_B1DDA0330.1
triplet_1442	Traes_6AL_8FC06D15D.2	Traes_6BL_943A1D959.1	Traes_6DL_505BD5478.1
triplet_1443	Traes_1AL_CCDAC9481.1	Traes_1BL_942ADE5C6.1	Traes_1DL_634E02D03.2
triplet_1444	Traes_7AL_E278A9900.1	Traes_7BL_1BC4236CF.1	Traes_7DL_981032FC7.1
triplet_1445	Traes_7AL_88E62840F.1	Traes_7BL_82C0A0E93.1	Traes_7DL_A878D5F75.1
triplet_1446	Traes_2AL_065DBAB56.1	Traes_2BL_D5156A4A5.1	Traes_2DL_5C445EE47.1
triplet_1447	Traes_1AL_2EC583AC9.1	Traes_1BL_19E07DA0F.1	Traes_1DL_BF74C173E.2
triplet_1448	Traes_2AL_620570089.1	Traes_2BL_7A6919618.1	Traes_2DL_B05695CA6.2
triplet_1449	Traes_1AL_48BACBEB6.1	Traes_1BL_6C424F111.1	Traes_1DL_268FC750B.1
triplet_1450	Traes_6AL_494D68160.1	Traes_6BL_AF23F4E4C.1	Traes_6DL_CCA52705A.2
triplet_1451	Traes_6AL_7B0512B64.1	Traes_6BL_49501988F.1	Traes_6DL_3CACA0BAE.1
triplet_1452	Traes_4AL_D98315929.4	Traes_4BS_E01447688.1	Traes_4DL_2CC7963CE.2
triplet_1453	Traes_1AL_C234E74C5.2	Traes_1BL_79727CFEF.1	Traes_1DL_BD805AF0F.1
triplet_1454	Traes_4AL_E2E196894.1	Traes_4BS_7F4A9F2F1.1	Traes_4DS_7A128315E.1
triplet_1455	Traes_5AL_6401EFD6F.1	Traes_5BL_4C6D90DDC.2	Traes_5DL_F5762F8E0.2
triplet_1456	Traes_4AL_A92657C6E.2	Traes_4BS_48D46342F.1	Traes_4DS_05DEB5A63.2
triplet_1457	Traes_7AS_7D07DDD58.1	Traes_7BS_18AF4BDBC.2	Traes_7DS_C3D11EF3F.1
triplet_1458	Traes_7AL_B3C3D4B80.1	Traes_7BL_4F404081A.1	Traes_7DS_295BC9B39.2
triplet_1460	Traes_2AL_AF02A6B9B.1	Traes_2BL_64BDF7F59.1	Traes_2DL_50EFF28FF.1
triplet_1461	Traes_6AL_AD07E892B.1	Traes_6BL_30B66B691.1	Traes_6DL_C733B2EEA.1
triplet_1462	Traes_3AS_76A815719.2	Traes_3B_5AAD28F95.1	Traes_3DS_DEE36BCD2.1
triplet_1463	Traes_2AS_6163DC61F.1	Traes_2BS_A4DEFEB38.1	Traes_2DS_241377D05.1
triplet_1464	Traes_4AL_66CEF3E24.2	Traes_4BS_6D9354748.1	Traes_4DS_88567760E.1
triplet_1465	Traes_6AS_BA83A2E54.1	Traes_6BS_7D81B5DE8.1	Traes_6DS_97D3AAE99.1
triplet_1466	Traes_2AS_E06E5FB21.2	Traes_2BS_D123E9F39.1	Traes_2DS_DAE3C8A5B.1
triplet_1467	Traes_3AL_3C34612F1.1	Traes_3B_75A47986B.1	Traes_3DL_AA0DB4288.2
triplet_1469	Traes_7AL_BC145287D.1	Traes_7BL_4837E2D6B.1	Traes_7DL_3D31AD3C0.1
triplet_1470	Traes_1AL_304D5FDEC.1	Traes_1BL_5906EB7C2.2	Traes_1DL_5C72CBFC6.2
triplet_1471	Traes_2AL_9B7FE4EC3.1	Traes_2BL_18A640F3B.1	Traes_2DL_0A7F757AB.1
triplet_1472	Traes_2AS_5677A964A.2	Traes_2BS_97187849B.2	Traes_2DS_9A056D5B9.2
triplet_1473	Traes_7AS_6D1B91322.1	Traes_7BS_27CE9FA2C.1	Traes_7DS_BD778D8E0.1
triplet_1474	Traes_4AS_2D14000EC.1	Traes_4BL_0039E7E62.2	Traes_4DL_AC278FAE7.1
triplet_1475	Traes_4AS_FBBB407B9.1	Traes_4BL_7DA9F84D0.1	Traes_4DL_79894F67E.1
triplet_1476	Traes_4AL_1B8226A1D.1	Traes_4BS_940966B84.1	Traes_4DS_0038E5E08.1
triplet_1478	Traes_4AL_AA8D57C84.2	Traes_4BS_DC548DDF9.1	Traes_4DS_667E59551.1
triplet_1479	Traes_6AL_A1B977040.2	Traes_6BL_1787AAD1C.2	Traes_6DL_8BB9C8AB8.2
triplet_1480	Traes_4AS_5CA4F5234.1	Traes_4BS_1801EEDFC.1	Traes_4DS_2153A01FF.1
triplet_1481	Traes_2AS_44A499261.1	Traes_2BS_486296DE7.1	Traes_2DS_EE17BA910.1
triplet_1482	Traes_2AS_D1421A223.1	Traes_2BS_5271059D2.1	Traes_2DS_61594D3E9.1
triplet_1483	Traes_1AL_C42A7D4A9.1	Traes_1BL_D0090CAC4.1	Traes_1DL_F385A20E3.2
triplet_1484	Traes_6AL_986248807.1	Traes_6BL_8D21A769D.1	Traes_6DL_E1A4AEAA0.1
triplet_1486	Traes_6AL_390D35F49.1	Traes_6BL_6CAB7B641.1	Traes_6DL_72B868150.2
triplet_1487	Traes_1AL_95C9E80C7.1	Traes_1BL_572ED86A8.1	Traes_1DL_049336E2A.1
triplet_1489	Traes_6AL_66B24F155.1	Traes_6BL_DA76A4429.1	Traes_6DL_62A8C29E0.1
triplet_1490	Traes_2AS_BBDB88B17.1	Traes_2BS_EF5808E47.1	Traes_2DS_4E4E169E1.1
triplet_1491	Traes_2AL_902C1B5E8.1	Traes_2BL_235B90675.1	Traes_2DL_AD9E9E905.1
triplet_1492	Traes_2AS_0E225338F.1	Traes_2BS_93359C350.1	Traes_2DS_E406E1A22.1
triplet_1493	Traes_7AL_EB6ADD89A.2	Traes_7BL_38A06637D.1	Traes_7DL_9C57651CA.1
triplet_1494	Traes_1AL_1F1744680.1	Traes_1BL_A192B4948.2	Traes_1DL_D3209EB84.2
triplet_1495	Traes_3AL_940E36346.2	Traes_3B_920888B5B.1	Traes_3DL_542514A64.2
triplet_1496	Traes_4AS_11588E7ED.1	Traes_4BL_77628434D.2	Traes_4DL_32D57D606.1
triplet_1497	Traes_3AS_C4EF0EF5E.1	Traes_3B_8522FF84A.1	Traes_3DS_BE61030FD.1
triplet_1498	Traes_2AL_57C3C7FAC.1	Traes_2BL_9C5EE9AE7.2	Traes_2DL_4ED49697C.1
triplet_1499	Traes_2AS_45671299F.2	Traes_2BS_C913BFE7B.1	Traes_2DS_3C528B377.2
triplet_1500	Traes_4AL_4A747B462.1	Traes_4BS_FF50CDF64.1	Traes_4DS_0315A5A6E.1
triplet_1501	Traes_2AL_234BD5F51.1	Traes_2BL_5A8247D52.1	Traes_2DL_7C5521A9F.2
triplet_1502	Traes_5AL_F8B48EC59.2	Traes_5BL_FFE442D18.1	Traes_5DL_B38888391.1
triplet_1503	Traes_2AS_2AB795B42.1	Traes_2BS_51A5E656A.1	Traes_2DS_F753405AE.1
triplet_1504	Traes_4AL_E9426A14C.1	Traes_4BL_48CF28892.1	Traes_4DL_0CF5DE05D.1
triplet_1505	Traes_4AL_F3338D25C.1	Traes_4BS_EB4728825.1	Traes_4DS_D30BB1F12.2
triplet_1506	Traes_5AS_69B5E8B69.1	Traes_5BS_60ECA0F23.1	Traes_5DS_CD764C0AC.1
triplet_1507	Traes_3AL_7A4D34425.1	Traes_3B_D2DDD1947.2	Traes_3DL_134AA2E39.2
triplet_1508	Traes_5AS_5D1895E69.1	Traes_5BS_CDBDF3653.1	Traes_5DS_31A5D3BCB.2
triplet_1509	Traes_5AL_F96AEDDB8.1	Traes_5BL_62D9B877B.1	Traes_5DL_A2A5A19B4.1
triplet_1510	Traes_4AS_C0F4B2DE6.1	Traes_4BL_DA589CFD7.1	Traes_4DL_607D70FB0.2
triplet_1511	Traes_2AL_DE6894419.1	Traes_2BL_0CD946351.1	Traes_2DL_64E7BAD60.1
triplet_1512	Traes_1AL_2EB4E953F.1	Traes_1BL_4DDADF8E8.2	Traes_1DL_34E5DC2B2.1
triplet_1513	Traes_6AS_CCA146AEA.1	Traes_6BS_9C2C7E4BE.1	Traes_6DS_F552896E4.1
triplet_1514	Traes_5AL_747DABE48.1	Traes_5BL_45013F220.1	Traes_5DL_D16AAA6D5.1
triplet_1515	Traes_2AL_783E45B6F.1	Traes_2BL_859881F87.1	Traes_2DL_1A523B398.1
triplet_1516	Traes_2AL_26AD5920D.1	Traes_2BL_A345D369F.1	Traes_2DL_CF2C6A6F9.1
triplet_1518	Traes_3AL_EBA9832F21.2	Traes_3B_111E84A65.1	Traes_3DL_DBA04EB78.1
triplet_1519	Traes_5AL_2F5ABB400.4	Traes_5BL_BAD38B0C1.1	Traes_5DL_D944482BC.7
triplet_1520	Traes_4AS_E5556AFAD.1	Traes_4BL_62FC15C35.1	Traes_4DL_1603FCED3.2
triplet_1521	Traes_7AL_278F88E19.1	Traes_7BL_22D90B6C6.1	Traes_7DL_E82F3FAE6.1
triplet_1522	Traes_5AL_D3D01F561.1	Traes_5BL_0E2E1744D.1	Traes_5DL_1EFE3453E.1
triplet_1524	Traes_2AS_5F9FFE3E6.1	Traes_2BS_765115A79.1	Traes_2DS_7F043C04B.2
triplet_1525	Traes_6AL_79AE701CD.2	Traes_6BL_E3304A410.2	Traes_6DL_A63CF8CEB.1
triplet_1526	Traes_6AL_B3B179235.2	Traes_6BL_0C13DC137.2	Traes_6DL_F48057867.2
triplet_1527	Traes_3AL_E085D193F.1	Traes_3B_86A5E37D7.2	Traes_3DL_068DD8B12.2
triplet_1528	Traes_4AL_5BC6E4041.3	Traes_4BS_3C51F0E6A.2	Traes_4DS_05A9B2D47.2
triplet_1529	Traes_2AL_2ECC27B75.1	Traes_2BL_6E6C3505A.2	Traes_2DL_1983B702F.4
triplet_1530	Traes_4AL_D347DF000.1	Traes_4BS_D83C91064.1	Traes_4DS_8208D038E.1
triplet_1531	Traes_4AL_1C6E2A6BF.1	Traes_4BS_B9358BF51.1	Traes_4DS_35DD2F4B9.2
triplet_1532	Traes_5AS_62D64FFE8.1	Traes_5BS_E148030C5.1	Traes_5DS_EA54F7927.2
triplet_1534	Traes_4AS_D533B306B.1	Traes_4BL_E186EF346.1	Traes_4DL_6A67C88DE.1
triplet_1535	Traes_4AL_11BB67057.2	Traes_4BS_91481B22F.2	Traes_4DS_C8CC5CBB6.2
triplet_1536	Traes_1AL_F6A19E672.1	Traes_1BL_06A8FE844.2	Traes_1DL_E678FC346.1
triplet_1537	Traes_6AS_81CFEC7FB.2	Traes_6BS_A8F700C75.1	Traes_6DS_090A09494.1
triplet_1538	Traes_2AS_FFF7E2302.1	Traes_2BS_05B2DBD4A.1	Traes_2DS_D1BD339B9.1
triplet_1539	Traes_4AS_6D7CDA716.1	Traes_4BL_3AA55AD10.1	Traes_4DL_350C0974E.2
triplet_1540	Traes_7AS_A36F1C962.2	Traes_7BS_FD25753C1.1	Traes_7DS_EDE1653DD.2
triplet_1541	Traes_2AS_DEAD16024.1	Traes_2BS_8D7FA8BC2.1	Traes_2DS_3F6900775.1
triplet_1542	Traes_6AL_9A0ED2378.1	Traes_6BL_95FA3A14F.1	Traes_6DL_87A465FEC.1
triplet_1543	Traes_4AS_C7DE35DC8.1	Traes_4BL_D17F6E2C5.1	Traes_4DL_6C1E96E68.1
triplet_1544	Traes_5AS_CCF948975.2	Traes_5BS_DD8CB5574.1	Traes_5DS_AE81A0318.1
triplet_1545	Traes_4AL_DACD935B2.1	Traes_4BL_F49830790.1	Traes_4DL_FD6DBA41D.2
triplet_1546	Traes_1AL_0AFB4491D.2	Traes_1BL_8012EBC5A.2	Traes_1DL_E30609261.2
triplet_1547	Traes_2AL_B1D07331D.1	Traes_2BL_720497A10.2	Traes_2DL_09717E59F.1
triplet_1548	Traes_5AL_385340B4A.2	Traes_5BL_D6547B7B6.2	Traes_5DL_CB157FB12.1
triplet_1549	Traes_2AL_AFAA157E8.2	Traes_2BS_BBAB11F02.2	Traes_2DL_5C686E7F0.1
triplet_1550	Traes_5AS_D29E1BA52.1	Traes_5BS_F30056AB3.1	Traes_5DS_E0688C1DF.2
triplet_1551	Traes_1AL_6B8FC4A0A.1	Traes_1BL_A4E5F83FB.1	Traes_1DL_BB4F7933E.1
triplet_1552	Traes_6AS_2AA7024FD.3	Traes_6BS_C111D41D5.1	Traes_6DS_F374801EC.2
triplet_1553	Traes_4AL_54C4B84AE.1	Traes_4BS_E85C954E5.1	Traes_4DS_72A3158B1.1
triplet_1554	Traes_5AS_0A6E93C07.2	Traes_5BS_ADA76CE6E.2	Traes_5DS_271D0218F.1
triplet_1555	Traes_3AS_4C4673A12.1	Traes_3B_AD433AE06.2	Traes_3DS_29943C262.1
triplet_1556	Traes_3AL_FF7C1643E.1	Traes_3B_68049A4AA.1	Traes_3DL_D48BADFA0.1
triplet_1557	Traes_7AL_8CA9432EA.2	Traes_7BL_6328B6853.2	Traes_7DL_2D158D761.2
triplet_1558	Traes_4AS_1CDA71553.1	Traes_4BL_52F044A40.1	Traes_4DL_CB8E1061C.1
triplet_1559	Traes_1AL_7CED5DF52.1	Traes_1BL_68729B056.1	Traes_1DL_1F96A4D49.1
triplet_1560	Traes_3AL_A9225D73E.2	Traes_3B_E618E4959.2	Traes_3DL_5BA37D247.1
triplet_1561	Traes_1AL_4905637FC.1	Traes_1BL_DA18DC9AF.1	Traes_1DL_571977793.1
triplet_1562	Traes_3AL_392D17B3C.2	Traes_3B_F77E1500A.1	Traes_3DL_95A884767.1
triplet_1563	Traes_7AL_E34303AF4.1	Traes_7BL_A6641C49C.1	Traes_7DL_7AC725D12.2
triplet_1564	Traes_2AS_0607B91CB.2	Traes_2BS_D7ED8BF9A.1	Traes_2DS_AE6E354A9.1
triplet_1565	Traes_6AS_78353A44F.1	Traes_6BS_648AE1045.1	Traes_6DS_6297F20CE.2
triplet_1566	Traes_4AS_319E8321D.1	Traes_4BL_699315463.1	Traes_4DL_D662AAAF0.1
triplet_1567	Traes_2AL_438C50B63.2	Traes_2BL_1030D5EB2.1	Traes_2DL_339870EAD.1
triplet_1569	Traes_2AL_00791FA7A.1	Traes_2BL_F33ACFA9E.1	Traes_2DL_F2399C221.1
triplet_1570	Traes_6AL_4C5603165.1	Traes_6BL_2097C1766.1	Traes_6DL_5EC59C60B.1
triplet_1571	Traes_4AL_EDE236978.1	Traes_4BS_D5B5C14F6.1	Traes_4DS_620432A0D.5
triplet_1572	Traes_5AS_C28641518.2	Traes_5BS_601140C9C.1	Traes_5DS_94EE92679.2
triplet_1573	Traes_2AL_48F28B0B6.1	Traes_2BS_E8B001F43.1	Traes_2DL_6B3B3AEC6.1
triplet_1574	Traes_2AS_9B3DEDDAB.2	Traes_2BS_173E86712.1	Traes_2DS_D3601814B.2
triplet_1575	Traes_3AS_3F8424E4E.1	Traes_3B_CA99AB66C.1	Traes_3DS_20EA8DED8.1
triplet_1576	Traes_1AL_097DB7389.1	Traes_1BL_A1DF11589.2	Traes_1DL_0AF007634.2
triplet_1577	Traes_6AL_A2BEC866B.2	Traes_6BL_B1634295C.1	Traes_6DL_65D201D4A.1
triplet_1578	Traes_4AS_AEE55FE7F.1	Traes_4BL_E72E34754.1	Traes_4DL_46E3FC1FA.2
triplet_1579	Traes_5AL_592EB654A.2	Traes_5BL_3A6B74A80.2	Traes_5DL_327C5EBE2.3
triplet_1580	Traes_7AL_C253DE882.2	Traes_7BL_39ED6FBF9.1	Traes_7DL_D878BDFD7.1
triplet_1581	Traes_7AL_EA1DE71E6.1	Traes_7BL_1B45C352B.1	Traes_7DL_E87B15560.1
triplet_1582	Traes_3AL_824C884AB.1	Traes_3B_029EBFE82.1	Traes_3DL_603D16B0C.1
triplet_1583	Traes_4AS_6448382BF.1	Traes_4BS_18047104C.1	Traes_4DL_80886FFDC.2
triplet_1584	Traes_7AL_3BA34B890.1	Traes_7BL_9010A2AC1.1	Traes_7DL_67AB0F62C.2
triplet_1585	Traes_7AL_B454397E7.1	Traes_7BL_B37ED787C.2	Traes_7DL_EB22D3FCE.2
triplet_1586	Traes_2AL_F23B75BCB.2	Traes_2BL_9163F8B1C.1	Traes_2DL_504C09A31.1
triplet_1587	Traes_4AL_F5E83F7BA.1	Traes_4BS_2E2CB7DC0.1	Traes_4DS_FFB60FF11.1
triplet_1588	Traes_6AL_C3FEDADD2.1	Traes_6BL_29F6A3588.1	Traes_6DL_7AE5749B8.2
triplet_1589	Traes_7AL_BB6A371C2.1	Traes_7BL_C3D074D64.2	Traes_7DL_EC8695618.1
triplet_1590	Traes_2AL_4F7FDE075.2	Traes_2BL_406D6F376.2	Traes_2DL_25A725EB9.1
triplet_1591	Traes_2AS_2C198FE96.2	Traes_2BS_999491428.2	Traes_2DS_BCB7C3C11.1
triplet_1592	Traes_4AS_5037D9A52.1	Traes_4BL_D98E5FD58.1	Traes_4DL_67AFD232E.1
triplet_1593	Traes_4AL_B44DF4ACC.1	Traes_4BS_373BDBA94.1	Traes_4DS_B98800798.1
triplet_1594	Traes_4AL_E95E68A9C.1	Traes_4BS_C94A8CDA2.1	Traes_4DS_FF41BD3B9.1
triplet_1595	Traes_2AL_63A9D3A00.1	Traes_2BL_A8FA2D24C.2	Traes_2DL_DA1A74C0D.2
triplet_1596	Traes_3AL_6D3E96F78.1	Traes_3B_854007F50.3	Traes_3DL_515EA275E.1
triplet_1599	Traes_2AL_EF9549D16.1	Traes_2BL_02479C76A.1	Traes_2DL_67F1183B2.1
triplet_1600	Traes_1AL_B9A38E127.1	Traes_1BL_408EABE70.1	Traes_1DL_AF4C1F109.1
triplet_1601	Traes_2AS_529825553.1	Traes_2BS_6015BC7C6.1	Traes_2DS_3C3A2A12A.2
triplet_1602	Traes_1AL_08D8D344F.2	Traes_1BL_790171F7B.1	Traes_1DL_1940D5F30.3
triplet_1603	Traes_2AL_E3E33D36C.1	Traes_2BL_8F3F35C0D.2	Traes_2DL_9F8AC7245.2
triplet_1604	Traes_5AL_824B051BA.1	Traes_5BL_A26702729.1	Traes_5DL_30BA5EF01.1
triplet_1606	Traes_3AL_BDD00CD2A.2	Traes_3B_BE85B533C.1	Traes_3DL_6D0122C51.1
triplet_1607	Traes_5AL_82018CFA5.1	Traes_5BL_E387CFB8A.1	Traes_5DL_3B3871017.2
triplet_1608	Traes_2AS_195CFADD8.1	Traes_2BS_93E49A2FF.1	Traes_2DS_5D09437DA.2
triplet_1609	Traes_7AL_31F62D142.2	Traes_7BL_370EE6929.2	Traes_7DL_7AB1032F2.2
triplet_1610	Traes_6AL_F717679DE.1	Traes_6BL_4E387804C.1	Traes_6DL_275FA4D5F.1
triplet_1611	Traes_1AL_CCD31FBE9.1	Traes_1BL_1557A6E94.1	Traes_1DL_3DC59A143.1
triplet_1612	Traes_4AS_95C493717.2	Traes_4BL_09E3B1683.2	Traes_4DL_4A0341E1A.2
triplet_1613	Traes_7AL_BD0DD1EB5.1	Traes_7BL_9A83BBD8D.2	Traes_7DL_CF6AABA1F.1
triplet_1614	Traes_5AL_DD7629EC7.2	Traes_5BL_00424D5AB.1	Traes_5DL_8492D9716.2
triplet_1615	Traes_4AL_F46203719.3	Traes_4BS_CCF46C1E8.1	Traes_4DS_9C6CD24ED.2
triplet_1616	Traes_1AL_F9BCCA738.2	Traes_1BL_F48FE0EDE.1	Traes_1DL_5BEE800F2.1
triplet_1617	Traes_3AL_6D74A5E54.1	Traes_3B_FF6122374.1	Traes_3DL_DC899617D.2
triplet_1618	Traes_5AL_3E2291FAA.1	Traes_5BL_B602E1225.1	Traes_5DL_7BED2AD04.1
triplet_1619	Traes_5AS_1F04E10C7.2	Traes_5BS_57CEDF00F.1	Traes_5DS_766714FBD.2
triplet_1620	Traes_1AL_D2049E4A2.1	Traes_1BL_34814DE4A.1	Traes_1DL_C4BCF25A2.1
triplet_1621	Traes_7AL_138CA9C35.2	Traes_7BL_D87173034.1	Traes_7DL_1A1F17F97.2
triplet_1622	Traes_4AL_50918719B.1	Traes_4BS_A82D5F753.1	Traes_4DS_EA656FA48.2
triplet_1623	Traes_4AL_4EB7D2C56.1	Traes_4BS_5B4489E87.1	Traes_4DS_6B0D4FA88.1
triplet_1624	Traes_1AL_3F7B8E94D.1	Traes_1BL_65369F9A4.1	Traes_1DL_EBD9AEC1E.1
triplet_1625	Traes_7AS_1D3563E82.1	Traes_7BS_42D61B3D5.1	Traes_7DS_57F90F120.1
triplet_1626	Traes_2AL_ED0E57C16.2	Traes_2BL_21923AE11.1	Traes_2DL_097D119DE.1
triplet_1627	Traes_2AL_BA500D777.1	Traes_2BL_BEDBF4677.1	Traes_2DL_24F04DE3B.1
triplet_1628	Traes_4AL_EBFE0B287.1	Traes_4BS_3D465EE8F.1	Traes_4DS_4C358A987.1
triplet_1629	Traes_5AL_E6580BC9F.2	Traes_5BL_B4F9C579C.2	Traes_5DL_C0BE26770.1
triplet_1630	Traes_4AL_A5B9F7B36.1	Traes_4BS_5930EF5D6.1	Traes_4DS_BB124F81F.1
triplet_1631	Traes_1AL_C7C412713.1	Traes_1BL_5AE63535D.1	Traes_1DL_5BCAB5AE5.2
triplet_1632	Traes_6AL_BACF84672.2	Traes_6BL_96B1E804F.2	Traes_6DL_8F09F62F7.1
triplet_1633	Traes_3AL_0EA11E640.1	Traes_3B_F77697ECC.2	Traes_3DL_B43BEF005.2
triplet_1634	Traes_4AS_57A0BC13C.2	Traes_4BL_BE159F234.1	Traes_4DL_C7741C638.2
triplet_1635	Traes_2AS_B80F4C879.1	Traes_2BS_8F481F00B.1	Traes_2DS_EAD1BE315.1
triplet_1636	Traes_5AL_FB632860A.1	Traes_5BL_F9E03A429.1	Traes_5DL_9321D9143.1
triplet_1637	Traes_2AL_BB802B9BE.1	Traes_2BL_B19D13EC2.1	Traes_2DL_5DD9F0599.1
triplet_1638	Traes_2AL_B5ACF5C98.1	Traes_2BL_3DE584535.2	Traes_2DL_B5576B8FC.2
triplet_1639	Traes_5AS_1AF1F6317.1	Traes_5BS_405EEB4F9.2	Traes_5DS_34DEF89DE.1
triplet_1640	Traes_1AL_FB35B3FDC.2	Traes_1BL_CCD7CCD33.1	Traes_1DL_3CAC0BCFB.1
triplet_1643	Traes_3AS_47780354D.2	Traes_3B_1A4BDD7ED.2	Traes_3DS_EFC454474.1
triplet_1644	Traes_1AL_8877426FB.1	Traes_1BL_54A6EC080.1	Traes_1DL_56B1EED08.1
triplet_1645	Traes_6AS_2090CB167.2	Traes_6BS_454C03043.1	Traes_6DS_82C5378A6.1
triplet_1647	Traes_3AS_90F96442F.2	Traes_3B_6CA84E4D3.1	Traes_3DS_52299D2C5.1
triplet_1648	Traes_2AS_AFBCF157B.1	Traes_2BS_1C1C3CF4B.2	Traes_2DS_1208A147B.1
triplet_1649	Traes_2AL_DB59393CD.2	Traes_2BL_D41CE8F86.1	Traes_2DL_5D6EACD13.1
triplet_1650	Traes_3AL_55170A66E.3	Traes_3B_5B7D1290A.1	Traes_3DL_498E077F0.2
triplet_1651	Traes_4AS_C8D449D55.2	Traes_4BL_A3966E6D6.1	Traes_4DL_53D9C27CA.1
triplet_1652	Traes_6AS_1839515B3.1	Traes_6BS_C42F5535F.1	Traes_6DS_8FE68061D.1
triplet_1653	Traes_2AS_61CA61AD3.2	Traes_2BS_A1909D302.1	Traes_2DS_D14ABD1DB.1
triplet_1654	Traes_7AL_DC7BE7925.2	Traes_7BL_A3DE6E1F6.2	Traes_7DL_E58F852A0.1
triplet_1655	Traes_2AL_C9673C7FA.1	Traes_2BL_CA7E1239C.1	Traes_2DL_019A2B944.1
triplet_1656	Traes_1AL_59DAF08E2.1	Traes_1BL_F63A1C348.1	Traes_1DL_CFD627F06.1
triplet_1657	Traes_4AL_178C0885B.1	Traes_4BS_DBD0417B2.2	Traes_4DS_71D3E927F.1
triplet_1658	Traes_4AS_5D1B30345.1	Traes_4BL_C86BB7550.1	Traes_4DL_345A06554.1
triplet_1659	Traes_3AL_162C62B4F.2	Traes_3B_60F5A87E4.1	Traes_3DL_D5B80A1A3.2
triplet_1660	Traes_2AS_6B52B5150.1	Traes_2BS_29FB79919.2	Traes_2DS_0FF13778E.2
triplet_1661	Traes_6AL_FDF023AF6.2	Traes_6BL_724171B65.1	Traes_6DL_B99906102.1
triplet_1662	Traes_3AS_6C4AE2BCC.1	Traes_3B_CA230062C.1	Traes_3DS_31B4B6516.1
triplet_1663	Traes_3AL_DD9C68EE7.2	Traes_3B_B21E70892.1	Traes_3DL_A3D46AF86.1
triplet_1664	Traes_5AL_491D4B88A.1	Traes_5BL_0FB4D7871.1	Traes_5DL_DC0935CEB.2
triplet_1665	Traes_2AL_91E6A8ED6.1	Traes_2BL_137976704.1	Traes_2DL_B8EA5B0C6.1
triplet_1666	Traes_7AL_9E45828B0.1	Traes_7BL_C184D0525.1	Traes_7DL_6B4FA59C6.1
triplet_1667	Traes_2AL_9ECF957B9.2	Traes_2BL_A22973E4C.1	Traes_2DL_1D53410DC.1
triplet_1668	Traes_7AL_C9C8EEE40.1	Traes_7BL_1FB2CB41F.1	Traes_7DL_8370437C5.2
triplet_1669	Traes_6AL_A075C1131.1	Traes_6BL_0D293749F.1	Traes_6DL_8C9B1AD8A.1
triplet_1670	Traes_6AL_CCB16DE7E.2	Traes_6BL_93357D848.1	Traes_6DL_82B22A082.2
triplet_1671	Traes_6AL_DC48CF291.2	Traes_6BL_EB20B51C3.1	Traes_6DL_DD22474D8.1
triplet_1672	Traes_6AS_AC231C610.1	Traes_6BS_93BD2E0D0.1	Traes_6DS_13DC96057.2
triplet_1673	Traes_7AL_F3DE370E2.1	Traes_7BL_0CC83A972.1	Traes_7DL_27519AB2B.1
triplet_1674	Traes_3AS_1B9CD4863.1	Traes_3B_E70066CD3.1	Traes_3DS_D79D35637.1
triplet_1675	Traes_3AS_2572C1790.1	Traes_3B_A0C73B654.2	Traes_3DS_487C7C08D.1
triplet_1676	Traes_4AL_AEA2964A5.1	Traes_4BS_EF67F6008.1	Traes_4DS_982F0103E.1
triplet_1677	Traes_3AL_59894C6B8.1	Traes_3B_7D50A0CAE.2	Traes_3DL_1F914B134.1
triplet_1678	Traes_1AL_5471AB509.1	Traes_1BL_099B595EA.1	Traes_1DL_303C43091.1
triplet_1679	Traes_7AL_A20B2D11D.1	Traes_7BL_9F81FEC5A.1	Traes_7DL_31B155AB3.2
triplet_1680	Traes_4AS_4B57EF9AD.1	Traes_4BL_E238BBA90.1	Traes_4DL_6DD08D98B.1
triplet_1681	Traes_2AS_0D83C87D3.1	Traes_2BS_4F5812F62.1	Traes_2DS_B6AFE40D4.2
triplet_1682	Traes_4AL_96068A41E.2	Traes_4BS_0AACB12E3.2	Traes_4DS_5CEB4DB49.1
triplet_1683	Traes_1AL_FFF6708F9.1	Traes_1BL_0969418E1.2	Traes_1DL_4C1B57707.1
triplet_1684	Traes_1AL_856C748AD.1	Traes_1BL_E4C4FF450.2	Traes_1DL_B2AD5EEEC.1
triplet_1685	Traes_5AL_4900207DB.1	Traes_5BL_0DFC4E89B.2	Traes_5DL_AFA65FA89.2
triplet_1686	Traes_1AL_A1F3111AD.1	Traes_1BL_E21FFD5DB.2	Traes_1DL_950E5675E.2
triplet_1687	Traes_1AL_881882915.1	Traes_1BL_0FC91FDA0.1	Traes_1DL_69308EF5E.1
triplet_1688	Traes_2AL_813A645BD.1	Traes_2BL_8C7287250.2	Traes_2DL_B4CE319DF.3
triplet_1689	Traes_6AL_1F82AA714.2	Traes_6BL_3BA70941F.2	Traes_6DL_D5710F970.2
triplet_1690	Traes_2AS_D3715AC4A.2	Traes_2BS_5F3F19DDA.1	Traes_2DS_429A0A31E.1
triplet_1691	Traes_3AL_A744FA135.1	Traes_3B_B770292F1.1	Traes_3DL_48D6E9591.2
triplet_1692	Traes_2AL_B1A035DA8.2	Traes_2BL_5BADAB465.1	Traes_2DL_0AFED145B.2
triplet_1693	Traes_7AS_7232546E1.1	Traes_7BS_EB50DB903.1	Traes_7DS_2076C1B03.1
triplet_1694	Traes_3AL_5BF19030A.1	Traes_3B_9EE51BEE0.1	Traes_3DL_B90FABB4C.1
triplet_1695	Traes_6AL_6604D9D67.1	Traes_6BL_08718BF60.2	Traes_6DL_F4FBB448F.2
triplet_1696	Traes_2AS_06B3F30C8.1	Traes_2BS_BEECCA499.1	Traes_2DS_0791E6C67.2
triplet_1697	Traes_2AL_1BA1BADED.1	Traes_2BL_FC2924B96.2	Traes_2DL_E8537D1CE.1
triplet_1698	Traes_1AL_06BC2ED91.1	Traes_1BL_9415642AE.2	Traes_1DL_729306215.1
triplet_1699	Traes_5AL_B829EC837.1	Traes_5BL_715471B50.2	Traes_5DL_33F0688DA.1
triplet_1700	Traes_2AS_E3356AB19.1	Traes_2BS_43F17FFFD.1	Traes_2DS_351BFEFC4.1
triplet_1701	Traes_4AL_631CCA6F0.2	Traes_4BS_FD559B27E.2	Traes_4DS_E92A563FD.2
triplet_1702	Traes_1AL_E37C3AA91.1	Traes_1BL_CEBA98B07.1	Traes_1DL_956CCDEC9.1
triplet_1703	Traes_3AS_47F5392A3.2	Traes_3B_4DEB84E2E.1	Traes_3DS_CBE46365A.1
triplet_1705	Traes_5AL_8B87707C4.1	Traes_5BL_83D9CB7C3.2	Traes_5DL_CECECF832.2
triplet_1706	Traes_5AL_CCE1B144B.1	Traes_5BL_A652A05E4.1	Traes_5DL_3B7589BD0.1
triplet_1708	Traes_1AL_EDCB371C6.1	Traes_1BL_AD1AD2198.1	Traes_1DL_9ADA3F1CB.1
triplet_1710	Traes_2AL_06AD35739.1	Traes_2BL_25DAD57C9.1	Traes_2DL_E4B86D0C3.1
triplet_1711	Traes_2AS_5EE83A4B2.1	Traes_2BS_886B93A5C.1	Traes_2DS_EDC051BE3.3
triplet_1712	Traes_7AL_48612DFF5.1	Traes_7BL_E871BECDD.1	Traes_7DL_EE8CB71B9.1
triplet_1713	Traes_1AL_AC276011F.1	Traes_1BL_3BD29FFFF.2	Traes_1DL_469DA1BF5.1
triplet_1714	Traes_5AL_4FE6DF48F.1	Traes_5BL_DDA3E3EB0.2	Traes_5DL_104A8910A.1
triplet_1715	Traes_6AL_F774BD97D.1	Traes_6BL_5B73FA137.1	Traes_6DL_D64EBC752.1
triplet_1716	Traes_5AL_5E15C60D2.2	Traes_5BL_BE78D7104.1	Traes_5DL_2E2295FF9.2
triplet_1717	Traes_2AS_06D3FCFD4.1	Traes_2BS_3362CD5F6.1	Traes_2DS_6E14B007F.1
triplet_1718	Traes_7AS_F440B3F6D.2	Traes_7BS_FE8BE43F9.1	Traes_7DS_9E256BDFD.2
triplet_1719	Traes_5AS_E41BA47E3.2	Traes_5BS_587DA8974.2	Traes_5DS_97EFE4117.1
triplet_1720	Traes_5AL_8C9F037D8.1	Traes_5BL_10122018D.1	Traes_5DL_DD9A5FDA9.2
triplet_1721	Traes_5AL_8C9E6EDAB.1	Traes_5BL_FE85D06DB.1	Traes_5DL_31FCBDA9F.1
triplet_1722	Traes_3AL_604DF865E.2	Traes_3B_8936C2AB3.1	Traes_3DL_AD4084371.2
triplet_1723	Traes_3AL_C70A845C7.1	Traes_3B_FA6097EE9.1	Traes_3DL_0C423F6AE.2
triplet_1724	Traes_5AS_BBB41162C.1	Traes_5BS_B90CCD62B.2	Traes_5DS_DE9039E5C.1
triplet_1725	Traes_2AS_55BD046C1.1	Traes_2BS_5A91BD84B.1	Traes_2DS_86C131DEE.2
triplet_1726	Traes_7AL_31A86A0D7.1	Traes_7BL_5ABCB74E1.2	Traes_7DL_FC8670122.1
triplet_1727	Traes_3AS_9E631473A.1	Traes_3B_77896B28B.1	Traes_3DS_8BD7C2FAA.1
triplet_1728	Traes_3AL_9AC3689B7.1	Traes_3B_894DE87DA.1	Traes_3DL_39993ABEB.2
triplet_1729	Traes_3AS_6471FC3A2.2	Traes_3B_76B5708F8.1	Traes_3DS_17E125516.1
triplet_1730	Traes_6AS_86C19384A.2	Traes_6BS_EFC8BA9EA.1	Traes_6DS_2C314B5CD.1
triplet_1731	Traes_2AL_B50371043.2	Traes_2BL_A11909D20.2	Traes_2DL_9A5C3A2A2.1
triplet_1732	Traes_1AL_14DD8273F.1	Traes_1BL_BF2C1D553.1	Traes_1DL_B0CE11E8B.1
triplet_1733	Traes_6AL_FF1508B19.1	Traes_6BL_7755E4A8A.1	Traes_6DL_29EF04226.1
triplet_1734	Traes_4AL_98E7644FE.1	Traes_4BS_E99C2390F.1	Traes_4DS_7AD87200E.1
triplet_1735	Traes_5AL_CFBF2CACE.1	Traes_5BL_1F5B89F1F.1	Traes_5DL_0FE07B4F4.1
triplet_1736	Traes_3AS_3423FF341.1	Traes_3B_553854E94.1	Traes_3DS_5347A0F47.1
triplet_1737	Traes_5AL_FEB1C38FD.1	Traes_5BL_55BED3C69.2	Traes_5DL_A3CE62DE1.1
triplet_1738	Traes_5AL_D8E09D319.1	Traes_5BL_347A9D937.1	Traes_5DL_E12C501B4.1
triplet_1739	Traes_6AL_BA0DA1939.2	Traes_6BL_5043E73D1.2	Traes_6DL_2741ED59B.2
triplet_1740	Traes_5AS_DC126CA33.2	Traes_5BS_583F52AA5.4	Traes_5DS_51E88399A.1
triplet_1741	Traes_2AS_1002418B1.1	Traes_2BS_0B2869248.1	Traes_2DS_AC885F2A7.1
triplet_1742	Traes_5AL_015A8D842.1	Traes_5BL_112C9F082.1	Traes_5DL_B78355FA0.1
triplet_1743	Traes_3AS_E74AA30D1.1	Traes_3B_E735F3962.1	Traes_3DS_E91FC0096.1
triplet_1744	Traes_3AS_4F5A9DEAB.1	Traes_3B_5D7382024.2	Traes_3DS_3F1246B99.1
triplet_1745	Traes_6AL_F4B491351.2	Traes_6BL_669A80EBF.1	Traes_6DL_FD5BBDF0C.1
triplet_1746	Traes_7AS_4E9AB3A15.2	Traes_7BS_126B3B2E3.1	Traes_7DS_62264B1E9.2
triplet_1747	Traes_1AL_F18EC96DF.1	Traes_1BL_C5FEAF06E.1	Traes_1DL_23D036A85.1
triplet_1748	Traes_3AL_4DEC400EC.1	Traes_3B_8C0E222CB.2	Traes_3DL_1FF5BEE17.1
triplet_1749	Traes_4AL_C8F8EA97C.1	Traes_4BS_27196A60F.1	Traes_4DS_1B95EBB6E.1
triplet_1750	Traes_2AL_9EEAEBACF.1	Traes_2BL_20095A876.1	Traes_2DL_C2CFFECCA.1
triplet_1751	Traes_3AL_50BD5C4AB.1	Traes_3B_156287E9B.1	Traes_3DL_3116A216D.1
triplet_1752	Traes_6AL_39CF1CF23.1	Traes_6BL_BDC3A5421.2	Traes_6DL_906211E1B.1
triplet_1753	Traes_5AL_B705B3E6B.1	Traes_5BL_D94E58EB5.1	Traes_5DL_4FA97F8DC.2
triplet_1754	Traes_7AS_6B3870E26.1	Traes_7BS_3467E2C4E.1	Traes_7DS_F4EB32358.1
triplet_1755	Traes_5AL_DFD30523C.1	Traes_5BL_F127A08D4.1	Traes_5DL_1A4685592.1
triplet_1756	Traes_5AL_8B5D1500F.2	Traes_5BL_1194D8491.1	Traes_5DL_991D44931.2
triplet_1757	Traes_6AL_891456790.1	Traes_6BL_BABA3F1F0.1	Traes_6DL_AE18D6399.1
triplet_1758	Traes_2AL_CA649F0B3.1	Traes_2BL_E0753C684.1	Traes_2DL_CECD9E30D.1
triplet_1759	Traes_5AL_35752FC19.1	Traes_5BL_0F39A6C26.1	Traes_5DL_67EF60096.1
triplet_1760	Traes_6AL_60F314F47.1	Traes_6BL_F6B73DE38.2	Traes_6DL_E05A76772.1
triplet_1761	Traes_3AL_B9EDE61D1.3	Traes_3B_85BB8E8CE.1	Traes_3DL_D3FCDBE56.2
triplet_1762	Traes_2AL_905D1E0E7.2	Traes_2BL_EF188FE1F.2	Traes_2DL_5436C046D.1
triplet_1763	Traes_2AS_1161E1D2E.2	Traes_2BS_F1B450FA4.2	Traes_2DS_9430AAD52.1
triplet_1765	Traes_7AS_8E09FE045.2	Traes_7BS_EBA7E60AE.2	Traes_7DS_05CD633ED.2
triplet_1766	Traes_1AL_2FC3ECCEA.1	Traes_1BL_B6112C79D.2	Traes_1DL_102D07AB7.2
triplet_1767	Traes_7AS_9D9ADE9BE.1	Traes_7BS_B71279232.2	Traes_7DS_9A2080268.2
triplet_1768	Traes_2AL_0B28B6DBE.1	Traes_2BL_0B09B840B.1	Traes_2DL_3FE566F74.1
triplet_1769	Traes_4AL_4AA1E32A0.1	Traes_4BS_A834E1175.2	Traes_4DS_3CD86327C.1
triplet_1770	Traes_3AL_E2FE1DC94.1	Traes_3B_4CD0845F4.1	Traes_3DL_E263BA799.1
triplet_1771	Traes_4AL_688F0EA17.1	Traes_4BS_838CF6BD4.2	Traes_4DS_04CF08BD6.2
triplet_1772	Traes_4AS_36F749D7B.2	Traes_4BL_84961FD37.2	Traes_4DL_C237DAA02.1
triplet_1773	Traes_6AS_B24E1F1F5.2	Traes_6BS_91B43F35E.1	Traes_6DS_593E364A7.1
triplet_1775	Traes_5AL_5A2A6E1FF.1	Traes_5BL_648E3BB39.2	Traes_5DL_25A67F16E.2
triplet_1776	Traes_4AS_EFC609145.1	Traes_4BL_CB4933F58.1	Traes_4DL_9BBFDE200.1
triplet_1777	Traes_2AS_E9A191C22.2	Traes_2BS_CBF638A9D.1	Traes_2DS_39C68EED9.2
triplet_1778	Traes_1AL_2EDF05396.2	Traes_1BL_8E8190A0F.1	Traes_1DL_1141C575C.2
triplet_1779	Traes_1AL_2CB1F6DC2.1	Traes_1BL_6419FCF64.1	Traes_1DL_44FF6293E.2
triplet_1780	Traes_7AS_90DB14B70.1	Traes_7BS_D91D1E29A.1	Traes_7DS_5BB926B43.1
triplet_1781	Traes_6AS_8A64E10D0.1	Traes_6BS_063751B25.1	Traes_6DS_0297D5A65.1
triplet_1782	Traes_3AS_D6753EF86.1	Traes_3B_6C2CED37E.1	Traes_3DS_6D0BF0748.1
triplet_1783	Traes_4AL_9D0E18A90.1	Traes_4BS_F7359FA2E.2	Traes_4DS_94005294B.1
triplet_1784	Traes_4AL_6EAADC566.1	Traes_4BS_C939DECE4.1	Traes_4DS_86EDC8472.1
triplet_1785	Traes_7AL_13DE4FF55.2	Traes_7BL_A2BCA5556.1	Traes_7DL_2357EDD69.1
triplet_1787	Traes_7AL_6C351FE90.1	Traes_7BL_179680B06.1	Traes_7DL_E48FCCB32.1
triplet_1788	Traes_7AS_0680C7277.1	Traes_7BS_5DB99DA42.1	Traes_7DS_854A1DA29.1
triplet_1789	Traes_1AL_DF9E38C1D.1	Traes_1BL_DA4EE7BDD.1	Traes_1DL_7BFA60046.2
triplet_1790	Traes_3AS_D22783E33.2	Traes_3B_F0A7BF5FE.1	Traes_3DS_8AF1EEB5A.2
triplet_1791	Traes_3AL_3C5FB4456.1	Traes_3B_056C9F6C3.1	Traes_3DL_E9FFC0915.1
triplet_1792	Traes_2AS_72EE169B7.1	Traes_2BS_CCF195D52.1	Traes_2DS_DCFDFA58B.2
triplet_1793	Traes_5AS_1452E9A3A.1	Traes_5BS_D8F4C91E8.1	Traes_5DS_2231614CA.1
triplet_1794	Traes_3AL_8F9641C83.1	Traes_3B_D9EAED057.2	Traes_3DL_2681D7A9A.1
triplet_1795	Traes_3AL_20F9C9C31.3	Traes_3B_37BBC9958.1	Traes_3DL_51DED0ECD.2
triplet_1796	Traes_2AS_F113C4119.1	Traes_2BS_6B65E346A.1	Traes_2DS_5E68FE040.2
triplet_1797	Traes_4AL_D654726DA.1	Traes_4BS_6D9FC4E57.1	Traes_4DS_B64CF5468.2
triplet_1798	Traes_4AS_0AFA864E8.1	Traes_4BL_343676B9B.1	Traes_4DL_343DC59DA.1
triplet_1799	Traes_5AL_AC98088C1.2	Traes_5BL_08AD9048F.1	Traes_5DL_8EA48184B.1
triplet_1800	Traes_2AL_566FC8E6B.1	Traes_2BL_E9D5E831F.1	Traes_2DL_EF336482A.1
triplet_1801	Traes_5AL_B31DA4EE1.1	Traes_5BL_B5C7B57DB.1	Traes_5DL_20774ADF2.2
triplet_1802	Traes_2AS_AC5323E2C.2	Traes_2BS_FF05B246E.2	Traes_2DS_F5E8AAB2D.2
triplet_1803	Traes_2AL_E994AC817.1	Traes_2BL_BA5A4E500.1	Traes_2DL_B501115F5.2
triplet_1804	Traes_6AS_715991C12.2	Traes_6BS_F233B83DA.2	Traes_6DS_B964E38EB.2
triplet_1805	Traes_1AL_F45F9224C.1	Traes_1BL_623654125.2	Traes_1DL_690BC8EF6.1
triplet_1807	Traes_3AL_58EEBB571.1	Traes_3B_3C6057386.2	Traes_3DL_2C50C523C.2
triplet_1808	Traes_7AS_98000F43B.2	Traes_7BS_5F711EED7.3	Traes_7DS_C16A438E8.2
triplet_1809	Traes_6AL_5CA91A86E.1	Traes_6BL_9E01AC75F.1	Traes_6DL_966756484.1
triplet_1810	Traes_6AL_168121E7E.1	Traes_6BL_B0B2240BD.1	Traes_6DL_0A59B823C.2
triplet_1811	Traes_1AL_2039E0912.1	Traes_1BL_17FB1541B.1	Traes_1DL_BFEB2D70A.1
triplet_1812	Traes_5AL_BF0B0A753.1	Traes_5BL_8E9CB3D87.1	Traes_5DL_23B64967F.1
triplet_1813	Traes_1AL_147CF243C.1	Traes_1BL_54CD82AC3.1	Traes_1DL_AEC2F3FB3.1
triplet_1815	Traes_3AL_0360C0D50.2	Traes_3B_C7F6BF696.1	Traes_3DL_D033F3219.1
triplet_1816	Traes_6AL_5F5F8CE26.1	Traes_6BL_7FCAD090D.1	Traes_6DL_1587FE2A3.1
triplet_1817	Traes_4AL_B6D3C0C78.1	Traes_4BS_C1AB2DDA8.1	Traes_4DS_179C4C6BC.1
triplet_1818	Traes_6AL_0E1215DA7.1	Traes_6BL_0FB504474.1	Traes_6DS_EDBA86116.3
triplet_1819	Traes_6AL_B2890DCCD.2	Traes_6BL_99361B2E9.3	Traes_6DL_2B9EB1505.2
triplet_1820	Traes_3AL_68C8F32D8.2	Traes_3B_CDF08D52A.1	Traes_3DL_BE780290A.1
triplet_1821	Traes_3AL_752045D06.1	Traes_3B_4159777A5.1	Traes_3DL_D450A177E.2
triplet_1822	Traes_1AL_28AB59A4C.2	Traes_1BL_B27EF67A8.1	Traes_1DL_BDFCAAEC6.2
triplet_1823	Traes_6AS_3F9F02641.1	Traes_6BS_D7AE8A748.1	Traes_6DS_7402E88F1.1
triplet_1824	Traes_6AL_9CEDE1FC0.1	Traes_6BL_C64933F16.1	Traes_6DL_D47B05368.1
triplet_1825	Traes_1AL_264041050.1	Traes_1BL_DBC65131C.1	Traes_1DL_D7CD5D71A.2
triplet_1827	Traes_5AL_75DEBAB91.1	Traes_5BL_9F0D0507F.1	Traes_5DL_A06F1CBF1.1
triplet_1829	Traes_3AS_55934A5B8.4	Traes_3B_3D1F3FBC5.2	Traes_3DS_1FAF94150.2
triplet_1830	Traes_2AL_5FF7D6940.1	Traes_2BL_047344CB6.1	Traes_2DL_AE9C5933A.1
triplet_1831	Traes_1AL_D095A7D4B.2	Traes_1BL_EC4D2D011.1	Traes_1DL_A465B9199.1
triplet_1832	Traes_4AS_6CCFC48FD.1	Traes_4BL_F8C1990BA.1	Traes_4DL_8DED0B0C8.1
triplet_1833	Traes_6AL_1C0FD15F7.1	Traes_6BL_55299147C.1	Traes_6DL_925C3305A.1
triplet_1834	Traes_2AL_605C25CDF.2	Traes_2BL_DAA2104F5.1	Traes_2DL_77F235694.1
triplet_1835	Traes_4AS_E0CF070BC.1	Traes_4BL_CAE2B9155.1	Traes_4DL_22E8337FC.1
triplet_1836	Traes_2AS_A5B7EA57D.1	Traes_2BS_37191961E.1	Traes_2DS_26EFAF308.1
triplet_1837	Traes_2AL_E7D1C8AA5.1	Traes_2BL_DE4FAAC5E.1	Traes_2DL_1B242A393.1
triplet_1838	Traes_4AS_305AC9BFD.2	Traes_4BL_21D048992.1	Traes_4DL_8F0FFA5FA.1
triplet_1839	Traes_2AL_FA3E7C60B.2	Traes_2BL_5E868851D.2	Traes_2DL_8FE1D9E50.1
triplet_1840	Traes_4AL_FF224CCF6.3	Traes_4BS_37B9D0AE8.1	Traes_4DS_CC76044AA.1
triplet_1841	Traes_5AL_F30A5E7F8.1	Traes_5BL_CE6EA4264.1	Traes_5DL_C05F32EE4.1
triplet_1842	Traes_7AS_D56F0F9E5.2	Traes_7BS_13A10F9A4.2	Traes_7DS_68E3ACF8E.1
triplet_1843	Traes_1AL_7D6DC73FC.2	Traes_1BL_805626CBB.1	Traes_1DL_7F180BC11.1
triplet_1844	Traes_7AS_F4E9E380A.1	Traes_7BS_1E97A291D.1	Traes_7DS_D9A6063F0.1
triplet_1845	Traes_5AL_88C3D77B0.1	Traes_5BL_D01F10A33.1	Traes_5DL_3C40CD1D4.2
triplet_1846	Traes_5AL_3C1F58BEA.1	Traes_5BL_23101F4FA.2	Traes_5DL_7A3A1FDF9.2
triplet_1847	Traes_3AL_CCAD2D587.1	Traes_3B_D72A229D9.2	Traes_3DL_FB0D1EB3A.1
triplet_1848	Traes_6AL_188EFD35C.1	Traes_6BL_574F391B8.2	Traes_6DL_32BCE46FE.1
triplet_1849	Traes_3AL_C2CA3D2E8.2	Traes_3B_998DE3CE4.1	Traes_3DL_D974C29D0.2
triplet_1850	Traes_5AL_BB55F989A.1	Traes_5BL_7A6C3831E.1	Traes_5DL_4186C5347.1
triplet_1851	Traes_1AL_1A07CFC2B.1	Traes_1BL_113D25C4F.1	Traes_1DL_E8A013599.2
triplet_1852	Traes_3AL_6324CE5F4.1	Traes_3B_C923AE0EA.1	Traes_3DL_AF505BF70.1
triplet_1853	Traes_3AL_52A44CE87.1	Traes_3B_F99423900.2	Traes_3DL_C3A65FD6A.1
triplet_1855	Traes_4AL_CD68C12EF.1	Traes_4BS_92DD5D26B.1	Traes_4DS_03ABB2A80.1
triplet_1856	Traes_4AS_4693A1150.2	Traes_4BL_6CBFA2771.1	Traes_4DL_3E14ABEFD.1
triplet_1857	Traes_2AL_965EAC991.1	Traes_2BL_C5E953512.1	Traes_2DL_2F30E5DC8.1
triplet_1858	Traes_2AL_DF048824D.1	Traes_2BL_4656E3952.1	Traes_2DL_402E2E64A.1
triplet_1860	Traes_4AL_2B70B04B6.1	Traes_4BS_A63200F27.1	Traes_4DS_0A01300F2.2
triplet_1861	Traes_2AS_72046ABCC.2	Traes_2BS_EFC9C7B41.1	Traes_2DS_B82D8645A.1
triplet_1862	Traes_4AL_ED73F0443.1	Traes_4BS_23B3F9BB5.1	Traes_4DS_04FD1AFDB.1
triplet_1864	Traes_7AS_375771130.2	Traes_7BS_CDBA91DCE.1	Traes_7DS_6DFA5B7F2.2
triplet_1865	Traes_1AL_11AB1B224.1	Traes_1BL_884FA4347.1	Traes_1DL_AA198212F.2
triplet_1866	Traes_3AL_4C6B57484.1	Traes_3B_A5EE73A87.1	Traes_3DL_876B9200E.1
triplet_1867	Traes_5AS_2F996234C.1	Traes_5BS_B2CD001D1.2	Traes_5DS_6E33F5034.1
triplet_1868	Traes_4AL_BBB091B7D.1	Traes_4BS_C94D97F08.1	Traes_4DS_6BE8F994B.1
triplet_1869	Traes_7AL_FE4B609DF.2	Traes_7BL_0B7990752.2	Traes_7DL_6E8C48DAA.1
triplet_1870	Traes_1AL_B331E8B19.1	Traes_1BL_E404426D2.2	Traes_1DL_FF4A6C312.1
triplet_1871	Traes_3AL_398455946.1	Traes_3B_7E4B32669.1	Traes_3DL_887AEBF9E.1
triplet_1872	Traes_1AL_6050EBC61.1	Traes_1BL_E9955A18A.1	Traes_1DL_0EAF17A32.1
triplet_1873	Traes_1AL_D4BB66EA8.1	Traes_1BL_D0A6FB240.2	Traes_1DL_6A8F0AD75.1
triplet_1874	Traes_5AL_E97939490.2	Traes_5BL_AEEB6621B.1	Traes_5DL_CFFABFAA6.2
triplet_1875	Traes_5AL_7517E65A7.1	Traes_5BL_54706B400.1	Traes_5DL_E7B727D27.1
triplet_1876	Traes_6AS_BBF3A134B.1	Traes_6BS_BE38AEEB1.2	Traes_6DS_F765D4B5E.2
triplet_1877	Traes_7AL_D4F3CA9A0.2	Traes_7BL_B2D191807.1	Traes_7DL_5D8AF9664.1
triplet_1878	Traes_1AL_B6F713FA8.1	Traes_1BL_376B04B59.2	Traes_1DL_1B66F6277.1
triplet_1879	Traes_7AL_36454256C.1	Traes_7BL_BE727FEA0.1	Traes_7DL_EAB23BCEB.1
triplet_1880	Traes_4AS_54D08DCB0.1	Traes_4BL_D9B657630.1	Traes_4DL_C179A31F6.1
triplet_1881	Traes_3AL_FC3C09C3B.2	Traes_3B_B4E101EBB.2	Traes_3DL_22E0C427D.3
triplet_1882	Traes_7AL_354E12EFD.1	Traes_7BL_61B21D7BF.2	Traes_7DL_A03045176.1
triplet_1883	Traes_3AL_7D9960EF2.1	Traes_3B_C152079A3.2	Traes_3DL_728F7C3EC.2
triplet_1884	Traes_6AS_CFFBE97AE.1	Traes_6BS_1FF560649.1	Traes_6DS_88849F302.2
triplet_1885	Traes_5AS_693F754D9.1	Traes_5BS_E71DA05B9.1	Traes_5DS_7FCEC252F.1
triplet_1886	Traes_6AL_3712E0E1C.2	Traes_6BL_905A374B2.1	Traes_6DL_32BCCED8B.1
triplet_1888	Traes_5AS_D2F5FF592.2	Traes_5BS_65913EC85.2	Traes_5DS_9CBB44B81.1
triplet_1890	Traes_5AS_E9AC96395.2	Traes_5BS_DBEA2794C.4	Traes_5DS_89DAA163B.1
triplet_1891	Traes_3AS_57E3020E7.1	Traes_3B_4A7AB4733.2	Traes_3DL_0B42B880D.1
triplet_1892	Traes_6AS_8EFB380AD.2	Traes_6BS_FEF24AB5C.1	Traes_6DS_3577AA826.1
triplet_1893	Traes_6AL_074141030.1	Traes_6BL_2546C9F2A.1	Traes_6DL_F1E787360.1
triplet_1894	Traes_2AS_6EC1E8371.2	Traes_2BS_B2B826E14.1	Traes_2DS_6E2A4EAB1.1
triplet_1895	Traes_5AS_213BE4D84.1	Traes_5BS_DE1CD2DA4.1	Traes_5DS_8FAA08B51.1
triplet_1896	Traes_2AL_29B1F83B2.1	Traes_2BL_B48E2B2A1.1	Traes_2DL_7AE785AE1.2
triplet_1897	Traes_4AL_8628F7A39.1	Traes_4BS_7CB794B52.1	Traes_4DS_D90DFC6A3.1
triplet_1898	Traes_5AS_B7BFE0B2A.1	Traes_5BS_CFBE4B8F1.1	Traes_5DS_F7C4C2EC0.1
triplet_1899	Traes_1AL_545270630.1	Traes_1BL_3BAB2E95C.1	Traes_1DL_698002BDD.1
triplet_1900	Traes_2AL_ED6198FF4.1	Traes_2BL_522C7CFD2.1	Traes_2DL_2EBBD6161.1
triplet_1901	Traes_3AL_361B88403.1	Traes_3B_CBDA637E0.1	Traes_3DL_EF82DDA30.2
triplet_1902	Traes_7AS_668B1DBD5.1	Traes_7BS_DEA49D118.1	Traes_7DS_7E8A31C82.1
triplet_1903	Traes_6AS_3432A7BDF.2	Traes_6BS_429A77135.1	Traes_6DS_B4ED74CFD.2
triplet_1904	Traes_5AL_5D65F5235.1	Traes_5BL_BD06E9603.1	Traes_5DL_B62591910.1
triplet_1905	Traes_2AL_070A611F6.2	Traes_2BL_F79009979.1	Traes_2DL_64803388A.2
triplet_1906	Traes_7AL_89E0BA362.2	Traes_7BL_660FFDCE2.1	Traes_7DL_EDE77652A.1
triplet_1907	Traes_7AS_93B202809.1	Traes_7BS_F2F622CD8.1	Traes_7DS_04E7229DB.1
triplet_1908	Traes_6AS_81E9CAB7C.1	Traes_6BS_3177B0E2D.1	Traes_6DS_9B3DF8820.2
triplet_1909	Traes_4AL_96E6567CA.1	Traes_4BS_9953453B0.1	Traes_4DS_AA9A110FA.1
triplet_1910	Traes_6AS_24D438142.2	Traes_6BS_BF7EACB5A.1	Traes_6DS_12F5EA13A.2
triplet_1911	Traes_5AL_0D7DDE6F7.2	Traes_5BL_61B271999.2	Traes_5DL_95C0550E4.2
triplet_1913	Traes_3AS_ACBC778FF.2	Traes_3B_B0B39F08E.2	Traes_3DS_83BC04951.2
triplet_1914	Traes_7AL_291471D52.1	Traes_7BL_360C54FAE.1	Traes_7DL_494ABF105.1
triplet_1915	Traes_3AS_42F11BA8C.2	Traes_3B_71844B9EC.1	Traes_3DS_50B54D1FC.2
triplet_1916	Traes_5AS_C652AA2FE.1	Traes_5BS_4E3E1D92D.1	Traes_5DS_4ED92D483.1
triplet_1917	Traes_4AS_1C83197D7.1	Traes_4BL_F201D82A5.1	Traes_4DL_53D175966.1
triplet_1918	Traes_5AL_A61E44609.3	Traes_5BL_9610E4F60.2	Traes_5DL_503BEA15A.3
triplet_1919	Traes_2AS_6BB5BCCA2.2	Traes_2BS_5A2E83BF6.2	Traes_2DS_3F84A9594.1
triplet_1920	Traes_1AL_09486AD47.1	Traes_1BL_B916E76C9.1	Traes_1DL_B159C19BD.1
triplet_1921	Traes_2AL_CF41123D7.1	Traes_2BL_621DAFE84.1	Traes_2DL_0C7D603C2.1
triplet_1922	Traes_3AS_DC9473244.2	Traes_3B_19377746C.1	Traes_3DS_2EE5CF3B1.2
triplet_1923	Traes_2AS_8623E1AB9.1	Traes_2BS_75DF965FC.1	Traes_2DS_83CDF63AC.1
triplet_1924	Traes_4AL_81D65697C.2	Traes_4BS_CCA83F92D.2	Traes_4DS_6AB5F1216.1
triplet_1925	Traes_7AS_ADA194F76.1	Traes_7BS_D0AC9F0A3.1	Traes_7DS_78BC908CE.1
triplet_1926	Traes_4AL_9D9DD9755.2	Traes_4BS_ADBA86F41.1	Traes_4DS_0171D0E15.2
triplet_1927	Traes_7AS_2635B1D26.1	Traes_7BS_A38FF94BD.1	Traes_7DS_B65B5CD47.1
triplet_1928	Traes_6AL_568AC5CAB.2	Traes_6BL_D56F6C869.2	Traes_6DL_8C5C24A39.1
triplet_1929	Traes_2AS_B78B7D701.2	Traes_2BS_422B8F82D.1	Traes_2DS_8B0C89E6F.1
triplet_1931	Traes_5AL_8DEC36BB9.2	Traes_5BL_8BB8947F6.1	Traes_5DL_655FAEAE5.1
triplet_1932	Traes_5AL_A1DEAC14A.1	Traes_5BL_BE31542D6.1	Traes_5DL_E3530AEAC.1
triplet_1933	Traes_7AL_58009BF65.1	Traes_7BL_18634F6EA.4	Traes_7DL_EF3292C55.2
triplet_1934	Traes_3AS_3F2D29115.1	Traes_3B_2CC37F5E8.1	Traes_3DS_E03B44755.1
triplet_1935	Traes_6AS_FA72332F1.1	Traes_6BS_0CEF3C099.1	Traes_6DS_41E910FC2.1
triplet_1936	Traes_4AL_C431C9ACF.1	Traes_4BS_6859C6ECE.1	Traes_4DS_77170C64A.1
triplet_1937	Traes_3AL_EA617BEC7.1	Traes_3B_6009E51EE.1	Traes_3DL_7CE1EF9A5.1
triplet_1938	Traes_6AL_D20E70F28.1	Traes_6BL_46C702AC1.2	Traes_6DL_9FD175FD5.2
triplet_1939	Traes_6AL_9048CDB12.1	Traes_6BL_214CA3A04.1	Traes_6DL_47C24144A.1
triplet_1940	Traes_4AS_35D130735.1	Traes_4BL_F435C85BF.1	Traes_4DL_EE2E1CF13.1
triplet_1941	Traes_2AL_83B93754E.2	Traes_2BL_EB6F720D7.2	Traes_2DL_E91FB0C61.2
triplet_1942	Traes_4AL_58F89633A.1	Traes_4BS_74A9C6245.2	Traes_4DS_BE7FDCA21.1
triplet_1943	Traes_6AS_2883B0F63.2	Traes_6BS_3D500306B.1	Traes_6DS_EDFE62141.1
triplet_1944	Traes_5AS_5B9D5E067.1	Traes_5BS_0F8DBB33D.2	Traes_5DS_51467BEB4.1
triplet_1945	Traes_3AL_89057E6A7.1	Traes_3B_AA7A35AAD.2	Traes_3DL_80D668D1D.2
triplet_1946	Traes_2AL_A191E423A.1	Traes_2BL_24A1C2658.1	Traes_2DL_178A3F4B9.1
triplet_1947	Traes_1AL_4FB613BF5.2	Traes_1BL_3E65FFB6B.2	Traes_1DL_47B0A6A7A.1
triplet_1948	Traes_4AS_4993D2E33.2	Traes_4BS_52C600E49.2	Traes_4DS_272A831EF.2
triplet_1949	Traes_2AL_BD680548F.1	Traes_2BL_806DB4E70.1	Traes_2DL_336D3176C.1
triplet_1950	Traes_3AS_F5D3E0CC5.2	Traes_3B_48D0C61D7.2	Traes_3DS_312B5AE1B.1
triplet_1951	Traes_3AL_7A4CFB9D2.1	Traes_3B_D5B791086.2	Traes_3DL_5F16AA2AC.2
triplet_1952	Traes_6AS_5AE491FA9.1	Traes_6BS_F9B931918.1	Traes_6DS_9EE760200.2
triplet_1953	Traes_4AL_6240D6D66.1	Traes_4BS_BD47B310E.2	Traes_4DS_10DE4ADAE.1
triplet_1954	Traes_3AL_B57F40836.1	Traes_3B_A061780AB.1	Traes_3DL_EC3C5AE55.1
triplet_1955	Traes_5AL_F98F55A39.2	Traes_5BL_C44BF8BB6.1	Traes_5DL_9BE0A9E5B.2
triplet_1956	Traes_5AL_9557D27B3.1	Traes_5BL_0FF27859F.1	Traes_5DL_EF2103490.1
triplet_1957	Traes_1AL_70F3FF07D.2	Traes_1BL_7B1831D79.2	Traes_1DL_43FED2619.2
triplet_1958	Traes_3AL_6F38E7095.1	Traes_3B_871B769BB.2	Traes_3DL_38BF9ECAA.2
triplet_1959	Traes_2AL_CC968FC52.2	Traes_2BL_A3FAE4AE7.2	Traes_2DL_647B61E84.1
triplet_1960	Traes_4AS_031757A2A.2	Traes_4BL_DF7743A23.1	Traes_4DL_C823EF255.1
triplet_1961	Traes_5AS_AF0876292.1	Traes_5BS_6BCB20F5D.2	Traes_5DS_DA324AE92.1
triplet_1963	Traes_7AL_6BEC325FA.1	Traes_7BL_792B797E0.1	Traes_7DL_B162F857F.2
triplet_1964	Traes_3AL_E2F477732.1	Traes_3B_B7FF19A6A.1	Traes_3DL_3014507AB.1
triplet_1965	Traes_5AS_178725FAF.1	Traes_5BS_49C7C1976.2	Traes_5DS_5B1AB0AD3.2
triplet_1966	Traes_3AS_0FFE829A9.1	Traes_3B_629228C40.1	Traes_3DS_0BF5D3869.1
triplet_1967	Traes_4AS_2F64682D0.1	Traes_4BL_887A90A24.1	Traes_4DL_DB557BEB0.1
triplet_1968	Traes_6AL_88B782B2B.1	Traes_6BL_A1B256464.1	Traes_6DL_A923D8085.1
triplet_1969	Traes_6AL_1335D2988.1	Traes_6BL_65F472130.1	Traes_6DL_597CC218D.1
triplet_1970	Traes_4AL_E49650760.1	Traes_4BS_5CBD849D0.1	Traes_4DS_75CA84065.1
triplet_1971	Traes_1AL_D10D533C3.2	Traes_1BL_5390D3FF8.2	Traes_1DL_DE6D562D6.1
triplet_1973	Traes_5AL_6CC4BFBD8.2	Traes_5BL_F42E0D205.2	Traes_5DL_D1DBFD553.2
triplet_1974	Traes_7AS_EF2A2CEF5.1	Traes_7BS_E04EAB5F1.1	Traes_7DS_2D9A037F8.1
triplet_1975	Traes_5AL_FBD5F60E9.1	Traes_5BL_AFDCCFB98.1	Traes_5DL_6DEC2988C.1
triplet_1976	Traes_7AS_70D871A59.1	Traes_7BS_05D16A6FC.1	Traes_7DS_AB0063463.2
triplet_1977	Traes_3AL_37C86BCBE.2	Traes_3B_5B60DC66A.1	Traes_3DL_A7709BD6A.1
triplet_1978	Traes_2AS_D4E2855A6.2	Traes_2BS_FED4E4E5F.1	Traes_2DS_AEF4C5864.1
triplet_1979	Traes_4AL_4F2E6EF28.1	Traes_4BS_5FECB39FA.2	Traes_4DS_E6210A614.1
triplet_1981	Traes_1AL_A37AB3144.1	Traes_1BL_921B59F2E.2	Traes_1DL_984DBD9C3.1
triplet_1982	Traes_6AL_3AA267C9E.1	Traes_6BL_460F4D4A6.1	Traes_6DL_7865543E0.1
triplet_1983	Traes_4AL_23BAF9DBB.2	Traes_4BS_7700FC74D.1	Traes_4DS_5FF031B15.1
triplet_1984	Traes_3AL_D05233408.1	Traes_3B_4E8822936.1	Traes_3DL_ECDAC4281.1
triplet_1986	Traes_6AL_288540CF3.1	Traes_6BL_30EFB4704.1	Traes_6DL_2C820896C.1
triplet_1987	Traes_3AL_DDE8140A8.2	Traes_3B_3E3A272F6.2	Traes_3DL_4CCBC2DCC.2
triplet_1988	Traes_4AS_01F25BFF9.1	Traes_4BL_2F11249BE.1	Traes_4DL_F90FF82EA.2
triplet_1989	Traes_2AL_57CC2BFDD.1	Traes_2BL_86E0BB2F2.1	Traes_2DL_2F072D907.1
triplet_1990	Traes_1AL_D1D0C2774.1	Traes_1BL_850B64FB8.2	Traes_1DL_E4C722A62.2
triplet_1991	Traes_3AL_AB46AAE27.1	Traes_3B_3059D35E9.1	Traes_3DL_E7C587AD7.1
triplet_1992	Traes_3AL_0CFD043FB.1	Traes_3B_EFB8F7182.1	Traes_3DL_0045E3B09.1
triplet_1993	Traes_1AL_4B7B12D12.1	Traes_1BL_927C3ED7B.1	Traes_1DL_6ECB362E4.1
triplet_1994	Traes_1AL_3C7BC48C5.1	Traes_1BL_07C296E67.1	Traes_1DL_428D56517.1
triplet_1995	Traes_5AS_5C5BA8A57.1	Traes_5BS_E431D5D9D.2	Traes_5DS_1BD5492E6.1
triplet_1996	Traes_3AL_EC2D5B041.1	Traes_3B_73BC4582E.1	Traes_3DL_A25B225DB.1
triplet_1997	Traes_5AL_2801ED4FE.1	Traes_5BL_8D9889D5B.1	Traes_5DL_ACF5B668F.1
triplet_1998	Traes_1AL_48D8916DD.1	Traes_1BL_3071A7152.2	Traes_1DL_48CC7D8E0.2
triplet_1999	Traes_5AL_3D07651F3.1	Traes_5BL_88B748689.2	Traes_5DL_9D3342D5B.1
triplet_2000	Traes_5AS_372724942.1	Traes_5BS_4D14D4E42.2	Traes_5DS_F5B6E5434.3
triplet_2001	Traes_3AL_49724B7DE.1	Traes_3B_1D6C03EF5.2	Traes_3DL_FE8E582E5.1
triplet_2002	Traes_4AL_573E93FCC.1	Traes_4BS_4B1025766.1	Traes_4DS_4CF7C00FE.1
triplet_2003	Traes_5AL_C18926980.2	Traes_5BL_D8CCF54A5.2	Traes_5DL_73317C624.1
triplet_2004	Traes_1AL_5EE9A39A2.1	Traes_1BL_3FA6D696E.1	Traes_1DL_6FDD25382.1
triplet_2005	Traes_5AL_4F429EFA2.1	Traes_5BL_B3B7CCF0D.2	Traes_5DL_975EC6795.1
triplet_2006	Traes_5AL_BA1659BA9.1	Traes_5BL_A829D6D9A.1	Traes_5DL_87DC9DA68.2
triplet_2007	Traes_5AS_6B30155C7.1	Traes_5BS_8560EC011.1	Traes_5DS_BB388ED7C.1
triplet_2008	Traes_7AL_0A85A179C.1	Traes_7BL_89A24C544.3	Traes_7DL_B5B9EC07F.1
triplet_2009	Traes_1AL_FE094DCAF.1	Traes_1BL_74FC9D6D1.1	Traes_1DL_61F65C53B.1
triplet_2010	Traes_4AS_B2125C08D.2	Traes_4BL_55E5F6337.1	Traes_4DL_34826BB32.1
triplet_2011	Traes_2AS_E20B03FCA.1	Traes_2BS_0B2265B2F.1	Traes_2DS_2BD6C3893.1
triplet_2012	Traes_5AS_E031201F7.1	Traes_5BS_5799416CB.1	Traes_5DS_373B0287D.1
triplet_2013	Traes_5AL_2EDDF65BE.2	Traes_5BL_9B6C7511B.1	Traes_5DL_CFB2F7893.1
triplet_2014	Traes_5AL_6761A11D9.1	Traes_5BL_0CF5FF44D.1	Traes_5DL_128D6CE0F.1
triplet_2015	Traes_2AL_32CEE7016.2	Traes_2BL_EEC1FBBAF.1	Traes_2DL_901FB3319.1
triplet_2016	Traes_2AS_5281A061A.1	Traes_2BS_69150727C.1	Traes_2DS_E8C126011.1
triplet_2017	Traes_2AL_FDD593ED4.1	Traes_2BL_F6A39F5FE.2	Traes_2DL_8A52AFA08.2
triplet_2018	Traes_6AL_504995FB7.2	Traes_6BL_F914C4C3A.2	Traes_6DL_2C4F62D80.1
triplet_2019	Traes_2AS_95DDAA73B.3	Traes_2BS_95638D8D3.1	Traes_2DS_8B6A73B45.1
triplet_2020	Traes_7AL_DE759149B.1	Traes_7BL_342CAC6CE.1	Traes_7DL_BC8BA3B78.1
triplet_2022	Traes_2AL_017F41CCE.3	Traes_2BL_E7FCC3596.1	Traes_2DL_2E5BC1CC4.1
triplet_2023	Traes_3AS_D054FE93E.1	Traes_3B_8E66C933E.1	Traes_3DS_D1031AFC6.2
triplet_2024	Traes_3AL_A2B769FD0.1	Traes_3B_FC5798367.1	Traes_3DL_B4379510B.1
triplet_2025	Traes_7AS_BC13D3F8B.1	Traes_7BS_280D6C23E.1	Traes_7DS_507FCDE0F.1
triplet_2026	Traes_7AL_73C8ED75D.2	Traes_7BL_DF6FB3A22.1	Traes_7DL_EF8A95CB3.1
triplet_2027	Traes_4AS_44695D5A8.1	Traes_4BL_6E95D642C.1	Traes_4DL_C249031C0.1
triplet_2028	Traes_4AL_6EAC45298.1	Traes_4BS_9A4725D4C.2	Traes_4DS_7E430862E.1
triplet_2029	Traes_4AL_FF208A87A.2	Traes_4BL_7FE25C6A2.2	Traes_4DL_496B8485B.2
triplet_2030	Traes_4AS_3B4E00416.2	Traes_4BL_A224DF6E4.1	Traes_4DL_B86329BF8.2
triplet_2031	Traes_5AS_EEC3B4236.2	Traes_5BS_56B31CFEE.2	Traes_5DS_7EB3C4769.2
triplet_2032	Traes_4AS_4D1643E73.3	Traes_4BL_0E0F2835C.2	Traes_4DL_72677AEA9.4
triplet_2033	Traes_3AS_97D1575E8.1	Traes_3B_111C9144F.1	Traes_3DS_28FF4501D.1
triplet_2034	Traes_1AL_5AE258F01.1	Traes_1BL_800085567.1	Traes_1DL_D6A4AA5A6.1
triplet_2035	Traes_1AL_A382ADCCC.1	Traes_1BL_ACAA87960.2	Traes_1DL_4365F7CA3.2
triplet_2036	Traes_6AL_8519351FB.1	Traes_6BL_8BC02D0EC.1	Traes_6DL_6149F16FF.1
triplet_2037	Traes_6AL_3876261B0.2	Traes_6BL_20E124ABB.1	Traes_6DL_C52869C1B.7
triplet_2038	Traes_2AL_4E9C6E82C.1	Traes_2BL_E5198DC7C.2	Traes_2DL_B718F7FB1.2
triplet_2039	Traes_3AS_4FC310C78.2	Traes_3B_74D1769AF.2	Traes_3DS_6B271B570.1
triplet_2040	Traes_4AL_273ACCFFD.1	Traes_4BS_ED206A2BB.1	Traes_4DS_FE97492F2.1
triplet_2041	Traes_7AS_E601A8886.1	Traes_7BS_0C02AE241.1	Traes_7DS_5FD600DF8.2
triplet_2042	Traes_2AS_F3D9CA560.2	Traes_2BS_B0381E37A.1	Traes_2DS_F1DBD0DE0.1
triplet_2043	Traes_7AS_A31401F79.2	Traes_7BS_EB885CA17.2	Traes_7DS_EB59DEA77.1
triplet_2044	Traes_5AL_DCD1E8F77.1	Traes_5BL_24E91327E.2	Traes_5DL_CA0A351D3.1
triplet_2045	Traes_5AL_F37254EFF.1	Traes_5BL_7F024627B.1	Traes_5DL_84524DAF7.1
triplet_2046	Traes_2AL_224FF9438.1	Traes_2BL_C94C7EAAF.2	Traes_2DL_36F021DAA.1
triplet_2047	Traes_5AS_30D57C0D1.1	Traes_5BS_B1FFD1932.1	Traes_5DS_93720B26F.1
triplet_2048	Traes_3AL_57C2021E0.2	Traes_3B_D77529B67.1	Traes_3DL_CF333C259.1
triplet_2049	Traes_3AL_8F20109FF.1	Traes_3B_04EEDB7DF.1	Traes_3DL_A700E3654.1
triplet_2050	Traes_4AL_C61CB8396.1	Traes_4BS_F2051800C.2	Traes_4DS_72FD89941.3
triplet_2051	Traes_2AS_9A3F73BE3.1	Traes_2BS_659F9ABB9.1	Traes_2DS_7C9C33E09.1
triplet_2052	Traes_3AL_E7376DD8B.2	Traes_3B_F868313ED.1	Traes_3DL_211674F07.2
triplet_2053	Traes_5AL_BD0119116.1	Traes_5BL_AF594CF74.1	Traes_5DL_A58C303FF.1
triplet_2054	Traes_1AL_71A1E1D74.1	Traes_1BL_8C2AE102F.1	Traes_1DL_049E36EA3.1
triplet_2055	Traes_3AL_532CA9EE7.1	Traes_3B_C83CA1E1E.2	Traes_3DL_281B6BCBF.2
triplet_2056	Traes_3AS_3ED4EC680.1	Traes_3B_1763E055A.2	Traes_3DS_36E4A1733.1
triplet_2057	Traes_5AL_79812FE3C.1	Traes_5BL_426C96BAF.1	Traes_5DL_F66D7EF84.1
triplet_2058	Traes_2AS_48DA475B0.2	Traes_2BS_7CBF55D5C.2	Traes_2DS_83442CA38.2
triplet_2060	Traes_3AS_5B7E5A95F.1	Traes_3B_F4851F3E1.1	Traes_3DS_E02BFA9ED.2
triplet_2061	Traes_7AL_6A23AD7D3.1	Traes_7BL_67132C821.1	Traes_7DL_1374E287C.2
triplet_2062	Traes_2AL_7D153BBBC.3	Traes_2BL_BCC83EDDC.1	Traes_2DL_9963476E7.3
triplet_2063	Traes_1AL_AAB83FA9B.1	Traes_1BL_2964F774E.1	Traes_1DL_56C09DCA8.1
triplet_2064	Traes_5AL_B8B668113.1	Traes_5BL_5E7DA45B9.1	Traes_5DL_5FE6C2479.1
triplet_2066	Traes_6AL_B13BFCFF8.2	Traes_6BS_27266CEFE.1	Traes_6DS_18307F490.2
triplet_2067	Traes_3AS_7B3607CB5.1	Traes_3B_2547FD05B.1	Traes_3DS_EDB9B8379.2
triplet_2068	Traes_1AL_B4A02C47D.1	Traes_1BL_EBF1BF1A1.1	Traes_1DL_A232B706B.1
triplet_2069	Traes_3AS_4BFB05AFA.1	Traes_3B_9D776A8C4.2	Traes_3DS_47E662A47.1
triplet_2070	Traes_7AL_F07513A02.2	Traes_7BL_DE8A82B94.1	Traes_7DL_39951A42C.2
triplet_2071	Traes_6AS_4AE733220.1	Traes_6BS_31F4EA2DF.1	Traes_6DS_AFAE5B1B6.1
triplet_2072	Traes_2AL_305F6E359.1	Traes_2BL_C73DAE353.2	Traes_2DL_9F234DB4D.1
triplet_2073	Traes_3AS_5A9918127.1	Traes_3B_81DDD8061.2	Traes_3DS_1F0B93786.1
triplet_2074	Traes_1AL_16EAFFACD.2	Traes_1BL_F4D20AE54.2	Traes_1DL_41C96539B.2
triplet_2075	Traes_4AS_0E668DF0C.2	Traes_4BL_8F140BD3C.2	Traes_4DL_89E7DEB82.2
triplet_2076	Traes_3AL_3EC3AA243.1	Traes_3B_5701EDAA9.1	Traes_3DL_DC71E47C5.1
triplet_2077	Traes_7AL_67921A952.2	Traes_7BL_9BCF391CF.2	Traes_7DL_CAF83263E.2
triplet_2078	Traes_5AL_F8FD20EF8.1	Traes_5BL_630B8A0B9.1	Traes_5DL_3FF985F30.1
triplet_2079	Traes_2AL_B1CA83890.2	Traes_2BL_93BE8D16F.1	Traes_2DL_3D4B9145A.1
triplet_2080	Traes_6AL_7B4E7C8D9.2	Traes_6BL_2DEB5F7BB.1	Traes_6DL_B6183A4AF.1
triplet_2081	Traes_5AL_FA343C79C.1	Traes_5BL_115EEC911.1	Traes_5DL_DB6ED64A2.1
triplet_2082	Traes_1AL_A5A45FC75.1	Traes_1BL_8DBFE3A02.1	Traes_1DL_6ABDC1768.1
triplet_2083	Traes_3AS_787974D60.1	Traes_3B_3774EFFE7.1	Traes_3DS_FA579628B.1
triplet_2084	Traes_5AL_920D392AC.1	Traes_5BL_0A2A95985.1	Traes_5DL_2D2182A68.4
triplet_2085	Traes_4AL_09CB42FFB.2	Traes_4BS_D3E9AFD34.1	Traes_4DS_B083FBC2F.2
triplet_2086	Traes_2AL_E7F21C460.2	Traes_2BL_9770A37F0.1	Traes_2DL_88F4BBAB0.2
triplet_2087	Traes_6AS_90A5682D3.1	Traes_6BS_A462CA491.1	Traes_6DS_BE8B5E56D.1
triplet_2088	Traes_1AL_3D6B6B6D1.1	Traes_1BL_55E8EF551.1	Traes_1DL_1D6375E17.1
triplet_2089	Traes_7AL_ADB7BCC89.2	Traes_7BL_71053FFCA.2	Traes_7DL_1D591BE1B.2
triplet_2090	Traes_1AL_2B1000189.1	Traes_1BL_49D3CF9D2.1	Traes_1DL_B414F6C42.1
triplet_2091	Traes_5AL_99A1516C7.1	Traes_5BL_5091E3949.2	Traes_5DL_22B72DCDF.1
triplet_2092	Traes_2AS_E9A1F35CB.1	Traes_2BS_2EE25DF4F.1	Traes_2DS_2CE71025C.1
triplet_2093	Traes_3AL_0C0810C3A.1	Traes_3B_F2061E691.1	Traes_3DL_69B7DF6A4.1
triplet_2094	Traes_1AL_BB4758A6F.1	Traes_1BL_1FE978865.2	Traes_1DL_A1E16EA09.1
triplet_2095	Traes_4AL_982370ADA.1	Traes_4BS_3835C11AE.1	Traes_4DS_72DCFE1CC.1
triplet_2096	Traes_4AL_50F8115BB.2	Traes_4BS_7314CDBF0.3	Traes_4DS_3A9B44A33.2
triplet_2097	Traes_7AS_AAABFB03A.1	Traes_7BS_13BE18136.3	Traes_7DS_3FCC7C87B.1
triplet_2098	Traes_5AL_ED21C722B.1	Traes_5BL_CA33BB947.2	Traes_5DL_64F27292C.1
triplet_2099	Traes_6AL_D7128393B.1	Traes_6BL_0EBB7C768.1	Traes_6DL_832F492CB.2
triplet_2100	Traes_4AS_A31F05466.1	Traes_4BL_CC83B2B88.1	Traes_4DL_855A5572E.1
triplet_2101	Traes_2AS_F12337906.1	Traes_2BS_FAF983C34.1	Traes_2DS_227BCDC2A.2
triplet_2102	Traes_1AL_F33489A57.1	Traes_1BL_219B2BB6D.1	Traes_1DL_38415F71A.2
triplet_2103	Traes_6AL_E7EC461BD.2	Traes_6BL_D2DF38E7B.2	Traes_6DL_E3552E85E.1
triplet_2104	Traes_3AL_07473EAE0.1	Traes_3B_9692FF6E4.1	Traes_3DL_DB5B139E5.2
[truncated: 2,566 more rows]
