# Supplementary material for: Temporal transcriptome profiling reveals expression partitioning of homeologous genes contributing to heat and drought acclimation in wheat (Triticum aestivum L.)
Source: BMC Plant Biol. 2015 Jun 20;15:152. doi: 10.1186/s12870-015-0511-8 (PMC4474349; doi:10.1186/s12870-015-0511-8)
Supplement: Additional file 5: Fig. S3. — GO Categories enriched in stress-specifically and commonly responsive genes. (a) GO Categories enriched in DS and HS specifically up-regulated genes. The color scale represents the relative P value significance which is determined by Fisher’s exact test. (b) GO Categories enriched in DS, HS and HD specifically and commonly down-regulated genes. [file 12870_2015_511_MOESM14_ESM.xls]

## Sheet: ECTs
triplets	Expression Value																					Fold Change (stress/ck)																		Blast to Tair10
	CK			DS-1h			DS-6h			HS-1h			HS-6h			HD-1h			HD-6h			DS-1h			DS-6h			HS-1h			HS-6h			HD-1h			HD-6h
	A	B	D	A	B	D	A	B	D	A	B	D	A	B	D	A	B	D	A	B	D	A	B	D	A	B	D	A	B	D	A	B	D	A	B	D	A	B	D	tair10	identity	alignment length	gene name	annotation
triplet_1458	1540.15	2309.99	1859.01	1330.41	1974.6	1515.67	665.647	1511.42	886.225	1413.6	2132.17	1536.39	892.65	1507.38	1139.22	1858.18	2555.27	2127.32	734.021	1218.51	1058.06	0.863908	0.854871	0.815413	0.432565	0.654446	0.477001	0.917884	0.923056	0.82655	0.579859	0.6527	0.613019	1.20636	1.10614	1.14425	0.47693	0.5277	0.569384	AT1G16880.1	75.43	232		uridylyltransferase-related
triplet_1050	123.752	161.374	107.343	116.36	118.198	79.1687	140.944	130.151	97.643	369.935	324.79	225.184	169.338	134.579	97.0814	608.052	380.931	277.828	248.557	146.557	128.508	0.940746	0.734095	0.739951	1.13781	0.807711	0.910468	2.97338	2.00642	2.08766	1.36541	0.83498	0.905284	4.88211	2.35217	2.57356	2.00042	0.908746	1.19535	AT3G12670.1	76.71	541	emb2742	CTP synthase family protein
triplet_506	107.59	140.003	161.638	134.807	126.965	156.024	182.684	81.6343	192.699	60.7611	116.935	65.563	39.4275	112.322	42.6254	83.7844	97.0987	83.613	51.1625	58.4121	47.1168	1.25064	0.907538	0.965482	1.69154	0.586048	1.19098	0.568756	0.836402	0.409272	0.372296	0.803687	0.268237	0.780777	0.695722	0.520255	0.480363	0.421354	0.295853	AT1G74790.1	58.65	636		catalytics
triplet_3928	12.1985	18.3461	11.9191	12.2678	13.5561	14.81	5.40691	5.76784	7.46718	246.062	272.819	629.937	38.1178	58.0146	80.2263	380.421	364.667	972.533	43.7443	32.7961	90.9347	1.00525	0.752407	1.22378	0.485426	0.34983	0.655402	18.7189	14.1537	48.8377	2.9638	3.05047	6.28733	28.8988	18.9013	75.3563	3.3901	1.74692	7.11621	AT5G16715.1	79.57	230	EMB2247	ATP binding;valine-tRNA ligases;aminoacyl-tRNA ligases;nucleotide binding;ATP binding;aminoacyl-tRNA ligases
triplet_1212	44.5624	35.8527	54.1628	25.664	39.5568	36.2459	21.843	19.7448	23.1912	44.7454	38.2087	52.5873	40.7066	36.6337	65.2169	23.7398	43.3284	51.4801	18.7094	27.0178	47.374	0.585219	1.10051	0.6752	0.501356	0.562911	0.438541	1.00402	1.06393	0.97144	0.915373	1.02119	1.20039	0.542988	1.20285	0.951368	0.43258	0.760264	0.876931	AT1G73170.2	55.21	451		P-loop containing nucleoside triphosphate hydrolases superfamily protein
triplet_4091	516.876	458.143	344.991	596.134	651.13	468.625	409.471	157.242	161.56	581.606	981.371	657.31	1335.1	1122.34	619.879	483.05	1061.63	692.517	133.442	185.337	95.2146	1.15304	1.42032	1.35733	0.792604	0.344647	0.469839	1.12499	2.13957	1.90268	2.57995	2.44661	1.79449	0.934684	2.31437	2.00444	0.259603	0.405836	0.278084	AT5G17920.2	87.6	766	ATCIMS	Cobalamin-independent synthase family protein
triplet_1333	56.4789	71.4965	84.9587	27.3759	25.5544	36.3117	57.9174	39.9452	71.5531	168.31	159.229	159.369	167.326	184.314	185.658	201.081	149.306	221.229	116.45	92.0276	170.01	0.493675	0.366285	0.434065	1.02503	0.564788	0.844046	2.9456	2.21017	1.86565	2.92848	2.55618	2.17148	3.51574	2.07329	2.5853	2.04336	1.2832	1.98944	AT5G03380.1	60	65		Heavy metal transport/detoxification superfamily protein
triplet_459	78.1401	99.1046	65.9781	94.4706	115.558	87.296	80.4896	97.998	44.2053	269.928	103.015	280.988	145.93	156.791	82.3918	309.355	94.4571	394.199	111.068	110.466	58.3157	1.20635	1.16436	1.31828	1.02969	0.988945	0.674926	3.4234	1.03906	4.21015	1.85659	1.57626	1.24506	3.92158	0.953574	5.90042	1.41607	1.11349	0.885599	AT2G22370.1	71	200		unknown protein; Has 127 Blast hits to 127 proteins in 48 species: Archae - 0; Bacteria - 0; Metazoa - 87; Fungi - 0; Plants - 39; Viruses - 0; Other Eukaryotes - 1 (source: NCBI BLink).
triplet_2011	78.6652	88.326	58.7705	86.4975	97.6783	66.1747	111.919	150.75	120.879	93.8563	71.9686	81.3881	95.1113	141.809	104.942	76.5539	51.3057	41.1805	47.6841	63.7246	65.4653	1.09831	1.1047	1.12388	1.41741	1.69883	2.03912	1.19069	0.816879	1.37841	1.20644	1.59874	1.77248	0.973497	0.585559	0.705708	0.611108	0.724589	1.11201	AT1G02120.1	36.78	261	VAD1	GRAM domain family protein
triplet_3196	2180.88	1632.26	1459.02	2540.21	1867.15	1777.75	1918.91	1722.58	1434.24	2716.21	1702.57	1462.52	3059.31	2544	3195.78	1722.02	976.626	750.649	1311.91	1079.15	918.203	1.16469	1.14382	1.2183	0.879935	1.0553	0.983025	1.24535	1.04305	1.0024	1.4026	1.55824	2.18955	0.789694	0.598575	0.514821	0.601736	0.661347	0.629582	AT1G53310.3	85.57	963	ATPPC1, PEPC1, ATPEPC1, PPC1	phosphoenolpyruvate carboxylase 1
triplet_1852	6.20021	9.75474	7.38365	13.0359	8.65614	5.08034	5.66551	7.28363	4.89076	18.0538	14.8666	10.776	30.1513	23.4499	16.4719	18.2506	20.6404	7.4369	14.7625	12.066	7.64833	1.94937	0.897849	0.725261	0.925739	0.770231	0.702648	2.64629	1.47532	1.40464	4.32645	2.27341	2.08404	2.67362	2.01217	1.00635	2.18917	1.21491	1.03157	AT1G04900.1	69.34	212		Protein of unknown function (DUF185)
triplet_3790	105.795	92.8306	139.118	99.8102	89.2466	130.577	17.97	11.5637	25.1878	100.026	69.6586	118.664	50.5735	48.2292	115.139	122.503	100.985	198.61	52.48	65.646	103.155	0.943964	0.961804	0.939046	0.177631	0.133897	0.186898	0.945987	0.753045	0.854023	0.482922	0.524661	0.828867	1.15645	1.08691	1.42459	0.500775	0.710281	0.743336	AT4G01690.1	77.8	482	PPOX, HEMG1, PPO1	Flavin containing amine oxidoreductase family
triplet_4773	116.422	96.292	144.166	112.133	115.208	142.888	72.9942	60.8487	99.4774	82.1872	94.2174	145.267	75.8129	53.6576	69.2357	80.9064	94.1161	87.7329	38.2142	40.4686	64.6308	0.963467	1.19443	0.991195	0.630154	0.635702	0.692155	0.708443	0.978676	1.00758	0.654158	0.561789	0.48383	0.697536	0.977636	0.611251	0.333958	0.426228	0.452109	AT1G60070.1	62.3	748		Adaptor protein complex AP-1, gamma subunit
triplet_2465	874.232	585.691	722.879	732.964	466.205	556.583	480.691	328.496	356.829	530.155	313.44	762.909	980.531	815.954	1006.08	695.94	501.342	1478.33	1027.65	883.666	1157.9	0.838594	0.796338	0.77027	0.550358	0.561618	0.494321	0.606873	0.535955	1.0553	1.12145	1.39248	1.39123	0.796292	0.856229	2.04361	1.17529	1.50789	1.60096	AT4G02260.2	68.44	751	RSH1, AT-RSH1	RELA/SPOT homolog 1
triplet_4677	71.4377	72.5549	107.053	68.3982	95.3901	148.595	70.2192	92.8593	331.18	62.1493	58.953	106.926	44.0781	54.705	35.6237	62.8514	95.1159	174.606	60.2953	52.6312	46.6617	0.95804	1.31045	1.38445	0.983179	1.27604	3.07422	0.871773	0.815078	0.99882	0.622301	0.757324	0.338941	0.881466	1.30672	1.62517	0.846179	0.729132	0.441094	AT4G26470.1	64.22	218		Calcium-binding EF-hand family protein
triplet_4769	396.23	265.551	307.888	345.244	382.597	263.208	443.548	477.134	392.068	629.333	282.839	835.598	491.975	400.828	577.769	701.526	242.395	1075.52	469.027	335.38	520.154	0.871646	1.43911	0.855351	1.11912	1.79378	1.27253	1.58682	1.06486	2.70842	1.24103	1.50751	1.87372	1.76856	0.913129	3.48515	1.18326	1.26197	1.68719	AT2G03500.1	33.14	344		Homeodomain-like superfamily protein
triplet_3762	385.311	470.84	574.626	576.221	635.625	663.144	475.418	874.628	821.355	552.619	533.081	616.588	435.535	223.217	531.555	550.415	503.387	581.807	327.095	282.706	537.509	1.49419	1.34924	1.15378	1.23325	1.85577	1.42863	1.43309	1.13191	1.0729	1.13001	0.475197	0.925177	1.42739	1.06898	1.01248	0.849302	0.601276	0.93552	AT4G32010.1	46.14	583	HSL1, HSI2-L1, VAL2	HSI2-like 1
triplet_1319	224.686	312.736	209.583	194.489	307.894	174.679	243.078	417.678	261.123	194.199	406.367	227.279	236.995	697.061	312.121	230.265	565.801	299.176	258.39	878.701	429.732	0.866198	0.984567	0.834254	1.08149	1.33449	1.24475	0.864913	1.29844	1.08403	1.05454	2.225	1.48693	1.02472	1.80662	1.42545	1.14934	2.80396	2.04543	AT1G29250.1	79.28	111		Alba DNA/RNA-binding protein
triplet_1242	101.055	151.012	135.798	48.8725	97.5444	83.6747	32.953	89.5347	93.5189	16.3392	92.6908	226.666	13.1899	61.6956	81.4366	12.623	92.7384	245.046	9.33106	29.7929	47.1279	0.488684	0.648269	0.618975	0.332694	0.595578	0.690935	0.169901	0.61634	1.66424	0.139042	0.41244	0.602614	0.133487	0.616653	1.7986	0.101231	0.202569	0.351817	AT5G46240.1	52.86	700	KAT1	potassium channel in Arabidopsis thaliana 1
triplet_3148	1.10481	0.697825	0.413442	2.46e-17	1.21639	0.860025	0.515512	10.7111	1.47029	23.2209	15.3129	5.09932	14.3542	20.0105	4.31475	72.3	32.7153	8.41688	15.184	17.3165	1.98805	0.475103	1.30543	1.31595	0.720024	6.8977	1.74771	11.5074	9.60812	4.31523	7.2948	12.375	3.76015	34.825	19.858	6.66238	7.68907	10.7882	2.11402	AT5G09430.1	38.29	269		alpha/beta-Hydrolases superfamily protein
triplet_4582	37.3862	43.4783	28.8767	125.4	81.2105	95.9185	24.2988	44.6091	30.7383	98.4123	66.6917	143.5	55.2052	67.8915	84.6097	79.3692	58.6338	144.142	28.0818	37.9295	55.2032	3.29285	1.84833	3.24395	0.65906	1.02542	1.06231	2.58979	1.5219	4.83653	1.4642	1.54888	2.86543	2.0937	1.34074	4.85804	0.757612	0.875247	1.88117	AT1G30755.1	47.77	561		Protein of unknown function (DUF668)
triplet_134	995.208	1114.91	1481.37	1129.22	1522.86	1793.44	817.126	1052.5	1202.53	495.644	895.263	919.843	1315.97	1344.1	2093.45	375.97	521.997	710.179	828.256	1161.77	1697.93	1.13452	1.36557	1.21053	0.82124	0.944066	0.811899	0.498535	0.803165	0.621198	1.32198	1.20538	1.41291	0.378405	0.468672	0.47976	0.832413	1.04199	1.1461	AT1G59750.4	63.69	639	ARF1	auxin response factor 1
triplet_4746	77.7611	116.144	79.0813	69.9694	89.1997	66.9989	104.914	83.8739	90.5749	122.83	51.2676	120.39	307.8	296.258	328.584	317.49	131.147	219.214	213.42	230.943	178.576	0.901071	0.769992	0.849124	1.34475	0.724528	1.14352	1.57222	0.446184	1.51583	3.92071	2.53755	4.11562	4.04375	1.12808	2.74988	2.7224	1.97998	2.24243	AT1G71980.1	50.46	432		Protease-associated (PA) RING/U-box zinc finger family protein
triplet_3037	441.697	446.52	656.891	385.705	423.396	540.961	401.923	490.914	580.854	542.673	859.794	926.261	625.74	1360.82	1117.85	590.988	928.969	961.533	684.921	1268.27	1145.1	0.87352	0.948329	0.823784	0.910156	1.0992	0.884422	1.22809	1.92348	1.40944	1.41573	3.04305	1.70066	1.33723	2.07805	1.46306	1.54941	2.83623	1.74208	AT4G34040.1	54.02	174		RING/U-box superfamily protein
triplet_1265	55.6791	39.0597	58.528	46.1475	46.995	67.1344	64.7039	51.9352	85.3615	47.6387	38.637	71.2562	21.1503	47.7079	57.1543	38.155	38.0902	51.564	24.6461	42.5785	52.9779	0.831831	1.19808	1.14458	1.15922	1.32141	1.45077	0.858141	0.989447	1.21382	0.390801	1.21588	0.976925	0.690818	0.975798	0.883014	0.452478	1.08784	0.906766	AT5G60550.1	62.54	339	GRIK2, ATSNAK1	geminivirus rep interacting kinase 2
triplet_1807	177.413	151.18	225.001	112.792	112.765	214.229	65.673	47.5943	130.126	118.085	126.322	262.842	136.076	145.61	351.575	192.422	191.412	363.529	134.234	159.176	302.18	0.637802	0.747566	0.952336	0.3737	0.319322	0.580198	0.667466	0.836653	1.16743	0.768307	0.963401	1.56005	1.08412	1.26437	1.61295	0.757983	1.05255	1.3415	AT2G03390.1	62.82	277		uvrB/uvrC motif-containing protein
triplet_3835	340.938	229.265	231.484	315.987	245.5	206.647	306.407	188.946	238.057	2871.75	2590.96	2223.43	435.402	359.056	606.159	5087.88	3841.61	3984.27	431.985	270.309	424.044	0.927028	1.07051	0.893167	0.899014	0.824903	1.02827	8.40138	11.2564	9.5681	1.27626	1.56366	2.61162	14.8825	16.6878	17.1421	1.26627	1.17825	1.82827	AT4G33520.2	68.27	706	PAA1, HMA6	P-type ATP-ase 1
triplet_76	275.767	239.026	355.428	229.451	186.716	306.905	221.929	201.07	318.5	178.805	173.269	301.1	458.927	322.588	514.772	356.008	281.388	746.676	773.058	527.754	834.441	0.832653	0.782063	0.863865	0.805477	0.841864	0.896394	0.649661	0.72604	0.847577	1.66179	1.34813	1.44706	1.28992	1.17649	2.09769	2.79679	2.2029	2.34393	AT3G18390.1	65.49	481	EMB1865	CRS1 / YhbY (CRM) domain-containing protein
triplet_543	70.8111	105.603	104.77	65.4109	102.838	113.68	73.7141	97.9551	102.707	69.6506	149.864	87.1764	152.958	293.74	196.011	61.1964	213.009	95.6859	132.11	248.978	154.266	0.924801	0.974065	1.08424	1.04043	0.92826	0.98049	0.98384	1.4152	0.833661	2.14394	2.76484	1.86263	0.866112	2.00754	0.914114	1.85361	2.34495	1.46795	AT5G44800.1	47.69	65	CHR4, PKR1	chromatin remodeling 4
triplet_1127	28.7901	34.4238	43.1708	40.335	56.9007	50.9821	21.8081	43.9245	45.3078	18.3682	19.802	14.2027	14.1791	36.2896	16.5571	13.92	31.9113	15.0655	10.1628	37.6426	26.6244	1.38754	1.63451	1.17684	0.765627	1.2682	1.04838	0.650155	0.587232	0.344179	0.509535	1.05267	0.397483	0.500839	0.929072	0.363713	0.374716	1.09086	0.625399	AT1G28240.1	68.93	383		Protein of unknown function (DUF616)
triplet_1235	59.7113	53.5729	39.9512	55.6396	45.2076	32.5374	47.5009	47.0313	49.4846	70.9424	51.9394	48.9548	68.4984	118.072	32.5941	70.055	49.4396	51.6117	80.7657	112.934	60.0005	0.932933	0.846713	0.81896	0.798878	0.880131	1.2328	1.18499	0.970067	1.21986	1.14474	2.1819	0.820345	1.17037	0.924261	1.28474	1.34679	2.08773	1.48959	AT3G48040.1	83.33	84	ARAC8, ATROP10, ROP10, ATRAC8	RHO-related protein from plants 10
triplet_686	32.7163	21.7478	29.5365	27.3332	35.1178	31.5272	11.0684	15.4382	11.4624	29.8136	20.4219	39.4294	23.8942	27.3346	11.4196	40.3426	22.3721	42.1561	17.4159	19.4869	18.7807	0.840342	1.58775	1.06519	0.357941	0.722628	0.408113	0.913908	0.941714	1.32397	0.738343	1.2456	0.406714	1.22619	1.02745	1.41326	0.546202	0.900608	0.647771	AT5G49900.1	61.09	293		Beta-glucosidase, GBA2 type family protein
triplet_648	286.854	194.584	193.228	296.717	261.606	226.502	1746.32	1085.96	1275.33	746.838	427.767	677.053	1223.27	616.923	767.087	559.194	379.263	504.833	841.286	404.027	356.43	1.03427	1.34267	1.17131	6.07017	5.55753	6.57132	2.59798	2.19224	3.49102	4.25309	3.15937	3.95457	1.94611	1.94424	2.60433	2.92609	2.07086	1.84026	AT5G48020.1	78.49	251		2-oxoglutarate (2OG) and Fe(II)-dependent oxygenase superfamily protein
triplet_991	733.476	743.765	1086.54	643.082	709.066	809.671	289.48	258.973	350.327	980.629	1157.36	667.016	1494.88	729.83	465.472	1627	1331.59	442.519	962.41	297.747	313.149	0.876927	0.95341	0.745414	0.395492	0.349067	0.323046	1.3365	1.55534	0.614243	2.03666	0.981289	0.428922	2.21654	1.78927	0.407817	1.3117	0.40113	0.288861	AT3G14205.1	60.23	684		Phosphoinositide phosphatase family protein
triplet_3648	183.1	271.597	202.971	488.17	721.979	562.537	345.375	682.976	366.808	193.009	385.931	258.094	548.888	904.792	619.064	222.307	658.55	346.125	378.498	769.62	505.901	2.65709	2.65219	2.76282	1.88145	2.50911	1.80323	1.05382	1.41942	1.27025	2.9869	3.32282	3.03996	1.21297	2.4195	1.70183	2.06137	2.82696	2.48516	AT3G11320.1	85.05	301		Nucleotide-sugar transporter family protein
triplet_1390	517.385	391.024	579.434	513.413	369.459	603.51	296.046	222.21	331.327	641.621	557.481	749.161	1061.93	595.992	915.474	955.965	660.263	1077.53	1266.33	697.728	1081.78	0.992338	0.944989	1.04148	0.573021	0.569378	0.572549	1.23966	1.42461	1.29241	2.05046	1.52284	1.57895	1.84605	1.68679	1.85814	2.44477	1.78236	1.86547	AT1G06950.1	57.68	794	ATTIC110, TIC110	translocon at the inner envelope membrane of chloroplasts 110
triplet_4130	96.5223	91.098	135.333	94.6878	94.6901	148.594	22.6993	67.4269	195.238	127.678	544.976	201.353	36.3481	64.715	56.2868	103.211	669.258	172.107	45.2549	63.7068	94.4452	0.981189	1.039	1.09727	0.243014	0.74298	1.4394	1.31948	5.9282	1.48425	0.38297	0.713533	0.420196	1.06859	7.27766	1.26973	0.474301	0.702587	0.700086	AT5G64440.1	45.76	566	AtFAAH, FAAH	fatty acid amide hydrolase
triplet_3477	741.929	854.326	577.903	808.029	872.081	511.743	1071.99	717.478	590.404	1080.43	1022.49	759.959	1436.38	1257.4	1210.82	1876.45	1545.89	1350	2223.82	1924.28	1521.16	1.08897	1.02076	0.885714	1.44427	0.840005	1.02159	1.45563	1.19661	1.31448	1.93475	1.47125	2.0933	2.5271	1.80854	2.33373	2.99466	2.25093	2.62938	AT1G67230.1	31.75	1071	LINC1	little nuclei1
triplet_2086	81.3689	117.159	120.681	56.6731	92.8836	99.4418	18.5163	18.9284	16.0474	29.5637	64.0448	50.6258	28.3185	49.2011	28.7473	44.7496	107.423	60.9986	43.5539	82.3637	50.4223	0.700181	0.794553	0.825451	0.236938	0.168658	0.140099	0.371059	0.550485	0.424271	0.355941	0.424861	0.244469	0.555423	0.917605	0.509517	0.540907	0.705521	0.422598	AT1G02150.1	43.93	453		Tetratricopeptide repeat (TPR)-like superfamily protein
triplet_2075	215.349	145.584	156.293	535.288	245.983	347.516	203.996	153.079	143.149	178.442	149.798	184.334	368.54	297.966	243.719	194.983	106.388	164.227	204.767	139.927	146.111	2.47881	1.68492	2.21571	0.947525	1.05113	0.916434	0.829411	1.02875	1.17827	1.70807	2.03956	1.55582	0.905865	0.732601	1.05044	0.95109	0.961408	0.93527	AT4G36480.2	69.57	460	ATLCB1, LCB1, EMB2779, FBR11	long-chain base1
triplet_3210	248.855	191.643	168.337	237.255	173.724	145.156	85.2016	87.2325	60.2039	135.164	59.8786	104.029	82.9863	8.77111	91.0206	190.238	62.6282	135.368	100.486	8.86898	41.8702	0.953572	0.906981	0.863105	0.345006	0.45801	0.361432	0.544972	0.316017	0.620233	0.33614	0.0507212	0.543416	0.765396	0.33029	0.805302	0.406178	0.0512293	0.253164	AT4G00370.1	75.25	501	ANTR2, PHT4;4	Major facilitator superfamily protein
triplet_1222	81.1818	59.4232	54.7166	136.198	66.3245	63.9558	68.8402	80.596	57.7334	276.683	55.9129	308.386	265.757	24.8241	554.748	621.17	65.4994	599.557	378.986	46.4599	768.873	1.66944	1.11422	1.16583	0.849826	1.35041	1.05415	3.37889	0.941905	5.55285	3.24594	0.427386	9.97455	7.57065	1.10056	10.7788	4.62373	0.785458	13.8177	AT1G12360.1	67.84	653	KEU	Sec1/munc18-like (SM) proteins superfamily
triplet_145	159.13	139.391	206.005	240.833	207.405	397.04	235.281	229.785	232.063	248.988	149.744	270.086	385.52	185.841	331.976	198.709	115.428	294.587	296.345	159.642	213.568	1.51023	1.48445	1.92285	1.47556	1.64387	1.12588	1.56116	1.07374	1.30956	2.4138	1.33085	1.60854	1.24717	0.829308	1.42792	1.8569	1.14424	1.03653	AT3G10980.1	53.74	575		PLAC8 family protein
triplet_4473	97.8407	93.9186	138.943	78.8946	86.1933	121.257	76.6945	95.8943	155.739	91.2503	94.9483	131.668	61.6085	67.256	70.6319	139.396	193.263	200.435	93.3536	100.161	66.7009	0.808317	0.918611	0.873621	0.786058	1.02082	1.12002	0.933323	1.01085	0.948017	0.633429	0.719101	0.511865	1.42043	2.04663	1.43941	0.954603	1.06576	0.483775	AT3G21175.2	58.73	189	ZML1, GATA24	ZIM-like 1
triplet_194	29.1367	31.6381	43.4231	44.7564	46.7258	64.9144	29.9745	45.9242	35.9284	20.1116	20.1761	61.7539	72.1656	79.606	79.1387	33.8462	81.8474	94.4276	53.2237	95.2862	75.6301	1.51829	1.46227	1.48378	1.0278	1.43771	0.831287	0.700528	0.648814	1.41264	2.42779	2.46969	1.80399	1.15627	2.53836	2.14815	1.79926	2.95011	1.725	AT3G03860.1	45.83	240	ATAPRL5, APRL5	APR-like 5
triplet_1631	112.68	82.9803	122.618	115.851	74.1989	131.339	133.039	72.8753	143.801	127.319	80.6234	109.181	205.61	104.212	191.665	145.737	121.204	181.839	232.543	154.114	269.211	1.0279	0.895435	1.07055	1.1791	0.879675	1.17136	1.12878	0.971936	0.891303	1.81748	1.25281	1.55855	1.29079	1.45515	1.47906	2.05439	1.84703	2.18585	AT3G54190.1	77.94	417		Transducin/WD40 repeat-like superfamily protein
triplet_3922	414.445	313.62	281.247	486.907	362.122	296.515	628.874	469.917	418.687	501.043	376.752	346.47	719.723	667.15	260.68	578.871	375.362	318.124	630.709	548.611	260.295	1.17442	1.15416	1.0541	1.51614	1.49678	1.48695	1.20845	1.20066	1.23109	1.73482	2.12367	0.927133	1.39578	1.19624	1.13066	1.52056	1.7469	0.92577	AT5G52840.1	69.32	176		NADH-ubiquinone oxidoreductase-related
triplet_1741	164.909	135.694	111.77	141.063	106.708	99.1985	172.838	121.09	103.826	129.889	49.5089	68.4963	76.631	49.5646	30.1278	126.23	48.4006	55.0483	91.8924	48.494	29.5169	0.856274	0.787947	0.888519	1.04779	0.893161	0.929553	0.788922	0.369503	0.616265	0.467914	0.369912	0.276028	0.766868	0.361396	0.497013	0.559901	0.362079	0.270611	AT3G66658.2	76.34	596	ALDH22A1	aldehyde dehydrogenase 22A1
triplet_1723	35.7753	29.6152	24.0239	38.7056	40.8054	25.1231	58.2472	64.1916	39.301	25.4114	49.0104	17.8086	46.7907	39.2853	30.9057	19.2062	53.4956	7.68528	23.7045	32.9994	21.1366	1.07968	1.36551	1.04393	1.61106	2.12939	1.6105	0.718183	1.63352	0.751627	1.29953	1.31586	1.27501	0.549451	1.78002	0.347079	0.671768	1.11054	0.884619	AT2G41540.3	80.32	249	GPDHC1	6-phosphogluconate dehydrogenase family protein
triplet_115	36.1693	32.9536	48.8409	72.1691	47.2873	35.825	230.609	28.3265	9.3519	122.94	89.1338	97.3024	289.776	137.537	235.314	204.777	144.728	163.341	473.046	211.045	278.845	1.96853	1.42216	0.73885	6.23119	0.863724	0.207699	3.33448	2.65462	1.97233	7.82301	4.08019	4.74137	5.53619	4.29199	3.29731	12.7537	6.24514	5.61476	AT3G12280.2	58.79	1012	RBR1	retinoblastoma-related 1
triplet_2933	126.739	164.719	111.912	317.838	423.186	212.113	587.792	706.071	621.396	256.986	507.363	379.465	434.958	765.107	538.66	311.719	686.002	519.558	480.781	865.622	590.983	2.49601	2.55967	1.88743	4.60934	4.26668	5.51222	2.01964	3.06761	3.36958	3.41289	4.62292	4.77948	2.44812	4.14558	4.6103	3.77162	5.22946	5.24287	AT2G46400.1	41.05	95	WRKY46, ATWRKY46	WRKY DNA-binding protein 46
triplet_1436	70.9371	81.7822	104.474	82.6808	69.1191	114.284	121.78	96.2337	122.143	23.1971	41.1695	58.0711	99.0444	179.135	252.369	22.6939	55.4816	59.8908	56.744	127.762	190.4	1.16325	0.847031	1.09301	1.70676	1.17457	1.16751	0.336364	0.509403	0.560053	1.39072	2.17602	2.40219	0.32937	0.682291	0.577306	0.802701	1.55543	1.81467	AT3G07220.1	86.73	113		SMAD/FHA domain-containing protein
triplet_2152	67.6115	50.1778	74.0217	87.6595	61.6934	89.3482	51.9261	49.524	106.784	81.1388	20.7948	79.6041	88.9194	11.2505	64.0539	57.738	10.6394	61.5142	133.047	14.6389	88.7621	1.2922	1.22501	1.20429	0.771389	0.987226	1.43671	1.19716	0.425864	1.07441	1.31056	0.239371	0.867134	0.856096	0.22743	0.833282	1.95371	0.30558	1.19648	AT3G55960.1	69.46	203		Haloacid dehalogenase-like hydrolase (HAD) superfamily protein
triplet_2871	52.1396	36.1434	53.4012	29.0883	21.5376	42.804	41.6205	13.0531	44.5732	45.5782	24.8265	42.5439	41.944	28.3638	39.045	72.1201	19.1634	39.6559	32.4003	28.4483	25.3438	0.566213	0.606771	0.805203	0.802048	0.378346	0.837724	0.876526	0.695318	0.800421	0.808135	0.79055	0.736104	1.376	0.542852	0.747334	0.628539	0.792826	0.484251	AT1G01770.1	60.22	636		unknown protein; CONTAINS InterPro DOMAIN/s: Protein of unknown function DUF1446 (InterPro:IPR010839); Has 1597 Blast hits to 1509 proteins in 306 species: Archae - 4; Bacteria - 843; Metazoa - 22; Fungi - 131; Plants - 31; Viruses - 0; Other Eukaryotes - 566 (source: NCBI BLink).
triplet_327	175.524	161.66	237.123	158.45	164.607	218.069	192.384	180.72	265.23	213.412	234.558	257.248	299.204	334.898	511.745	209.927	349.347	290.873	365.78	423.943	606.851	0.903281	1.01812	0.919979	1.09551	1.11717	1.11803	1.21463	1.44816	1.08451	1.70065	2.06503	2.15327	1.19489	2.15386	1.22572	2.07779	2.61246	2.55267	AT1G80930.1	78.83	529		MIF4G domain-containing protein / MA3 domain-containing protein
triplet_1527	211.968	310.771	268.229	200.806	322.314	223.965	316.708	248.053	253.346	262.056	353.686	820.061	395.018	327.834	873.966	234.434	541.516	1043.38	176.097	227.433	659.289	0.947588	1.03702	0.835591	1.49181	0.798832	0.944722	1.23519	1.13765	3.04968	1.85952	1.05473	3.2499	1.10549	1.74011	3.87916	0.831565	0.732696	2.45252	AT2G37980.1	67.31	416		O-fucosyltransferase family protein
triplet_3704	30.8374	29.1496	43.1351	23.8188	31.6034	42.1855	35.1691	40.5911	45.699	16.6307	11.3831	35.743	37.5463	44.4815	53.3301	10.0166	16.5644	18.7931	34.632	61.4857	59.1647	0.77955	1.08139	0.978483	1.13606	1.37949	1.05809	0.553773	0.410721	0.832512	1.21072	1.50853	1.23099	0.346027	0.582575	0.448465	1.11919	2.07252	1.36319	AT4G15880.1	51.46	309	ESD4, ATESD4	Cysteine proteinases superfamily protein
triplet_3372	115.005	168.736	120.198	76.3745	84.4041	69.3204	41.5949	73.5845	81.2537	42.1131	121.659	37.9135	30.0254	119.086	38.3558	36.7387	78.3729	48.7689	25.3179	81.7044	34.7662	0.666991	0.503159	0.580211	0.367181	0.439415	0.678672	0.371648	0.722646	0.321074	0.267448	0.707489	0.324723	0.325318	0.467626	0.410641	0.226868	0.487254	0.295105	AT3G52890.2	67.34	447	KIPK	KCBP-interacting protein kinase
triplet_4185	365.864	249.77	311.099	331.923	225.938	285.244	416.609	252.692	274.049	319.085	260.983	299.29	1020.2	582.714	582.371	374.329	236.001	312.559	808.079	418.413	461.009	0.907484	0.904966	0.917159	1.13832	1.01165	0.881289	0.872489	1.04472	0.962162	2.78359	2.32769	1.86918	1.02307	0.945094	1.00468	2.20539	1.6725	1.48033	AT2G20860.1	83.48	333	LIP1	lipoic acid synthase 1
triplet_1610	379.684	543.638	371.371	462.621	663.004	393.231	666.11	1097.96	577.3	561.165	747.49	490.616	1166.21	1620.35	563.404	509.319	733.164	360.187	650.432	887.682	298.01	1.21786	1.21917	1.0587	1.7524	2.01777	1.55302	1.47672	1.37429	1.32023	3.06609	2.97694	1.5157	1.34053	1.34799	0.969966	1.71121	1.63169	0.802988	AT4G17830.1	71.11	443		Peptidase M20/M25/M40 family protein
triplet_1412	518.164	358.154	354.021	352.845	260.672	266.486	502.939	373.241	311.199	1152.24	835.232	693.117	1286.85	1221.36	1001.77	1184.65	830.497	966.063	1446	1312.87	1325.13	0.681567	0.728579	0.753437	0.970674	1.04201	0.87938	2.22134	2.32834	1.95514	2.48062	3.40345	2.82453	2.28377	2.31516	2.72396	2.78718	3.65824	3.73535	AT2G15695.1	43.45	313		Protein of unknown function DUF829, transmembrane 53
triplet_794	497.869	409.078	340.176	454.061	452.387	372.177	39.5301	42.5603	35.2407	1031.86	727.375	640.148	333.834	107.472	134.048	663.345	407.529	486.692	195.399	71.8367	102.194	0.912187	1.10561	1.0938	0.081244	0.106225	0.106223	2.07041	1.77619	1.87923	0.671187	0.264516	0.395831	1.3317	0.996223	1.42944	0.393689	0.177617	0.302465	AT4G38960.2	48.88	178		B-box type zinc finger family protein
triplet_4365	513.871	751.682	626.422	553.945	803.202	664.87	585.434	973.003	699.09	651.389	898.115	738.854	961.511	1506.77	1426.75	630.221	1006.96	755.432	890.621	1443.35	1270.74	1.07783	1.06845	1.06128	1.13899	1.29404	1.11582	1.26709	1.19455	1.1792	1.86942	2.0032	2.27558	1.22598	1.33916	1.20562	1.73174	1.91894	2.02694	AT3G42050.1	71.62	451		vacuolar ATP synthase subunit H family protein
triplet_3218	45.3721	41.1492	60.6075	40.714	32.645	55.8646	33.1158	26.3982	50.3333	28.3216	23.9023	26.1635	12.3229	5.72107	10.2645	11.7714	19.1687	15.5088	12.1872	6.98267	23.2251	0.89955	0.798237	0.923014	0.735698	0.650029	0.833232	0.632312	0.590813	0.440912	0.287305	0.159459	0.182844	0.275412	0.478507	0.267967	0.284378	0.189391	0.393216	AT5G25510.1	59.95	402		Protein phosphatase 2A regulatory B subunit family protein
triplet_2643	115.674	78.8288	89.0001	153.009	92.7166	110.769	170.624	104.699	164.501	77.1147	53.5361	74.317	95.1611	149.343	141.42	115.402	81.6293	76.828	149.842	161.828	127.308	1.31999	1.17397	1.24188	1.47097	1.32407	1.8389	0.669511	0.683164	0.836855	0.824185	1.88332	1.58245	0.997667	1.03508	0.864755	1.29285	2.03972	1.42565	AT1G27840.2	58.31	319	ATCSA-1	Transducin/WD40 repeat-like superfamily protein
triplet_3290	154.868	142.245	208.347	111.9	137.865	155.898	85.1785	255.171	136.49	144.597	104.131	167.342	69.925	92.3029	77.4165	77.2651	67.971	114.256	71.8794	100.999	86.2759	0.724332	0.969425	0.749464	0.552893	1.78835	0.656759	0.9341	0.733926	0.80413	0.455031	0.651354	0.374577	0.502123	0.481491	0.550552	0.46757	0.712066	0.416896	AT3G04910.2	61.09	496	WNK1, ZIK4	with no lysine (K) kinase 1
triplet_1886	46.9446	69.0441	53.7884	56.9747	68.1152	32.8619	179.286	289.295	100.501	17.9604	24.8049	13.7279	30.1681	52.3822	33.5126	35.1272	30.9284	15.3464	57.3172	61.8468	41.365	1.2092	0.986739	0.618048	3.76029	4.14446	1.85259	0.395466	0.36841	0.268814	0.650085	0.762123	0.629925	0.753519	0.455833	0.298355	1.21634	0.897247	0.773247	AT3G26380.1	52.37	632		Melibiase family protein
triplet_3976	153.504	106.494	156.024	173.917	173.773	186.361	180.575	125.291	206.471	80.5605	70.5662	86.7651	206.218	138.737	238.94	90.9365	50.3168	100.408	258.135	163.073	218.216	1.13212	1.62589	1.1932	1.17521	1.17487	1.32127	0.527885	0.665769	0.558929	1.34118	1.29995	1.52805	0.595043	0.477392	0.645816	1.6772	1.52634	1.39607	AT1G58350.2	55.37	791	ZW18	Putative serine esterase family protein
triplet_2443	306.904	228.226	333.591	282.521	434.897	325.903	195.075	411.093	425.487	440.838	980.342	399.392	231.521	267.992	83.411	530.897	1110.51	340.506	177.492	240.927	102.727	0.920809	1.9016	0.977022	0.636804	1.79776	1.27465	1.43498	4.28111	1.19666	0.755173	1.17348	0.252281	1.72747	4.84899	1.02067	0.579701	1.05541	0.310011	AT1G07540.1	49.64	417	TRFL2	TRF-like 2
triplet_3369	324.799	230.564	336.785	379.508	333.781	419.056	234.343	131.377	189.162	344.858	261.874	279.075	341.572	238.016	191.641	470.627	314.761	239.94	237.941	113.838	126.042	1.16792	1.44574	1.24356	0.722355	0.571663	0.562967	1.06157	1.13521	0.829154	1.05148	1.03218	0.570308	1.4476	1.3636	0.713295	0.733399	0.495925	0.376103	AT2G27460.1	67.51	748		sec23/sec24 transport family protein
triplet_3944	237.794	162.718	202.467	221.851	196.806	246.722	226.204	178.808	176.612	182.28	142.961	216.696	119.804	78.0422	91.4989	118.567	115.034	175.227	125.459	72.7304	111.627	0.933235	1.20821	1.2175	0.951465	1.09828	0.872926	0.767523	0.879327	1.06993	0.505893	0.482796	0.454614	0.500713	0.708746	0.866121	0.529575	0.450351	0.553541	AT5G55860.1	46.91	631		Plant protein of unknown function (DUF827)
triplet_4335	60.5695	41.228	46.4034	73.3715	28.8883	56.1529	90.0932	33.2599	50.33	39.5617	38.3998	42.0412	39.6592	24.4174	37.6985	39.9341	30.7261	38.6512	28.2894	16.7983	31.7632	1.20793	0.707784	1.20567	1.47952	0.811307	1.08283	0.658796	0.933024	0.907976	0.660379	0.601907	0.816364	0.664843	0.751306	0.836463	0.475713	0.42148	0.691157	AT1G60780.1	89.32	309	HAP13	Clathrin adaptor complexes medium subunit family protein
triplet_1894	23.2522	26.7273	34.3518	38.5239	57.6892	43.0304	16.2514	31.3198	29.9637	1.971	14.8752	17.1686	7.98813	24.2068	37.9397	2.47804	14.4182	19.0486	2.12283	9.05869	9.48623	1.6297	2.11666	1.24549	0.711334	1.16563	0.875873	0.122505	0.572549	0.513937	0.370611	0.909099	1.10149	0.143412	0.556067	0.567117	0.128765	0.362772	0.296625	AT1G72480.1	50.1	513		Lung seven transmembrane receptor family protein
triplet_4183	292.987	200.814	213.912	314.314	217.133	199.723	138.832	98.6115	71.6454	338.846	228.344	235.67	754.607	648.861	318.956	306.028	246.161	204.078	257.262	203.902	115.554	1.07254	1.08086	0.933978	0.475641	0.493581	0.338024	1.15599	1.13641	1.10124	2.57021	3.2201	1.48878	1.04436	1.2247	0.954244	0.878482	1.0153	0.542333	AT5G12470.1	80.08	236		Protein of unknown function (DUF3411)
triplet_2178	318.746	299.989	218.826	342.2	278.292	229.835	422.415	352.691	284.906	465.655	322.531	252.061	694.567	467.817	469.554	667.848	420.049	320.164	797.344	501.172	506.616	1.07335	0.927914	1.05008	1.32422	1.17509	1.3006	1.45945	1.07489	1.15119	2.17537	1.55759	2.14057	2.09181	1.39888	1.46099	2.4968	1.6684	2.30917	AT3G11830.1	89.76	537		TCP-1/cpn60 chaperonin family protein
triplet_522	536.408	780.48	564.722	676.349	869.708	725.328	822.358	1325.53	977.881	1128.99	1385.17	1223.28	936.353	1811.53	1638.45	1091.89	1566.46	1286.95	1082.07	1989.54	1966.73	1.2604	1.11418	1.2839	1.53209	1.69746	1.73032	2.10267	1.77378	2.1641	1.74421	2.31936	2.89797	2.03364	2.00576	2.27665	2.01536	2.54715	3.47826	AT5G54310.1	46.19	485	NEV, AGD5	ARF-GAP domain 5
triplet_2026	134.802	92.3974	95.7223	158.053	100.545	95.8137	47.8366	42.241	33.4252	54.1215	12.7207	18.569	59.0664	30.935	57.0869	27.7559	20.7217	12.346	69.1498	23.8375	44.4454	1.17121	1.08724	1.00095	0.359616	0.462978	0.355918	0.405896	0.146907	0.202322	0.442308	0.341926	0.600554	0.211749	0.232573	0.137983	0.516559	0.265933	0.469855	AT5G53130.1	61.65	717	CNGC1, ATCNGC1	cyclic nucleotide gated channel 1
triplet_4624	24.2782	35.7473	26.2677	26.9067	30.386	31.779	43.8453	46.0811	45.4725	21.6838	15.7478	13.6353	38.8832	46.2559	48.9539	26.5613	9.88472	24.2374	35.5319	32.1005	35.3318	1.10399	0.854103	1.20212	1.77407	1.28121	1.70431	0.897368	0.455757	0.536726	1.57777	1.28597	1.83198	1.09032	0.296205	0.925542	1.4452	0.90076	1.33241	AT4G33530.1	66.55	290	KUP5	K+ uptake permease 5
triplet_3702	6.57706	9.72047	10.011	3.46462	3.80438	7.50357	4.13183	5.65474	7.24166	12.8732	4.95983	17.8947	14.1169	20.9703	28.7993	25.0787	4.67532	37.3258	11.9092	17.9696	16.4294	0.589228	0.44815	0.772279	0.677286	0.620751	0.748493	1.83095	0.55593	1.71598	1.99508	2.04938	2.70632	3.4418	0.529391	3.48068	1.70372	1.76947	1.58291	AT2G17730.1	49.11	169	NIP2	NEP-interacting protein 2
triplet_2961	59.8062	72.8163	87.3356	58.4498	51.2746	57.9778	86.8925	101.852	84.6953	39.5569	35.0777	63.1959	123.528	168.211	146.799	39.1165	46.4356	55.6365	110.9	114.417	118.488	0.977692	0.708171	0.667656	1.44545	1.39335	0.970111	0.666986	0.48875	0.726728	2.04794	2.29232	1.67315	0.659743	0.642617	0.641152	1.84027	1.56357	1.35266	AT5G01960.1	78.88	251		RING/U-box superfamily protein
triplet_2204	193.934	247.172	169.871	211.841	274.519	188.81	192.863	244.338	157.404	299.202	272.682	181.277	401.483	350.235	229.269	263.602	280.017	114.448	298.083	176.763	102.569	1.09186	1.11019	1.11084	0.994506	0.988582	0.92704	1.54002	1.10279	1.06676	2.06472	1.41529	1.34762	1.35739	1.13235	0.675645	1.53428	0.71629	0.606128	AT3G53710.2	56.52	483	AGD6	ARF-GAP domain 6
triplet_392	81.0953	118.234	102.496	92.7941	120.757	101.611	58.6081	82.381	90.6381	100.186	134.423	135.215	166.688	228.924	193.607	97.5641	130.591	82.0385	147.759	250.685	138.244	1.1425	1.02116	0.99145	0.726085	0.699305	0.885424	1.23254	1.13578	1.31614	2.04261	1.92834	1.88033	1.20061	1.10363	0.802333	1.81203	2.11085	1.3454	AT5G56130.1	75.4	187	TEX1, AtTEX1, THO3	Transducin/WD40 repeat-like superfamily protein
triplet_1771	342.14	372.443	497.294	325.835	379.445	483.096	710.232	884.789	1010.74	526.046	596.64	813.991	1941.69	1726.29	2226.09	703.534	692.609	853.528	1326.27	1186.81	1476.77	0.952482	1.01875	0.971507	2.07271	2.37195	2.03041	1.53595	1.60035	1.63556	5.6615	4.62531	4.46943	2.0532	1.85733	1.71491	3.86801	3.18071	2.96565	AT5G49940.1	72.68	194	NFU2, ATCNFU2	NIFU-like protein 2
triplet_1848	20.9942	14.1694	14.9235	22.8558	12.2095	11.8702	18.8096	8.88687	18.4362	33.9134	16.1795	29.6406	31.9547	8.85297	46.1098	50.725	14.8184	27.323	44.3948	12.6283	38.0555	1.08464	0.870797	0.808253	0.900676	0.651764	1.2206	1.58739	1.13251	1.92424	1.49834	0.649529	2.95851	2.35176	1.04278	1.77869	2.06395	0.89841	2.45269	AT5G54200.1	52.3	564		Transducin/WD40 repeat-like superfamily protein
triplet_528	7.74501	6.4469	5.03286	10.4424	9.00642	6.4296	18.5519	12.0759	7.05672	4.75833	7.5646	11.3842	40.8759	6.07106	7.24136	8.20464	21.2498	11.7503	25.3995	11.3339	8.57428	1.30845	1.3437	1.23152	2.23578	1.75589	1.33547	0.65847	1.15009	2.05279	4.78855	0.949531	1.36608	1.05256	2.98779	2.11348	3.01881	1.65624	1.58702	AT5G67470.1	66.37	446	ATFH6, FH6	formin homolog 6
triplet_1736	172.657	118.806	157.268	120.645	91.4407	104.895	77.2465	36.3124	96.3244	41.1868	44.2611	46.9927	94.2558	26.2076	85.4641	28.3835	39.5595	45.4492	95.5284	22.6951	65.07	0.700494	0.771584	0.669086	0.450581	0.311439	0.614933	0.242932	0.377786	0.303236	0.548529	0.227096	0.546314	0.169205	0.338542	0.293484	0.555857	0.197778	0.417456
triplet_3324	31.6708	30.8848	45.1982	15.9085	33.4112	39.554	13.749	32.1921	40.8853	25.2748	36.2947	95.5748	16.3809	15.8696	147.364	28.1995	32.051	237.381	15.4919	13.9331	128.204	0.517542	1.07924	0.877827	0.451444	1.041	0.906643	0.804228	1.16967	2.09045	0.532002	0.529082	3.21146	0.89375	1.03658	5.15997	0.504791	0.468347	2.79674	AT3G48425.1	66.67	357		DNAse I-like superfamily protein
triplet_738	37.1716	25.3456	33.7036	51.2932	37.4381	65.489	103.26	74.5969	26.143	54.9498	42.2161	50.7761	19.0731	89.0392	18.553	40.9067	72.0938	29.0355	44.8194	73.3639	12.8223	1.36995	1.45899	1.91591	2.73134	2.86943	0.782137	1.46575	1.64035	1.49195	0.525865	3.41761	0.563428	1.09785	2.77442	0.865488	1.20035	2.82263	0.398294	AT3G49650.1	67.8	677		P-loop containing nucleoside triphosphate hydrolases superfamily protein
triplet_1095	90.1158	115.15	130.98	97.0682	118.297	140.488	211.739	181.315	163.88	172.678	125.774	167.44	207.704	175.654	174.681	123.336	113.202	179.13	142.796	175.084	190.354	1.0763	1.0271	1.07204	2.33483	1.56966	1.24928	1.90612	1.09147	1.27626	2.29054	1.52092	1.33112	1.3646	0.983234	1.36483	1.57816	1.51601	1.44987	AT3G18060.1	67.54	499		transducin family protein / WD-40 repeat family protein
triplet_772	175.394	148.004	214.807	162.721	130.31	165.461	95.9309	73.3778	82.4618	210.656	161.669	239.425	227.348	191.026	207.505	159.438	171.181	228.352	246.694	184.23	321.975	0.928157	0.881252	0.771339	0.549514	0.499166	0.386742	1.19991	1.09171	1.11407	1.29453	1.28873	0.966164	0.909545	1.15555	1.06276	1.40421	1.24312	1.49659	AT2G01320.1	75.54	601		ABC-2 type transporter family protein
triplet_646	50.8814	34.8289	42.6053	56.2031	40.8226	50.7311	93.2671	142.018	156.931	47.2162	31.9197	35.8679	44.2458	36.9742	31.994	51.437	83.8535	40.8084	44.5604	33.4461	45.1651	1.10257	1.16729	1.18635	1.81697	3.9917	3.62184	0.929353	0.918804	0.845491	0.872099	1.05988	0.75665	1.01071	2.3683	0.958791	0.878164	0.961407	1.0587	AT5G58210.4	45.28	53		hydroxyproline-rich glycoprotein family protein
triplet_3569	29.6067	20.1368	22.2442	22.0816	16.9258	24.6611	36.0547	37.0478	57.8582	40.2566	17.2632	30.6221	56.2828	33.1716	76.5545	27.0178	15.2749	43.1612	20.6793	12.1886	29.7101	0.754137	0.848087	1.10398	1.21067	1.80007	2.53217	1.34796	0.86405	1.36043	1.87158	1.61669	3.33651	0.915416	0.769982	1.89988	0.708321	0.623963	1.32119	AT3G09320.1	62.81	199		DHHC-type zinc finger family protein
triplet_1988	91.8126	133.373	97.9081	132.416	154.917	130.332	41.0375	68.5472	54.6652	98.5088	122.763	101.948	69.5633	73.0741	70.0709	113.931	94.092	87.364	73.6724	82.6217	44.7472	1.43748	1.16033	1.32781	0.452929	0.517568	0.562797	1.07215	0.921045	1.04085	0.760277	0.551258	0.718555	1.23832	0.707672	0.893395	0.80455	0.62231	0.462522	AT3G55020.1	62.72	617		Ypt/Rab-GAP domain of gyp1p superfamily protein
triplet_3816	31.8294	22.7174	21.6853	24.946	16.1516	13.798	17.325	17.3107	12.8304	33.7622	14.4876	21.3898	14.7076	7.05564	8.61931	27.7257	21.0154	16.134	13.3664	6.40165	10.7779	0.79033	0.723167	0.652318	0.558189	0.772035	0.609665	1.05887	0.653006	0.986976	0.478461	0.339651	0.424033	0.875	0.928237	0.75529	0.437608	0.312077	0.519185	AT2G26810.3	59.28	167		Putative methyltransferase family protein
triplet_1753	121.447	134.319	92.5883	113.322	140.319	85.7235	182.357	251.776	116.999	131.753	126.442	77.868	212.442	213.522	137.877	146.458	171.678	85.4808	232.072	291.974	140.557	0.933651	1.04434	0.92665	1.49745	1.868	1.26083	1.08417	0.941792	0.842713	1.74315	1.58531	1.48391	1.20426	1.27608	0.924056	1.90346	2.16506	1.51255	AT4G31340.1	47.89	403		myosin heavy chain-related
triplet_2012	945.288	685.27	654.224	1794.9	1052.2	978.712	782.875	547.278	460.27	1494.66	1029.35	734.257	2015.43	1083.27	939.19	1104.8	787.346	539.392	1574.11	1010.89	825.291	1.89783	1.53467	1.49523	0.828368	0.798925	0.703988	1.58055	1.50138	1.12215	2.13088	1.57994	1.43491	1.16857	1.14874	0.824744	1.66451	1.47448	1.26108	AT3G46510.1	63.45	539	PUB13, ATPUB13	plant U-box 13
triplet_4058	141.282	152.334	204.476	96.8422	110.542	145.333	41.3122	41.4835	64.5892	60.9904	57.8734	120.52	73.1599	54.6403	140.556	75.1091	88.4158	193.871	54.6441	65.4968	92.207	0.687665	0.727444	0.712166	0.297383	0.277065	0.319207	0.435688	0.383955	0.591408	0.521218	0.36287	0.688921	0.534918	0.583143	0.948389	0.391084	0.433673	0.453616	AT1G78510.1	78.78	245	SPS1	solanesyl diphosphate synthase 1
triplet_2824	254.707	368.277	279.631	361.544	391.459	355.154	481.017	172.385	346.881	2454.98	787.461	423.506	1163.15	819.576	551.821	3589.4	988.182	534.855	559.197	452.311	280.563	1.41781	1.06278	1.26912	1.88504	0.469525	1.23964	9.60467	2.13515	1.51269	4.55267	2.22212	1.96992	14.0411	2.6787	1.90947	2.19078	1.22756	1.00332	AT1G35190.1	68.88	331		2-oxoglutarate (2OG) and Fe(II)-dependent oxygenase superfamily protein
triplet_3300	64.1449	48.2066	44.1502	51.6273	44.6443	49.9068	70.6782	60.1731	52.532	40.1387	33.7171	25.5528	80.4407	80.1829	27.6604	39.1255	25.3309	25.2432	94.8209	42.7721	17.1361	0.80785	0.927606	1.1275	1.10029	1.24319	1.18564	0.631496	0.705537	0.588099	1.25015	1.64984	0.634779	0.615942	0.535108	0.581242	1.47089	0.889556	0.401684	AT1G47640.1	80.18	227		unknown protein; FUNCTIONS IN: molecular_function unknown; INVOLVED IN: biological_process unknown; LOCATED IN: mitochondrion; EXPRESSED IN: 23 plant structures; EXPRESSED DURING: 13 growth stages; CONTAINS InterPro DOMAIN/s: Protein of unknown function DUF2053, membrane (InterPro:IPR019164); Has 204 Blast hits to 204 proteins in 84 species: Archae - 0; Bacteria - 0; Metazoa - 127; Fungi - 0; Pla…
triplet_4311	73.203	57.8791	50.4301	87.6276	76.9556	63.802	95.5806	122.168	84.4812	150.612	163.956	81.6524	209.476	169.052	91.5075	293.967	190.845	107.21	354.072	219.416	103.39	1.19439	1.32399	1.26	1.30157	2.09188	1.66209	2.0432	2.8016	1.60708	2.83649	2.88816	1.7987	3.97514	3.25829	2.10403	4.78514	3.74354	2.02975	AT5G20190.1	50	96		Tetratricopeptide repeat (TPR)-like superfamily protein
triplet_1572	86.6655	71.533	59.7646	135.285	121.351	79.6376	86.7198	99.0512	75.6021	44.3899	45.0104	39.4539	130.923	80.7493	33.3554	44.7751	26.2667	20.417	75.7324	74.4243	26.6529	1.5546	1.68684	1.32705	1.00062	1.37939	1.26064	0.517762	0.634337	0.665748	1.50484	1.12706	0.565385	0.522156	0.375922	0.352459	0.875286	1.03986	0.455083	AT5G63770.1	56.01	716	ATDGK2, DGK2	diacylglycerol kinase 2
triplet_571	92.065	114.389	78.9868	152.431	142.719	103.171	353.563	202.98	172.819	299.686	171.204	431.229	785.405	411.633	591.244	444.454	264.225	821.482	620.314	441.106	757.955	1.64865	1.24552	1.30235	3.80984	1.76776	2.1731	3.23092	1.49238	5.40375	8.45006	3.57603	7.40428	4.78648	2.29853	10.2827	6.67613	3.83145	9.48851	AT1G80950.1	71.75	223		Phospholipid/glycerol acyltransferase family protein
triplet_3931	19.6318	19.8096	28.7547	19.1951	21.4994	26.5292	53.9228	30.5855	21.0788	31.2479	21.6026	48.6591	35.8197	25.2905	32.6466	53.6619	25.9429	24.2777	32.788	26.4262	28.0507	0.978836	1.0812	0.925205	2.66205	1.51783	0.742028	1.56302	1.08616	1.66895	1.78461	1.26338	1.1308	2.6494	1.29473	0.849537	1.63767	1.31796	0.976341	AT4G29000.1	43.69	428		Tesmin/TSO1-like CXC domain-containing protein
triplet_3913	29.8161	43.4393	42.3536	25.8043	19.6846	39.0356	4.684	7.77407	9.23627	20.6339	25.7968	26.4783	37.3641	41.2228	45.7774	23.5999	12.9454	34.667	65.8327	50.0925	58.9613	0.869817	0.465457	0.923468	0.184449	0.197439	0.236111	0.702032	0.602998	0.633818	1.24494	0.950122	1.07897	0.79828	0.313808	0.822701	2.16876	1.14971	1.38308	AT3G53700.1	52.6	711	MEE40	Pentatricopeptide repeat (PPR) superfamily protein
triplet_4558	290.228	418.907	312.942	307.016	573.449	355.364	398.623	911.182	499.192	208.386	297.269	270.553	265.098	417.634	317.739	331.328	411.652	332.577	183.26	304.131	203.211	1.05764	1.36804	1.13513	1.3722	2.17234	1.59326	0.718975	0.710323	0.864978	0.913709	0.996969	1.01528	1.14113	0.982723	1.06255	0.632699	0.726663	0.650476	AT4G28260.2	38.53	532		unknown protein; FUNCTIONS IN: molecular_function unknown; INVOLVED IN: biological_process unknown; LOCATED IN: cellular_component unknown; EXPRESSED IN: 24 plant structures; EXPRESSED DURING: 15 growth stages; Has 50 Blast hits to 42 proteins in 12 species: Archae - 0; Bacteria - 0; Metazoa - 1; Fungi - 0; Plants - 49; Viruses - 0; Other Eukaryotes - 0 (source: NCBI BLink).
triplet_4747	250.799	210.809	304.267	221.24	217.998	331.051	135.249	165.786	333.726	404.498	276.948	514.517	85.3288	34.4028	141.183	411.895	138.395	480.553	136.631	94.7293	499.125	0.882608	1.03394	1.08774	0.541103	0.787439	1.0965	1.6104	1.31226	1.68874	0.342848	0.167145	0.465766	1.63978	0.658116	1.57748	0.546592	0.451961	1.63832	AT1G63440.1	71.38	842	HMA5	heavy metal atpase 5
triplet_4006	196.266	135.912	152.795	251.406	181.001	225.904	207.707	111.976	121.268	437.175	194.808	345.353	277.556	78.6548	107.385	677.34	214.42	324.101	188.463	53.929	54.0345	1.27952	1.32933	1.47536	1.058	0.825175	0.795008	2.22124	1.43017	2.25204	1.41208	0.581796	0.704739	3.43871	1.57342	2.11386	0.960443	0.401199	0.357843	AT1G01120.1	60.26	541	KCS1	3-ketoacyl-CoA synthase 1
triplet_3833	285.434	197.836	217.853	244.223	197.88	218.163	250.723	180.665	246.245	222.939	197.466	273.635	159.469	181.841	181.761	229.387	142.737	168.559	134.809	158.726	156.666	0.856124	1.00022	1.00142	0.878817	0.913641	1.12973	0.781818	0.998136	1.25488	0.56023	0.919557	0.835087	0.804329	0.722892	0.774765	0.474138	0.803307	0.720423	AT3G17770.1	75.93	594		Dihydroxyacetone kinase
triplet_883	580.681	402.822	503.5	497.481	361.046	431.38	263.574	223.414	219.502	442.027	332.417	443.395	574.598	418.939	336.591	730.032	589.14	618.866	588.441	482.059	294.52	0.856967	0.896549	0.857047	0.454843	0.555726	0.43707	0.761633	0.825655	0.880863	0.989541	1.03991	0.669159	1.25676	1.46139	1.22867	1.01334	1.19622	0.585769	AT2G28800.1	83.62	287	ALB3	63 kDa inner membrane family protein
triplet_1970	714.277	761.17	528.425	786.66	793.012	519.17	321.13	459.879	283.973	666.668	1060.77	526.201	1785.34	1334.42	737.981	1135.92	1330.71	747.616	1550.21	1612.36	877.209	1.1012	1.04178	0.982519	0.450357	0.604694	0.538269	0.933439	1.39309	0.9958	2.49741	1.75213	1.39582	1.58948	1.74726	1.41402	2.16868	2.1168	1.6588	AT4G31390.1	80.41	638		Protein kinase superfamily protein
triplet_2129	34.4185	46.3763	31.9284	22.2816	38.3502	20.2354	13.1051	15.2484	4.31077	11.3346	37.5585	10.484	10.7537	12.7665	3.21324	10.3278	29.9158	5.21913	9.85033	13.7988	10.8223	0.657328	0.83059	0.644896	0.398241	0.342965	0.161283	0.348254	0.813878	0.348757	0.331851	0.290577	0.127952	0.319825	0.65256	0.188868	0.306346	0.312368	0.359032	AT3G23570.1	45.76	236		alpha/beta-Hydrolases superfamily protein
triplet_2148	58.7456	63.3789	84.9586	66.7663	99.2877	79.2932	112.435	203.317	166.853	195.306	439.19	343.232	505.095	566.685	640.598	304.58	639.024	431.483	578.547	434.881	542.363	1.13425	1.55777	0.934091	1.89863	3.17367	1.95272	3.28571	6.83749	4.00463	8.47084	8.81788	7.46404	5.11469	9.94152	5.03129	9.70025	6.77056	6.32121	AT2G21120.1	68.81	295		Protein of unknown function (DUF803)
triplet_234	122.298	176.314	133.751	139.773	190.5	139.465	96.9262	120.284	74.1536	146.176	204.647	159.667	331.905	397.447	272.206	215.463	261.742	188.712	307.036	363.156	264.789	1.14172	1.08	1.0424	0.794221	0.684005	0.557722	1.19366	1.15979	1.19233	2.69999	2.24713	2.02749	1.7556	1.48179	1.40787	2.4983	2.05374	1.97245	AT1G08640.1	54.15	205	CJD1	Chloroplast J-like domain 1
triplet_775	2144.78	1491.14	1887.01	5535.5	2567.68	4996.02	9270.1	5972.86	10359	3324.48	2075.12	3291.97	5788.61	2050.35	3398.66	2603.4	1574.92	2599.07	8254.23	2720.44	5789.36	2.58018	1.72147	2.64671	4.32061	4.00355	5.48727	1.54978	1.39137	1.74415	2.69814	1.37477	1.80066	1.21373	1.05615	1.37715	3.84719	1.82385	3.06692	AT3G15730.1	78.62	814	PLDALPHA1, PLD	phospholipase D alpha 1
triplet_241	737.482	919.222	638.945	1195.41	1169.98	932.016	368.943	363.453	348.108	2197.75	1411.74	1296.5	2461.89	2119.99	1489.48	3916.02	2886.88	1924.88	1664.14	1597.66	1424.36	1.62009	1.2725	1.45796	0.500951	0.396049	0.545529	2.9774	1.53521	2.02752	3.33507	2.30486	2.32908	5.30415	3.13824	3.00945	2.25482	1.73725	2.22732	AT4G16660.1	67.43	611		heat shock protein 70 (Hsp 70) family protein
triplet_2623	57.4963	77.4226	83.1081	95.879	144.113	82.2451	84.248	85.0683	48.9908	69.6597	242.511	149.818	104.736	286.416	171.749	118.167	361.96	283.564	83.5993	268.059	171.166	1.65616	1.85039	0.989739	1.45732	1.09749	0.594364	1.20793	3.10511	1.79315	1.80757	3.66496	2.05389	2.03716	4.62826	3.38332	1.44623	3.43088	2.04696	AT2G27090.1	40.79	836		Protein of unknown function (DUF630 and DUF632)
triplet_3011	68.3457	97.1146	98.6366	69.75	94.2215	102.399	58.7727	102.863	80.7939	52.9034	111.25	91.8118	117.784	172.893	175.908	44.1857	94.2213	71.8742	147.167	147.827	179.054	1.02025	0.970513	1.03776	0.861953	1.05859	0.820922	0.777314	1.14407	0.931504	1.71292	1.77235	1.77553	0.6516	0.97051	0.7314	2.13664	1.51687	1.8071	AT1G27750.1	50.34	147		nucleic acid binding
triplet_3962	143.25	192.184	133.514	140.54	184.418	131.012	190.492	244.615	143.565	94.5763	147.965	86.0726	72.2142	167.44	67.4455	62.6943	121.462	62.9843	57.924	130.659	53.9515	0.981216	0.959799	0.9814	1.3275	1.2714	1.07472	0.662574	0.771101	0.647312	0.507551	0.871915	0.508835	0.441554	0.633916	0.47567	0.408485	0.681518	0.408519	AT1G63050.1	68.53	464		MBOAT (membrane bound O-acyl transferase) family protein
triplet_3679	1153.08	802.708	938.549	878.154	633.179	622.064	778.084	1024.1	713.791	1523.25	747.006	776.272	775.071	293.051	544.412	1462.95	502.757	493.237	856.324	402.437	659.711	0.761782	0.789066	0.663152	0.675071	1.27546	0.760781	1.32075	0.930693	0.827282	0.67246	0.365868	0.580504	1.2685	0.626791	0.526037	0.742866	0.501969	0.703221	AT5G35840.1	59.36	1117	PHYC	phytochrome C
triplet_2653	63.6945	44.0602	47.9129	50.1986	43.9248	38.6293	57.0401	36.996	52.6726	42.2551	35.6749	31.6357	74.4957	42.0581	32.9287	36.3041	37.6862	20.9402	67.6037	91.1466	37.2237	0.791391	0.996995	0.810201	0.897141	0.843228	1.09731	0.668605	0.81391	0.66722	1.16696	0.955567	0.693655	0.57662	0.858546	0.448555	1.06043	2.04497	0.781464	AT5G04940.2	49.9	519	SUVH1	SU(VAR)3-9 homolog 1
triplet_12	50.7317	73.2543	69.7087	56.4458	71.3202	65.168	51.8157	74.6193	55.4805	32.3792	45.8044	35.548	136.323	197.344	102.467	49.4388	53.4549	52.4869	129.179	201.943	122.421	1.11046	0.973954	0.935783	1.02095	1.01838	0.798778	0.645237	0.630326	0.516881	2.65453	2.67115	1.46329	0.975009	0.733357	0.75644	2.51643	2.73309	1.74549	AT5G50420.1	53.77	571		O-fucosyltransferase family protein
triplet_3062	287.91	373.315	413.645	341.784	448.322	644.734	425.061	525.663	741.302	176.462	230.966	256.907	189.957	318.612	402.328	78.718	142.796	149.402	133.392	193.53	265.043	1.18647	1.20038	1.55732	1.47472	1.40701	1.79021	0.614247	0.619709	0.621994	0.660956	0.85386	0.972707	0.275926	0.384159	0.362725	0.465169	0.519697	0.641616	AT5G16510.2	62.03	345		Alpha-1,4-glucan-protein synthase family protein
triplet_2919	382.494	321.977	266.275	411.866	351.269	298.944	864.123	637.327	499.383	372.484	316.615	267.699	325.111	306.322	226.753	302.696	308.895	156.944	210.137	226.067	130.116	1.07659	1.09069	1.12223	2.2559	1.97638	1.87217	0.973896	0.983397	1.00533	0.850367	0.951529	0.852128	0.791919	0.959496	0.590941	0.550561	0.703045	0.490565	AT1G09690.1	87.2	164		Translation protein SH3-like family protein
triplet_233	455.422	527.435	367.966	529.823	592.385	397.457	461.245	672.425	428.11	430.028	503.425	439.585	439.38	359.137	331.25	268.707	413.253	320.143	298.973	248.966	188.856	1.16301	1.12291	1.07993	1.01276	1.27438	1.16301	0.944363	0.954563	1.19411	0.964853	0.681516	0.90049	0.590916	0.783925	0.870387	0.657227	0.473031	0.514563	AT2G39770.2	88.08	344	CYT1	Glucose-1-phosphate adenylyltransferase family protein
triplet_2913	212.977	181.06	148.465	230.986	203.738	154.757	152.68	143.182	110.466	140.268	149.747	104.294	190.95	126.189	107.987	115.302	83.035	49.8932	100.2	67.1238	51.9185	1.08416	1.12456	1.0421	0.718207	0.791946	0.745766	0.660201	0.828004	0.704473	0.897058	0.698608	0.729184	0.543525	0.461578	0.340503	0.472948	0.374183	0.354053	AT1G06890.2	78.81	354		nodulin MtN21 /EamA-like transporter family protein
triplet_1495	377.671	399.701	278.971	352.574	383.227	247.244	360.095	367.608	327.999	632.649	686.686	609.779	1125.39	1352.24	1551.62	678.428	701.957	714.931	787.608	899.639	1089.17	0.933723	0.958887	0.886678	0.953585	0.919908	1.17512	1.67335	1.71621	2.18158	2.97458	3.37719	5.54566	1.79424	1.75432	2.55716	2.08257	2.24766	3.89387	AT5G60410.1	46.77	836	ATSIZ1, SIZ1	DNA-binding protein with MIZ/SP-RING zinc finger, PHD-finger and SAP domain
triplet_307	1770.07	2533.78	2391.81	1497.65	2046.38	1616.58	895.662	1400.78	905.537	1654.6	2166	1752.11	1889.09	1594.51	1421.67	2655.35	2268.98	2388.39	2275.24	1400.92	1400.83	0.846183	0.807715	0.676019	0.506283	0.553018	0.378859	0.934802	0.854907	0.732659	1.0672	0.629448	0.594562	1.49986	0.895536	0.99857	1.28524	0.553075	0.58585	AT5G06290.1	93.88	196	2-Cys Prx B, 2CPB	2-cysteine peroxiredoxin B
triplet_839	156.621	127.824	183.356	196.628	185.049	369.871	109.442	127.098	237.914	1138.72	687.879	1350.17	336.458	122.191	307.382	1679.08	583.845	2390.99	220.245	55.0824	155.036	1.25381	1.44421	2.0117	0.700679	0.994368	1.29593	7.23075	5.34746	7.32911	2.14094	0.956276	1.67275	10.659	4.53989	12.9748	1.40365	0.435342	0.846384	AT5G52340.1	67.97	637	ATEXO70A2, EXO70A2	exocyst subunit exo70 family protein A2
triplet_1940	1682.73	1830.3	1279.19	1765.69	1939.8	1293.43	2819.27	5178.73	3415.58	2370.87	2518.18	1727.1	4663.8	2862.04	2934.47	2815.36	3239.78	2187	3287.19	2399.06	1950.37	1.04927	1.05979	1.01113	1.67502	2.82844	2.66881	1.4087	1.37562	1.34988	2.77052	1.56339	2.293	1.67269	1.76966	1.70913	1.95292	1.31058	1.52428	AT4G14710.2	79.79	188	ATARD2	RmlC-like cupins superfamily protein
triplet_3549	167.675	220.036	240.24	380.644	367.95	413.861	1187.2	1131.62	1211.9	350.102	290.59	380.557	296.783	428.077	602.146	501.889	473.593	573.177	291.523	413.124	501.637	2.2626	1.66919	1.7197	7.04429	5.12417	5.02775	2.08153	1.3192	1.58165	1.76542	1.94121	2.50019	2.9814	2.14714	2.3801	1.73424	1.87356	2.08355	AT1G69800.2	60.54	441		Cystathionine beta-synthase (CBS) protein
triplet_428	111.107	107.681	154.403	95.6171	101.604	137.112	106.04	142.92	163.392	80.8443	88.2	143.116	108.435	195.807	239.517	79.0039	101.888	86.8243	117.821	216.819	227.337	0.861827	0.944082	0.888735	0.954797	1.32424	1.05785	0.730054	0.820749	0.927371	0.976162	1.81086	1.5477	0.713637	0.946697	0.565139	1.05989	2.0042	1.46932	AT3G21060.1	60	535		Transducin/WD40 repeat-like superfamily protein
triplet_3753	259.58	371.587	355.814	278.036	366.141	369.585	386.659	508.17	536.929	322.185	393.735	445.844	311.11	373.28	563.046	328.998	362.582	795.009	308.514	334.395	587.079	1.07083	0.985382	1.0386	1.48768	1.36658	1.50759	1.24025	1.05944	1.25232	1.19775	1.00454	1.58078	1.2664	0.975829	2.23088	1.18779	0.900179	1.64814	AT4G21540.1	50.32	463	SPHK1	sphingosine kinase 1
triplet_2875	199.998	193.187	139.577	231.681	204.861	147.677	294.794	372.113	180.963	343.622	350.908	245.265	480.41	372.834	245.654	303.389	281.855	247.12	292.929	194.773	156.831	1.15763	1.06011	1.05762	1.47163	1.92141	1.2944	1.71456	1.81221	1.75181	2.3951	1.92512	1.75459	1.51439	1.45661	1.76501	1.46235	1.00817	1.12274	AT5G50850.1	89.6	327	MAB1	Transketolase family protein
triplet_1792	240.821	195.141	279.435	222.109	215.303	272.486	303.643	298.714	368.623	557.601	350.35	534.111	961.454	643.486	671.804	878.037	447.733	460.165	1173.04	754.115	790	0.92262	1.1028	0.975222	1.25978	1.52805	1.31804	2.30997	1.79131	1.90815	3.98002	3.28583	2.39914	3.63507	2.28781	1.64446	4.855	3.84986	2.82062	AT5G64610.1	90.77	390	HAM1	histone acetyltransferase of the MYST family 1
triplet_4547	314.448	219.653	244.726	356.323	248.601	249.024	564.828	368.448	453.808	487.528	357.256	412.394	662.728	317.494	588.451	424.799	233.966	328.565	277.956	197.379	260.816	1.13275	1.13119	1.01749	1.79373	1.67434	1.85087	1.54868	1.62362	1.68233	2.10408	1.44342	2.39881	1.34982	1.06487	1.34119	0.884318	0.899053	1.06548	AT4G16210.1	63.71	259	ECHIA, E-COAH-2	enoyl-CoA hydratase/isomerase A
triplet_105	175.509	122.651	151.23	208.091	157.312	158.57	261.383	291.187	287.818	178.118	165.37	201.804	112.144	114.652	147.39	180.938	240.443	219.095	96.8497	112.611	120.667	1.18459	1.28031	1.04821	1.48652	2.36299	1.89725	1.01478	1.34548	1.33222	0.64101	0.93531	0.974773	1.03076	1.95262	1.4458	0.554362	0.918799	0.799232	AT4G39170.1	50.12	409		Sec14p-like phosphatidylinositol transfer family protein
triplet_2656	61.4642	82.2063	57.3114	53.7288	74.8096	45.998	53.4497	104.453	44.6627	68.0707	113.287	73.7081	43.1595	108.192	34.2363	35.5174	97.4955	53.5421	19.6642	69.761	23.8175	0.876162	0.911104	0.805984	0.871695	1.26737	0.783084	1.10576	1.37353	1.28119	0.706956	1.3123	0.604278	0.584613	1.18375	0.93536	0.330816	0.850428	0.425603	AT2G33630.1	67.9	377		NAD(P)-binding Rossmann-fold superfamily protein
triplet_3407	65.7091	87.5668	94.117	79.3807	102.043	115.351	75.0166	111.227	109.028	159.761	130.778	199.301	125.526	243.278	258.601	142.791	183.165	176.574	154.253	325.243	356.105	1.20494	1.16345	1.22324	1.13952	1.26714	1.15676	2.40988	1.48789	2.10584	1.89669	2.75812	2.72928	2.1555	2.07939	1.8669	2.32732	3.68358	3.75438	AT1G05970.2	39.78	186		RNA-binding (RRM/RBD/RNP motifs) family protein
triplet_3236	61.2962	76.6731	53.4834	78.6004	106.223	54.8057	66.8171	79.1787	49.472	74.776	79.707	44.9943	93.5312	116.345	92.2777	41.0639	138.389	17.3271	73.5078	103.344	70.1045	1.27777	1.38044	1.02427	1.08862	1.03226	0.926373	1.21638	1.03906	0.844188	1.51745	1.51076	1.71204	0.675223	1.79456	0.33638	1.19602	1.34337	1.30507	AT2G34730.1	26.14	704		myosin heavy chain-related
triplet_1145	173.898	130.371	186.222	159.557	108.103	155.114	133.315	139.318	130.968	264.244	153.675	234.871	674.833	327.12	489.411	467.83	226.169	354.526	504.173	313.917	503.938	0.918004	0.830499	0.83384	0.767966	1.06811	0.704875	1.51657	1.17739	1.25984	3.86416	2.49767	2.6194	2.6806	1.72922	1.89895	2.88839	2.39716	2.69699	AT3G54660.1	79.96	479	GR, EMB2360, ATGR2	glutathione reductase
triplet_107	157.071	111.206	158.909	149.371	129.052	173.202	177.144	320.22	388.204	247.046	137.051	250.284	286.379	218.659	340.991	319.836	185.272	278.967	267.173	247.085	430.418	0.951282	1.15904	1.08938	1.12698	2.86276	2.4339	1.5692	1.23033	1.57141	1.81803	1.95763	2.13865	2.02969	1.66008	1.75079	1.69653	2.21097	2.69789	AT1G64970.1	73.47	147	G-TMT, TMT1, VTE4	gamma-tocopherol methyltransferase
triplet_565	69.2007	79.7722	55.6961	50.4351	66.9614	39.9704	88.8461	111.475	54.775	112.214	135.854	69.7961	44.8339	65.1371	27.3012	109.259	157.906	85.2072	55.3048	61.0521	12.6818	0.732686	0.841395	0.722631	1.27985	1.3925	0.983754	1.61272	1.69433	1.2487	0.652897	0.81881	0.499175	1.57063	1.96734	1.52051	0.802054	0.768236	0.241319	AT2G38610.2	72.03	286		RNA-binding KH domain-containing protein
triplet_4101	28.7686	41.3874	29.4229	34.8846	65.0881	29.2766	22.7221	27.3393	15.698	352.203	415.203	135.332	101.01	143.407	38.6868	715.426	744.796	231.654	126.526	137.148	50.0757	1.20545	1.55914	0.995191	0.796882	0.668578	0.548863	11.8649	9.81903	4.48122	3.42676	3.40683	1.3045	24.0665	17.5947	7.64732	4.2839	3.25916	1.67886	AT2G20000.1	47.77	224	HBT, CDC27b	CDC27 family protein
triplet_3993	1168.56	1136.46	820.512	1205.51	1174.94	858.663	1180.49	1297.94	880.819	1772.86	1720.41	1051.94	4040.28	3336.32	2222.89	1868.64	1563.56	952.378	2625.19	1925.34	1481.34	1.03159	1.03383	1.04644	1.01019	1.14197	1.07341	1.51668	1.51337	1.28171	3.45537	2.934	2.70707	1.59857	1.37548	1.16052	2.24544	1.69354	1.8044	AT4G30210.2	73.94	564	ATR2, AR2	P450 reductase 2
triplet_458	79.3426	91.5892	113.356	78.3087	86.4641	107.629	79.49	96.4117	113.904	71.3485	72.762	96.5334	104.29	331.914	184.569	63.3126	90.7333	110.637	98.6443	368.057	162.377	0.98713	0.944646	0.949919	1.00183	1.05208	1.00479	0.9005	0.796659	0.852895	1.31051	3.5956	1.62273	0.800478	0.990756	0.976227	1.24024	3.98596	1.42867	AT5G05660.1	57.25	683	ATNFXL2	sequence-specific DNA binding transcription factors;zinc ion binding;sequence-specific DNA binding transcription factors
triplet_2603	323.582	298.681	425.426	556.341	357.812	544.219	579.526	382.312	723.859	568.152	904.783	1406.84	282.872	666.433	695.631	691.063	1117.23	1536.24	334.05	600.606	642.482	1.7171	1.19731	1.27858	1.78853	1.27907	1.69985	1.75349	3.02249	3.3015	0.874576	2.22714	1.63365	2.13216	3.7314	3.60494	1.03225	2.00749	1.50901	AT5G05140.1	31.69	445		Transcription elongation factor (TFIIS) family protein
triplet_2951	70.2994	49.1221	53.0465	45.2323	30.3236	41.0517	42.3684	33.7686	39.794	62.3572	23.2432	36.3216	93.518	43.3047	40.6547	59.3156	29.0255	48.7531	136.812	54.0684	51.0387	0.648425	0.624944	0.778065	0.608258	0.693677	0.754795	0.888609	0.483683	0.690547	1.32565	0.883936	0.770721	0.845949	0.599047	0.920562	1.93286	1.09868	0.962852	AT4G27390.1	50	130		unknown protein; INVOLVED IN: biological_process unknown; LOCATED IN: chloroplast; EXPRESSED IN: 22 plant structures; EXPRESSED DURING: 13 growth stages; Has 30201 Blast hits to 17322 proteins in 780 species: Archae - 12; Bacteria - 1396; Metazoa - 17338; Fungi - 3422; Plants - 5037; Viruses - 0; Other Eukaryotes - 2996 (source: NCBI BLink).
triplet_1443	159.922	116.717	166.416	251.45	155.81	188.688	54.8584	72.8262	91.2684	185.324	132.1	213.786	112.606	99.4466	186.235	160.228	121.325	163.117	163.709	112.238	138.184	1.56877	1.33209	1.13303	0.347114	0.627149	0.551133	1.15785	1.13067	1.28295	0.70597	0.853287	1.11838	1.0019	1.03914	0.980297	1.02353	0.961951	0.831364	AT3G06140.1	55.67	203		RING/U-box superfamily protein
triplet_4555	79.4018	57.5593	82.2737	93.6965	83.0165	77.1543	160.064	112.02	150.361	126.796	67.6279	91.8141	134.45	114.07	125.29	111.89	74.5249	118.451	145.248	100.917	134.16	1.17779	1.43472	0.938523	2.00323	1.93002	1.81763	1.58947	1.17194	1.11457	1.68466	1.96502	1.51656	1.40407	1.28972	1.43444	1.81896	1.7404	1.62308	AT3G21175.2	56.19	194	ZML1, GATA24	ZIM-like 1
triplet_1881	86.897	114.896	123.974	81.2906	103.277	116.206	93.8619	104.777	119.921	144.254	174.747	199.899	112.218	191.396	270.22	115.348	147.287	220.51	152.398	243.731	393.46	0.936217	0.899747	0.937837	1.07924	0.912693	0.967563	1.65255	1.51642	1.60752	1.28807	1.66008	2.1702	1.32369	1.27949	1.77244	1.74521	2.11165	3.15633	AT2G41020.1	51.87	455		WW domain-containing protein
triplet_1474	32.5484	25.2735	36.3448	21.5434	30.513	30.0084	31.9752	34.8656	30.5905	29.0203	28.8774	50.2865	67.9875	56.6034	59.6131	54.6197	28.8107	38.1637	51.6719	39.5366	40.7996	0.671966	1.19942	0.830326	0.982913	1.36509	0.845913	0.894835	1.13717	1.37332	2.05636	2.19245	1.62306	1.65789	1.13463	1.0487	1.57003	1.54287	1.11929	AT5G55000.2	66.81	226	FIP2	potassium channel tetramerisation domain-containing protein / pentapeptide repeat-containing protein
triplet_3166	305.065	433.863	397.176	271.127	402.732	386.502	199.033	340.005	250.523	233.028	363.627	441.773	331.329	495.315	393.793	139.853	179.294	174.281	119.807	232.954	153.988	0.889114	0.928412	0.973192	0.653562	0.784167	0.631686	0.764636	0.838487	1.112	1.08581	1.14131	0.991502	0.460208	0.4146	0.440209	0.394711	0.537995	0.389244	AT4G09510.1	85.61	417	CINV2	cytosolic invertase 2
triplet_580	206.804	225.192	294.148	227.26	267.485	388.611	186.35	156.22	226.033	275.719	420.13	602.121	405.037	391.425	613.356	359.138	808.66	1019.32	400.742	381.156	660.118	1.09844	1.18698	1.32005	0.901572	0.695071	0.769217	1.33164	1.86182	2.04345	1.95394	1.73492	2.08151	1.73307	3.57952	3.45698	1.93327	1.68952	2.23995	AT2G35630.1	68.76	1799	MOR1, GEM1	ARM repeat superfamily protein
triplet_3831	27.8113	22.3333	19.2871	130.197	129.569	67.9196	126.81	108.625	67.382	17.821	19.0391	8.55144	27.9206	22.1381	26.0355	72.5887	112.71	10.2994	66.8569	59.5405	40.51	4.55367	5.59582	3.39722	4.43609	4.69821	3.37072	0.65325	0.858817	0.470814	1.00379	0.991631	1.33265	2.55416	4.87328	0.556975	2.35522	2.59459	2.04613	AT3G22270.1	48.5	798		Topoisomerase II-associated protein PAT1
triplet_4434	298.719	398.238	280.187	251.712	337.311	255.296	203.177	258.588	130.843	323.084	385.984	263.512	194.272	260.281	125.444	276.123	418.053	250.764	155.081	267.522	102.59	0.843163	0.847392	0.911479	0.681228	0.650209	0.468881	1.08129	0.969307	0.940698	0.651516	0.654448	0.44968	0.924609	1.04963	0.895361	0.520758	0.672587	0.368403	AT1G29880.1	79.61	618		glycyl-tRNA synthetase / glycine--tRNA ligase
triplet_1830	2160.13	1666.53	2366.02	1998.26	1970.18	2695.87	1451.68	1220.28	1671.35	3493.44	2845.14	4184.78	4487	2967.93	3629.32	5084.88	5388.76	7615.4	4880.99	4187.35	4600.74	0.925099	1.1821	1.13935	0.672184	0.732391	0.706521	1.61695	1.70681	1.76838	2.07669	1.78044	1.53371	2.35334	3.23219	3.21771	2.259	2.51172	1.94411	AT5G67030.1	70.52	553	ABA1, LOS6, NPQ2, ATABA1, ZEP, IBS3, ATZEP	zeaxanthin epoxidase (ZEP) (ABA1)
triplet_1204	204.276	256.962	180.836	320.459	316.437	322.489	33.0825	71.6754	57.0908	252.83	213.808	210.902	17.6592	21.3121	22.6505	129.045	99.5984	68.1283	16.6375	25.0036	9.60313	1.56598	1.23056	1.77902	0.166033	0.281729	0.319468	1.23653	0.832712	1.16535	0.0908984	0.0864938	0.130065	0.633513	0.389974	0.380168	0.0859208	0.100804	0.0583115	AT5G39660.2	46.7	182	CDF2	cycling DOF factor 2
triplet_1226	720.84	1023	797.295	815.695	1123.94	761.659	1096.86	1873.07	942.361	1043.07	1519.37	1128.3	1212.44	2310.53	1275.35	898.992	1390.6	1050.99	1286.98	2530.27	1356.22	1.13141	1.09857	0.95536	1.52092	1.83014	1.18172	1.44639	1.48473	1.41465	1.68103	2.25736	1.59885	1.2468	1.35898	1.31779	1.78431	2.47194	1.70015	AT4G38510.5	95.29	488		ATPase, V1 complex, subunit B protein
triplet_1055	153.025	158.403	217.473	155.32	152.461	203.705	215.341	187.273	381.453	134.1	182.532	266.941	220.857	293.059	441.533	171.594	165.81	296.212	260.745	322.685	521.86	1.0149	0.962724	0.936982	1.40458	1.18111	1.75058	0.877132	1.15137	1.22643	1.4404	1.84475	2.02558	1.12056	1.04647	1.36041	1.69937	2.03061	2.39325	AT2G21270.2	69.16	321	UFD1	ubiquitin fusion degradation 1
triplet_4509	134.29	181.587	127.774	146.768	193.503	149.031	204.791	239.615	224.184	170.914	168.986	183.668	426.099	349.238	416.874	270.882	252.77	299.358	459.099	319.917	417.399	1.09223	1.06526	1.16507	1.52111	1.31781	1.74868	1.27071	0.930983	1.43405	3.15692	1.91819	3.24502	2.00962	1.38986	2.33245	3.40083	1.75761	3.2491	AT2G25760.1	78.35	605		Protein kinase family protein
triplet_3856	891.738	1264.46	898.417	750.476	1009.65	856.512	1248.23	1438.67	1314.53	584.129	803.265	656.074	1689.91	947.68	1324.68	506.678	498.497	482.906	991.07	921.545	832.799	0.841766	0.798639	0.953409	1.39932	1.13767	1.46265	0.655432	0.635551	0.730556	1.89408	0.74967	1.47393	0.568676	0.394715	0.538022	1.11127	0.729019	0.927043	AT1G22990.1	56.86	153	HIPP22	Heavy metal transport/detoxification superfamily protein
triplet_3002	3015.74	2127.59	2394.55	3026.85	1907.38	2142.04	4343.33	2789.93	3230.84	21126.8	10177.7	22559.1	6356.69	4572.39	4689.7	19220	9886.13	20388.3	3855.08	3072.73	3137.72	1.00368	0.896549	0.894593	1.44008	1.31116	1.3491	7.00351	4.7819	9.41751	2.10747	2.14855	1.95809	6.37145	4.64492	8.51132	1.27823	1.44402	1.31023	AT3G27090.1	58.58	309		DCD (Development and Cell Death) domain protein
triplet_395	28.0656	22.1072	31.7474	14.426	15.5897	14.3188	11.2225	8.92634	6.28674	23.1773	12.0876	26.7182	30.8985	25.6614	35.2933	61.5766	21.5106	25.188	23.0463	31.129	21.7129	0.53073	0.717947	0.467786	0.420513	0.429578	0.222513	0.83182	0.566389	0.846422	1.09747	1.15381	1.10828	2.15295	0.974182	0.799695	0.827312	1.39044	0.693579
triplet_3282	101.831	144.694	110.464	99.9884	127.721	119.132	121.901	179.956	145.845	46.6155	127.38	47.2689	143.362	207.226	106.761	72.3563	211.27	65.1199	147.286	231.022	135.491	0.982082	0.883506	1.07776	1.19517	1.24203	1.31742	0.463047	0.881167	0.433044	1.40388	1.42921	0.966776	0.713368	1.45696	0.593195	1.44204	1.59253	1.22453	AT4G01320.1	77.12	424	ATSTE24, STE24	Peptidase family M48 family protein
triplet_1763	96.1019	86.2208	122.567	88.288	70.5241	112.711	105.266	91.197	154.253	91.8348	69.6087	114.728	184.429	245.168	286.353	61.8854	65.8402	87.1882	262.941	261.463	421.442	0.91953	0.820035	0.920239	1.09437	1.05705	1.25643	0.956056	0.809539	0.936561	1.90963	2.82235	2.32548	0.647623	0.766332	0.713689	2.71818	3.00918	3.41873	AT2G02820.2	49.11	281	MYB88	myb domain protein 88
triplet_3274	289.156	301.975	409.591	371.911	368.965	580.741	181.422	169.759	180.063	115.347	141.543	148.659	362.903	346.097	352.813	160.001	124.321	138.149	346.213	263.226	294.035	1.28521	1.22111	1.41684	0.628705	0.563607	0.44098	0.40098	0.470478	0.364496	1.25416	1.14563	0.861717	0.554876	0.413636	0.338899	1.19664	0.872103	0.718561	AT3G02130.1	51.35	1110	RPK2, TOAD2, CLI1	receptor-like protein kinase 2
triplet_2532	42.6431	60.7505	44.5321	60.9758	92.3779	50.4907	50.438	63.1796	38.9128	16.1347	42.0326	34.006	68.3187	21.3939	67.0749	22.7704	22.2801	34.3393	61.833	23.7621	55.7288	1.42006	1.51218	1.13086	1.17861	1.03934	0.876585	0.392609	0.696878	0.768819	1.58831	0.362652	1.4951	0.544654	0.377003	0.776141	1.4397	0.401002	1.24591	AT1G13180.1	65.68	338	DIS1, ARP3, ATARP3	Actin-like ATPase superfamily protein
triplet_2828	107.298	75.5931	84.2027	141.789	87.3647	159.82	47.3533	56.0513	43.0083	942.448	1558.37	1547.04	547.11	534.939	530.4	1492.93	2224.99	2108.49	315.367	261.76	279.196	1.31849	1.15369	1.88751	0.446486	0.744862	0.516513	8.71163	20.3592	18.1689	5.06115	6.99722	6.23689	13.7947	29.0625	24.7585	2.92128	3.4306	3.28859	AT5G58110.1	60.53	190		chaperone binding;ATPase activators
triplet_3975	683.83	574.024	483.515	1237.44	3822.79	1709.69	623.624	1718.3	810.174	9152.76	17187.7	9221.72	3931.77	5700.95	3316.04	11384.3	21119.6	13639.7	2253.25	5016.37	4164.3	1.80839	6.64979	3.53073	0.912087	2.98996	1.6742	13.3665	29.8922	19.035	5.7427	9.91601	6.84611	16.625	36.7299	28.1534	3.2917	8.7255	8.59684	AT3G17800.2	67.99	328		Protein of unknown function (DUF760)
triplet_2331	177.209	217.183	250.806	301.499	393.239	624.936	378.002	361.05	604.367	335.713	817.943	1284.93	467.839	573.552	825.178	501.431	1237.5	1597.81	683.136	616.23	926.303	1.69744	1.80692	2.48579	2.12673	1.65939	2.4041	1.88943	3.75347	5.10684	2.63084	2.63335	3.28101	2.81934	5.67642	6.34937	3.83896	2.82896	3.68261	AT3G08720.2	65.14	479	ATPK19, ATPK2	serine/threonine protein kinase 2
triplet_1868	7.23875	8.254	10.6395	4.83014	10.6311	9.00754	8.78562	13.5226	9.86131	11.835	24.4241	18.5944	6.77778	68.051	12.6402	6.10718	14.2497	8.30853	15.704	105.796	24.7452	0.707649	1.25688	0.859788	1.18776	1.56933	0.933139	1.55788	2.74737	1.68344	0.944049	7.46174	1.17188	0.862653	1.6479	0.799734	2.02749	11.5406	2.21187	AT3G45750.1	44.72	360		Nucleotidyltransferase family protein
triplet_1483	29.2226	32.7631	41.6704	18.7786	28.4589	32.8013	23.8957	31.4704	39.0103	11.6052	30.9441	21.59	21.7545	28.984	33.7762	13.9718	13.3438	16.0243	15.9404	21.1778	33.3195	0.654431	0.872518	0.792148	0.823744	0.961712	0.937659	0.41708	0.946123	0.529407	0.752895	0.88807	0.814996	0.495386	0.424838	0.398971	0.56052	0.656863	0.804292
triplet_1796	46.705	43.8127	62.2381	48.9421	45.3193	58.6731	59.2002	50.823	73.1154	38.5467	32.6287	59.0791	19.1116	19.5315	28.0381	22.0728	33.9114	45.9956	13.2305	18.7673	15.2477	1.04689	1.03362	0.943625	1.26193	1.15644	1.172	0.828985	0.750429	0.950046	0.421583	0.458162	0.459186	0.483657	0.779052	0.743153	0.298303	0.441108	0.256929	AT4G18060.1	59.8	199		SH3 domain-containing protein
triplet_71	49.6413	65.3031	70.4352	54.8798	63.7295	57.8959	171.724	430.741	121.68	98	126.466	99.0158	223.014	232.604	72.1642	244.117	219.251	94.5989	199.944	133.305	51.3503	1.10344	0.976267	0.824467	3.41074	6.51163	1.71736	1.95493	1.92248	1.40009	4.42354	3.52328	1.0242	4.84025	3.32188	1.33826	3.96798	2.02562	0.732836	AT5G53970.1	43.98	407		Tyrosine transaminase family protein
triplet_835	99.7002	76.4918	70.4162	85.9205	69.6717	78.6677	75.4507	63.0029	76.2586	123.201	81.0308	71.7272	110.396	42.9991	144.544	138.007	62.8861	68.0033	110.847	23.8181	92.0112	0.863161	0.911989	1.11554	0.759191	0.82593	1.08181	1.23338	1.05857	1.01836	1.10621	0.56779	2.03797	1.3804	0.824424	0.966214	1.11069	0.320268	1.30238	AT5G13050.1	64.86	222	5-FCL	5-formyltetrahydrofolate cycloligase
triplet_697	46.7381	65.8475	66.2836	49.1999	57.1963	60.9689	46.5744	68.7608	71.7571	123.148	152.795	131.058	165.75	190.212	208.429	215.098	229.229	267.292	126.282	109.585	168.136	1.05157	0.870582	0.92101	0.996571	1.04358	1.08135	2.6006	2.30069	1.96271	3.49302	2.86041	3.11262	4.52674	3.4441	3.98748	2.66626	1.65429	2.51377	AT1G31480.1	48.65	631	SGR2	shoot gravitropism 2 (SGR2)
triplet_2575	158.058	202.33	143.268	162.317	170.472	171.554	138.152	161.706	107.785	78.431	175.274	133.185	153.084	209.883	174.199	89.2265	228.077	184.173	171.398	237.409	173.653	1.02678	0.843318	1.19606	0.874849	0.800205	0.754048	0.499384	0.866938	0.930108	0.968729	1.03715	1.2144	0.567256	1.12663	1.28353	1.08387	1.17252	1.21061	AT2G45910.1	32.7	789		U-box domain-containing protein kinase family protein
triplet_1994	383.267	310.387	437.495	329.539	282.856	387.767	488.073	447.6	609.148	339.481	264.532	432.405	233.488	203.007	298.367	352.77	201.565	365.627	176.311	129.794	229.35	0.86018	0.911586	0.886594	1.27274	1.44065	1.39146	0.886054	0.852741	0.988392	0.61022	0.655157	0.682716	0.920635	0.650526	0.836102	0.461428	0.420039	0.525319	AT5G02960.1	95.77	142		Ribosomal protein S12/S23 family protein
triplet_3631	336.987	421.392	299.083	337.164	326.329	330.495	170.923	225.422	123.077	427.05	414.042	319.671	806.277	621.973	624.293	319.148	337.608	263.964	253.283	256.982	197.955	1.00052	0.774942	1.10468	0.508667	0.536048	0.413474	1.26647	0.982599	1.06861	2.38848	1.47487	2.08373	0.94722	0.801644	0.882969	0.752345	0.610764	0.662999	AT4G27070.1	88.55	358	TSB2	tryptophan synthase beta-subunit 2
triplet_3782	137.423	174.426	193.624	118.353	93.5644	116.087	70.0354	65.856	47.9894	136.101	125.223	282.912	80.7229	44.2051	95.7329	55.3005	61.1511	188.324	80.9602	50.1579	62.5129	0.862229	0.539055	0.601607	0.513175	0.381106	0.251713	0.990449	0.719523	1.45877	0.590383	0.257687	0.497024	0.406726	0.354286	0.97277	0.592098	0.29162	0.326336	AT5G47240.1	64.86	276	atnudt8, NUDT8	nudix hydrolase homolog 8
triplet_4253	173.685	244.564	193.064	177.689	262.658	186.348	210.941	325.627	223.124	195.233	297.31	194.291	297.22	441.76	285.491	241.055	337.102	259.139	352.802	555.316	360.011	1.02292	1.07368	0.965393	1.21328	1.33011	1.1549	1.12335	1.2148	1.00632	1.70718	1.80303	1.47627	1.38566	1.37684	1.34048	2.02537	2.26546	1.86026	AT3G49600.1	56.1	1016	UBP26, SUP32, ATUBP26	ubiquitin-specific protease 26
triplet_303	1.27844	2.03505	1.16022	0.45359	0.936401	0.754918	0.979133	0.879236	2.46e-17	2.61817	49.6691	5.18037	4.33805	35.1203	1.73982	3.14452	19.3134	2.37203	0.982894	4.43383	0.49665	0.637976	0.638013	0.81238	0.868635	0.619178	0.462916	1.588	16.6947	2.86099	2.34285	11.9011	1.26831	1.81902	6.69293	1.56097	0.870286	1.79036	0.692824	AT4G19020.1	52.13	729	CMT2	chromomethylase 2
triplet_3828	374.884	266.612	281.602	520.893	368.511	691.112	1037.3	636.194	1238.35	620.004	317.086	648.274	2495.11	1456.13	2746.69	769.637	324.629	1032.26	2429.97	1591.13	3534.87	1.38844	1.38077	2.44907	2.76229	2.38104	4.38549	1.65212	1.18861	2.29749	6.64065	5.44493	9.72283	2.0502	1.2168	3.65624	6.46735	5.94939	12.5118	AT5G56350.1	81.13	424		Pyruvate kinase family protein
triplet_4553	49.1177	69.3732	62.4783	53.0006	86.1809	73.5253	50.0731	84.0434	58.805	55.1817	73.1626	59.0835	174.61	151.986	103.268	70.46	70.3947	63.1369	129.297	133.106	92.6984	1.07748	1.23884	1.17403	1.01906	1.20846	0.942132	1.12099	1.05385	0.94652	3.50396	2.17392	1.64257	1.42584	1.01452	1.01038	2.59981	1.90564	1.47607	AT4G16444.1	48.03	127		FUNCTIONS IN: molecular_function unknown; INVOLVED IN: biological_process unknown; LOCATED IN: endomembrane system; EXPRESSED IN: 24 plant structures; EXPRESSED DURING: 15 growth stages; CONTAINS InterPro DOMAIN/s: CHD5-like protein (InterPro:IPR007514); Has 30201 Blast hits to 17322 proteins in 780 species: Archae - 12; Bacteria - 1396; Metazoa - 17338; Fungi - 3422; Plants - 5037; Viruses - 0; …
triplet_669	6.71384	5.73517	8.45188	5.95258	6.51609	3.83938	24.786	18.0471	16.7393	293.594	21.0758	14.8453	123.944	27.4303	25.1375	339.336	23.9775	9.3392	121.925	15.5157	12.836	0.901313	1.11595	0.512002	3.34282	2.828	1.8768	38.1903	3.27769	1.67641	16.1974	4.22117	2.76532	44.1201	3.70852	1.09388	15.9356	2.45215	1.46384
triplet_2901	22.1829	24.8764	31.5291	20.7978	15.6345	27.3348	31.0475	21.8392	36.8777	19.331	7.20495	26.548	14.6103	4.97525	13.135	12.5534	7.40152	19.246	17.787	8.86246	16.2311	0.940251	0.642844	0.871059	1.38237	0.882626	1.16442	0.876983	0.317083	0.846873	0.673355	0.230915	0.434533	0.584628	0.324679	0.622398	0.810381	0.381138	0.529714	AT1G03360.1	67.53	271	ATRRP4, RRP4	ribosomal RNA processing 4
triplet_4493	205.241	288.332	209.462	165.114	204.409	155.554	344.397	372.798	295.462	378.905	509.075	387.766	576.554	857.302	338.988	454.715	531.791	416.646	639.872	829.009	411.294	0.805436	0.709942	0.743859	1.67472	1.29193	1.40863	1.84204	1.76294	1.84721	2.80038	2.96649	1.61544	2.20962	1.84145	1.98443	3.10739	2.86871	1.959	AT1G65430.1	61.96	510	ARI8, ATARI8	IBR domain-containing protein
triplet_284	224.541	197.587	277.431	255.009	300.215	325.169	383.16	428.384	532.96	201.497	250.988	345.998	268.8	327.821	442.582	154.709	195.275	226.955	255.525	318.611	457.32	1.13509	1.51679	1.17145	1.70328	2.1622	1.91775	0.897829	1.26891	1.24626	1.19623	1.65581	1.59315	0.69038	0.988361	0.818715	1.13738	1.60943	1.64608	AT3G03740.1	69.48	403	ATBPM4, BPM4	BTB-POZ and MATH domain 4
triplet_894	11.0183	8.06072	7.57564	11.9593	7.42658	9.3466	52.8129	15.2818	17.0518	5.43086	10.6726	11.0776	1.92051	1.46786	6.89256	5.93987	4.1389	9.46335	7.97576	0.777386	13.8919	1.0783	0.930013	1.20651	4.47757	1.79696	2.10501	0.535088	1.28826	1.40836	0.243005	0.27237	0.920347	0.577441	0.567163	1.22013	0.74684	0.196164	1.73654	AT1G24764.1	77.08	554	ATMAP70-2, MAP70-2	microtubule-associated proteins 70-2
triplet_2612	228.038	179.617	162.491	190.014	164.913	146.321	275.902	327.558	405.57	273.877	238.937	251.329	526.815	282.826	293.216	329.702	242.586	277.167	484.037	245.697	232.446	0.833985	0.918593	0.901099	1.20898	1.81909	2.48681	1.20014	1.32843	1.54339	2.30449	1.57143	1.79959	1.44388	1.34864	1.70142	2.11772	1.36586	1.42789	AT2G01490.1	69.04	281		phytanoyl-CoA dioxygenase (PhyH) family protein
triplet_2295	195.679	262.57	274.476	228.808	279.587	268.692	363.627	502.996	439.913	405.171	447.025	417.128	278.481	373.435	334.124	365.237	404.507	374.541	223.7	289.378	244.999	1.16844	1.06456	0.979003	1.85392	1.91219	1.60055	2.06515	1.69983	1.51784	1.421	1.42063	1.21653	1.86211	1.53852	1.36324	1.14247	1.10171	0.892996	AT1G29850.2	74.31	109		double-stranded DNA-binding family protein
triplet_2305	353.145	251.913	321.664	329.341	284.449	364.895	497.784	424.968	542.827	679.15	540.798	638.36	1406.81	1026.04	1523.08	1022.21	684.543	981.815	1391.07	833.851	1363.29	0.932784	1.12865	1.13398	1.40842	1.68425	1.68543	1.92054	2.14224	1.98151	3.97525	4.06085	4.72344	2.88924	2.71059	3.04594	3.93078	3.30095	4.22821	AT1G17370.1	65.76	403	UBP1B	oligouridylate binding protein 1B
triplet_1958	47.3606	46.8741	33.5386	42.3595	36.1252	39.6131	31.1383	20.7475	19.7513	44.4714	33.7042	43.8079	110.203	48.1339	69.5721	48.3247	31.1895	42.9135	99.5108	56.4459	61.2618	0.896586	0.775476	1.17588	0.664555	0.454265	0.600816	0.940257	0.724906	1.29733	2.29946	1.02631	2.04328	1.01993	0.672378	1.27143	2.07836	1.19994	1.80267	AT1G67410.1	73.88	268		Exostosin family protein
triplet_3496	95.7425	99.8202	71.0259	93.1135	110.073	62.9718	59.6238	85.1914	50.266	57.0687	78.3494	58.556	82.8378	66.8666	59.6703	61.1382	43.5875	42.5884	67.2677	64.6117	64.7449	0.972825	1.10169	0.888178	0.626651	0.854901	0.711772	0.60024	0.787038	0.82687	0.866608	0.673144	0.84234	0.642305	0.442247	0.605177	0.705664	0.650779	0.912796	AT1G76280.3	42.82	794		Tetratricopeptide repeat (TPR)-like superfamily protein
triplet_644	136.362	191.235	157.386	180.199	203.054	131.965	91.9694	123.118	50.6111	53.0326	150.192	104.112	53.3388	129.978	75.1132	49.4848	98.252	67.4174	48.5178	141.358	76.5736	1.31913	1.06148	0.839497	0.67682	0.645655	0.325856	0.393358	0.786494	0.663646	0.395588	0.681345	0.480555	0.367531	0.516305	0.431966	0.360491	0.74054	0.489775	AT4G34040.1	56.32	174		RING/U-box superfamily protein
triplet_867	183.609	160.157	224.332	257.208	201.153	297.426	498.346	541.569	525.528	190.774	146.453	357.309	237.814	217.707	455.363	262.766	282.815	633.725	254.888	255.026	516.592	1.39867	1.25439	1.32438	2.70489	3.36672	2.33668	1.03881	0.914966	1.59014	1.29362	1.35711	2.02529	1.42878	1.76111	2.81685	1.38611	1.58868	2.29702	AT3G14205.1	49.94	815		Phosphoinositide phosphatase family protein
triplet_2361	49.8532	40.1128	56.4824	55.8093	44.0835	44.2576	57.2649	40.6253	48.5026	62.8942	18.1194	50.3733	35.6375	33.1615	51.2387	34.0342	36.4836	59.2023	30.6888	40.1143	67.6576	1.11712	1.09658	0.787329	1.14575	1.01247	0.861179	1.25644	0.465047	0.893721	0.720457	0.830921	0.908777	0.688928	0.911724	1.04732	0.623142	1.00004	1.19441	AT4G19900.1	56.61	242		alpha 1,4-glycosyltransferase family protein
triplet_2183	244.55	284.854	342.106	274.145	326.725	351.604	343.427	517.715	510.974	294.223	508.37	577.556	361.924	536.49	735.086	447.263	836.975	903.789	445.316	613.237	886.452	1.12052	1.14648	1.02768	1.40267	1.81462	1.49217	1.20229	1.78192	1.68623	1.478	1.8803	2.14536	1.82554	2.93148	2.63705	1.81762	2.14878	2.58653	AT5G06110.2	57.08	671		DnaJ domain ;Myb-like DNA-binding domain
triplet_4239	31.177	25.8438	36.5017	33.0441	38.592	25.0267	49.012	53.5638	43.8532	24.3064	16.4968	7.53853	82.7156	129.741	56.5952	29.1667	15.4546	19.3732	91.5117	148.764	50.3605	1.05802	1.4749	0.694013	1.55428	2.03264	1.19603	0.786475	0.651801	0.227684	2.60172	4.87042	1.5358	0.937523	0.612977	0.54326	2.87509	5.5791	1.36955	AT3G20240.1	70.38	287		Mitochondrial substrate carrier family protein
triplet_3542	32.1921	45.1566	45.354	26.8279	54.0601	47.9376	40.6189	73.011	48.2377	53.9223	64.1257	43.7073	61.7534	60.6537	26.1617	80.2035	35.1325	42.2884	52.5823	43.2014	20.4295	0.83839	1.1929	1.05574	1.25388	1.60348	1.06221	1.65468	1.41097	0.964476	1.89061	1.33575	0.585961	2.44647	0.782825	0.933865	1.61431	0.95764	0.462301	AT2G30920.1	75	216	ATCOQ3, EMB3002, COQ3	coenzyme Q 3
triplet_4034	261.479	195.926	186.96	271.452	235.445	188.301	275.539	305.636	183.172	305.004	249.894	219.912	173.494	125.498	72.8454	183.632	163.174	134.045	172.505	102.399	77.7963	1.038	1.20068	1.00714	1.05357	1.55711	0.97985	1.16582	1.27405	1.17532	0.664793	0.642363	0.392879	0.703416	0.83368	0.718479	0.661024	0.525065	0.419219	AT5G26850.4	46.48	1009		Uncharacterized protein
triplet_2807	128.431	96.2055	134.729	111.577	93.3904	124.923	158.068	106.292	135.031	52.3524	43.0308	51.4737	225.142	189.25	225.289	115.318	64.4807	108.445	232.37	227.042	248.002	0.869778	0.97104	0.92775	1.22898	1.10376	1.00222	0.412207	0.452967	0.386606	1.7472	1.95719	1.66722	0.898688	0.673632	0.806351	1.80304	2.34598	1.83456	AT3G51650.1	43.2	743		unknown protein; BEST Arabidopsis thaliana protein match is: unknown protein (TAIR:AT3G51640.1); Has 27645 Blast hits to 15097 proteins in 1246 species: Archae - 44; Bacteria - 3367; Metazoa - 10036; Fungi - 2690; Plants - 1205; Viruses - 196; Other Eukaryotes - 10107 (source: NCBI BLink).
triplet_2992	45.9052	39.8269	56.0048	37.2949	38.638	46.8825	76.4646	71.6352	209.528	33.7094	49.2606	155.258	47.8504	46.5268	177.245	52.2867	103.4	338.603	39.994	45.7793	139.927	0.816432	0.97088	0.839972	1.65151	1.7791	3.69316	0.73999	1.23107	2.74114	1.04147	1.16411	3.12684	1.13605	2.55714	5.95743	0.873975	1.1458	2.47219	AT1G11755.1	42.23	251	LEW1	Undecaprenyl pyrophosphate synthetase family protein
triplet_4015	91.8319	74.1426	103.838	66.2056	56.2491	65.447	57.3784	85.5979	151.064	43.9182	48.5239	62.9604	56.1852	82.9191	132.81	69.3776	76.9097	99.9401	71.1801	126.247	237.119	0.72395	0.761872	0.633806	0.628862	1.15245	1.45046	0.483867	0.659066	0.610087	0.616008	1.1168	1.27634	0.758119	1.03682	0.962818	0.777536	1.69341	2.2713	AT5G11270.1	59.65	171	OCP3	overexpressor of cationic peroxidase 3
triplet_4005	42.4055	55.1915	59.524	56.8963	54.9854	78.858	78.3378	77.041	115.161	32.6274	34.8056	52.279	65.6888	99.78	73.8133	39.8006	42.5068	49.5096	87.6249	99.1986	87.079	1.33385	0.996332	1.31944	1.82783	1.38884	1.91926	0.774727	0.637207	0.880297	1.53641	1.79351	1.23609	0.939987	0.774261	0.834539	2.04179	1.78317	1.45528	AT5G64813.1	63.32	349	LIP1	Ras-related small GTP-binding family protein
triplet_3349	95.5456	133.602	103.73	83.4475	108.865	102.669	100.669	136.122	115.156	132.144	147.873	133.449	257.386	283.745	175.256	163.452	189.532	187.082	204.797	220.476	128.811	0.874691	0.816222	0.989872	1.05307	1.01872	1.1091	1.37908	1.10602	1.28377	2.67631	2.11546	1.68296	1.70337	1.41552	1.79587	2.1316	1.64541	1.23948	AT5G47540.1	75.96	337		Mo25 family protein
triplet_871	51.4363	39.3806	55.296	49.6247	34.9285	49.5991	62.9651	44.4259	63.0482	34.1252	19.9642	21.5747	90.0773	42.9233	53.6324	39.0746	12.241	25.8952	80.2348	36.3492	46.949	0.965452	0.889746	0.898804	1.21986	1.12494	1.1377	0.669863	0.519164	0.401	1.73691	1.08773	0.97045	0.764253	0.327906	0.477747	1.54921	0.924929	0.851729	AT3G48195.1	55.44	496		Phox (PX) domain-containing protein
triplet_4187	256.516	243.305	339.533	376.726	296.688	383.515	346.652	329.731	338.015	334.426	168.112	254.07	622.698	321.398	333.176	756.749	286.154	317.378	468.599	182.272	226.986	1.4668	1.21851	1.12916	1.35002	1.35376	0.995543	1.30254	0.692217	0.749031	2.42198	1.31965	0.981332	2.94253	1.17539	0.934939	1.82357	0.750175	0.669496	AT3G52430.1	36.18	351	PAD4, ATPAD4	alpha/beta-Hydrolases superfamily protein
triplet_3001	210.54	269.43	293.746	232.309	307.041	311.413	296.743	306.994	385.932	213.936	309.651	351.616	277.975	304.294	640.48	222.004	294.559	383.262	207.619	211.488	527.262	1.10291	1.13908	1.05994	1.4075	1.13891	1.31276	1.01606	1.14873	1.19634	1.31878	1.12892	2.17638	1.05419	1.09292	1.3037	0.986193	0.785741	1.79226	AT3G13930.1	72.94	436		Dihydrolipoamide acetyltransferase, long form protein
triplet_3296	159.814	114.469	143.941	187.607	151.254	189.184	288.613	257.375	302.732	107.472	120.448	180.881	312.014	287.224	362.094	148.051	191.048	246.488	280.109	248.245	318.833	1.17283	1.31858	1.31215	1.80092	2.23762	2.09556	0.674519	1.05178	1.25487	1.94643	2.49613	2.50512	0.926855	1.6632	1.70751	1.74804	2.15855	2.20665	AT5G08560.2	56.69	598		transducin family protein / WD-40 repeat family protein
triplet_4134	245.704	314.665	225.762	198.469	237.168	184.842	302.163	70.4348	149.996	196.085	366.401	161.077	284.866	90.2536	109.715	199.916	197.788	216.533	181.739	36.5116	98.9932	0.808536	0.754498	0.819546	1.22885	0.2263	0.665879	0.798872	1.1639	0.714742	1.15874	0.289084	0.488243	0.814399	0.629742	0.959299	0.740721	0.118834	0.44096	AT1G60690.1	58.82	340		NAD(P)-linked oxidoreductase superfamily protein
triplet_1550	47.8821	67.0416	53.6184	30.3666	63.1798	47.2668	41.6642	81.8385	65.8299	42.4041	93.658	35.2822	21.9501	34.5968	29.8319	26.8854	102.061	38.0756	16.5069	54.7473	35.6728	0.641678	0.943243	0.883709	0.872798	1.21747	1.22358	0.887934	1.39118	0.664286	0.4695	0.523162	0.564496	0.570463	1.51467	0.715429	0.358147	0.819312	0.671437	AT1G04190.1	67.6	321	TPR3	Tetratricopeptide repeat (TPR)-like superfamily protein
triplet_1108	410.661	294.898	344.896	497.487	399.242	470.198	598.701	430.405	465.32	725.143	512.865	612.32	960.471	687.368	898.068	791.308	619.639	784.563	1130.2	807.189	1181.93	1.21092	1.35263	1.36225	1.45678	1.45795	1.34815	1.76393	1.73663	1.77313	2.33559	2.32637	2.59924	1.92466	2.09748	2.27109	2.74789	2.73131	3.41991	AT1G17280.2	55.03	169	UBC34	ubiquitin-conjugating enzyme 34
triplet_4706	114.6	137.78	159.734	131.281	167.407	169.448	206.13	301.932	203.929	163.773	195.005	159.398	274.499	444.039	358.019	234.057	227.069	188.515	248.245	310.252	304.124	1.1443	1.21348	1.06044	1.79178	2.18282	1.27496	1.42537	1.41234	0.997907	2.3832	3.20679	2.23362	2.03336	1.64338	1.17906	2.15609	2.24277	1.89832	AT2G29560.1	63.92	474	ENOC	cytosolic enolase
triplet_1068	51.6737	58.9072	42.0978	67.9901	65.2171	46.688	16.6945	36.1739	13.9266	19.8671	21.1494	11.9855	38.6591	45.1102	21.0713	21.2191	29.0057	20.9767	56.5104	58.1397	27.7424	1.30976	1.10533	1.10651	0.335926	0.620524	0.346343	0.396157	0.369728	0.301304	0.752921	0.769694	0.512122	0.421825	0.500869	0.509925	1.09182	0.987188	0.666912	AT2G34190.1	75.81	525		Xanthine/uracil permease family protein
triplet_831	55.3253	39.5656	55.2765	78.7071	47.1743	59.7317	43.1474	44.3476	48.5515	86.4438	59.7024	44.8644	95.3347	73.8626	96.3788	93.3133	96.1893	63.997	46.0947	29.2759	55.6146	1.41512	1.18756	1.07917	0.783794	1.11788	0.880501	1.55248	1.4964	0.814983	1.71033	1.84547	1.73036	1.67444	2.39585	1.15496	0.83612	0.746345	1.00601	AT2G28380.1	53.62	304	DRB2	dsRNA-binding protein 2
triplet_3563	332.968	256.183	355.978	416.179	226.123	411.983	610.103	299.567	714.469	441.759	291.078	319.685	586.414	236.786	423.662	533.923	249.83	345.025	446.763	274.396	511.852	1.24916	0.883118	1.15688	1.82983	1.16869	2.00424	1.32575	1.13568	0.898331	1.75889	0.924577	1.1896	1.60172	0.975295	0.969315	1.34074	1.07081	1.43665	AT4G10850.1	51.22	246	SWEET7, AtSWEET7	Nodulin MtN3 family protein
triplet_4369	21.6829	17.3597	15.3506	13.3582	11.3748	14.1924	17.0725	15.8242	12.9451	13.8395	33.0695	12.2071	13.99	41.195	20.7755	34.0508	66.8067	18.5964	28.1734	94.5563	37.2876	0.632997	0.67402	0.929168	0.796748	0.916368	0.852883	0.654217	1.85567	0.807746	0.660851	2.29824	1.33179	1.54525	3.69324	1.19851	1.28614	5.20468	2.34166	AT5G13340.1	66.25	80		unknown protein; FUNCTIONS IN: molecular_function unknown; INVOLVED IN: biological_process unknown; LOCATED IN: chloroplast; BEST Arabidopsis thaliana protein match is: unknown protein (TAIR:AT1G10890.1); Has 1807 Blast hits to 1807 proteins in 277 species: Archae - 0; Bacteria - 0; Metazoa - 736; Fungi - 347; Plants - 385; Viruses - 0; Other Eukaryotes - 339 (source: NCBI BLink).
triplet_3621	1013.53	929.637	1290.01	1171.35	1041.83	1469.13	962.367	962.807	1061.58	1016.29	788.479	1122.55	1608.7	1996.6	1393.49	998.311	964.91	1235.01	1094.11	1417.78	1137.33	1.15556	1.12055	1.13875	0.949571	1.03564	0.823065	1.00272	0.848321	0.870291	1.58664	2.14649	1.08016	0.985	1.0379	0.957396	1.07943	1.52453	0.881742	AT3G08590.2	84.12	554		Phosphoglycerate mutase, 2,3-bisphosphoglycerate-independent
triplet_1891	163.174	204.142	146.975	165.292	224.284	160.912	151.59	167.069	164.603	61.9612	314.638	111.832	82.2023	125.92	87.0502	82.9013	556.762	141.431	44.7524	126.622	70.044	1.0129	1.09819	1.09418	0.929441	0.819281	1.11912	0.383504	1.53863	0.762505	0.506794	0.618692	0.595034	0.511052	2.7189	0.962532	0.278683	0.622114	0.480108	AT3G62360.1	51.71	526		Carbohydrate-binding-like fold
triplet_4211	177.265	135.496	127.724	151.783	108.545	152.036	197.864	89.7811	164.724	157.966	105.815	107.213	89.8017	86.618	44.2059	104.58	56.1752	52.294	115.682	83.074	57.4735	0.857053	0.80255	1.18887	1.11555	0.665082	1.28744	0.891738	0.782553	0.840662	0.509364	0.641908	0.351185	0.592263	0.418878	0.414019	0.654542	0.615944	0.454256	AT5G45290.1	50	150		RING/U-box superfamily protein
triplet_1660	1057.91	867.221	1199.85	1657.23	1535.52	2041.39	480.759	426.559	566.24	412.813	262.555	205.429	389.479	405.103	1161.43	336.562	311.445	431.46	535.559	352.169	850.548	1.56597	1.76974	1.70079	0.454956	0.492454	0.472367	0.39079	0.303558	0.171903	0.368754	0.467741	0.968012	0.318781	0.359868	0.360129	0.506707	0.406773	0.709124	AT4G21410.1	39.55	660	CRK29	cysteine-rich RLK (RECEPTOR-like protein kinase) 29
triplet_4238	81.3904	75.1463	104.317	264.556	192.826	251.572	265.735	40.2391	240.098	277.168	74.1645	201.826	349.12	36.7863	236.107	456.517	108.437	517.389	422.23	50.8799	421.603	3.22314	2.54544	2.39821	3.23746	0.541577	2.28926	3.37621	0.987108	1.92587	4.24953	0.496233	2.25137	5.55303	1.43719	4.92218	5.13689	0.68132	4.01268	AT2G01480.1	74.65	434		O-fucosyltransferase family protein
triplet_1317	121.636	100.318	87.669	93.4801	92.6218	64.881	109.882	111.679	71.9488	89.8524	122.798	111.638	47.9673	63.2717	44.4818	129.86	116.277	116.385	67.0789	71.1544	50.0137	0.770409	0.924041	0.742999	0.904153	1.11213	0.82271	0.740828	1.22188	1.27032	0.399289	0.634358	0.512939	1.06706	1.15752	1.32385	0.555129	0.712159	0.575328	AT1G22060.1	33.89	1316		LOCATED IN: vacuole; EXPRESSED IN: 23 plant structures; EXPRESSED DURING: 13 growth stages; BEST Arabidopsis thaliana protein match is: FBD, F-box and Leucine Rich Repeat domains containing protein (TAIR:AT1G22000.1); Has 84739 Blast hits to 38714 proteins in 2257 species: Archae - 1436; Bacteria - 11314; Metazoa - 40747; Fungi - 7706; Plants - 4675; Viruses - 308; Other Eukaryotes - 18553 (sourc…
triplet_2253	46.05	46.9436	64.0653	30.7471	34.1679	58.0905	23.8304	21.1344	51.3613	58.8155	54.6113	86.2213	43.6341	26.3356	59.4931	26.1438	37.9277	56.5352	23.5662	22.0614	46.9751	0.674751	0.733526	0.908173	0.527745	0.461676	0.804751	1.27132	1.15993	1.34052	0.948652	0.570161	0.92973	0.576914	0.811947	0.884269	0.522128	0.481011	0.737339	AT1G64350.1	61.48	270	SEH1H	Transducin/WD40 repeat-like superfamily protein
triplet_3733	183.736	250.63	254.434	167.46	235.465	230.942	284.337	346.419	387.145	324.427	511.873	618.734	444.7	553.17	734.227	378.97	497.809	769.283	388.592	533.872	829.981	0.911894	0.939732	0.908031	1.54456	1.38067	1.51955	1.76157	2.0382	2.4262	2.41263	2.20232	2.87834	2.05682	1.98231	3.01558	2.10891	2.12563	3.25321	AT5G54730.1	40.08	726	ATATG18F, ATG18F, G18F	homolog of yeast autophagy 18 (ATG18) F
triplet_2577	144.734	121.683	168.589	244.034	157.485	395.988	194.278	182.175	327.219	278.804	348.215	1237.35	298.288	306.759	716.608	301.253	441.242	1097.24	262.549	252.388	539.794	1.68137	1.29183	2.34088	1.33996	1.49308	1.93538	1.91995	2.84649	7.30206	2.05366	2.50858	4.23145	2.074	3.60477	6.4759	1.80842	2.06539	3.18885	AT1G19110.1	47.2	625		inter-alpha-trypsin inhibitor heavy chain-related
triplet_3272	80.4095	81.7487	111.489	73.824	86.545	124.346	144.644	160.194	241.347	174.001	212.369	323.177	228.967	253.159	345.896	203.389	162.552	292.38	191.531	169.665	319.292	0.919106	1.05796	1.1143	1.78903	1.94799	2.15441	2.14964	2.57851	2.88186	2.82482	3.07146	3.08383	2.51062	1.97649	2.60809	2.36496	2.06245	2.84733	AT5G05360.1	63.64	99		unknown protein; INVOLVED IN: biological_process unknown; LOCATED IN: chloroplast; BEST Arabidopsis thaliana protein match is: unknown protein (TAIR:AT2G38450.1); Has 84 Blast hits to 84 proteins in 24 species: Archae - 0; Bacteria - 8; Metazoa - 0; Fungi - 0; Plants - 73; Viruses - 0; Other Eukaryotes - 3 (source: NCBI BLink).
triplet_2366	72.2407	62.0543	52.0169	70.7617	45.2337	51.3049	2.21642	56.7996	4.40866	48.8982	593.576	35.3572	10.9715	543.336	15.0133	15.7137	753.561	14.7261	5.18176	139.875	3.64871	0.979806	0.733237	0.986571	0.0439157	0.916664	0.102018	0.68129	9.42958	0.685767	0.163455	8.63281	0.302042	0.228203	11.9668	0.296625	0.0844033	2.23418	0.0876835	AT4G03390.1	57.24	297	SRF3	STRUBBELIG-receptor family 3
triplet_860	284.996	206.048	237.197	249.589	201.698	221.96	336.605	358.899	377.4	142.191	97.0491	121.832	159.261	356.913	215.76	124.679	96.3661	114.429	187.501	312.166	164.382	0.876198	0.97899	0.93603	1.18045	1.73824	1.5886	0.500674	0.473557	0.515675	0.560362	1.72865	0.910001	0.439443	0.470259	0.484596	0.659102	1.51253	0.694309	AT1G33230.1	73.21	265		TMPIT-like protein
triplet_1706	446.306	416.825	575.825	414.052	431.762	598.563	685.142	643.899	972.884	208.628	224.515	452.035	392.634	467.51	457.717	197.299	240.125	361.957	270.379	463.11	421.045	0.927894	1.03575	1.03942	1.53394	1.54347	1.68835	0.468647	0.539736	0.785393	0.880012	1.12131	0.795244	0.44332	0.577097	0.629233	0.606697	1.11078	0.731669	AT3G25220.1	84	125	FKBP15-1	FK506-binding protein 15 kD-1
triplet_3768	2.46e-17	0.265284	0.380339	2.46e-17	2.46e-17	2.46e-17	2.46e-17	2.46e-17	2.46e-17	0.245264	0.819868	22.4317	2.46e-17	0.38972	4.01112	0.348161	2.46e-17	64.6379	2.46e-17	0.49665	0.993785	1	0.790337	0.72446	1	0.790337	0.72446	1.24526	1.43831	16.9753	1	1.09835	3.63035	1.34816	0.790337	47.5521	1	1.18286	1.44442	AT2G30820.2	78	50		unknown protein; BEST Arabidopsis thaliana protein match is: unknown protein (TAIR:AT1G06660.1); Has 35333 Blast hits to 34131 proteins in 2444 species: Archae - 798; Bacteria - 22429; Metazoa - 974; Fungi - 991; Plants - 531; Viruses - 0; Other Eukaryotes - 9610 (source: NCBI BLink).
triplet_4315	0.265284	0.380339	2.46e-17	0.291126	2.46e-17	0.291126	2.46e-17	2.46e-17	0.48869	0.819868	2.46e-17	2.46e-17	1.95089	6.06639	9.57016	0.997769	9.3392	1.94367	8.07942	22.3081	55.3335	1.02042	0.72446	1.29113	0.790337	0.72446	1.48869	1.43831	0.72446	1	2.33219	5.11931	10.5702	1.57891	7.49034	2.94367	7.1758	16.8858	56.3335	AT3G14690.1	53.28	488	CYP72A15	cytochrome P450, family 72, subfamily A, polypeptide 15
triplet_4750	177.706	197.914	245.589	135.934	165.658	272.234	184.171	244.732	422.245	85.7174	341.248	174.658	244.59	465.495	369.198	116.728	823.309	229.137	313.178	590.989	413.164	0.766253	0.837839	1.10806	1.03618	1.23537	1.7164	0.485251	1.72058	0.712353	1.37427	2.34521	1.50127	0.658782	4.14405	0.933283	1.75807	2.9761	1.67957	AT1G17110.1	71.02	352	UBP15	ubiquitin-specific protease 15
triplet_623	79.5457	110.126	100.223	73.8194	115.072	111.018	145.2	197.735	181.526	124.293	229.104	179.086	112.917	211.677	194.868	113.762	188.483	228.2	72.4816	155.442	164.04	0.928906	1.0445	1.10665	1.81511	1.78837	1.80321	1.55555	2.07065	1.77911	1.41432	1.91384	1.93502	1.42481	1.70512	2.26431	0.912298	1.40779	1.63047	AT4G13640.1	59.2	174	UNE16	Homeodomain-like superfamily protein
triplet_1021	74.3845	82.6219	59.6241	103.47	83.5676	39.7291	207.986	125.103	68.6671	66.1262	83.9553	46.9315	54.7616	49.124	29.2294	84.5692	67.5702	39.5078	81.4437	68.4486	35.3309	1.38583	1.01131	0.671831	2.77227	1.50801	1.14917	0.890451	1.01594	0.790635	0.739696	0.599412	0.498637	1.1351	0.820003	0.66818	1.09364	0.830507	0.599282	AT5G27740.1	76.27	354	EMB161, EMB2775, EMB251, RFC3	ATPase family associated with various cellular activities (AAA)
triplet_463	766.114	555.254	608.873	722.312	544.778	607.687	611.854	770.74	923.827	630.236	416.196	665.857	1074.03	1144.79	1744.3	836.557	544.672	959.483	1040.69	1204.58	1957.11	0.9429	0.981168	0.998055	0.798909	1.38739	1.51643	0.82287	0.750011	1.09344	1.40139	2.05983	2.86174	1.09183	0.980978	1.57489	1.35793	2.16733	3.21068	AT4G14210.1	81.82	550	PDS3, PDS, PDE226	phytoene desaturase 3
triplet_69	119.104	164.626	152.606	180.791	227.054	206.252	190.867	249.305	305.978	307.93	222.538	318.11	470.588	490.174	668.448	405.206	300.741	412.117	438.715	420.729	581.083	1.51362	1.37693	1.34924	1.59751	1.51127	1.99848	2.57219	1.34966	2.07745	3.9265	2.96557	4.35821	3.38212	1.82183	2.68946	3.66112	2.54628	3.78945	AT3G14590.2	53.31	634	NTMC2TYPE6.2, NTMC2T6.2	Calcium-dependent lipid-binding (CaLB domain) family protein
triplet_923	443.618	321.625	399.711	347.462	277.001	353.332	159.019	167.119	200.991	503.032	345.575	493.784	523.21	240.116	424.666	818.73	554.81	828.663	469.137	297.248	482.27	0.783734	0.861683	0.88426	0.359903	0.521095	0.504081	1.13363	1.07423	1.23477	1.17901	0.747355	1.06228	1.84367	1.72277	2.07048	1.0574	0.924439	1.20603	AT1G52510.1	78.33	323		alpha/beta-Hydrolases superfamily protein
triplet_4128	259.342	187.982	207.449	262.445	187.812	226.198	206.595	168.632	188.03	104.888	175.189	122.814	285.902	305.898	330.762	123.304	185.439	141.496	275.055	364.901	351.209	1.01192	0.999104	1.08995	0.797394	0.897612	0.906841	0.406727	0.93231	0.593978	1.10202	1.62395	1.59158	0.477465	0.986546	0.683602	1.06035	1.93617	1.68967	AT1G70620.3	34.29	315		cyclin-related
triplet_1178	220.379	278.074	303.717	202.692	281.16	336.914	170.565	204.412	393.202	131.503	106.065	209.621	147.405	118.59	361.193	133.597	118.222	253.846	119.558	128.011	350.934	0.920102	1.01106	1.10894	0.774984	0.736048	1.29367	0.598532	0.383645	0.691201	0.670364	0.428527	1.18862	0.607992	0.427208	0.836336	0.544576	0.462284	1.15495	AT1G67490.1	60.37	767	GCS1, KNF	glucosidase 1
triplet_3434	4.00612	2.6378	3.51616	1.23775	1.90413	24.6406	2.44949	1.72551	40.7024	1.60684	3.5318	5.26954	0.082221	1.16791	7.88912	0.356999	0.997769	7.87403	0.544824	2.46e-17	7.82507	0.447003	0.798319	5.67752	0.689055	0.749219	9.23403	0.520731	1.24575	1.38825	0.21618	0.595939	1.96829	0.271068	0.549169	1.96495	0.308587	0.274891	1.95411	AT3G19570.2	44.95	198	SCO3, QWRF1	Family of unknown function (DUF566)
triplet_2277	33.1979	30.7006	23.8704	39.5465	27.9071	19.8754	19.0631	32.8788	15.4005	307.535	64.6786	31.3658	36.5582	17.5166	11.4867	1031.93	49.7075	17.9631	65.2057	28.5383	18.1466	1.18564	0.911881	0.839369	0.586678	1.06871	0.659438	9.02207	2.07184	1.30138	1.09826	0.584108	0.502072	30.2046	1.59958	0.762478	1.93596	0.93179	0.769856	AT5G43130.1	56.77	303	TAF4, TAF4B	TBP-associated factor 4
triplet_510	79.6912	62.2275	57.6978	97.553	54.028	56.0905	78.7053	41.9634	32.0012	68.0217	53.699	40.0747	77.6078	51.5314	28.177	70.7363	47.7789	42.2051	94.3974	66.2156	41.8804	1.22136	0.870318	0.972617	0.987781	0.679506	0.562222	0.85538	0.865115	0.699766	0.974181	0.830832	0.497071	0.889023	0.771483	0.736059	1.18225	1.06308	0.730529	AT5G08120.1	37.5	288	MPB2C	movement protein binding protein 2C
triplet_602	113.917	82.643	105.626	98.2807	82.7931	102.42	121.836	131.361	134.995	165.639	97.3185	170.922	196.164	211.026	356.873	178.857	125.45	199.98	228.895	221.188	334.618	0.863934	1.00179	0.969931	1.06891	1.58245	1.27544	1.45008	1.17545	1.61239	1.71571	2.53489	3.35635	1.5651	1.51178	1.88491	2.00053	2.65639	3.14763	AT4G10970.4	35.23	176		unknown protein; FUNCTIONS IN: molecular_function unknown; INVOLVED IN: biological_process unknown; LOCATED IN: cellular_component unknown; EXPRESSED IN: 25 plant structures; EXPRESSED DURING: 14 growth stages; BEST Arabidopsis thaliana protein match is: unknown protein (TAIR:AT4G23910.2); Has 30201 Blast hits to 17322 proteins in 780 species: Archae - 12; Bacteria - 1396; Metazoa - 17338; Fungi …
triplet_2177	2.46896	3.76488	2.65552	2.94709	16.5822	3.56127	2.31674	23.0494	4.88579	6.11856	7.85745	1.79463	5.42988	122.585	32.0228	2.1354	8.30853	4.16128	3.93936	16.0682	7.56236	1.13783	3.68995	1.24778	0.956119	5.04722	1.61011	2.05207	1.8589	0.764496	1.85355	25.9366	9.03368	0.903846	1.95357	1.41191	1.42388	3.58209	2.34231	AT4G23180.1	44.2	647	CRK10, RLK4	cysteine-rich RLK (RECEPTOR-like protein kinase) 10
triplet_564	843.083	613.595	701.793	1073.24	876.524	1095.16	2051.92	1565.51	1889.54	1346.43	890.592	1254	966.664	457.688	1104.5	1741.49	833.463	1760.71	1021.79	562.476	1487.12	1.27268	1.42781	1.55972	2.43213	2.54885	2.69004	1.59633	1.4507	1.78573	1.14641	0.746326	1.57301	2.06435	1.35775	2.50673	1.21171	0.916825	2.11744	AT2G32260.1	79.92	244	ATCCT1, CCT1	phosphorylcholine cytidylyltransferase
triplet_848	391.258	284.867	350.188	440.583	581.169	386.903	547.951	590.386	383.579	349.548	523.85	307.077	455.869	432.701	412.839	353.297	590.77	348.034	359.273	427.558	329.952	1.12575	2.0365	1.10455	1.39947	2.06874	1.09508	0.893669	1.83599	0.877241	1.16472	1.51714	1.1784	0.903226	2.07009	0.993866	0.91846	1.49915	0.942379	AT5G19990.1	96.39	388	RPT6A, ATSUG1	regulatory particle triple-A ATPase 6A
triplet_2670	60.4455	50.3783	69.49	39.5717	41.0804	49.2438	43.2524	16.0514	51.0481	59.0086	45.8118	63.841	26.4483	27.6884	37.5887	42.0811	41.2819	46.3993	18.5471	13.2339	27.8313	0.660287	0.819031	0.712779	0.720189	0.331879	0.738375	0.976615	0.911121	0.919861	0.446709	0.558376	0.547435	0.701127	0.822953	0.672426	0.318121	0.277041	0.409012	AT3G12670.1	76.01	571	emb2742	CTP synthase family protein
triplet_3004	21.6548	24.1342	30.0734	16.2221	18.9269	25.3822	17.8834	13.0063	12.7805	20.6568	25.3086	41.1043	12.4439	17.6616	35.89	10.4743	13.4753	21.308	17.8629	18.8512	18.9383	0.760197	0.792821	0.849028	0.833529	0.557261	0.443484	0.95595	1.04672	1.355	0.593423	0.742481	1.18719	0.506487	0.57592	0.717915	0.832624	0.789809	0.641654	AT4G14790.1	71.49	477	ATSUV3, EDA15	ATP-dependent RNA helicase, mitochondrial (SUV3)
triplet_1926	128.274	99.6782	93.2601	111.962	100.861	94.127	161.6	143.013	107.036	61.5467	40.6226	67.5227	261.79	136.589	184.04	93.7971	44.6061	113.868	246.037	127.766	199.185	0.873819	1.01175	1.0092	1.2578	1.43042	1.14615	0.483831	0.413423	0.726953	2.03282	1.36662	1.96308	0.733305	0.452988	1.21863	1.91096	1.27898	2.12376	AT3G17970.1	56.66	473	atToc64-III, TOC64-III	translocon at the outer membrane of chloroplasts 64-III
triplet_2503	263.992	209.624	287.795	335.164	353.348	368.311	301.365	288.32	382.927	107.529	249.697	303.665	340.139	719.396	994.032	148.752	512.628	354.083	300.071	545.656	798.65	1.26858	1.68237	1.2788	1.14103	1.37363	1.32941	0.409556	1.19025	1.05496	1.28735	3.42029	3.44547	0.56512	2.4386	1.22954	1.13615	2.59541	2.76892	AT5G51640.1	66.2	361	YLS7, TBL17	Plant protein of unknown function (DUF828)
triplet_2947	83.9059	88.5679	64.3308	85.7491	105.7	62.8663	107.593	102.859	53.7572	164.903	161.654	61.2912	209.256	217.489	118.018	70.0908	88.4329	20.8593	197.751	158.407	87.1101	1.02171	1.19127	0.977583	1.27898	1.15956	0.838153	1.95397	1.81599	0.953473	2.47634	2.43937	1.82178	0.83729	0.998493	0.334594	2.34083	1.77974	1.34868	AT1G55590.1	43.14	554		RNI-like superfamily protein
triplet_49	179.766	221.075	246.778	247.845	260.415	309.822	493.236	594.767	605.72	253.826	366.616	414.28	310.528	373.251	459.731	340.822	503.25	540.581	231.313	331.904	410.095	1.37662	1.17715	1.25444	2.73412	2.68272	2.44864	1.4097	1.65537	1.67602	1.72338	1.68524	1.85945	1.89097	2.27062	2.18575	1.28516	1.49906	1.65913	AT4G38520.2	69.41	389		Protein phosphatase 2C family protein
triplet_1028	2.57172	2.22729	3.42065	37.1327	1.54161	6.97314	21.0036	1.30133	0.416244	11.8116	2.61924	2.66918	3.97694	1.32819	0.436098	2.46e-17	2.1354	0.979968	0.993785	0.490784	0.490784	10.6763	0.787538	1.80361	6.1605	0.713085	0.32037	3.58694	1.12145	0.830009	1.39343	0.721408	0.324861	0.279977	0.971529	0.44789	0.558214	0.461931	0.337232	AT1G05675.1	51.95	231		UDP-Glycosyltransferase superfamily protein
triplet_1216	314.852	229.723	231.816	558.73	282.888	270.286	423.163	330.304	315.266	446.844	259.01	241.023	1053.58	523.93	903.907	645.787	302.924	313.604	979.518	460.822	913.839	1.77212	1.23043	1.16524	1.34291	1.43594	1.35844	1.41789	1.12694	1.03955	3.33883	2.27516	3.88679	2.04775	1.31727	1.3513	3.10436	2.00163	3.92945	AT2G43410.4	34.16	849	FPA	RNA binding
triplet_3470	97.8249	76.0249	71.1918	77.7304	55.0384	61.6486	91.0667	59.4093	73.6569	55.4083	31.0449	48.4349	77.7258	51.2019	69.1067	35.8359	20.6596	26.9995	70.8459	53.7132	60.1484	0.796666	0.727536	0.867807	0.931614	0.784283	1.03415	0.57079	0.416033	0.684771	0.796619	0.677728	0.971116	0.372739	0.281202	0.387848	0.727003	0.710331	0.847026	AT1G52520.1	37.9	620	FRS6	FAR1-related sequence 6
triplet_1652	337.191	274.911	376.589	288.244	258.425	360.851	416.024	340.578	505.153	417.638	551.424	500.734	585.208	684.529	753.612	544.122	769.333	688.232	601.535	800.289	872.936	0.855268	0.940247	0.95832	1.2331	1.238	1.34049	1.23788	2.00218	1.32878	1.73337	2.4846	1.9985	1.61188	2.79196	1.82535	1.78164	2.90416	2.31452	AT4G30790.1	46.13	1151		INVOLVED IN: autophagy; EXPRESSED IN: 24 plant structures; EXPRESSED DURING: 15 growth stages; CONTAINS InterPro DOMAIN/s: Autophagy-related protein 17 (InterPro:IPR007240), Autophagy-related protein 11 (InterPro:IPR019460); Has 8793 Blast hits to 6268 proteins in 570 species: Archae - 89; Bacteria - 657; Metazoa - 4844; Fungi - 808; Plants - 441; Viruses - 15; Other Eukaryotes - 1939 (source: NC…
triplet_1559	133.759	146.872	107.086	315.76	312.71	348.364	84.3221	89.2469	113.313	235.005	326.366	290.375	46.6852	37.8353	40.4393	270.71	317.599	268.124	82.5302	73.6904	89.1017	2.35057	2.1215	3.23227	0.633146	0.610303	1.05761	1.75131	2.21384	2.69576	0.353855	0.262628	0.383391	2.01626	2.15456	2.4899	0.619849	0.505101	0.833609	AT1G06410.1	70.5	722	ATTPS7, TPS7, ATTPSA	trehalose-phosphatase/synthase 7
triplet_324	230.872	316.053	272.574	232.219	287.469	263.327	210.663	265.975	265.576	176.947	321.617	208.049	543.808	572.592	447.074	189.788	230.584	197.599	233.822	303.394	251.545	1.00581	0.909845	0.966199	0.912847	0.842053	0.974422	0.767435	1.01755	0.76414	2.34961	1.80914	1.63786	0.822818	0.730428	0.725943	1.01272	0.960076	0.923135	AT1G05940.1	72.02	486	CAT9	cationic amino acid transporter 9
triplet_4523	1937.39	1778.47	1416.96	1939.89	1796.86	1097.2	1767.47	1192.82	1101.45	3293.13	2767.56	1824.54	5221.28	2430.44	986.808	3633.17	2152.09	1441.71	2068.69	831.317	308.252	1.00129	1.01033	0.774493	0.912341	0.670885	0.777486	1.69941	1.55584	1.28744	2.69413	1.36639	0.696638	1.87484	1.20996	1.01745	1.06774	0.467734	0.218096	AT2G47400.1	66.67	87	CP12-1, CP12	CP12 domain-containing protein 1
triplet_44	71.2331	51.849	68.016	82.3594	61.4601	122.628	667.723	935.112	1863.54	37.6053	17.6789	37.6055	25.1068	56.1164	56.0385	47.2232	34.4758	28.4216	71.1494	123.417	173.501	1.15403	1.18186	1.79129	9.25785	17.7129	27.0161	0.534454	0.35344	0.559371	0.361424	1.08075	0.826454	0.667605	0.671267	0.426301	0.998841	2.35419	2.52842	AT3G14350.1	57.27	681	SRF7	STRUBBELIG-receptor family 7
triplet_2762	662.685	811.936	593.829	906.341	1061.05	709.171	406.192	483.548	373.745	660.384	733.077	565.797	1402.47	1305.61	1219.62	678.406	762.581	718.363	1238.98	1244.09	1282.75	1.36713	1.30644	1.19391	0.613532	0.596046	0.630004	0.996533	0.902994	0.952873	2.11466	1.60727	2.05206	1.02369	0.939287	1.20936	1.86833	1.5316	2.15819	AT5G23110.1	53.35	4780		Zinc finger, C3HC4 type (RING finger) family protein
triplet_3013	32.7849	34.1179	24.702	20.486	35.3105	18.5285	40.5082	33.5508	24.1591	24.4487	35.7543	26.0305	46.3606	87.9269	55.9559	29.1125	32.4811	17.4543	46.9871	74.775	45.1859	0.635964	1.03396	0.759804	1.2286	0.983849	0.978878	0.753257	1.0466	1.05169	1.40183	2.53224	2.21601	0.891299	0.953391	0.718009	1.42037	2.15773	1.79698	AT1G54150.1	37.07	348		E3 Ubiquitin ligase family protein
triplet_2142	455.465	614.565	622.484	298.917	429.288	450.036	314.073	394.445	459.622	346.391	566.629	422.03	408.449	532.085	559.337	272.528	470.74	221.618	390.124	415.757	547.241	0.657042	0.699013	0.723412	0.690246	0.642411	0.738787	0.761047	0.922127	0.678493	0.896999	0.866009	0.898719	0.59923	0.766354	0.357055	0.856854	0.677032	0.879319	AT5G35560.1	51.66	842		DENN (AEX-3) domain-containing protein
triplet_3125	39.5825	28.7164	31.3152	31.8133	14.8142	27.3733	112.83	8.01072	9.87249	71.923	35.2768	29.2484	144.483	18.2956	20.4881	91.3319	34.1181	50.611	172.003	20.9908	29.6894	0.80856	0.53217	0.87802	2.8049	0.303224	0.336452	1.79691	1.22077	0.936042	3.58487	0.649325	0.664953	2.27517	1.18177	1.59711	4.263	0.740023	0.94969	AT5G62740.1	84.81	283	HIR1, ATHIR1	SPFH/Band 7/PHB domain-containing membrane-associated protein family
triplet_1722	321.563	433.899	317.531	428.985	1940.1	779.766	454.499	897.43	577.437	411.827	598.153	376.31	658.527	997.632	557.211	520.029	1154.18	471.971	568.942	1031.31	644.419	1.33303	4.46333	2.45115	1.41212	2.06584	1.81595	1.27983	1.37768	1.18453	2.04464	2.29624	1.75245	1.61528	2.65621	1.48485	1.76691	2.37368	2.02624	AT4G30160.1	64.94	984	VLN4, ATVLN4	villin 4
triplet_1841	176.026	176.162	128.818	278.696	147.35	155.431	113.924	55.8623	69.4973	212.29	207.265	194.807	92.0793	68.9193	69.5498	226.714	234.705	203.108	128.179	84.2907	77.316	1.57998	0.837374	1.20501	0.649195	0.320963	0.543048	1.20485	1.17556	1.50832	0.525796	0.394664	0.543453	1.28633	1.33045	1.57227	0.729719	0.481429	0.603276	AT1G14690.2	55.59	590	MAP65-7	microtubule-associated protein 65-7
triplet_2525	36.2438	33.3928	26.3081	31.9549	36.578	33.9577	39.7332	54.4843	43.1037	16.1506	22.6848	10.8236	61.1568	69.4342	92.9691	12.8529	22.8835	35.9223	43.3295	59.0453	101.044	0.884843	1.09261	1.28012	1.09369	1.61325	1.61504	0.460495	0.688656	0.432971	1.66892	2.04793	3.44107	0.371951	0.694433	1.35207	1.19025	1.74587	3.73678	AT4G00740.1	68.4	538		S-adenosyl-L-methionine-dependent methyltransferases superfamily protein
triplet_1626	14.8486	16.179	20.6028	10.366	16.8742	22.1579	9.74708	13.2303	21.8656	17.4931	20.9849	18.2886	25.1846	36.6837	50.2744	12.6649	14.2497	18.3595	27.8224	28.0738	47.062	0.717161	1.04047	1.07198	0.67811	0.828355	1.05845	1.16686	1.27975	0.892873	1.65217	2.19358	2.3735	0.862218	0.887692	0.896155	1.81861	1.6924	2.2248	AT2G35160.1	44.85	515	SUVH5, SGD9	SU(VAR)3-9 homolog 5
triplet_4214	107.325	88.3016	120.683	118.43	100.117	112.063	136.693	136.909	142.64	86.4009	85.1236	91.7494	122.809	97.3809	119.072	52.2008	56.2283	53.3965	75.3643	66.9747	95.1216	1.10252	1.13231	0.929155	1.27111	1.54431	1.18044	0.806841	0.964412	0.762219	1.14295	1.10167	0.986754	0.491123	0.640843	0.447033	0.704956	0.761181	0.789932	AT4G01370.1	82.27	361	ATMPK4, MPK4	MAP kinase 4
triplet_1022	684.903	933.197	907.774	788.254	1044.93	1000.68	692.807	1074.12	1119.25	689.806	804.726	1042.38	1095.31	1394.45	999.735	740.473	720.011	829.469	1576.35	1750.55	1348.13	1.15068	1.1196	1.10223	1.01152	1.15085	1.2327	1.00715	0.862481	1.14811	1.59834	1.49374	1.10119	1.08102	0.771798	0.913835	2.29967	1.87492	1.48457	AT1G07510.1	81.65	632	ftsh10	FTSH protease 10
triplet_4243	173.736	127.302	171.519	162.677	161.006	197.223	164.969	128.147	187.563	150.934	58.7728	91.0152	370.655	256.144	481.533	289.676	109.027	281.301	278.89	246.678	363.551	0.936709	1.26269	1.14899	0.94983	1.00658	1.093	0.869503	0.465875	0.533363	2.12695	2.00421	2.79698	1.66351	0.857563	1.63635	1.60179	1.93043	2.1131	AT2G11520.1	65.03	306	CRCK3	calmodulin-binding receptor-like cytoplasmic kinase 3
triplet_462	122.929	113.729	155.233	117.339	150.857	164.275	164.423	180.876	193.909	103.314	147.797	172.442	233.361	226.369	335.1	126.265	177.417	185.348	228.821	221.835	266.524	0.95489	1.32362	1.05788	1.33482	1.58527	1.24756	0.841721	1.29695	1.11015	1.89109	1.98179	2.15128	1.02691	1.55512	1.19276	1.85445	1.94228	1.71235	AT3G53030.1	62.27	440	SRPK4	ser/arg-rich protein kinase 4
triplet_760	132.627	147.45	180.92	152.928	180.139	228.921	161.213	160.228	205.595	113.346	72.3026	157.43	222.791	157.616	346.028	114.481	130.085	177.832	238.111	157.267	393.442	1.15192	1.2202	1.26386	1.21392	1.08608	1.13564	0.855709	0.493785	0.87088	1.67474	1.06848	1.90759	0.864201	0.883025	0.983024	1.78939	1.06613	2.16822	AT3G58460.1	58.92	409	ATRBL15, RBL15	RHOMBOID-like protein 15
triplet_1782	31.7272	33.2286	24.1461	20.3833	22.4239	16.2417	18.2366	7.1002	7.6686	12.6883	15.7377	11.7304	31.7417	45.0579	25.5424	30.5574	22.7167	10.5212	63.9488	113.269	44.9688	0.653378	0.684337	0.685661	0.587785	0.23665	0.34473	0.418253	0.488998	0.506258	1.00044	1.3456	1.05553	0.964255	0.692891	0.458172	1.98455	3.33841	1.82807	AT3G55605.1	37.63	194		Mitochondrial glycoprotein family protein
triplet_4317	1095	1194.91	1490.84	1904.44	1981	2391.62	993.814	966.493	1156.37	2322.77	2237.85	2657.29	3814.92	3580.45	4221.2	2603.59	2691.41	2545.96	1416.59	1328.28	1749.4	1.73854	1.65732	1.6038	0.907674	0.809001	0.775801	2.12022	1.87209	1.78189	3.48166	2.99475	2.8302	2.37644	2.25135	1.70726	1.29341	1.11152	1.17332	AT1G19180.1	33.2	244	JAZ1, TIFY10A	jasmonate-zim-domain protein 1
triplet_1697	3.92613	3.39085	4.97627	3.17218	6.14381	3.83938	3.07839	47.2074	1.34944	5.28268	5.28268	0.869883	4.22315	0.928417	3.13544	9.66131	6.52575	5.06094	0.983868	2.45729	1.475	0.846948	1.62697	0.809766	0.827909	10.979	0.393128	1.27538	1.43086	0.312885	1.0603	0.43919	0.691977	2.16424	1.71396	1.01417	0.402724	0.787384	0.414139	AT5G54200.1	51.65	666		Transducin/WD40 repeat-like superfamily protein
triplet_4775	102.738	89.5022	75.2324	93.1175	92.2794	75.2875	96.4169	70.6593	95.0085	86.4286	65.0126	60.866	85.2896	66.0615	62.8779	70.3302	52.9852	29.104	77.6432	55.7939	56.202	0.907262	1.03069	1.00072	0.939067	0.791796	1.25942	0.842783	0.729404	0.811545	0.831804	0.740993	0.837935	0.6876	0.596508	0.394898	0.758095	0.627541	0.750363	AT5G18420.3	47.99	323		unknown protein; FUNCTIONS IN: molecular_function unknown; INVOLVED IN: biological_process unknown; LOCATED IN: cellular_component unknown; EXPRESSED IN: 25 plant structures; EXPRESSED DURING: 15 growth stages; CONTAINS InterPro DOMAIN/s: Protein of unknown function DUF2363 (InterPro:IPR019312); Has 35333 Blast hits to 34131 proteins in 2444 species: Archae - 798; Bacteria - 22429; Metazoa - 974;…
triplet_4084	348.77	256.395	259.251	889.019	783.383	701.721	677.905	592.014	412.928	1024.32	991.686	927.775	872.791	810.353	890.121	996.577	1488.44	925.489	408.715	486.303	319.828	2.54458	3.04739	2.70017	1.941	2.30391	1.5905	2.93142	3.85666	3.56877	2.49818	3.15217	3.42409	2.85209	5.78661	3.55998	1.17138	1.89321	1.23277	AT2G26640.1	78.14	494	KCS11	3-ketoacyl-CoA synthase 11
triplet_2905	170.267	213.623	157.06	160.16	251.99	173.918	314.661	330.632	237.178	145.438	270.068	162.036	114.152	192.808	85.8942	112.916	228.827	105.31	72.4793	127.08	49.7484	0.940986	1.17877	1.10666	1.84309	1.54519	1.50689	0.855031	1.263	1.03148	0.672356	0.903019	0.549754	0.66514	1.07084	0.67259	0.429034	0.59677	0.32107	AT5G35180.2	59.68	563		Protein of unknown function (DUF1336)
triplet_4364	676.636	537.658	498.245	869.964	814.012	923.246	290.456	655.285	973.977	1045.42	962.505	851.843	1301.59	792.965	1375.62	982.543	1027.42	1154.57	1044.25	774.524	1482.94	1.2853	1.51304	1.85129	0.430108	1.21837	1.9529	1.54423	1.78871	1.70826	1.92226	1.47397	2.7574	1.45143	1.90923	2.31464	1.54249	1.43973	2.97237	AT5G47730.1	61.77	327		Sec14p-like phosphatidylinositol transfer family protein
triplet_4155	109.175	147.127	148.453	84.1676	108.263	119.462	27.5379	86.2026	94.9194	107.815	155.995	235.268	47.0846	53.9894	107.495	51.6134	134.319	183.552	24.1332	47.0274	47.5457	0.773022	0.737633	0.806022	0.259023	0.588703	0.641804	0.987653	1.05987	1.58089	0.436439	0.371233	0.725948	0.477545	0.913536	1.23485	0.228121	0.324232	0.324823
triplet_1386	201.703	273.784	218.48	212.113	269.358	227.027	247.274	326.668	296.194	357.262	448.461	441.063	388.909	575.445	538.715	388.92	430.981	515.632	491.306	644.967	659.549	1.05135	0.983895	1.03894	1.22482	1.19246	1.35408	1.76742	1.63569	2.01414	1.92355	2.09781	2.45906	1.9236	1.57207	2.35389	2.42871	2.35082	3.00961	AT5G13780.1	82.39	176		Acyl-CoA N-acyltransferases (NAT) superfamily protein
triplet_3354	598.568	811.394	782.803	729.607	1069.16	1267.1	767.407	879.627	1290.14	787.759	635.69	881.939	1445.13	1389.9	1756.27	1155.14	952.667	1130.39	1356.48	1274.3	2014.6	1.21856	1.31729	1.61788	1.2816	1.08399	1.64727	1.31554	0.78372	1.12648	2.41195	1.7121	2.24198	1.92829	1.1739	1.44347	2.2641	1.56981	2.57157	AT4G32850.9	59.57	747	nPAP	nuclear poly(a) polymerase
triplet_2624	78.9398	87.7177	107.313	81.7925	71.2838	88.2842	37.0345	47.164	52.7322	55.1419	54.8515	58.9568	56.013	55.6073	86.1642	57.1264	89.9492	97.9879	40.3311	43.0712	71.7469	1.03569	0.814762	0.824316	0.475789	0.54289	0.496082	0.702303	0.629542	0.553551	0.713199	0.638061	0.804744	0.727128	1.02515	0.913905	0.517028	0.496757	0.671635	AT3G11945.1	77.4	323	PDS2, ATHST, HST	homogentisate prenyltransferase
triplet_3378	151.835	142.098	192.874	182.385	155.249	196.589	164.944	121.86	179.971	174.38	218.001	273.461	289.987	329.92	348.394	264.984	285.167	316.021	277.088	268.229	326.131	1.19989	1.0919	1.01916	1.08577	0.858574	0.933444	1.14751	1.53043	1.41566	1.90393	2.31254	1.80217	1.74034	1.9998	1.63519	1.81954	1.88143	1.68734	AT2G15900.1	47.26	914		Phox-associated domain;Phox-like;Sorting nexin, C-terminal
triplet_2226	2.6378	3.92613	2.72078	4.44035	6.59565	1.23766	14.4526	51.7289	9.76675	52.2154	133.377	21.5388	35.0799	128.214	64.4013	155.623	206.07	44.3264	27.5755	63.5352	38.8947	1.4955	1.54191	0.601397	4.2478	10.7039	2.89368	14.6284	27.2784	6.05755	9.91806	26.2303	17.5773	43.0544	42.035	12.182	7.85515	13.1006	10.7221	AT1G10010.1	51.13	133	AAP8, ATAAP8	amino acid permease 8
triplet_3788	160.322	205.47	217.359	159.299	188.939	203.036	389.706	317.583	487.515	168.171	288.793	238.656	358.601	730.527	603.201	164.705	214.4	165.314	347.452	574.46	474.968	0.993658	0.919932	0.934404	2.4219	1.543	2.23721	1.04866	1.40356	1.09753	2.22909	3.54301	2.76701	1.02717	1.04325	0.761653	2.15999	2.78713	2.17975	AT3G56590.1	42.52	214		hydroxyproline-rich glycoprotein family protein
triplet_3821	47.3359	64.4239	52.6588	65.7128	58.5319	61.8503	81.0966	90.3374	60.4423	77.957	161.893	106.053	176.025	307.11	229.273	212.588	342.654	235.762	177.469	316.755	258.466	1.38019	0.909941	1.1713	1.69846	1.39609	1.14506	1.63351	2.4898	1.99507	3.66239	4.70944	4.29143	4.41882	5.25273	4.41237	3.69227	4.85686	4.83547	AT3G62940.3	63.52	307		Cysteine proteinases superfamily protein
triplet_1486	36.3018	26.5683	32.0252	20.864	13.6534	22.9559	31.4065	25.1367	34.1741	32.2631	16.9643	22.7742	35.27	17.2319	25.7914	13.4986	14.2335	26.9458	42.2633	15.4777	33.9255	0.58614	0.53153	0.725382	0.868766	0.948071	1.06507	0.89173	0.651629	0.719882	0.972341	0.661335	0.811243	0.388685	0.552571	0.846197	1.15982	0.597704	1.05754	AT1G55040.1	54.26	470		zinc finger (Ran-binding) family protein
triplet_583	72.8255	81.3761	98.8853	96.5397	99.3917	108.288	149.934	100.8	139.006	33.2747	92.5051	120.123	68.6932	142.738	83.3647	55.224	80.8146	43.7137	86.7019	117.611	89.2905	1.32122	1.2187	1.09413	2.04447	1.23579	1.40167	0.464266	1.1351	1.21262	0.944027	1.7449	0.844616	0.76158	0.993185	0.44765	1.18796	1.43987	0.903942	AT5G16800.2	59.26	189		Acyl-CoA N-acyltransferases (NAT) superfamily protein
triplet_3579	69.9063	51.4315	51.5671	51.005	41.5587	48.8507	62.5301	34.4995	44.1811	75.0766	24.0493	43.12	47.6909	27.4707	54.7653	84.3507	59.1387	51.946	35.6878	17.7521	37.7406	0.733433	0.811701	0.948324	0.895973	0.677064	0.859494	1.07292	0.477753	0.839308	0.686694	0.543007	1.06084	1.20371	1.14699	1.00721	0.517412	0.35765	0.736974	AT1G65410.1	84.5	271	ATNAP11, TGD3, NAP11	non-intrinsic ABC protein 11
triplet_790	96.088	106.632	78.5976	90.223	115.541	73.9909	113.424	124.595	80.0803	97.8172	140.332	81.3057	122.625	223.356	166.235	107.495	170.687	66.6129	134.464	292.541	189.356	0.939591	1.08278	0.942124	1.17856	1.16689	1.01863	1.01781	1.3131	1.03402	1.27333	2.08447	2.101	1.11749	1.59513	0.849434	1.39527	2.72726	2.39147	AT1G55170.1	43.38	219		unknown protein; BEST Arabidopsis thaliana protein match is: unknown protein (TAIR:AT3G14750.1); Has 13439 Blast hits to 8993 proteins in 828 species: Archae - 344; Bacteria - 1469; Metazoa - 6958; Fungi - 1008; Plants - 683; Viruses - 29; Other Eukaryotes - 2948 (source: NCBI BLink).
triplet_555	2494.05	2630.49	3372.68	2124.12	2116.66	2799.57	868.241	723.351	946.408	1895.62	2041.87	2893.97	1141.85	1125.35	1971.51	2457.17	2476.69	5693.18	1254.34	1200.5	2778.27	0.851736	0.804739	0.830123	0.348386	0.275263	0.280823	0.760152	0.776318	0.858103	0.458045	0.428026	0.584675	0.985219	0.941555	1.68782	0.503133	0.456587	0.823808	AT5G46110.4	85.3	279	APE2, TPT	Glucose-6-phosphate/phosphate translocator-related
triplet_1955	70.0175	51.5289	65.7322	75.3134	39.5607	78.5045	85.2751	44.2496	121.558	48.2644	22.9579	35.7144	88.0801	57.2222	79.7193	75.0163	40.2055	51.702	120.802	50.272	74.2018	1.07457	0.77216	1.1914	1.21484	0.861423	1.83656	0.693693	0.45609	0.550176	1.25434	1.10838	1.2096	1.07039	0.784434	0.789755	1.71509	0.976071	1.12692	AT5G01980.1	32.56	516		RING/U-box superfamily protein
triplet_647	464.164	347.959	343.136	589.592	413.886	389.868	843.439	486.996	425.851	756.722	533.257	529.615	1003.85	511.471	500.931	602.842	446.625	348.735	1367.23	598.779	577.239	1.26964	1.18893	1.13579	1.81536	1.39844	1.24036	1.62893	1.531	1.54187	2.1602	1.46857	1.45852	1.29813	1.28274	1.01627	2.94138	1.71877	1.68026	AT3G22270.1	46.24	718		Topoisomerase II-associated protein PAT1
triplet_2020	142.258	177.72	131.223	168.751	193.466	139.428	233.247	258.547	175.187	151.692	179.929	97.1995	273.238	262.919	267.747	204.87	244.49	183.468	264.332	275.297	241.549	1.18494	1.08811	1.06206	1.63514	1.45226	1.33251	1.06585	1.01236	0.742683	1.91429	1.47672	2.03254	1.43706	1.3736	1.39513	1.85213	1.54598	1.8344	AT5G06770.1	50.48	208		KH domain-containing protein / zinc finger (CCCH type) family protein
triplet_694	58.4285	60.478	79.3203	38.7399	33.4183	48.5074	25.2611	29.5561	40.9363	51.492	36.6498	42.9874	20.0466	47.5061	98.4477	37.4915	26.3843	57.7128	20.7121	52.598	127.633	0.668701	0.559848	0.616375	0.441893	0.497026	0.522113	0.883281	0.612412	0.54765	0.35415	0.789	1.23814	0.647694	0.445432	0.730984	0.365348	0.871824	1.60151	AT5G10020.1	49.59	851		Leucine-rich receptor-like protein kinase family protein
triplet_340	443.894	564.94	600.234	442.942	517.994	615.703	497.154	621.204	680.058	719.285	871.198	956.671	718.376	808.841	1159.86	709.223	867.325	996.329	1035.44	1011.21	1682.69	0.997862	0.917047	1.02573	1.11972	1.09942	1.13277	1.61901	1.54115	1.59284	1.61696	1.43097	1.93079	1.59639	1.53431	1.6588	2.32964	1.78855	2.80038	AT1G07350.1	49.37	79		RNA-binding (RRM/RBD/RNP motifs) family protein
triplet_653	72.7182	98.6014	77.8942	74.261	96.0364	72.1188	56.1471	94.3856	64.7404	44.6616	76.8829	67.2764	80.615	110.226	160.129	51.5907	63.9256	62.6089	75.6364	109.264	199.633	1.02093	0.974247	0.926795	0.77521	0.957674	0.833273	0.619407	0.781946	0.865417	1.10712	1.11671	2.04234	0.713402	0.651855	0.806256	1.03959	1.10706	2.54306	AT2G06510.1	54.45	652	ATRPA1A, RPA1A, RPA70A, ATRPA70A	replication protein A 1A
triplet_574	365.878	271.327	270.578	336.687	324.505	284.351	562.243	645.609	659.556	175.547	163.354	196.274	564.97	407.283	894.065	157.895	118.256	158.522	405.018	340.72	747.157	0.920434	1.19528	1.05071	1.53524	2.37439	2.43229	0.481216	0.603516	0.726398	1.54267	1.49924	3.29579	0.433101	0.437914	0.587388	1.10669	1.25482	2.75485	AT3G55030.1	76.19	168	PGPS2	phosphatidylglycerolphosphate synthase 2
triplet_3457	177.145	168.639	130.891	170.009	175.223	115.471	119.365	106.848	77.088	103.958	113.091	63.5066	128.009	118.931	141.295	105.028	95.0633	59.3746	154.702	115.706	159.191	0.959942	1.03881	0.883088	0.675658	0.635747	0.592064	0.589171	0.672548	0.48909	0.724179	0.706976	1.07889	0.595174	0.56628	0.457761	0.874018	0.687965	1.21457	AT1G12770.1	56.29	588	ISE1, EMB1586	P-loop containing nucleoside triphosphate hydrolases superfamily protein
triplet_1221	116.188	131.258	96.9656	108.943	121.964	96.6126	121.836	93.5796	96.3297	56.6907	112.515	69.7418	72.1047	72.3604	88.0619	52.6114	64.7856	76.0999	73.2159	63.4568	85.5072	0.938179	0.929726	0.996397	1.0482	0.715113	0.993509	0.492293	0.858283	0.722108	0.623825	0.554676	0.909114	0.457484	0.497403	0.78701	0.633308	0.487355	0.883036	AT1G06730.1	56.87	364		pfkB-like carbohydrate kinase family protein
triplet_2267	29.9761	35.9054	26.3668	33.6352	39.1555	27.9863	37.66	37.3029	26.0899	32.4972	43.9939	44.3697	61.6416	124.476	54.564	46.4518	63.6247	72.0962	70.4833	93.6032	68.4306	1.11813	1.08806	1.05918	1.24806	1.03787	0.989882	1.08139	1.21917	1.65784	2.02225	3.39992	2.03034	1.53188	1.75109	2.67098	2.30769	2.5634	2.53704	AT5G19280.1	52.35	468	KAPP, RAG1	kinase associated protein phosphatase
triplet_155	135.224	100.084	123.138	166.221	120.875	140.783	181.668	167.16	175.028	154.107	144.255	146.676	284.117	240.493	204.128	192.57	176.967	167.471	275.237	248.204	211.168	1.22754	1.20568	1.14213	1.34093	1.66356	1.418	1.13861	1.43697	1.18961	2.09299	2.38903	1.65242	1.42096	1.76058	1.35713	2.0278	2.46532	1.70912	AT5G19350.2	64.16	413		RNA-binding (RRM/RBD/RNP motifs) family protein
triplet_1701	73.9537	69.675	54.6339	74.1502	74.8292	65.7954	89.9503	109.306	69.8624	47.1639	59.3903	22.4871	102.629	90.2783	81.8308	49.9631	75.54	31.1823	100.267	76.9488	44.0092	1.00262	1.07293	1.20062	1.21342	1.56075	1.27373	0.642581	0.854478	0.422173	1.38257	1.29152	1.48885	0.679927	1.08299	0.578466	1.35106	1.10292	0.809025	AT2G47300.2	38.98	590		ribonuclease Ps
triplet_4754	11.8977	16.3575	14.5074	44.492	63.9075	53.6915	11.9374	14.4859	12.2364	49.9581	32.4936	79.9241	11.5174	7.86263	16.9946	311.117	228.431	230.146	29.3634	12.319	26.2782	3.52715	3.73945	3.5268	1.00308	0.892173	0.853553	3.95095	1.92963	5.21841	0.970511	0.510594	1.16039	24.1994	13.218	14.9055	2.35418	0.767336	1.75904	AT1G07160.1	55.45	303		Protein phosphatase 2C family protein
triplet_2350	258.481	228.975	308.418	375.862	296.283	417.105	315.473	227.088	320.947	328.176	229.502	379.907	734.947	422.567	695.289	541.247	275.222	561.02	1063.02	464.986	794.057	1.45237	1.29268	1.35126	1.21964	0.991798	1.04049	1.26859	1.00229	1.23104	2.83622	1.8418	2.25032	2.08973	1.2011	1.81638	4.10057	2.02625	2.56952	AT1G22870.1	55.4	843		Protein kinase family protein with ARM repeat domain
triplet_2399	39.6596	29.2527	31.3936	36.5693	31.6887	29.2358	58.3839	38.2959	36.243	44.8041	22.9087	34.3024	60.9547	52.7224	71.8583	30.984	42.7888	75.627	54.5821	56.333	83.6453	0.923996	1.08052	0.933388	1.46051	1.29892	1.1497	1.12653	0.7903	1.0898	1.52374	1.77579	2.24916	0.786629	1.44744	2.3655	1.36701	1.89514	2.61303	AT4G11790.1	61.31	137		Pleckstrin homology (PH) domain superfamily protein
triplet_283	119.094	160.402	151.097	110.686	155.872	149.462	220.65	437.46	264.903	179.349	248.16	171.957	84.5167	273.897	172.446	94.9522	112.98	114.572	55.9218	178.527	159.244	0.929991	0.971932	0.989248	1.84564	2.71657	1.74824	1.50174	1.54373	1.13715	0.712083	1.70318	1.14036	0.798977	0.706189	0.759858	0.473978	1.1123	1.05356	AT5G62530.1	78.41	528	ALDH12A1, ATP5CDH, P5CDH	aldehyde dehydrogenase 12A1
triplet_3331	61.7015	50.0944	67.6552	81.5145	58.8775	106.597	108.119	62.5741	89.7256	85.6523	55.4336	97.3624	58.9854	52.1686	86.2884	53.3789	8.91257	67.2395	51.4184	48.6296	57.5572	1.31599	1.1719	1.56721	1.74029	1.24425	1.32147	1.38198	1.1045	1.4327	0.956682	1.04059	1.2714	0.867267	0.194005	0.993945	0.835999	0.971332	0.852917	AT5G65960.1	47.92	409		GTP binding
triplet_2091	76.7987	56.9198	70.8057	64.3361	56.0631	76.6289	66.9591	53.6911	59.9867	44.2924	51.5027	21.4735	39.6336	43.8697	71.4727	37.5349	35.4766	32.9497	36.6429	37.4123	63.9159	0.83981	0.985209	1.0811	0.873525	0.944256	0.84933	0.582175	0.906473	0.312977	0.522292	0.774688	1.00929	0.495316	0.629778	0.4728	0.48385	0.663199	0.90405	AT1G26850.2	69	613		S-adenosyl-L-methionine-dependent methyltransferases superfamily protein
triplet_2048	75.9791	71.9988	96.9459	85.5721	74.6889	104.502	112.837	100.21	161.858	132.175	127.989	112.746	158.19	200.369	185.281	204.881	208.739	170.021	134.769	170.925	151.072	1.12462	1.03685	1.07715	1.4788	1.38646	1.66273	1.73002	1.767	1.16132	2.06797	2.75852	1.90187	2.67451	2.87319	1.74607	1.76372	2.35517	1.55261	AT5G08580.1	40.59	409		Calcium-binding EF hand family protein
triplet_1499	193.155	177.945	143.833	250.951	178.868	145.155	242.302	188.58	189.365	311.122	265.716	196.965	505.591	300.584	223.947	292.592	246.339	168.937	417.32	306.449	202.238	1.29768	1.00516	1.00913	1.25313	1.05943	1.31438	1.60759	1.49049	1.36685	2.60921	1.68535	1.55315	1.51215	1.38221	1.17333	2.15457	1.71813	1.40326	AT1G03140.1	64.53	327		splicing factor Prp18 family protein
triplet_2271	38.7116	52.2327	43.8751	111.747	152.907	113.221	27.1299	56.1054	73.8151	196.598	306.866	341.887	62.4711	191.771	175.729	514.074	775.589	591.343	48.8594	162.312	172.944	2.83913	2.89122	2.54531	0.708355	1.07275	1.66719	4.97583	5.7834	7.64091	1.5983	3.6213	3.93824	12.9704	14.5886	13.1998	1.25554	3.06788	3.87619	AT3G58490.1	60.35	401		Phosphatidic acid phosphatase (PAP2) family protein
triplet_3593	737.766	760.025	566.738	725.78	740.096	503.383	250.932	310.371	191.047	865.172	1048.59	745.515	1265.13	1219.64	816.017	1355.81	1569.37	1143.32	1073.75	1032.91	718.089	0.983776	0.973813	0.888408	0.341018	0.409146	0.338268	1.17246	1.37917	1.31489	1.71384	1.60394	1.43907	1.83659	2.06349	2.01559	1.4548	1.35857	1.26659	AT1G15980.1	63.5	411	NDF1, NDH48	NDH-dependent cyclic electron flow 1
triplet_4524	1.92338	2.01931	1.25352	1.66085	2.1768	1.58447	1.20554	2.29011	1.76781	3.19182	3.82925	1.79463	10.3202	20.1765	21.8123	0.524228	1.94367	1.61092	22.0897	42.4034	49.839	0.910198	1.05216	1.14686	0.754449	1.08969	1.22822	1.4339	1.59945	1.24012	3.87228	7.0137	10.123	0.521393	0.974949	1.1586	7.89829	14.3753	22.5598	AT1G26870.1	61.45	249	FEZ, ANAC009	NAC (No Apical Meristem) domain transcriptional regulator superfamily protein
triplet_310	133.258	143.206	178.62	349.893	372.347	405.539	187.109	192.587	216.483	276.782	315.662	264.439	227.07	293.278	210.232	406.895	336.221	441.263	166.562	211.344	210.776	2.61357	2.58898	2.26333	1.4011	1.34243	1.21079	2.06901	2.19589	1.47778	1.69874	2.04067	1.17599	3.03814	2.33846	2.46221	1.24806	1.4725	1.17902	AT2G43320.2	64.31	353		S-adenosyl-L-methionine-dependent methyltransferases superfamily protein
triplet_4075	186.896	202.301	250.271	747.893	605.484	631.004	520.87	252.506	489.382	248.351	267.509	393.266	329.087	288.792	236.323	354.181	322.072	417.47	315.981	199.727	212.564	3.98569	2.98318	2.51523	2.77745	1.24695	1.9516	1.32707	1.32074	1.56909	1.75676	1.42543	0.94449	1.89031	1.58913	1.66541	1.687	0.987337	0.849932	AT1G21070.1	71.31	352		Nucleotide-sugar transporter family protein
triplet_3711	162.829	131.115	121.509	128.873	81.0146	59.5666	52.8003	46.2438	50.7054	104.558	61.2504	80.2499	140.966	106.627	108.856	154.044	116.468	127.082	95.4131	113.367	99.8057	0.792735	0.620782	0.494383	0.328392	0.357596	0.422053	0.644318	0.471183	0.663214	0.866545	0.814643	0.896719	0.946375	0.889131	1.04549	0.588497	0.865662	0.822842	AT5G30510.1	70.98	348	RPS1, ARRPS1	ribosomal protein S1
triplet_2396	11.8266	16.1423	14.7416	16.4873	12.1918	15.0767	9.68499	5.80348	8.40722	10.5717	9.84382	7.44132	15.4583	35.2608	14.2583	10.6248	8.54308	12.869	11.7747	23.0738	11.4483	1.36336	0.769545	1.02129	0.833035	0.396882	0.597604	0.902163	0.632576	0.536244	1.28314	2.11528	0.9693	0.906307	0.556697	0.881043	0.995952	1.40435	0.79079	AT5G24750.1	53.45	522		UDP-Glycosyltransferase superfamily protein
triplet_3416	104.691	99.8188	78.0929	100.887	107.285	85.0614	29.9127	45.8862	50.2217	111.254	70.2039	55.5455	147.69	233.141	113.256	83.366	94.4914	51.8945	116.4	208.424	107.735	0.964013	1.07405	1.08811	0.292482	0.465054	0.647614	1.06209	0.706256	0.714924	1.40684	2.32239	1.44458	0.798234	0.947159	0.668764	1.11079	2.07724	1.37478	AT3G24550.1	68.91	402	ATPERK1, PERK1	proline extensin-like receptor kinase 1
triplet_2389	98.4911	102.875	76.7443	114.076	88.5732	77.0672	160.9	148.52	128.978	147.042	81.6904	76.3238	190.464	338.435	114.449	122.184	94.4933	62.8118	182.08	316.378	94.7655	1.15664	0.86232	1.00415	1.62728	1.43943	1.67186	1.48799	0.796059	0.994591	1.92444	3.26774	1.48498	1.23814	0.919313	0.820791	1.84017	3.05539	1.2318	AT4G28980.1	51.27	353	CDKF;1, CAK1AT	CDK-activating kinase 1AT
triplet_707	18.3297	24.8247	20.1301	36.2931	88.8515	50.8456	82.2762	290.318	151.392	17.7777	51.3251	39.0076	17.16	50.1467	23.4536	22.1329	63.9136	23.2803	18.8309	60.4924	24.6705	1.92931	3.47928	2.45363	4.30819	11.2806	7.21208	0.971442	2.02616	1.89339	0.939484	1.98053	1.15729	1.19675	2.51362	1.14908	1.02593	2.38115	1.21488	AT5G40380.1	54.17	288	CRK42	cysteine-rich RLK (RECEPTOR-like protein kinase) 42
triplet_2168	88.2934	67.1189	89.9866	77.4578	49.5298	70.2157	82.9944	40.7676	69.0781	96.9062	86.7583	106.968	198.525	84.1662	59.5158	86.0001	95.4799	77.1811	146.921	83.3509	49.0564	0.878652	0.741788	0.782705	0.940656	0.613157	0.770202	1.09645	1.28831	1.18663	2.23449	1.25026	0.665106	0.974317	1.41634	0.859259	1.65658	1.23829	0.550151	AT1G59990.1	57.2	521		DEA(D/H)-box RNA helicase family protein
triplet_804	57.7245	70.5216	52.6021	61.786	87.8839	65.1727	83.4607	141.226	120.815	92.4397	109.284	139.77	111.539	157.285	128.7	89.7217	108.212	221.2	108.742	105.306	120.452	1.06916	1.24276	1.23452	1.43825	1.98858	2.27258	1.59115	1.54197	2.62621	1.9164	2.21311	2.41968	1.54487	1.52698	4.14536	1.86876	1.48635	2.2658	AT2G45620.1	67.67	133		Nucleotidyltransferase family protein
triplet_2618	29.1099	22.1126	29.8355	22.0665	17.001	29.1077	26.3278	19.9192	28.4392	58.1788	30.368	67.544	48.1547	42.844	48.2694	54.5119	27.8719	60.5655	49.7601	52.7564	45.2998	0.766079	0.778841	0.976396	0.907602	0.905099	0.954719	1.96543	1.35718	2.22289	1.63251	1.89698	1.59781	1.84364	1.24919	1.99658	1.68583	2.32585	1.50151	AT5G64830.1	40.92	391		programmed cell death 2 C-terminal domain-containing protein
triplet_2684	746.096	650.506	867.763	832.388	677.115	1035.04	373.721	305.881	438.399	328.335	366.236	525.003	311.105	334.342	493.085	404.217	317.058	533.668	410.739	376.203	501.331	1.1155	1.04084	1.19254	0.50157	0.471033	0.505775	0.44082	0.563672	0.605461	0.417757	0.514717	0.568722	0.54239	0.488189	0.615436	0.551119	0.57897	0.578214	AT1G27770.1	76.45	1019	ACA1, PEA1	autoinhibited Ca2+-ATPase 1
triplet_3761	497.728	483.504	644.893	505.899	497.409	694.127	1200.08	908.697	1324.3	608.344	507.26	731.141	889.902	1199.78	1322.54	520.669	472.364	581.851	519.621	595.27	525.42	1.01638	1.0287	1.07623	2.4083	1.87759	2.05189	1.2218	1.04903	1.13353	1.78635	2.47838	2.04917	1.046	0.977008	0.902395	1.0439	1.23068	0.815026	AT2G42790.1	84.95	372	CSY3	citrate synthase 3
triplet_305	158.921	201.779	212.176	122.554	165.152	190.377	118.2	237.014	247.028	138.554	188.88	261.509	145.538	217.002	429.732	113.262	141.15	245.148	101.014	133.071	253.732	0.772598	0.819375	0.897744	0.745371	1.17376	1.16349	0.872643	0.936387	1.23142	0.916315	1.07507	2.02055	0.714493	0.701011	1.15467	0.637903	0.661169	1.19494	AT3G51730.1	46.99	166		saposin B domain-containing protein
triplet_3183	54.8206	70.1902	73.3827	43.131	55.9285	68.8599	46.6758	55.546	68.6131	28.6071	66.2973	70.5376	119.013	92.6322	119.803	80.4484	89.0363	92.1941	149.906	146.392	138.903	0.790586	0.799668	0.939195	0.85409	0.794295	0.935878	0.530398	0.945316	0.961751	2.14998	1.31524	1.62408	1.45911	1.26473	1.2529	2.70341	2.07039	1.88086	AT2G02570.4	64.31	297		nucleic acid binding;RNA binding
triplet_878	338.592	253.916	277.172	330.129	291.427	320.827	333.418	311.125	324.31	216.717	183.742	181.017	173.023	195.732	284.887	159.454	171.785	221.863	182.783	161.052	245.918	0.97508	1.14715	1.15694	0.984765	1.22442	1.16945	0.641112	0.724714	0.654333	0.512447	0.771749	1.02774	0.472492	0.67781	0.80117	0.541188	0.635707	0.887645	AT1G04430.2	68.66	635		S-adenosyl-L-methionine-dependent methyltransferases superfamily protein
triplet_2758	624.092	831.626	715.336	727.136	676.242	678.563	284.021	389.313	697.375	5398.73	1129.32	2514.98	2258.05	1315.85	2166.18	8242.09	1940.77	3360.47	1434.94	790.06	1723.49	1.16485	0.813381	0.948665	0.455966	0.468773	0.974926	8.6383	1.35753	3.51229	3.61394	1.58156	3.02537	13.187	2.3321	4.69259	2.29716	0.950078	2.40738	AT1G58440.1	80.76	473	XF1, SQE1	FAD/NAD(P)-binding oxidoreductase family protein
triplet_1715	55.6889	41.5693	51.3684	48.0967	43.9026	57.6182	65.9625	56.7714	75.3493	60.8537	282.769	56.9319	100.216	57.1175	82.7986	47.6179	454.432	41.7652	89.7541	80.4088	91.9666	0.866071	1.05481	1.11934	1.18123	1.35711	1.45793	1.09111	6.66604	1.10624	1.78546	1.36525	1.60018	0.857625	10.6986	0.816622	1.60091	1.91238	1.77524	AT2G11000.1	54.02	709	ATMAK10, MAK10	MAK10 homologue
triplet_448	385.868	340.769	453.856	430.482	360.289	459.498	420.825	432.844	457.65	375.034	251.036	310.575	842.081	433.298	527.601	590.08	291.62	454.118	690.072	348.109	556.854	1.11532	1.05712	1.0124	1.09036	1.26941	1.00834	0.971997	0.737445	0.684997	2.17925	1.27074	1.16213	1.52786	0.856192	1.00058	1.78633	1.02148	1.22644	AT1G79610.1	81.29	465	ATNHX6, NHX6	Na+/H+ antiporter 6
triplet_2509	370.098	277.998	314.28	423.152	325.331	287.731	212.554	218.175	148.949	390.493	297.632	426.973	986.079	898.321	975.22	704.831	525.031	868.127	1167.1	988.358	1254.45	1.14297	1.16965	0.915792	0.575466	0.785579	0.475607	1.05496	1.07037	1.35744	2.65989	3.2234	3.09636	1.90201	1.88543	2.75668	3.1477	3.54611	3.98202	AT1G54520.1	71.63	208		unknown protein; FUNCTIONS IN: molecular_function unknown; INVOLVED IN: biological_process unknown; LOCATED IN: chloroplast; EXPRESSED IN: 24 plant structures; EXPRESSED DURING: 15 growth stages; CONTAINS InterPro DOMAIN/s: Protein of unknown function DUF1517 (InterPro:IPR010903); Has 276 Blast hits to 275 proteins in 83 species: Archae - 0; Bacteria - 108; Metazoa - 6; Fungi - 0; Plants - 113; V…
triplet_2850	2359.06	1774.09	1984.79	2112.85	1613.8	1619.11	1115.37	1092.05	1217.02	3139.57	2567.98	2161.82	2378.9	1784.13	1970.7	3100.92	2473.74	2520.39	1847.16	1621.72	1776.71	0.895675	0.909699	0.815853	0.473025	0.615772	0.613367	1.33072	1.44724	1.08915	1.00841	1.00566	0.992904	1.31434	1.39415	1.26971	0.783096	0.914164	0.895213	AT5G09660.1	84.64	293	PMDH2	peroxisomal NAD-malate dehydrogenase 2
triplet_288	291.417	220.331	293.195	372.224	250.315	385.726	593.348	596.065	887.818	233.816	262.856	365.677	373.473	523.609	858.766	300.839	371.428	617.416	396.483	489.564	697.488	1.27634	1.13547	1.31452	2.03254	2.69761	3.02119	0.803018	1.19213	1.24637	1.28062	2.37024	2.92244	1.03222	1.68267	2.10207	1.35931	2.21642	2.37424	AT4G19670.2	51.53	524		RING/U-box superfamily protein
triplet_1529	635.943	478.3	502.672	777.683	588.76	517.711	625.936	567.086	470.243	2084.42	270.93	317.362	1601.24	605.759	665.762	3327.19	351.665	358.569	1398.07	582.538	626.61	1.22253	1.23046	1.02986	0.984288	1.18524	0.935615	3.27411	0.567348	0.632081	2.51551	1.26593	1.3238	5.22524	0.735793	0.713894	2.19653	1.21748	1.24607	AT1G51590.1	66.55	589	MNS1, MANIB	alpha-mannosidase 1
triplet_1382	175.707	132.015	175.353	366.315	431.865	278.485	89.6426	106.023	60.8649	213.06	179.171	165.841	164.471	92.0359	124.467	212.923	218.264	182.66	264.39	146.172	202.313	2.07867	3.25425	1.58481	0.512955	0.804588	0.350802	1.21139	1.35451	0.946061	0.936419	0.699437	0.711457	1.21061	1.64841	1.04144	1.50187	1.10643	1.15288	AT5G57190.1	73.99	469	PSD2	phosphatidylserine decarboxylase 2
triplet_1266	216.03	171.839	228.485	380.547	231.752	376.048	199.328	155.616	199.842	446.123	101.465	386.268	466.909	95.0484	500.037	965.298	86.2549	787.12	564.25	106.489	614.82	1.75804	1.34664	1.64302	0.923043	0.906136	0.875185	2.06019	0.592834	1.68755	2.15596	0.55571	2.18331	4.45237	0.504833	3.43431	2.60448	0.621904	2.68349	AT3G19510.1	58.04	224	HAT3.1	Homeodomain-like protein with RING/FYVE/PHD-type zinc finger domain
triplet_201	683.619	559.07	515.2	754.205	645.066	617.81	789.706	689.241	684.89	1068.26	721.589	805.45	5388.12	2565.87	2431.97	1627	807.338	647.299	5107.95	2354.96	2277.77	1.1031	1.15355	1.19878	1.15496	1.23242	1.32873	1.56183	1.29018	1.56228	7.87171	4.58312	4.71323	2.37796	1.44328	1.25591	7.46247	4.20655	4.4145	AT3G52990.1	86.91	527		Pyruvate kinase family protein
triplet_1879	60.7876	53.9643	71.8848	113.646	50.2908	72.1913	158.345	122.977	134.101	29.7787	30.7962	34.3061	113.969	127.722	150.262	8.20464	15.5088	35.9042	127.025	94.3468	174.575	1.85549	0.933165	1.0042	2.57891	2.25559	1.85362	0.498137	0.578488	0.48441	1.86072	2.34192	2.07536	0.148972	0.300355	0.506337	2.07202	1.7347	2.40894	AT2G25620.1	69.76	291	AtDBP1, DBP1	DNA-binding protein phosphatase 1
triplet_2287	140.602	126.097	167.53	120.399	131.871	171.306	148.303	214.672	275.944	97.1116	121.198	150.17	160.796	221.782	584.973	136.471	104.54	186.572	136.504	185.865	447.777	0.857322	1.04543	1.0224	1.05438	1.6969	1.64329	0.692867	0.961455	0.896987	1.14261	1.75284	3.47696	0.970827	0.830383	1.11299	0.971059	1.47025	2.66288	AT2G15230.1	62.32	353	ATLIP1, LIP1	lipase 1
triplet_4109	142.102	179.77	188.731	129.188	137.794	151.86	217.32	229.13	195.877	96.9334	151.14	168.515	326.945	155.12	230.015	94.633	139.14	122.392	211.784	138.082	164.818	0.909757	0.767794	0.805669	1.52563	1.27306	1.03766	0.684362	0.841622	0.893449	2.29169	0.863642	1.21759	0.668287	0.775241	0.650352	1.48694	0.769387	0.873962	AT1G09960.1	64.63	475	SUT4, ATSUT4, SUC4, ATSUC4	sucrose transporter 4
triplet_4397	23.8689	31.9685	31.0917	24.0766	49.6553	52.4152	44.6669	83.0807	120.114	77.8716	56.0244	184.61	163.844	221.218	326.293	137.043	73.0454	325.152	175.056	250.958	366.569	1.00835	1.53648	1.66446	1.83631	2.55034	3.774	3.1715	1.72967	5.78374	6.62852	6.74034	10.1987	5.55082	2.24595	10.1631	7.07936	7.64239	11.4537	AT1G11390.1	53.35	626		Protein kinase superfamily protein
triplet_1047	503.607	524.902	395.885	494.623	573.416	415.254	327.314	327.402	235.308	774.657	808.573	909.938	1987.93	2256.41	3996.52	981.062	867.332	1475.72	1397.73	1127.58	2584.66	0.982196	1.09225	1.0488	0.650632	0.624454	0.595407	1.53715	1.5394	2.29522	3.94154	4.29245	10.0722	1.94619	1.65113	3.72078	2.77191	2.14599	6.51488	AT5G64300.1	79.63	437	ATGCH, GCH, ATRIBA1, RFD1	GTP cyclohydrolase II
triplet_2115	1170.75	887.465	1176.04	1297.04	951.418	1225.57	1137.77	821.466	1017.39	1846.62	1304.85	1609.14	3300.25	2091.7	2237.7	2532.42	1253.61	1482.23	2374.28	1636.2	1766.55	1.10778	1.07198	1.04208	0.971851	0.925715	0.865215	1.5768	1.46978	1.36796	2.81737	2.35541	1.90198	2.16208	1.41211	1.26013	2.02712	1.84273	1.50169	AT1G80490.2	77.01	1144	TPR1	TOPLESS-related 1
triplet_1230	72.2355	57.335	54.2909	98.51	87.8742	72.8228	23.7448	13.2587	19.5951	154.133	119.371	97.1032	338.89	220.347	93.5262	238.687	236.72	112.998	278.767	225.116	116.939	1.35877	1.52351	1.33517	0.33788	0.244428	0.372487	2.11827	2.06344	1.77431	4.64106	3.7944	1.70962	3.27283	4.07508	2.06179	3.82011	3.87615	2.13306	AT5G20490.2	63.92	1067	XIK, ATXIK, XI-17	Myosin family protein with Dil domain
triplet_642	888.558	1082.07	817.119	907.559	1128.66	759.975	1059.94	1233.78	820.464	1538.9	1620.76	1314.96	1668.19	1928.34	1067.31	1795.35	1841.1	1256.46	1735.9	1929.2	1065.73	1.02136	1.04302	0.930152	1.19266	1.14008	1.00409	1.73108	1.49738	1.60852	1.87643	1.78136	1.30582	2.01937	1.70081	1.53701	1.95255	1.78216	1.30388	AT1G65660.1	80	535	SMP1	Pre-mRNA splicing Prp18-interacting factor
triplet_3253	90.8137	99.6941	75.1448	65.7715	78.4343	60.0121	86.0079	121.657	72.4172	81.6119	113.843	69.0801	38.7556	68.6935	37.0517	56.6206	67.3169	48.9535	32.6655	77.1193	34.5233	0.72725	0.788868	0.801264	0.947658	1.21812	0.964178	0.899778	1.14051	0.920352	0.433003	0.692131	0.499728	0.627582	0.67846	0.656032	0.366672	0.775808	0.466522	AT3G32940.1	43.8	258		RNA-binding KH domain-containing protein
triplet_1591	36.8093	48.9873	41.786	21.5979	29.0881	24.2181	19.667	11.9426	22.3133	8.41991	11.8375	3.36597	19.4099	20.0782	24.7647	5.72825	1.23417	3.40988	22.5478	35.2783	50.5845	0.597681	0.601915	0.589402	0.54661	0.258917	0.544883	0.249142	0.256815	0.102042	0.539811	0.42167	0.602177	0.177952	0.0446947	0.103068	0.622804	0.725751	1.20564	AT5G55580.1	69.33	326		Mitochondrial transcription termination factor family protein
triplet_3380	509.241	524.152	396.306	791.197	749.354	621.575	608.258	710.909	464.354	603.914	845.68	503.449	455.068	664.012	156.825	488.664	756.352	374.651	334.233	692.653	136.079	1.55259	1.42883	1.56699	1.19406	1.35562	1.17127	1.18555	1.61226	1.26967	0.893828	1.26632	0.397237	0.959673	1.44216	0.945494	0.65701	1.32086	0.345021	AT1G14830.1	81.79	615	ADL1C, ADL5, DRP1C, DL1C	DYNAMIN-like 1C
triplet_411	176.011	166.473	220.307	177.049	162.076	205.621	82.6864	65.5478	87.6763	227.317	167.496	252.509	247.976	176.496	213.547	348.721	297.798	386.733	431.797	295.487	276.415	1.00586	0.973746	0.933642	0.472774	0.397364	0.400694	1.28984	1.00611	1.14551	1.40655	1.05985	0.969455	1.9757	1.78415	1.75202	2.44503	1.77035	1.25353	AT1G56050.1	78.11	370		GTP-binding protein-related
triplet_2868	36.3334	27.6007	27.2586	22.0641	17.3331	24.7595	31.745	20.3047	32.3196	11.8529	13.6183	7.68099	15.5888	11.7889	14.4398	3.38855	9.81258	7.58977	10.0053	15.292	19.0811	0.617788	0.641002	0.911562	0.877094	0.744901	1.1791	0.344274	0.511117	0.307198	0.444343	0.447152	0.546374	0.11755	0.378053	0.30397	0.294783	0.569635	0.710619	AT4G23540.1	33.72	955		ARM repeat superfamily protein
triplet_3012	525.8	439.131	397.987	389.577	398.136	252.315	536.169	478.362	360.893	318.158	378.767	171.918	299.621	554.618	148.639	147.529	294.98	69.4707	213.314	400.79	127.697	0.741414	0.906858	0.634895	1.01968	1.08913	0.90703	0.605843	0.862851	0.433392	0.570656	1.26239	0.375048	0.281946	0.672483	0.176624	0.406822	0.912887	0.322558	AT1G11680.1	79.17	456	CYP51G1, EMB1738, CYP51A2, CYP51	CYTOCHROME P450 51G1
triplet_146	73.6348	95.6871	97.5212	71.9166	99.2016	84.2976	69.4052	105.494	91.2975	52.1468	65.0233	49.9843	146.062	198.812	163.781	90.8674	128.537	131.557	145.078	242.505	224.884	0.976979	1.03635	0.86578	0.943329	1.10143	0.936829	0.712091	0.682855	0.517496	1.97042	2.06659	1.67254	1.23089	1.33976	1.34547	1.95723	2.51848	2.29275	AT4G27060.1	41.75	903	TOR1, SPR2, CN	ARM repeat superfamily protein
triplet_4488	203.47	177.499	234.546	180.42	120.813	192.97	215.414	170.171	279.175	64.7654	131.641	196.392	119.469	165.345	210.879	60.4226	159.148	196.247	135.571	199.261	277.008	0.887269	0.682431	0.823491	1.05842	0.958947	1.18947	0.321639	0.743094	0.838018	0.589177	0.931911	0.89952	0.3004	0.897194	0.837402	0.667928	1.12192	1.18027	AT2G47350.1	37.15	498		HIT zinc finger ;PAPA-1-like conserved region
triplet_4048	43.6118	43.9496	33.0715	22.5692	19.9976	15.1203	10.6096	10.0565	10.4795	5.28268	3.5318	5.21825	12.3229	10.4167	10.3539	5.51492	4.19246	16.1782	14.2854	12.7923	9.37065	0.528317	0.467137	0.473131	0.260235	0.245976	0.336924	0.14083	0.10082	0.182506	0.298642	0.253989	0.333237	0.146036	0.115517	0.504182	0.342632	0.30684	0.304379	AT3G08600.1	47.54	284		Protein of unknown function (DUF1191)
triplet_2547	160.582	194.643	147.317	189.299	198.046	159.168	226.429	227.877	190.172	86.5363	112.441	95.8661	271.14	233.188	200.159	95.1525	130.046	68.7864	175.711	141.629	154.528	1.17772	1.0174	1.0799	1.40752	1.16988	1.28894	0.541745	0.57984	0.653101	1.68422	1.19702	1.35628	0.595069	0.669823	0.470521	1.09363	0.729029	1.04862	AT2G42520.1	81.78	450		P-loop containing nucleoside triphosphate hydrolases superfamily protein
triplet_726	107.143	141.603	118.952	82.3059	105.32	93.7818	79.4758	73.8134	39.7573	55.9366	89.7699	83.2419	29.842	52.1447	55.0453	62.1382	102.696	84.986	23.9162	45.1593	24.5284	0.770332	0.745566	0.790164	0.744162	0.524626	0.33978	0.526495	0.63652	0.702296	0.285197	0.372675	0.467231	0.583841	0.727166	0.716837	0.230401	0.32369	0.212822	AT2G35155.1	72.69	432		Trypsin family protein
triplet_2910	53.7899	71.2232	67.2069	39.4715	56.4832	46.2551	59.358	94.6773	70.5947	44.1969	63.3936	35.0484	27.1101	39.7039	38.6559	30.6377	58.4872	32.5256	27.998	41.7019	26.3325	0.738666	0.79591	0.69282	1.10163	1.32474	1.04967	0.824912	0.891591	0.528516	0.513053	0.563584	0.581407	0.577436	0.823658	0.491528	0.529258	0.591249	0.40073	AT4G04940.1	67.61	815		transducin family protein / WD-40 repeat family protein
triplet_2246	37.0429	43.345	32.6436	38.6328	32.6016	27.7843	36.6309	30.2587	30.1431	70.209	63.5681	37.4613	71.4496	68.3922	17.3594	59.9575	67.0688	33.8199	69.2751	96.6311	15.8658	1.04179	0.757733	0.855565	0.989171	0.704898	0.925675	1.87181	1.45604	1.1432	1.90442	1.56483	0.545702	1.60234	1.53498	1.03496	1.84726	2.20163	0.501308	AT5G63220.1	59.35	310		unknown protein; CONTAINS InterPro DOMAIN/s: Uncharacterised protein family UPF0363 (InterPro:IPR007317); Has 304 Blast hits to 301 proteins in 161 species: Archae - 0; Bacteria - 0; Metazoa - 110; Fungi - 121; Plants - 35; Viruses - 0; Other Eukaryotes - 38 (source: NCBI BLink).
triplet_3638	1356.05	1372.04	1787.27	1263.28	1164.46	1632.24	602.846	988.481	707.255	1607.4	2088.95	1769.18	933.89	1639.2	1323.03	1106.41	1557.68	1168.22	690.283	1322.64	818.391	0.931643	0.848824	0.913308	0.444971	0.720652	0.396056	1.18522	1.52214	0.989881	0.688915	1.19458	0.740397	0.816041	1.13521	0.653829	0.509402	0.964027	0.458203	AT2G18750.3	55.25	657		Calmodulin-binding protein
triplet_2698	131.681	173.832	146.247	116.183	201.549	135.385	188.228	278.533	219.346	151.213	271.926	200.739	110.471	185.532	94.5127	111.739	225.704	134.838	60.0793	153.876	72.3351	0.88319	1.15853	0.926231	1.42619	1.59887	1.49644	1.14721	1.56108	1.37007	0.840144	1.06692	0.648655	0.849702	1.2967	0.922518	0.460347	0.885857	0.49804	AT5G50320.1	87.91	521	ELO3, HAG3, HAC8, ELP3, AtELP3	radical SAM domain-containing protein / GCN5-related N-acetyltransferase (GNAT) family protein
triplet_1858	129.189	98.3938	97.9206	111.136	105.876	82.1177	239.965	221.106	174.048	127.782	144.952	76.0414	371.307	273.737	196.875	260.709	227.337	124.46	469.728	336.541	216.568	0.861334	1.07528	0.840247	1.85088	2.23461	1.76958	0.989195	1.46842	0.778821	2.85974	2.76412	2.00034	2.01023	2.2973	1.26829	3.61573	3.396	2.19942	AT1G16320.1	53.57	224		Uncharacterized conserved protein (DUF2358)
triplet_1206	57.2305	71.2789	75.6268	65.7996	58.7011	67.1515	54.3738	41.9482	68.5907	54.695	65.1509	62.435	45.6901	41.3799	38.6335	46.3137	35.6908	44.5582	32.2205	29.4202	31.4704	1.14716	0.825983	0.889396	0.950941	0.594202	0.908178	0.956457	0.915218	0.827843	0.801815	0.586339	0.517228	0.812524	0.507629	0.594547	0.5705	0.420873	0.423747	AT5G18940.1	64.81	324		Mo25 family protein
triplet_2882	89.0053	115.011	117.382	106.687	124.113	116.421	179.623	171.811	210.382	58.8232	58.4285	93.6323	177.734	144.007	145.918	63.8289	51.2255	45.7445	112.222	125.727	88.6239	1.19646	1.07846	0.991879	2.0068	1.48961	1.78558	0.664663	0.512266	0.799378	1.98581	1.24994	1.24105	0.720278	0.450177	0.39486	1.25794	1.09237	0.757071	AT1G31830.1	69.67	478		Amino acid permease family protein
triplet_2832	20.5892	27.3908	22.6342	37.5262	65.3841	58.1655	17.3754	32.5203	26.4514	51.9506	69.5454	38.6719	109.807	78.1946	31.3358	47.1772	76.3672	48.5257	154.478	99.8905	42.1349	1.78451	2.33823	2.50339	0.851137	1.18068	1.16151	2.45264	2.4848	1.67858	5.13249	2.78945	1.36818	2.23154	2.72508	2.09551	7.20163	3.55364	1.82511	AT1G08060.2	36.71	395	MOM, MOM1	ATP-dependent helicase family protein
triplet_2417	68.929	90.902	71.1903	68.213	78.2907	64.1783	76.4284	78.0365	77.378	51.099	83.1913	58.8154	78.4633	73.8843	59.8998	32.2632	59.5717	37.0378	111.344	74.2646	76.0915	0.989761	0.862774	0.902867	1.10724	0.860008	1.08571	0.745027	0.916098	0.828578	1.13634	0.814827	0.8436	0.475671	0.65909	0.52691	1.60654	0.818965	1.06789	AT1G27900.1	71.22	695		RNA helicase family protein
triplet_4515	321.761	245.303	322.658	390.835	200.604	242.711	1228.36	361.065	503.339	437.983	330.451	293.185	105.779	24.1827	72.2281	366.526	170.547	75.0419	79.9675	21.8049	46.4699	1.21401	0.818522	0.752989	3.80888	1.47	1.55825	1.36009	1.3457	0.908937	0.330829	0.102243	0.226251	1.1387	0.69649	0.234945	0.250859	0.0925888	0.146667	AT4G39660.1	76.55	452	AGT2	alanine:glyoxylate aminotransferase 2
triplet_1236	209.023	158.851	172.46	220.168	148.229	163.974	149.539	125.361	188.45	182.365	99.5562	139.644	134.948	77.7927	110.979	165.765	108.888	117.49	132.424	71.4056	104.542	1.05307	0.933552	0.951077	0.716776	0.790498	1.09218	0.873075	0.629064	0.810817	0.647302	0.492915	0.645559	0.794033	0.68744	0.683094	0.635284	0.452958	0.608452	AT4G20850.1	68.75	96	TPP2	tripeptidyl peptidase ii
triplet_3424	1163.27	1527.89	1506.46	1149.61	1529.3	1444.28	782.38	1017.56	1014.66	2923.45	1973.75	2002.09	4296.24	3448.01	2701.1	3903.77	2602.07	2690.47	3522.51	2998.13	2573.03	0.988264	1.00092	0.958747	0.672849	0.666208	0.673756	2.51182	1.29162	1.32879	3.69092	2.25589	1.79248	3.35383	1.70258	1.78543	3.02637	1.96164	1.70752	AT5G42390.1	73.53	1092		Insulinase (Peptidase family M16) family protein
triplet_4158	144.2	178.123	135.44	196.173	231.167	191.118	167.365	231.112	175.17	137.292	204.602	183.353	134.354	473.288	174.568	167.643	236.644	252.353	120.647	427.959	161.251	1.35794	1.29613	1.40808	1.15954	1.29583	1.29119	0.95242	1.14783	1.35117	0.93219	2.64784	1.28678	1.16145	1.32671	1.85688	0.837788	2.39478	1.18917	AT1G14740.1	49.36	466		Protein of unknown function (DUF1423)
triplet_2787	95.4813	80.1023	105.47	120.251	110.429	124.793	255.62	200.348	343.26	287.877	318.37	369.773	200.912	205.659	299.447	510.119	461.1	606.462	153.416	152.242	241.225	1.25673	1.37393	1.18149	2.65979	2.48265	3.23339	2.99413	3.93787	3.48241	2.09276	2.54813	2.82189	5.29759	5.69774	5.70547	1.60048	1.88949	2.27505	AT1G04390.1	39.17	360		BTB/POZ domain-containing protein
triplet_4056	65.6977	53.8538	71.0009	53.0321	57.0067	66.8889	193.981	228.413	186.187	207.9	96.8433	191.233	261.629	152.455	291.196	174.594	72.4556	140.966	110.991	70.1983	128.132	0.810103	1.05748	0.942889	2.92335	4.18227	2.59979	3.13204	1.78371	2.66986	3.93759	2.79753	4.05822	2.63268	1.33912	1.97172	1.67909	1.29796	1.79348	AT2G38970.1	55.63	613		Zinc finger (C3HC4-type RING finger) family protein
triplet_3158	137.783	104.752	110.499	100.104	77.9194	103.894	154.671	196.934	139.32	75.0998	43.2724	81.2477	132.739	236.865	146.525	66.8321	71.3574	46.2784	132.599	250.207	156.583	0.72851	0.746272	0.940768	1.12169	1.87169	1.25849	0.548339	0.418645	0.737657	0.963658	2.24928	1.32312	0.488765	0.684221	0.424027	0.962648	2.37545	1.41332	AT2G37050.3	62.18	862		Leucine-rich repeat protein kinase family protein
triplet_979	78.8919	70.9158	59.8855	67.8271	74.5873	52.4686	23.6445	44.0195	31.4834	34.3595	38.0104	33.046	32.7412	51.3896	26.5019	55.1853	30.5685	22.4486	30.6529	44.9687	27.8581	0.861503	1.05105	0.878183	0.308473	0.626003	0.533515	0.442592	0.542446	0.559181	0.422336	0.728485	0.451698	0.703267	0.438965	0.385127	0.396196	0.639201	0.473973	AT1G24330.1	32.12	713		ARM repeat superfamily protein
triplet_2294	582.067	693.205	763.843	291.725	361.743	446.184	243.871	591.202	416.303	205.92	506.648	570.911	403.51	1826.52	2283.71	144.141	569.008	803.985	330.151	1197.97	1346.01	0.502043	0.52253	0.584674	0.419971	0.853065	0.545606	0.354882	0.731266	0.747749	0.693762	2.63254	2.98716	0.248926	0.821095	1.05248	0.567947	1.72711	1.76116	AT1G64530.1	62.52	547		Plant regulator RWP-RK family protein
triplet_1027	459.769	350.442	457.27	552.727	398.089	468.984	511.106	467.565	422.885	588.525	606.537	378.287	1478.48	1643.85	2041.41	1268.86	1195.94	794.598	1157.39	1179.15	1807.41	1.20174	1.13558	1.02556	1.11142	1.33326	0.924966	1.27944	1.7287	0.827649	3.21089	4.68029	4.45678	2.75595	3.40581	1.73609	2.51404	3.35803	3.94617	AT1G43850.2	79.63	270	SEU	SEUSS transcriptional co-regulator
triplet_1478	343.437	450.395	368.188	314.923	517.548	314.76	429.195	864.95	520.2	275.71	386.608	286.704	734.797	825.35	706.635	325.015	366.259	298.214	608.899	669.381	658.62	0.917215	1.14877	0.855284	1.24898	1.91839	1.41175	0.803369	0.858689	0.779289	2.13623	1.83066	1.91674	0.946515	0.813609	0.810466	1.77071	1.48513	1.78668	AT3G51730.1	39.01	182		saposin B domain-containing protein
triplet_1082	56.3097	48.4034	42.7314	39.5511	49.046	36.5758	53.3733	59.9369	37.4343	59.1073	88.8095	69.0831	80.3993	62.9498	47.7742	112.327	107.821	90.9671	56.9259	57.4732	63.9871	0.707578	1.01301	0.859241	0.948762	1.23345	0.878872	1.04882	1.81788	1.60258	1.42034	1.29444	1.11531	1.97744	2.2027	2.103	1.01075	1.18358	1.48605	AT4G00720.1	70.4	473	ATSK32, ASKTHETA, SK32	shaggy-like protein kinase 32
triplet_2912	256.338	196.258	257.475	256.906	164.306	261.587	325.687	183.282	339.966	161.573	144.51	125.483	393.859	99.3889	279.243	193.022	76.1961	136.797	376.65	109.959	326.663	1.00221	0.838019	1.01591	1.26949	0.934217	1.31914	0.631748	0.737664	0.489341	1.5344	0.508922	1.08422	0.753957	0.391346	0.533116	1.46753	0.562507	1.26768	AT4G03090.2	36.54	955		sequence-specific DNA binding;sequence-specific DNA binding transcription factors
triplet_4352	85.2141	87.8986	66.864	311.937	410.479	360.417	52.9316	38.2955	47.5503	70.4995	73.9787	73.8884	283.361	155.725	210.827	58.7012	52.5169	60.8461	125.585	19.8787	51.0144	3.62976	4.62863	5.32561	0.625554	0.442026	0.715406	0.829325	0.843418	1.10351	3.29831	1.76296	3.12134	0.692476	0.601999	0.911324	1.46826	0.234859	0.76645	AT1G58290.1	72.25	454	HEMA1	Glutamyl-tRNA reductase family protein
triplet_662	91.8217	69.9343	74.2939	156.461	109.198	181.669	72.986	80.346	77.3613	178.073	149.21	154.105	94.2524	133.288	133.91	142.612	127.629	145.703	71.01	128.726	113.037	1.69639	1.55352	2.42608	0.797077	1.14678	1.04074	1.92921	2.11759	2.05999	1.02619	1.89314	1.79178	1.54718	1.81336	1.9484	0.775788	1.82881	1.51456	AT5G44280.1	46.85	365	ATRING1A, RING1A	RING 1A
triplet_553	1883.15	2285.91	2462.78	1944.21	2528.74	2588.1	2218.55	2087.76	3627.03	2797.02	3245.41	3507.31	2497.28	2545.72	3764.84	3418.96	3061.29	4858.04	2360.2	1910.53	5467.23	1.03241	1.10618	1.05087	1.17801	0.913354	1.47255	1.48503	1.41956	1.42395	1.32595	1.11361	1.52848	1.81512	1.33905	1.97219	1.25319	0.835856	2.21945	AT3G63520.1	78.21	537	CCD1, ATCCD1, ATNCED1, NCED1	carotenoid cleavage dioxygenase 1
triplet_4133	231.864	248.286	303.486	97.8068	153.036	187.106	16.4582	13.1859	9.93685	139.723	229.232	239.456	213.167	477.077	349.342	180.778	176.97	194.896	156.53	148.199	111.531	0.424311	0.617912	0.617784	0.0749718	0.0569062	0.0359191	0.604316	0.923568	0.789712	0.919711	1.91779	1.1506	0.780618	0.713919	0.643366	0.676491	0.598507	0.369576	AT1G64110.3	59.45	799		P-loop containing nucleoside triphosphate hydrolases superfamily protein
triplet_4583	235.508	307.742	261.151	251.317	342.843	340.238	182.649	306.349	360.726	80.6757	122.058	147.741	200.082	214.227	199.143	140.192	187.358	252.54	143.215	193.97	179.22	1.06685	1.11369	1.30168	0.776503	0.995487	1.37983	0.345341	0.398579	0.567385	0.850214	0.697107	0.763462	0.596989	0.61008	0.96715	0.60977	0.631498	0.687464	AT4G32600.1	53.75	307		RING/U-box superfamily protein
triplet_933	468.225	590.671	611.467	482.173	583.382	648.808	1430.32	1083.76	1176.79	795.776	932.853	920.302	645.799	1227.42	1419.4	536.567	858.786	652.643	539.302	852.773	870.617	1.02973	0.987681	1.06097	3.0504	1.83338	1.92302	1.69807	1.57833	1.50425	1.37844	2.07619	2.31914	1.14565	1.45315	1.06723	1.15148	1.44299	1.42312	AT5G23050.1	68.38	582	AAE17	acyl-activating enzyme 17
triplet_3695	57.1736	43.5732	46.0854	58.1026	46.8831	38.3594	73.8386	59.5085	64.27	70.8527	54.8621	62.0557	97.7853	66.0905	98.1753	95.0219	77.7612	90.0396	118.375	77.1839	112.41	1.01597	1.07426	0.835914	1.28647	1.35751	1.3862	1.23514	1.25327	1.33918	1.69811	1.50518	2.10628	1.65061	1.76701	1.9335	2.05205	1.75405	2.4086	AT4G04210.1	53.52	256	PUX4	plant UBX domain containing protein 4
triplet_1069	75.6727	57.7643	73.5555	65.6799	46.1936	65.8659	107.326	84.528	91.307	63.2484	61.1655	57.4965	83.8192	118.6	97.8939	76.0072	67.4387	49.9295	114.307	165.94	110.509	0.86967	0.803099	0.89686	1.41283	1.45544	1.2381	0.837956	1.05788	0.784603	1.10625	2.03525	1.32645	1.00436	1.16463	0.683109	1.50389	2.84085	1.49565	AT4G14770.1	47.4	154	TCX2, ATTCX2	TESMIN/TSO1-like CXC 2
triplet_3250	180.083	235.066	203.898	84.0368	118.849	88.8684	30.3477	41.43	16.8314	118.787	161.317	138.027	93.0508	150.778	137.208	43.3047	79.9641	69.3666	39.8998	89.2142	78.7617	0.469602	0.507692	0.438601	0.173112	0.179738	0.0870259	0.661501	0.687594	0.678518	0.51938	0.642945	0.67452	0.244665	0.342972	0.343423	0.225862	0.382157	0.389276	AT1G69040.2	58.71	448	ACR4	ACT domain repeat 4
triplet_4234	386.375	363.538	474.204	661.544	615.26	846.863	460.269	407.018	545.51	522.732	416.815	532.088	690.085	543.552	1052.45	744.518	606.064	738.761	666.622	604.48	1224.9	1.71034	1.69052	1.78421	1.19075	1.11927	1.15005	1.352	1.14615	1.12181	1.78402	1.49381	2.21683	1.92454	1.6653	1.55672	1.72345	1.66095	2.57974	AT5G13160.1	66.04	477	PBS1	Protein kinase superfamily protein
triplet_3220	77.1551	77.9903	59.6185	69.2995	67.0473	48.0671	101.784	110.739	55.8756	81.8286	79.7873	49.5449	64.1738	57.0072	39.27	57.166	47.144	25.5778	48.5299	33.8511	17.6069	0.899487	0.861464	0.809441	1.31513	1.41459	0.938254	1.0598	1.02275	0.833819	0.833903	0.734358	0.664319	0.744238	0.609493	0.438443	0.633738	0.441208	0.30695	AT2G43360.1	84.15	246	BIO2, BIOB	Radical SAM superfamily protein
triplet_2640	190.169	238.75	183.048	271.359	336.752	252.658	357.72	380.634	287.685	144.319	172.357	119.91	154.738	214.302	165.258	93.5374	113.546	107.43	100.616	194.64	132.755	1.4247	1.40877	1.37822	1.87645	1.5918	1.56853	0.760157	0.723076	0.65695	0.814663	0.898027	0.903344	0.494522	0.477773	0.589139	0.531552	0.816018	0.726739	AT2G17980.1	64.15	622	ATSLY1	Sec1/munc18-like (SM) proteins superfamily
triplet_3376	114.224	148.933	116.113	124.467	214.754	210.871	163.904	266.343	188.719	257.124	254.953	213.603	328.782	382.488	717.144	225.075	259.093	252.962	216.671	318.867	600.281	1.0889	1.43901	1.80911	1.43116	1.78309	1.61996	2.2402	1.70712	1.83244	2.8621	2.55774	6.13204	1.96205	1.73473	2.16851	1.88912	2.13341	5.13418	AT5G42140.1	59.08	909		Regulator of chromosome condensation (RCC1) family with FYVE zinc finger domain
triplet_2508	358.213	466.146	419.83	343.388	484.302	372.616	340.966	475.174	343.928	822.034	614.917	455.998	861.111	783.314	459.71	1039.91	576.957	432.029	763.046	1242.38	427.687	0.958731	1.03887	0.887808	0.951988	1.01933	0.819639	2.29122	1.31847	1.08595	2.4	1.67895	1.09477	2.89774	1.23721	1.02899	2.127	2.66165	1.01867	AT4G01100.1	83.33	210	ADNT1	adenine nucleotide transporter 1
triplet_2039	233.119	303.463	261.46	246.863	372.653	268.692	263.629	374.963	315.177	169.299	231.65	166.137	133.813	126.954	158.858	153.5	197.688	147.252	116.419	183.718	128.707	1.0587	1.22725	1.02755	1.13032	1.23484	1.20467	0.727404	0.764132	0.63681	0.575831	0.420262	0.609074	0.659921	0.652585	0.564854	0.501534	0.606699	0.494196	AT5G58720.1	39.67	426		smr (Small MutS Related) domain-containing protein
triplet_439	32.717	41.4265	42.8474	24.4088	34.9794	40.4647	36.0891	31.5106	37.9061	36.5966	22.1899	42.0464	16.8213	11.9636	22.8116	18.1749	28.2529	29.9366	15.4765	8.942	26.3431	0.75359	0.848042	0.94566	1.10001	0.766279	0.887306	1.11506	0.54659	0.981733	0.528555	0.305555	0.543056	0.568701	0.689496	0.705553	0.48867	0.234335	0.623597	AT5G50310.1	66	547		Galactose oxidase/kelch repeat superfamily protein
triplet_328	281.266	216.496	278.3	333.882	251.721	290.205	525.905	490.312	447.75	220.565	215.902	228.113	374.449	263.966	320.617	225.841	155.415	216.773	328.479	251.249	336.614	1.18641	1.16196	1.04263	1.8667	2.25894	1.6067	0.784949	0.997266	0.820311	1.33012	1.21826	1.15151	0.803641	0.719159	0.779712	1.16726	1.15979	1.20879	AT3G26020.2	72.13	470		Protein phosphatase 2A regulatory B subunit family protein
triplet_4596	30.4026	23.2072	25.7883	30.7877	23.8549	27.4673	32.4878	13.9169	16.6375	8.18999	15.6872	7.15691	17.4011	11.2046	9.44504	12.7593	4.89864	7.10323	11.6412	7.50952	6.45869	1.01226	1.02676	1.06268	1.0664	0.616218	0.658404	0.29265	0.689346	0.304495	0.585972	0.504171	0.38991	0.438158	0.243672	0.302491	0.402552	0.351528	0.278431	AT2G43080.1	66.91	275	AT-P4H-1	P4H isoform 1
triplet_1284	175.009	156.209	134.695	169.561	169.63	153.053	55.159	58.5415	49.2923	104.555	52.9258	68.5605	107.253	85.4692	39.87	235.354	158.831	121.488	243.248	246.162	154.162	0.969047	1.08537	1.13528	0.319068	0.378741	0.370626	0.599714	0.343019	0.512622	0.615043	0.550027	0.301189	1.34285	1.01668	0.902669	1.3877	1.57219	1.14346	AT5G16000.1	64.63	328	NIK1	NSP-interacting kinase 1
triplet_2382	464.536	602.569	591.347	661.931	734.543	684.128	667.192	851.051	1067.55	718.904	1654.21	856.681	1081.43	1657.39	1329.01	1742.51	3190.78	2137.83	1414.47	2014.83	2044.04	1.42402	1.21866	1.15663	1.43532	1.41169	1.80392	1.5464	2.74238	1.44794	2.32512	2.74764	2.24532	3.74517	5.28818	3.61078	3.04052	3.33985	3.45244	AT1G33060.2	45.79	297	ANAC014, NAC014	NAC 014
triplet_480	36.328	47.3766	46.6234	74.8806	82.9807	86.6024	55.6416	35.4929	27.4396	148.874	136.235	135.624	322.216	92.5409	110.198	96.3248	44.6849	56.7101	123.424	44.1681	44.1715	2.0328	1.73598	1.83948	1.5174	0.75435	0.597178	4.01506	2.8368	2.86884	8.65881	1.9336	2.33495	2.60728	0.94436	1.2118	3.33326	0.933677	0.948514	AT5G03320.1	57.67	437		Protein kinase superfamily protein
triplet_3865	24.3273	31.7664	31.2241	23.5273	26.7652	26.8766	35.2087	40.5801	40.8005	16.0574	17.6926	750.407	29.7053	46.044	199.763	8.00026	16.5881	806.691	37.3984	58.3663	218.422	0.968413	0.847369	0.865084	1.42963	1.26898	1.29718	0.673477	0.57048	23.3182	1.21234	1.43574	6.23021	0.355358	0.536774	25.0648	1.51609	1.8118	6.80925	AT2G24530.1	36.8	413		unknown protein; BEST Arabidopsis thaliana protein match is: unknown protein (TAIR:AT4G31440.1); Has 30201 Blast hits to 17322 proteins in 780 species: Archae - 12; Bacteria - 1396; Metazoa - 17338; Fungi - 3422; Plants - 5037; Viruses - 0; Other Eukaryotes - 2996 (source: NCBI BLink).
triplet_1566	88.8236	78.9855	102.441	91.952	167.841	183.177	93.5419	133.415	134.324	72.1493	66.4697	108.633	43.6117	55.4466	101.605	54.6434	83.895	93.1982	34.1327	41.1234	80.4444	1.03483	2.1109	1.7805	1.05253	1.68049	1.30822	0.814366	0.843524	1.05986	0.496659	0.70571	0.991922	0.619474	1.06138	0.910648	0.39113	0.526638	0.787352	AT4G00550.1	63.62	470	DGD2	digalactosyl diacylglycerol deficient 2
triplet_3808	41.2834	40.0006	31.7005	26.7912	36.4049	20.3743	49.6597	43.5119	36.2305	35.5071	34.7754	30.5892	31.5731	57.0113	43.8827	32.9419	30.5507	15.9439	27.4471	86.7743	58.3113	0.65726	0.912302	0.653637	1.1981	1.08564	1.13853	0.863389	0.872559	0.966014	0.770351	1.41489	1.37254	0.802723	0.769519	0.518154	0.672771	2.14081	1.81377	AT1G53025.1	47.62	336		Ubiquitin-conjugating enzyme family protein
triplet_4348	521.486	561.741	674.507	652.307	735.623	1010.48	589.378	603.453	615.542	791.89	768.805	919.985	997.14	978.446	935.394	1051.27	1119.8	1151.64	1079.92	1056.13	1028.68	1.25038	1.30899	1.49736	1.12994	1.07412	0.91271	1.51753	1.36796	1.3634	1.91037	1.74049	1.38621	2.01397	1.99168	1.70634	2.06881	1.87854	1.52431	AT1G61140.1	58.36	795	EDA16	SNF2 domain-containing protein / helicase domain-containing protein / zinc finger protein-related
triplet_1426	377.189	329.761	426.445	236.627	324.367	457.66	110.823	159.388	311.964	232.184	330.263	288.616	180.01	692.476	260.465	110.498	310.528	214.912	125.288	325.348	149.648	0.62833	0.983693	1.07303	0.29568	0.484907	0.732174	0.61658	1.00152	0.677551	0.478623	2.09661	0.611693	0.294821	0.941852	0.505122	0.333928	0.986658	0.352439	AT3G43790.1	56.06	437	ZIFL2	zinc induced facilitator-like 2
triplet_16	75.4269	67.9406	88.0885	65.3695	62.6835	99.824	86.2099	79.2979	81.7421	48.8162	45.5048	58.1226	35.7267	84.7616	42.7791	19.7702	34.9321	38.0097	27.0825	75.644	42.0923	0.868404	0.923744	1.13173	1.14109	1.16474	0.928762	0.651815	0.674563	0.663638	0.480546	1.24399	0.491411	0.271765	0.521204	0.437875	0.367443	1.11174	0.483702	AT5G23450.2	60.91	197	ATLCBK1, LCBK1	long-chain base (LCB) kinase 1
triplet_219	277.016	247.188	319.706	369.706	297.522	349.807	344.573	369.623	382.616	637.177	289.2	407.595	814.116	387.094	566.381	747.562	311.143	342.847	853.683	417.896	575.512	1.3334	1.20281	1.09386	1.243	1.49332	1.19616	2.29547	1.16928	1.27405	2.93191	1.56371	1.76916	2.69252	1.25769	1.07215	3.07423	1.68782	1.79763	AT5G47940.1	38.81	201		unknown protein; Has 1807 Blast hits to 1807 proteins in 277 species: Archae - 0; Bacteria - 0; Metazoa - 736; Fungi - 347; Plants - 385; Viruses - 0; Other Eukaryotes - 339 (source: NCBI BLink).
triplet_142	281.621	363.905	296.088	255.914	355.471	265.808	255.95	387.181	371.187	315.272	452.319	224.829	129.31	185.154	244.574	178.308	218.797	162.958	101.891	147.802	179.244	0.90904	0.976887	0.898079	0.909168	1.06379	1.25278	1.11907	1.24229	0.760144	0.461078	0.510142	0.826604	0.634448	0.602341	0.551885	0.36406	0.407783	0.606704	AT2G35155.1	66.32	585		Trypsin family protein
triplet_461	201.818	259.258	200.588	351.8	458.261	443.842	869.812	1736.99	1781.69	256.562	605.907	361.005	473.811	975.604	474.704	672.785	1087.98	679.802	1305.96	2163.87	1140.78	1.73949	1.76464	2.20669	4.29357	6.67795	8.84327	1.26992	2.33194	1.79577	2.34107	3.75244	2.35979	3.32212	4.18423	3.3772	6.44399	8.31814	5.66392	AT1G10940.1	74.52	365	ASK1, SNRK2-4, SNRK2.4, SRK2A	Protein kinase superfamily protein
triplet_1288	24.8633	32.3514	25.0051	38.8957	33.9373	35.3793	34.3825	18.6368	41.1658	35.6395	29.4953	27.9605	17.1725	36.8431	26.9138	19.1398	33.3773	32.075	10.8753	14.593	13.4328	1.54256	1.04755	1.39893	1.36806	0.588784	1.62144	1.41666	0.914365	1.11365	0.702638	1.13468	1.0734	0.778704	1.03076	1.27187	0.459157	0.467537	0.554999	AT1G64650.1	80	335		Major facilitator superfamily protein
triplet_4654	209.259	267.072	206.884	246.893	313.699	205.295	532.851	432.238	320.74	240.381	282.015	209.593	899.428	688.434	440.733	381.794	355.229	255.679	691.585	499.454	333.305	1.17899	1.17393	0.992355	2.53901	1.61613	1.54769	1.14802	1.05574	1.01303	4.28247	2.57182	2.1249	1.82058	1.32886	1.23472	3.29396	1.86686	1.60813	AT3G06170.1	71.47	340		Serinc-domain containing serine and sphingolipid biosynthesis protein
triplet_1539	482.746	396.845	374.157	394.17	338.745	321.983	624.302	536.403	467.578	752.341	771.431	600.954	1136.43	1054.5	677.824	860.691	721.571	629.485	1113.7	1075.95	797.313	0.816895	0.853962	0.860927	1.29262	1.35078	1.24902	1.55731	1.94154	1.60454	2.35129	2.65304	1.80944	1.78129	1.81621	1.68059	2.3043	2.70697	2.12794	AT2G39840.1	91.12	304	TOPP4	type one serine/threonine protein phosphatase 4
triplet_4350	15.6712	14.9137	11.9479	32.7987	18.9565	22.8841	14.8686	16.0192	11.7023	6.05229	17.0898	2.20029	8.2669	14.7733	7.4241	7.27959	13.7731	6.83966	9.85822	16.2595	4.90072	2.02737	1.25405	1.84463	0.951858	1.06947	0.981038	0.423023	1.13675	0.247168	0.555863	0.991181	0.650617	0.496641	0.928324	0.605479	0.651317	1.08457	0.45573	AT5G15930.1	78.12	329	PAM1	plant adhesion molecule 1
triplet_2216	897.492	696.969	794.759	1029.42	818.41	911.573	1257.31	489.18	805.61	1642.81	1147.58	880.737	1048.35	502.47	231.191	2125.61	1434.7	880.923	1035.53	467.788	189.959	1.14683	1.17399	1.1468	1.40047	0.702295	1.01364	1.82952	1.64561	1.10805	1.16791	0.721336	0.291786	2.36687	2.05696	1.10828	1.15364	0.671646	0.239971	AT1G64230.5	94.92	118	UBC28	ubiquitin-conjugating enzyme 28
triplet_3798	41.2383	39.9468	51.6999	38.4845	21.0324	40.333	53.3306	45.3113	58.9827	35.0007	34.222	42.1953	90.5979	67.3123	80.4756	50.6229	38.6546	45.6387	85.9441	57.5405	86.0843	0.934804	0.538074	0.784309	1.28629	1.13101	1.13819	0.852324	0.86019	0.819646	2.1686	1.66832	1.54603	1.22218	0.968442	0.884986	2.05842	1.42967	1.65246	AT1G09020.1	42.61	467	SNF4, ATSNF4	homolog of yeast sucrose nonfermenting 4
triplet_821	157.004	202.145	190.333	198.635	249.669	210.008	318.984	371.482	404.272	167.308	248.944	300.091	355.863	344.763	507.858	149.49	234.8	260.825	349.055	337.556	441.248	1.26348	1.23394	1.10283	2.02516	1.83358	2.11815	1.06521	1.23038	1.57365	2.25857	1.70205	2.65954	0.952446	1.16075	1.36843	2.21548	1.66658	2.31141	AT4G19006.1	71.39	395		Proteasome component (PCI) domain protein
triplet_3056	425.497	407.653	524.342	410.402	435.21	481.558	535.229	436.646	732.506	370.374	358.379	570.792	605.018	477.097	1126.31	415.025	352.741	574.407	549.346	361.176	793.948	0.964609	1.06743	0.91856	1.25729	1.07095	1.39624	0.870755	0.879423	1.08842	1.42092	1.16993	2.14585	0.975447	0.865626	1.0953	1.29039	0.886266	1.5132	AT1G70160.1	76.4	500		unknown protein; FUNCTIONS IN: molecular_function unknown; INVOLVED IN: biological_process unknown; LOCATED IN: endomembrane system; EXPRESSED IN: 24 plant structures; EXPRESSED DURING: 15 growth stages; BEST Arabidopsis thaliana protein match is: unknown protein (TAIR:AT4G27020.1); Has 108 Blast hits to 108 proteins in 20 species: Archae - 0; Bacteria - 0; Metazoa - 0; Fungi - 0; Plants - 89; Vi…
triplet_4475	556.23	460.246	432.461	572.483	422.948	450.503	612.235	478.961	503.591	382.111	393.876	285.87	977.372	1106.19	727.264	510.282	483.85	358.512	998.075	963.277	670.26	1.02917	0.919138	1.04162	1.10051	1.04058	1.1641	0.687528	0.856107	0.661812	1.75578	2.40044	1.68011	0.917542	1.05118	0.829398	1.79293	2.09059	1.5486	AT1G79940.3	72.48	625	ATERDJ2A	DnaJ / Sec63 Brl domains-containing protein
triplet_2889	131.169	116.749	150.354	234.468	217.417	226.471	141.417	156.983	139.643	118.043	90.2971	134.386	34.5326	32.9548	53.2388	93.615	50.6827	74.9383	45.6273	53.8319	45.3402	1.78158	1.85494	1.5029	1.07754	1.3417	0.929228	0.900689	0.775356	0.894498	0.268843	0.288367	0.358357	0.715866	0.438924	0.501726	0.352786	0.465669	0.30617	AT5G14790.1	53.6	347		ARM repeat superfamily protein
triplet_1045	391.219	502.885	468.164	384.164	451.897	409.162	506.067	660.077	667.458	432.481	493.933	515.279	860.315	783.015	833.645	411.917	459.736	429.614	842.324	716.436	755.612	0.982013	0.89881	0.87424	1.29282	1.31196	1.42479	1.1052	0.982233	1.10042	2.19601	1.55594	1.77901	1.05277	0.914367	0.917833	2.15013	1.42381	1.61268	AT1G04850.1	64.89	188		ubiquitin-associated (UBA)/TS-N domain-containing protein
triplet_1872	98.4972	76.4756	84.9521	101.614	113.359	72.5114	80.6104	130.615	117.377	178.889	181.588	140.025	97.0479	144.759	197.699	251.405	301.151	197.77	107.904	171.098	181.593	1.03133	1.47606	0.85526	0.820228	1.69879	1.37725	1.80798	2.35672	1.64074	0.985434	1.88136	2.31174	2.5368	3.89996	2.31257	1.09454	2.22133	2.12436	AT5G58440.1	69.11	246	SNX2a	sorting nexin 2A
triplet_3911	33.2772	37.2271	43.0105	16.0235	27.5279	45.6073	35.0075	46.5416	47.6841	24.2103	28.8966	25.8533	18.3475	57.1279	68.6512	27.5643	22.9794	34.8316	39.2689	76.4974	77.2491	0.496644	0.746275	1.059	1.05048	1.24366	1.10619	0.735483	0.782078	0.610156	0.564442	1.52059	1.5826	0.833332	0.627288	0.81416	1.1748	2.02729	1.77796	AT1G79650.1	65.05	372	RAD23, RAD23B	Rad23 UV excision repair protein family
triplet_2395	212.579	251.918	196.085	182.096	232.245	151.738	179.249	127.254	130.292	280.232	227.81	347.566	565.371	498.618	427.389	487.112	345.522	472.424	713.13	548.393	511.744	0.857275	0.922217	0.774984	0.843948	0.507097	0.66617	1.31676	0.904681	1.7686	2.65182	1.97541	2.17362	2.2854	1.3701	2.40213	3.34364	2.17221	2.60164	AT4G34610.2	45.61	524	BLH6	BEL1-like homeodomain 6
triplet_2654	97.8652	125.751	120.823	103.303	121.808	134.944	158.418	149.726	149.274	125.09	142.4	185.36	63.2644	55.4665	91.7536	120.657	103.678	168.93	67.4707	42.6697	95.2311	1.055	0.968894	1.11592	1.61248	1.18916	1.23355	1.27537	1.13136	1.52976	0.650021	0.445492	0.761382	1.23054	0.825859	1.3949	0.692566	0.344532	0.789928	AT3G55005.1	56.81	257	TON1B	tonneau 1b (TON1b)
triplet_3836	91.2745	71.0389	74.5485	88.9551	84.9757	79.5176	108.96	102.518	104.257	118.444	66.3165	85.7468	170.673	118.669	226.886	76.2307	60.1848	98.2605	94.3598	61.814	91.6222	0.974864	1.19346	1.06577	1.19166	1.43697	1.39324	1.29444	0.934447	1.14823	1.86046	1.66117	3.01641	0.836966	0.849331	1.31386	1.03344	0.871946	1.226	AT2G47850.3	51.04	384		Zinc finger C-x8-C-x5-C-x3-H type family protein
triplet_1522	274.819	219.364	281.194	341.123	298.498	347.45	505.728	410.576	527.72	349.17	454.519	355.235	475.701	556.866	481.043	305.603	530.716	310.335	353.091	380.079	394.347	1.24039	1.3591	1.23479	1.83718	1.86771	1.8736	1.26957	2.06712	1.26237	1.72831	2.53156	1.7082	1.11161	2.41289	1.10326	1.28378	1.72931	1.40097	AT1G79090.2	43.32	778		FUNCTIONS IN: molecular_function unknown; INVOLVED IN: biological_process unknown; LOCATED IN: cellular_component unknown; EXPRESSED IN: 25 plant structures; EXPRESSED DURING: 15 growth stages; CONTAINS InterPro DOMAIN/s: Topoisomerase II-associated protein PAT1 (InterPro:IPR019167); BEST Arabidopsis thaliana protein match is: Topoisomerase II-associated protein PAT1 (TAIR:AT3G22270.1); Has 1260 …
triplet_1391	442.52	345.695	399.747	443.822	488.329	473.606	234.621	587.159	251.686	421.064	327.847	383.148	268.754	441.268	145.381	414.044	351.235	362.029	212.715	415.945	172.765	1.00294	1.41141	1.1843	0.531253	1.69647	0.630538	0.951623	0.948519	0.958579	0.608213	1.27567	0.365271	0.935796	1.01598	0.905881	0.481861	1.20263	0.433603	AT5G49900.1	65.17	758		Beta-glucosidase, GBA2 type family protein
triplet_1395	117.603	127.674	150.672	124.138	104.494	128.46	83.8598	48.8956	68.5743	50.4118	65.8978	74.3741	429.17	349.274	951.449	56.8983	74.2136	77.9528	307.613	195.859	319.144	1.0551	0.819851	0.853558	0.715493	0.387767	0.458717	0.433477	0.5199	0.496956	3.62697	2.72218	6.27968	0.488168	0.584527	0.520551	2.60206	1.5299	2.11077	AT5G49980.1	65.2	342	AFB5	auxin F-box protein 5
triplet_661	58.0241	53.0089	45.1614	75.85	44.1478	51.1063	21.229	30.3701	36.6513	61.9492	41.695	38.4607	109.845	134.796	88.8926	28.8867	41.2561	42.2883	73.9415	65.5143	53.7009	1.30201	0.835932	1.12879	0.376608	0.580832	0.815645	1.0665	0.790518	0.854843	1.87797	2.51433	1.94735	0.506347	0.782391	0.937759	1.26968	1.23154	1.18499	AT1G28600.1	47.04	253		GDSL-like Lipase/Acylhydrolase superfamily protein
triplet_3932	74.0568	94.9377	74.949	55.4046	68.2765	61.6569	71.1109	96.6633	66.2328	54.4461	59.4764	52.8554	22.5265	48.9609	77.2605	32.9271	41.6748	38.6113	22.5401	43.2375	61.8813	0.751493	0.722099	0.824987	0.960751	1.01799	0.885236	0.738721	0.630371	0.709099	0.313449	0.520764	1.03043	0.45202	0.444818	0.521552	0.313631	0.461107	0.827942	AT2G30700.1	54.27	433		unknown protein; BEST Arabidopsis thaliana protein match is: unknown protein (TAIR:AT1G61900.1); Has 68 Blast hits to 67 proteins in 13 species: Archae - 0; Bacteria - 2; Metazoa - 0; Fungi - 0; Plants - 66; Viruses - 0; Other Eukaryotes - 0 (source: NCBI BLink).
triplet_1558	1719.18	1344.81	1654.52	2137.89	1821.19	1676.18	743.648	874.799	530.467	2074.41	1727.16	1934.33	303.751	571.732	476.102	2515.81	1534.86	1427.07	469.664	767.787	483.376	1.24341	1.35398	1.01308	0.432888	0.650761	0.321026	1.20651	1.28411	1.16901	0.177162	0.425568	0.288188	1.46311	1.14122	0.862607	0.273613	0.571246	0.292582	AT5G16570.1	84.99	353	GLN1;4	glutamine synthetase 1;4
triplet_3651	196.071	199.993	156.252	191.986	166.15	157.068	197.354	133.079	127.85	87.387	87.0571	83.4133	199.946	221.599	226.095	109.833	81.6079	75.8391	148.482	121.851	142.005	0.979268	0.831618	1.00519	1.00651	0.667083	0.819387	0.448502	0.438109	0.536804	1.01966	1.10749	1.44415	0.562399	0.410998	0.488638	0.758519	0.611219	0.909401	AT1G71830.1	85.74	596	SERK1, ATSERK1	somatic embryogenesis receptor-like kinase 1
triplet_312	293.283	242.676	229.258	345.965	265.169	293.374	487.213	339.021	449.3	370.862	364.866	413.59	436.658	498.708	678.28	278.57	293.082	518.377	555.622	444.689	746.775	1.17902	1.09231	1.27845	1.65899	1.39538	1.95563	1.26362	1.50145	1.80054	1.4872	2.05071	2.95008	0.950003	1.20686	2.25563	1.89145	1.82903	3.24755	AT2G29200.1	64.69	473	APUM1, PUM1	pumilio 1
triplet_3146	10062.9	8102.94	10354.3	7956.25	6444.1	8587.97	2166.11	1783.07	2443.32	12353.5	9617.62	15960.2	8725.8	7862.48	10977.5	17225.1	14497.1	22968.7	6999.2	6255.59	8653.37	0.790675	0.795304	0.829428	0.215336	0.220148	0.236046	1.22761	1.18691	1.54136	0.867142	0.970327	1.06018	1.71168	1.78902	2.21816	0.695577	0.772043	0.835744	AT1G06680.1	66.17	266	PSBP-1, OEE2, PSII-P, OE23	photosystem II subunit P-1
triplet_66	1253.59	981.253	1004.08	1714.19	1381.35	1240.99	1794.34	1348.8	1275.68	3014.6	1418.56	4274.4	3469.09	3046.59	6660.13	3765.14	1387.75	5919.81	2941.11	1803.37	3951.73	1.36713	1.40733	1.23571	1.43102	1.37419	1.27023	2.40365	1.44521	4.25379	2.76592	3.10266	6.62745	3.00189	1.41384	5.89088	2.34507	1.83697	3.93275	AT5G64400.1	60.23	88		CONTAINS InterPro DOMAIN/s: CHCH (InterPro:IPR010625); BEST Arabidopsis thaliana protein match is: Cox19-like CHCH family protein (TAIR:AT5G09570.1); Has 1807 Blast hits to 1807 proteins in 277 species: Archae - 0; Bacteria - 0; Metazoa - 736; Fungi - 347; Plants - 385; Viruses - 0; Other Eukaryotes - 339 (source: NCBI BLink).
triplet_492	191.632	149.852	170.643	220.628	142.194	154.931	219.386	165.095	176.264	214.015	158.563	180.746	299.553	479.539	421.656	236.075	159.535	197.549	259.256	357.257	397.342	1.15052	0.949231	0.908462	1.14408	1.10105	1.03275	1.11619	1.05774	1.05887	1.56024	3.18549	2.46242	1.23071	1.06418	1.15676	1.35105	2.37489	2.32076	AT1G04940.1	40	195	TIC20	translocon at the inner envelope membrane of chloroplasts 20
triplet_2545	403.832	383.838	490.187	404.889	395.577	500.336	468.552	479.36	788.359	452.995	342.858	512.424	832.504	836.208	669.759	654.725	397.508	557.767	1222.35	1284.95	1166.6	1.00261	1.0305	1.02066	1.15987	1.24821	1.60704	1.12144	0.893515	1.04527	2.05889	2.17548	1.36559	1.61974	1.03552	1.13758	3.02186	3.34154	2.37711	AT4G33030.1	87.56	394	SQD1	sulfoquinovosyldiacylglycerol 1
triplet_4470	441.135	347.867	345.503	504.594	390.218	395.726	524.892	435.007	423.392	667.798	514.954	558.713	1050.03	660.919	758.462	575.486	507.721	466.877	967.361	659.321	686.127	1.14353	1.12139	1.14494	1.18944	1.24978	1.22479	1.51266	1.47894	1.61532	2.37717	1.89734	2.19179	1.30387	1.45821	1.35028	2.19019	1.89276	1.98303	AT5G58640.1	66.14	127		Selenoprotein, Rdx type
triplet_2159	96.9289	105.854	123.922	142.968	140.681	126.824	144.774	128.986	163.455	127.132	145.7	135.58	106.601	148.515	159.307	197.674	205.512	167.198	125.139	144.918	139.349	1.47013	1.32593	1.02323	1.48857	1.21648	1.31646	1.30842	1.3729	1.09332	1.09877	1.39925	1.28326	2.02876	1.93265	1.34642	1.28806	1.36558	1.12349	AT2G04740.1	63.86	404		ankyrin repeat family protein
triplet_513	178.519	214.636	168.085	210.387	200.683	167.18	949.786	273.441	253.714	227.644	242.529	115.414	116.431	143.135	82.6834	263.572	271.373	115.641	544.206	240.804	76.7961	1.17752	0.935291	0.994647	5.29631	1.2727	1.50642	1.27365	1.12935	0.688496	0.654142	0.668417	0.494919	1.47379	1.26311	0.689838	3.03704	1.12135	0.4601	AT1G74960.3	78.8	434	FAB1	fatty acid biosynthesis 1
triplet_246	108.044	84.5376	91.9644	147.489	105.707	112.913	264.443	176.28	172.029	104.134	102.463	124.303	227.265	127.437	142.031	132.122	44.111	43.7711	154.619	116.054	108.956	1.36174	1.24748	1.22534	2.43428	2.07254	1.86124	0.96415	1.20956	1.34786	2.09333	1.50152	1.53856	1.22081	0.527382	0.481594	1.42712	1.36845	1.18278	AT5G38630.1	59.07	193	ACYB-1, CYB-1	cytochrome B561-1
triplet_2921	63.4598	57.3261	49.6087	110.713	133.451	96.2971	54.3108	72.4421	40.573	93.7233	53.3529	50.539	139.358	117.284	93.4887	148.286	41.3576	59.6443	94.7	81.5817	62.0881	1.73306	2.30515	1.92254	0.858067	1.25916	0.82146	1.46949	0.93188	1.01838	2.17745	2.02798	1.86704	2.31596	0.72622	1.1983	1.48465	1.41586	1.24659	AT3G07550.2	43.31	381		RNI-like superfamily protein
triplet_1387	203.584	199.688	159.802	222.614	269.022	200.047	244.369	318.693	200.395	96.6224	241.956	120.21	184.906	256.262	157.491	151.466	266.585	135.517	191.445	262.177	179.675	1.09302	1.34549	1.25028	1.19936	1.59299	1.25244	0.477175	1.21062	0.753784	0.908704	1.2819	0.985629	0.745251	1.33334	0.848973	0.940667	1.31138	1.12358	AT1G13020.1	45.07	284	EIF4B2	eukaryotic initiation factor 4B2
triplet_4270	773.224	607.563	620.327	1349.28	1262.76	993.471	1548.71	1207.39	946.451	433.665	353.084	390.478	945.11	472.19	693.369	846.118	637.143	779.685	1336.64	720.04	784.7	1.74404	2.07664	1.60056	2.00164	1.98565	1.52488	0.56142	0.581835	0.630067	1.22201	0.777552	1.11756	1.09415	1.04861	1.25648	1.72772	1.18482	1.26455	AT2G21520.2	63.34	581		Sec14p-like phosphatidylinositol transfer family protein
triplet_2565	1005.54	985.856	1254.49	824.852	796.382	1019.85	370.931	412.094	456.929	836.025	803.724	1016.68	1472.38	2280.37	2059.83	1857.51	2122.38	1931.92	1405.56	2752.97	2123.05	0.820488	0.808002	0.813109	0.369515	0.418596	0.364742	0.831589	0.815442	0.810589	1.46381	2.31176	1.64146	1.84644	2.15166	1.53958	1.39743	2.79065	1.69181	AT4G10750.1	66.41	259		Phosphoenolpyruvate carboxylase family protein
triplet_837	123.071	141.52	111.071	103.9	108.328	96.6412	113.744	82.6391	55.9748	173.683	128.513	126.639	96.9837	99.9202	58.5423	260.329	133.84	114.739	148.134	181.244	93.1873	0.845485	0.767104	0.871241	0.924829	0.586857	0.508379	1.40793	0.908734	1.13891	0.78974	0.708112	0.531289	2.10629	0.946113	1.03273	1.20201	1.27872	0.840422	AT2G39930.1	75.21	589	ISA1, ATISA1	isoamylase 1
triplet_2665	239.849	188.394	212.62	235.02	218.905	251.977	220.905	216.113	268.372	94.3198	227.626	124.705	255.078	318.786	351.925	90.0812	404.406	191.261	335.153	419.91	379.783	0.97995	1.1611	1.18424	0.921346	1.14636	1.26099	0.395766	1.20714	0.588453	1.06323	1.68847	1.65212	0.378168	2.14055	0.900014	1.3957	2.2224	1.78253	AT3G14075.2	58.54	644		Mono-/di-acylglycerol lipase, N-terminal;Lipase, class 3
triplet_3030	594.11	469.53	597.344	605.399	508.685	635.695	558.339	463.271	650.57	910.361	773.801	1222.57	1504.27	1161.98	1999.68	1161.13	986.501	1640.21	1480.23	1145.01	1971.98	1.01897	1.08321	1.0641	0.939892	0.986698	1.08895	1.53142	1.64666	2.04492	2.5294	2.47163	3.34369	1.95279	2.0987	2.74292	2.489	2.43557	3.29739	AT5G64270.1	80.34	1292		splicing factor, putative
triplet_2972	73.8278	69.9998	89.2781	67.6034	74.0113	102.811	66.1808	64.6038	137.621	65.9495	76.8666	83.2455	34.984	40.0679	87.273	67.1708	52.2674	96.9915	24.7152	32.4579	71.858	0.916818	1.0565	1.14991	0.897806	0.924001	1.53549	0.894714	1.09672	0.933177	0.480891	0.578423	0.977789	0.911037	0.750248	1.08544	0.343659	0.47124	0.80704	AT1G73350.2	62.62	214		unknown protein; FUNCTIONS IN: molecular_function unknown; INVOLVED IN: biological_process unknown; EXPRESSED IN: 25 plant structures; EXPRESSED DURING: 15 growth stages; Has 50 Blast hits to 50 proteins in 20 species: Archae - 0; Bacteria - 0; Metazoa - 7; Fungi - 3; Plants - 36; Viruses - 0; Other Eukaryotes - 4 (source: NCBI BLink).
triplet_3639	33.4685	42.8224	39.7448	26.6366	44.7904	39.87	30.4404	48.519	45.2961	19.0291	21.371	30.8458	61.7503	67.8608	49.2164	34.835	53.4127	49.8513	75.1074	70.5883	65.6753	0.801795	1.04491	1.00307	0.912149	1.12999	1.13624	0.581085	0.510492	0.781591	1.82051	1.57136	1.23246	1.03965	1.24167	1.24804	2.20803	1.6336	1.63641	AT5G15750.1	75.9	166		Alpha-L RNA-binding motif/Ribosomal protein S4 family protein
triplet_238	36.1105	46.178	41.1871	60.1288	60.5025	66.5395	43.2045	64.0561	61.4933	32.8294	41.6706	43.1159	86.219	142.064	104.364	92.8919	100.843	50.3809	105.634	163.256	102.242	1.64721	1.30363	1.60095	1.19116	1.37895	1.48134	0.911585	0.90446	1.04572	2.35025	3.03244	2.49755	2.53006	2.15869	1.21793	2.87343	3.48162	2.44724	AT3G02070.1	72.68	205		Cysteine proteinases superfamily protein
triplet_3111	91.9735	117.166	93.2789	95.7421	114.808	81.5274	146.213	181.29	122.638	83.39	100.301	98.3295	195.963	212.248	115.092	63.2626	73.8738	58.6665	157.003	165.202	129.913	1.04053	0.980049	0.875353	1.58338	1.54266	1.31141	0.907678	0.85728	1.05357	2.11849	1.80466	1.23136	0.691193	0.633634	0.632872	1.69944	1.40652	1.38857	AT5G56280.1	80.99	263	CSN6A	COP9 signalosome subunit 6A
triplet_4357	134.923	171.722	164.574	140.7	171.115	160.508	242.594	342.101	264.54	168.707	232.91	228.184	211.609	536.213	391.384	170.426	331.786	357.501	137.254	512.66	293.735	1.04251	0.996488	0.975441	1.79215	1.98644	1.60375	1.24855	1.35426	1.38418	1.56419	3.11028	2.36984	1.2612	1.92672	2.1652	1.01715	2.97392	1.78008	AT5G37680.1	90.24	164	ATARLA1A, ARLA1A	ADP-ribosylation factor-like A1A
triplet_4344	268.219	296.777	341.019	254.135	298.801	335.06	407.019	512.742	593.878	326.947	337.315	379.037	605.824	559.586	722.566	377.757	354.218	562.595	640.894	545.618	723.782	0.947683	1.0068	0.982577	1.51556	1.72526	1.73931	1.21814	1.13614	1.11116	2.25401	1.88257	2.11557	1.40687	1.1929	1.64784	2.38428	1.83566	2.11913	AT4G11740.1	50.51	586	SAY1	Ubiquitin-like superfamily protein
triplet_3118	35.0108	28.3088	36.2206	48.0426	45.2219	59.3252	85.9108	120.664	95.3825	69.4051	42.8152	62.6232	128.475	39.6261	118.056	96.637	40.0373	91.0514	152.19	53.6632	124.029	1.36189	1.57707	1.62075	2.41347	4.15111	2.58949	1.95511	1.49495	1.70935	3.59544	1.38614	3.19867	2.71133	1.40017	2.47313	4.254	1.86508	3.35913	AT2G35530.1	44.85	136	bZIP16, AtbZIP16	basic region/leucine zipper transcription factor 16
triplet_2427	108.733	138.34	136.33	100.956	168.359	124.016	57.378	106.118	83.3566	62.1742	59.5925	62.9049	114.245	176.179	251.319	37.8267	54.7479	125.852	148.019	199.284	243.686	0.929126	1.21544	0.910331	0.532002	0.768752	0.61426	0.57571	0.434854	0.465337	1.05023	1.27156	1.83731	0.353829	0.400086	0.923696	1.35801	1.43738	1.78173	AT4G33240.3	43.37	1448	FAB1A	1-phosphatidylinositol-4-phosphate 5-kinases;zinc ion binding;1-phosphatidylinositol-3-phosphate 5-kinases
triplet_657	37.3675	32.925	29.2233	42.202	26.258	28.0452	57.7964	43.5723	48.8982	38.833	31.0416	43.172	67.6118	65.3786	56.822	50.4028	45.4967	32.9226	88.6161	58.2194	50.1759	1.12601	0.803478	0.961022	1.53245	1.31385	1.65099	1.0382	0.944483	1.46152	1.78828	1.95663	1.91316	1.33975	1.37057	1.1224	2.33573	1.7456	1.69326	AT4G21060.1	68.28	454		Galactosyltransferase family protein
triplet_3619	284.506	361.282	291.314	312.656	372.917	288.853	266.564	174.362	158.991	183.873	163.458	107.272	231.23	105.871	198.32	227.527	186.487	198.579	188.882	87.7472	201.552	1.0986	1.03212	0.991579	0.937158	0.48405	0.547324	0.647529	0.453951	0.370396	0.813397	0.294995	0.681867	0.800427	0.517517	0.682754	0.665071	0.244967	0.692925	AT4G09810.1	70.66	334		Nucleotide-sugar transporter family protein
triplet_4138	80.8995	65.0097	63.5536	70.0243	51.1988	48.7624	83.4035	90.7814	77.2175	88.2404	64.4958	76.4732	56.5094	49.2616	60.4593	78.2704	31.8435	52.5169	92.4357	39.0618	71.8681	0.867212	0.790776	0.770869	1.03057	1.39042	1.21167	1.08963	0.992216	1.20014	0.702194	0.761428	0.952065	0.967898	0.497555	0.82903	1.14086	0.606908	1.1288	AT4G03180.1	46.9	145		CONTAINS InterPro DOMAIN/s: rRNA processing (InterPro:IPR013730); Has 898 Blast hits to 687 proteins in 142 species: Archae - 2; Bacteria - 28; Metazoa - 200; Fungi - 99; Plants - 63; Viruses - 0; Other Eukaryotes - 506 (source: NCBI BLink).
triplet_3228	127.14	161.385	133.535	109.436	147.052	145.671	106.375	148.076	132.983	54.2254	91.1471	48.1212	214.679	274.091	241.909	90.3538	99.8038	93.0124	184.607	245.56	204.782	0.861837	0.911738	1.09021	0.837951	0.918041	0.995895	0.430976	0.567462	0.365117	1.68315	1.69407	1.80554	0.71292	0.620771	0.698794	1.44847	1.51837	1.52958	AT3G27700.2	37.92	799		zinc finger (CCCH-type) family protein / RNA recognition motif (RRM)-containing protein
triplet_4102	196.699	155.085	162.074	205.607	186.435	202.282	251.712	253.939	204.498	229.945	255.661	135.646	212.03	256.947	113.927	157.978	217.001	126.75	289.517	333.118	160.708	1.04506	1.20085	1.24656	1.27827	1.63334	1.26015	1.16816	1.64437	0.837942	1.07755	1.6526	0.704756	0.804145	1.39668	0.783385	1.46949	2.14062	0.991623	AT5G47390.1	75.28	178		myb-like transcription factor family protein
triplet_3785	48.5176	48.0212	61.0854	52.9256	46.1371	59.4668	101.828	85.5981	103.734	55.2698	36.7077	45.003	33.8361	28.8491	31.9572	32.9814	21.1123	37.7356	29.7805	17.9131	35.0689	1.08902	0.961565	0.97393	2.07659	1.76654	1.68693	1.13636	0.769212	0.740962	0.70351	0.608902	0.530837	0.686248	0.451075	0.623908	0.621607	0.385813	0.580956	AT4G27610.3	46.02	352		unknown protein; FUNCTIONS IN: molecular_function unknown; INVOLVED IN: biological_process unknown; LOCATED IN: cellular_component unknown; BEST Arabidopsis thaliana protein match is: unknown protein (TAIR:AT4G27620.2); Has 1304 Blast hits to 1173 proteins in 200 species: Archae - 14; Bacteria - 115; Metazoa - 628; Fungi - 104; Plants - 95; Viruses - 8; Other Eukaryotes - 340 (source: NCBI BLink).
triplet_710	151.326	143.3	119.302	121.866	112.6	102.068	142.646	124.958	128.113	123.125	98.8943	103.441	77.4988	77.4279	60.3539	71.9606	52.6403	61.8889	99.5434	79.4055	85.0496	0.806598	0.78725	0.85674	0.943014	0.872887	1.07324	0.814863	0.692268	0.868155	0.515334	0.543505	0.509997	0.478977	0.371727	0.522757	0.660054	0.55721	0.715278	AT4G38440.1	42.37	1317		LOCATED IN: chloroplast; EXPRESSED IN: 21 plant structures; EXPRESSED DURING: 12 growth stages; CONTAINS InterPro DOMAIN/s: RNA polymerase II-associated protein 1, C-terminal (InterPro:IPR013929), RNA polymerase II-associated protein 1, N-terminal (InterPro:IPR013930); Has 276 Blast hits to 220 proteins in 102 species: Archae - 0; Bacteria - 2; Metazoa - 151; Fungi - 65; Plants - 41; Viruses - 0;…
triplet_2273	8.76808	11.3656	11.0589	5.86893	14.9005	17.073	6.16646	7.05499	8.87787	33.5257	193.003	72.3777	33.6965	177.538	110.428	57.1469	298.16	128.048	14.8691	157.626	98.9639	0.703201	1.28587	1.49873	0.733661	0.651404	0.819134	3.53454	15.6889	6.08493	3.55203	14.4383	9.24033	5.95275	24.1929	10.7014	1.62459	12.828	8.28962	AT1G69630.1	31.06	161		F-box/RNI-like superfamily protein
triplet_4008	118.378	104.387	132.272	142.088	126.619	143.381	121.447	116.14	109.014	76.2854	76.4351	93.5554	108.573	129.029	98.5636	57.5379	69.2504	94.7704	91.4137	79.9472	69.5597	1.19861	1.21095	1.08335	1.02571	1.11152	0.825486	0.647401	0.734767	0.709492	0.917862	1.23382	0.747071	0.490357	0.666593	0.718608	0.774127	0.768093	0.529442	AT3G05320.1	59.31	349		O-fucosyltransferase family protein
triplet_4702	49.3322	50.8057	62.5206	50.3226	41.0469	98.3129	48.8029	42.0749	49.0415	34.6454	37.5287	39.0893	26.3827	49.474	38.7168	29.8943	41.2676	42.8713	16.8358	40.1	21.9193	1.01968	0.811628	1.56348	0.989484	0.831471	0.787799	0.708203	0.743715	0.631123	0.54404	0.974295	0.625259	0.613808	0.815887	0.690663	0.354362	0.793349	0.360816	AT4G37190.1	53.05	573		LOCATED IN: cytosol, plasma membrane; EXPRESSED IN: 20 plant structures; EXPRESSED DURING: 13 growth stages; CONTAINS InterPro DOMAIN/s: Beta tubulin, autoregulation binding site (InterPro:IPR013838), Misato Segment II, myosin-like (InterPro:IPR019605), Tubulin/FtsZ, N-terminal (InterPro:IPR019746); Has 345 Blast hits to 341 proteins in 161 species: Archae - 0; Bacteria - 0; Metazoa - 131; Fungi …
triplet_1213	580.827	500.657	632.047	493.646	395.528	389.609	685.056	816.434	547.178	332.15	228.704	230.06	696.944	463.15	613.877	187.064	184.204	156.963	429.472	358.316	368.559	0.850161	0.790437	0.61703	1.17914	1.62947	0.865935	0.572594	0.45789	0.364996	1.19957	0.925233	0.971296	0.32323	0.369185	0.249527	0.739863	0.716258	0.583778	AT2G02040.1	69.8	586	ATPTR2-B, NTR1, PTR2-B, PTR2, ATPTR2	peptide transporter 2
triplet_2817	61.041	48.2109	59.8187	80.9464	86.593	89.7962	63.899	34.6653	85.5575	49.2191	48.1259	37.6529	72.1212	27.9601	74.4324	21.9289	24.8505	31.6647	58.7702	13.3756	55.8932	1.32084	1.77995	1.4929	1.04607	0.724745	1.42321	0.80945	0.998273	0.635543	1.17859	0.588491	1.24028	0.369577	0.525302	0.537084	0.963399	0.292123	0.935456	AT1G71900.1	79.06	277		Protein of unknown function (DUF803)
triplet_2994	274.816	312.616	346.671	234.619	306.493	320.359	434.337	382.854	377.828	143.303	221.296	214.247	763.477	474.875	721.273	169.34	208.764	197.539	717.815	473.732	656.031	0.854261	0.980477	0.924319	1.57836	1.22396	1.08962	0.523185	0.708815	0.61911	2.77169	1.51738	2.07746	0.617585	0.668857	0.571053	2.60614	1.51374	1.8898	AT4G00440.3	23.33	926		Protein of unknown function (DUF3741)
triplet_2668	110.656	139.74	121.618	105.282	147.204	123.007	30.9167	44.2978	33.7524	113.334	172.075	131.814	134.13	197.682	146.012	197.621	244.484	177.747	137.475	287.727	199.114	0.951874	1.05304	1.01133	0.285849	0.321854	0.283421	1.02399	1.22974	1.08316	1.21024	1.41169	1.19894	1.77887	1.74423	1.45776	1.2402	2.05149	1.63202	AT1G69830.1	61.06	814	ATAMY3, AMY3	alpha-amylase-like 3
triplet_1628	25.0141	25.0105	31.7822	29.2402	47.2337	106.981	75.0892	32.9337	37.5761	22.0505	52.9764	120.514	32.4431	65.7794	71.5636	37.2582	152.026	358.153	38.0529	40.2969	85.6273	1.16245	1.85439	3.29389	2.92492	1.30462	1.17674	0.886076	2.07518	3.7067	1.28557	2.5674	2.2135	1.47067	5.88324	10.9557	1.50122	1.5877	2.64251	AT2G01820.1	58.84	860		Leucine-rich repeat protein kinase family protein
triplet_2418	10.7406	10.0638	8.32899	5.44584	7.97859	8.31177	9.6995	8.09533	8.06046	18.3922	11.9047	10.6175	35.5916	11.9287	33.8756	8.69986	12.9818	10.4262	9.6219	7.34385	35.2295	0.549021	0.811525	0.998154	0.911323	0.822077	0.971216	1.65171	1.16638	1.24532	3.11667	1.16855	3.73842	0.82618	1.26374	1.22481	0.904714	0.754154	3.88354	AT2G21790.1	83.1	722	R1, RNR1, CLS8, ATRNR1	ribonucleotide reductase 1
triplet_1658	32.332	25.4881	30.2401	35.0847	23.7702	50.9932	30.5473	26.7424	27.31	21.1456	19.8696	78.6149	71.7701	44.7515	134.8	41.0555	26.5973	104.482	48.6664	48.8303	91.6371	1.08258	0.935146	1.66431	0.946456	1.04735	0.906207	0.664396	0.787888	2.54849	2.18319	1.72725	4.34699	1.26171	1.04187	3.37648	1.49005	1.88123	2.96533	AT4G16180.2	63.64	242		unknown protein; FUNCTIONS IN: molecular_function unknown; INVOLVED IN: biological_process unknown; LOCATED IN: plasma membrane; BEST Arabidopsis thaliana protein match is: unknown protein (TAIR:AT3G28720.1); Has 5 Blast hits to 5 proteins in 3 species: Archae - 0; Bacteria - 0; Metazoa - 0; Fungi - 0; Plants - 4; Viruses - 0; Other Eukaryotes - 1 (source: NCBI BLink).
triplet_1918	173.817	218.959	193.472	208.478	260.841	244.026	214.159	205.416	224.179	122.194	143.355	133.806	127.989	99.7958	72.6363	103.164	103.519	93.1292	110.88	102.566	63.413	1.19827	1.19041	1.25995	1.23077	0.938429	1.15789	0.704703	0.656281	0.693186	0.737852	0.458248	0.378647	0.595847	0.475176	0.484024	0.639987	0.47084	0.331219	AT4G08520.1	71.19	177		SNARE-like superfamily protein
triplet_338	50.7176	40.1046	43.2794	80.9786	62.2829	59.6981	107.551	66.9606	89.4134	81.2587	60.7874	68.6071	77.1052	38.4593	43.6588	91.7578	77.9673	69.1178	59.6942	64.2372	60.6567	1.58512	1.53956	1.3708	2.09892	1.65336	2.04188	1.59054	1.50318	1.572	1.51023	0.959973	1.00857	1.79354	1.92113	1.58353	1.17357	1.5871	1.39245	AT3G05520.2	60.69	145		Subunits of heterodimeric actin filament capping protein Capz superfamily
triplet_4713	40.5647	45.0103	51.2794	45.2087	42.4751	43.0605	49.2758	44.9468	56.3321	38.7233	32.0622	45.9025	102.199	62.4834	114.237	45.0497	32.1543	60.9495	52.3358	35.9176	62.4988	1.11173	0.944898	0.842789	1.20958	0.998618	1.09665	0.955699	0.718582	0.897151	2.48285	1.37976	2.20425	1.1079	0.720583	1.18497	1.2832	0.802376	1.2146	AT2G47760.1	67.45	384	ALG3, AtALG3	asparagine-linked glycosylation 3
triplet_4675	141.345	167.407	132.906	717.894	904.604	1107.59	130.539	195.292	182.469	107.841	95.3647	110.653	393.591	416.488	289.097	320.145	262.075	310.977	364.503	401.729	300.676	5.05036	5.37746	8.27881	0.924085	1.16558	1.37013	0.76463	0.572212	0.833816	2.77208	2.47903	2.16641	2.2561	1.56213	2.32981	2.56772	2.3914	2.25289	AT1G08800.2	39.86	296		Protein of unknown function, DUF593
triplet_2895	226.272	179.829	210.924	255.361	201.111	219.903	331.867	278.638	401.463	208.216	158.783	209.613	339.456	300.008	590.776	211.811	124.248	222.913	350.545	291.135	582.681	1.128	1.11769	1.04237	1.46462	1.54642	1.89909	0.920555	0.88361	0.993817	1.49801	1.6646	2.7924	0.936375	0.692634	1.05657	1.54681	1.61553	2.7542	AT4G16144.1	51.33	526	AMSH3	associated molecule with the SH3 domain of STAM 3
triplet_4527	265.886	256.677	322.772	286.478	239.482	297.266	377.507	355.522	492.47	438.56	490.924	493.205	469.768	549.787	778.913	448.712	452.886	621.336	604.55	601.504	972.889	1.07715	0.933268	0.921221	1.41823	1.3836	1.52413	1.647	1.90907	1.5264	1.76393	2.13751	2.40883	1.68503	1.76145	1.92214	2.26894	2.33821	3.00794	AT4G01000.1	45.24	210		Ubiquitin-like superfamily protein
triplet_1276	93.7733	103.145	118.019	90.4915	83.6459	94.3183	102.845	88.759	103.023	93.6521	91.9132	108.624	117.878	136.007	120.875	86.5778	94.788	81.4111	57.1339	90.6714	58.1233	0.965373	0.812773	0.800867	1.09572	0.861869	0.874003	0.998722	0.892155	0.921063	1.25434	1.31555	1.024	0.924077	0.919759	0.69242	0.613399	0.880232	0.496756	AT3G26935.1	69.23	286		DHHC-type zinc finger family protein
triplet_3362	337.862	424.471	404.807	344.531	379.503	461.742	340.875	463.485	514.329	234.096	460.059	526.068	146.014	879.463	443.017	162.596	396.795	440.707	144.059	725.031	348.015	1.01968	0.894309	1.1403	1.00889	1.09169	1.26989	0.69378	1.08364	1.29881	0.433846	2.06938	1.09416	0.482779	0.934952	1.08847	0.428077	1.70641	0.86005	AT2G25310.1	74.34	152		Protein of unknown function (DUF2012)
triplet_207	210.265	167.512	192.2	283.879	235.391	239.169	296.71	276.045	275.627	174.526	167.636	186.459	371.694	395.808	390.091	163.018	156.037	154.402	285.281	318.805	330.633	1.34844	1.40281	1.24311	1.40918	1.64406	1.43182	0.830835	1.00074	0.970287	1.76411	2.35477	2.02428	0.77636	0.931903	0.804357	1.35508	1.89781	1.71653	AT4G02080.1	93.26	193	ASAR1, ATSARA1C, ATSAR2, SAR2	secretion-associated RAS super family 2
triplet_214	19.6816	23.4068	18.4696	26.8675	24.645	23.0246	14.5406	26.7702	17.4179	37.1331	39.9398	17.0618	63.5465	68.7551	46.0537	66.182	66.0877	43.8827	51.8893	56.7068	34.2364	1.34746	1.05073	1.23395	0.751425	1.1378	0.945982	1.84382	1.67739	0.927688	3.12097	2.85802	2.41677	3.2484	2.74873	2.30526	2.55732	2.36437	1.80981	AT1G04900.1	69.94	163		Protein of unknown function (DUF185)
triplet_2488	357.851	320.273	401.672	433.235	393.249	556.718	639.208	410.809	525.75	503.458	549.073	604.382	168.59	197.609	357.479	520.534	517.273	651.49	232.103	243.373	435.586	1.21007	1.22715	1.38504	1.78405	1.2818	1.30814	1.40576	1.71216	1.50341	0.472592	0.618193	0.890251	1.45334	1.61319	1.6204	0.649582	0.760638	1.08422	AT2G42910.1	79.62	314		Phosphoribosyltransferase family protein
triplet_17	37.4165	29.6514	33.975	35.2796	29.3437	28.7791	38.9626	46.2263	33.7319	38.8892	41.5884	38.5651	18.0663	27.264	10.2585	32.0881	34.4316	20.9896	42.5781	34.2768	18.1836	0.944378	0.989962	0.85144	1.04025	1.54076	0.993049	1.03834	1.38945	1.13124	0.496305	0.922111	0.321901	0.861299	1.15596	0.628723	1.13436	1.1509	0.548494	AT4G37130.1	52.12	330		hydroxyproline-rich glycoprotein family protein
triplet_3140	47.0032	59.1439	58.8272	35.7631	47.6096	44.9049	46.398	71.6404	55.0323	27.0837	37.0536	39.2453	33.6256	67.0138	91.7964	11.7649	32.5371	33.9017	21.6128	66.3376	77.6	0.765848	0.808222	0.767292	0.987393	1.20778	0.93657	0.585039	0.63271	0.672692	0.72132	1.13085	1.55107	0.265918	0.557614	0.583375	0.471069	1.11961	1.31378	AT5G04060.1	67.04	540		S-adenosyl-L-methionine-dependent methyltransferases superfamily protein
triplet_2364	210.451	263.845	227.638	222.734	269.45	264.854	160.164	206.759	166.673	255.278	305.731	235.24	120.855	97.3865	104.348	231.76	256.363	232.878	119.382	80.9278	108.233	1.05809	1.02116	1.16277	0.762179	0.784455	0.733358	1.212	1.15815	1.03325	0.576278	0.371487	0.460763	1.10077	0.971748	1.02292	0.569313	0.309342	0.477756	AT1G16300.1	86.63	359	GAPCP-2	glyceraldehyde-3-phosphate dehydrogenase of plastid 2
triplet_949	60.2163	54.5621	47.8878	65.7446	56.3794	52.9141	90.5694	58.1387	82.6097	45.3061	31.7385	24.5145	99.4304	97.6178	93.3822	42.8292	34.4624	39.1704	105.402	94.9948	106.334	1.09031	1.03271	1.10281	1.49583	1.06437	1.71024	0.756433	0.589224	0.5219	1.64058	1.77491	1.93059	0.715973	0.638248	0.821685	1.73814	1.7277	2.19551	AT4G09810.1	72.64	329		Nucleotide-sugar transporter family protein
triplet_942	368.993	457.486	461.493	372.583	460.2	453.049	463	650.778	497.411	447.108	701.36	568.753	657.766	1131.13	779.081	405.71	675.137	572.885	597.967	1033.07	678.44	1.0097	1.00592	0.981744	1.25408	1.42159	1.07766	1.21112	1.53191	1.23192	1.78048	2.46927	1.68669	1.09924	1.47472	1.24085	1.61886	2.25539	1.46908	AT4G33950.1	84.25	273	OST1, SNRK2-6, SRK2E, SNRK2.6, P44, ATOST1	Protein kinase superfamily protein
triplet_562	81.4779	102.079	100.247	73.1957	80.1544	89.6297	81.3402	111.461	126.572	65.2916	128.044	84.1988	170.225	309.261	241.125	88.779	210.647	187.729	161.216	338.667	243.816	0.899583	0.787302	0.895132	0.99833	1.09102	1.26001	0.80375	1.25189	0.841492	2.07601	3.00993	2.39142	1.08852	2.05325	1.86404	1.96678	3.29521	2.418	AT5G56750.1	73.86	241	NDL1	N-MYC downregulated-like 1
triplet_3841	31.7644	39.3282	31.2913	31.262	32.2167	30.1555	39.8817	28.5101	19.2373	31.9477	37.2439	28.3622	87.6186	100.675	45.4943	39.4263	58.3013	32.2208	138.121	110.542	65.7431	0.984665	0.82366	0.964828	1.24775	0.731749	0.626712	1.00559	0.948315	0.909292	2.70472	2.52118	1.43984	1.23385	1.47047	1.02878	4.24609	2.76585	2.06691	AT1G48270.1	65.06	312	GCR1	G-protein-coupled receptor 1
triplet_4394	276.783	235.054	221.47	219.695	197.931	188.099	235.621	351.197	158.498	155.629	181.807	142.242	218.042	398.096	159.809	98.879	338.552	160.717	211.388	340.357	178.349	0.794487	0.842733	0.85	0.85182	1.49202	0.716944	0.563853	0.77443	0.643873	0.788534	1.69069	0.722837	0.359557	1.43845	0.726916	0.764581	1.44609	0.806172	AT1G32400.3	52.13	282	TOM2A	tobamovirus multiplication 2A
triplet_2564	196.174	237.388	189.969	223.754	306.643	299.065	149.141	196.139	154.23	178.59	238.74	182.984	395.701	398.233	258.429	211.26	287.151	172.494	376.953	390.832	234.534	1.13987	1.29051	1.57127	0.761462	0.826969	0.812853	0.910818	1.00567	0.963421	2.01193	1.67472	1.35849	1.07651	1.20875	0.908494	1.91685	1.64368	1.23336	AT5G37720.2	41.38	232	ALY4	ALWAYS EARLY 4
triplet_3215	185.277	224.721	231.258	223.156	260.426	328.937	227.348	273.242	386.823	218.699	361.103	454.87	995.22	1179.95	1750.52	240.902	645.669	670.784	786.646	1353.92	1583.56	1.20335	1.15818	1.42056	1.22585	1.21496	1.66979	1.17942	1.60421	1.96277	5.34806	5.23191	7.54129	1.29862	2.8649	2.89241	4.22836	6.00262	6.82241	AT2G32720.1	77.78	126	B5 #4, ATCB5-B, CB5-B	cytochrome B5 isoform B
triplet_3279	10.4144	13.2264	11.2369	18.5293	9.9763	10.7149	17.7176	15.9823	17.7985	11.0467	10.4974	8.96651	38.5631	60.8207	26.1923	7.2451	13.4461	7.08508	62.9657	61.3419	49.5291	1.71094	0.771547	0.957347	1.63983	1.19372	1.53621	1.0554	0.808177	0.814466	3.46608	4.3455	2.22216	0.722344	1.01544	0.660715	5.60397	4.38214	4.12925	AT1G55900.1	62.95	224	TIM50, emb1860	Haloacid dehalogenase-like hydrolase (HAD) superfamily protein
triplet_4564	68.9398	72.733	86.1562	66.6247	58.5777	85.3601	46.2759	34.5374	66.7529	40.2933	47.4797	549.86	78.2626	45.9276	198.124	57.1327	41.6209	740.627	71.9563	45.3043	215.35	0.966898	0.80802	0.990867	0.675952	0.481974	0.777373	0.590412	0.657504	6.32038	1.1333	0.636454	2.28468	0.831182	0.578043	8.50917	1.04313	0.627999	2.48233	AT2G43950.1	56.78	236	OEP37, ATOEP37	chloroplast outer envelope protein 37
triplet_3912	368.144	344.101	428.817	638.705	520.602	740.109	608.994	687.555	1172.91	837.665	831.723	1235.02	3510.93	2738.21	4910.32	1094.55	1054.81	1739.46	1964.26	1890.17	3335.72	1.73294	1.51145	1.72424	1.65246	1.99523	2.73117	2.27192	2.41298	2.87569	9.51371	7.93741	11.4265	2.96783	3.05943	4.0493	5.32383	5.48006	7.76311	AT5G13800.1	63.33	420	PPH, CRN1	pheophytinase
triplet_582	78.9579	63.2297	78.1585	110.194	75.4031	103.991	150.753	82.5956	122.068	287.283	165.225	242.476	202.34	113.703	158.314	571.224	313.436	378.492	220.3	129.479	169.505	1.39065	1.18953	1.32634	1.89791	1.30151	1.5547	3.60544	2.58798	3.07581	2.54308	1.78583	2.01259	7.15657	4.89548	4.79408	2.7677	2.03144	2.15397	AT3G48880.2	48.49	299		RNI-like superfamily protein
triplet_1672	163.983	156.124	131.576	199.911	210.716	136.427	211.122	203.784	189.408	172.478	163.724	148.466	217.12	217.894	270.614	142.937	172.159	164.751	189.522	225.271	287.222	1.21777	1.34745	1.03659	1.28572	1.30333	1.43622	1.05149	1.04837	1.1274	1.32207	1.39313	2.04874	0.872433	1.10205	1.25024	1.15479	1.44008	2.17402	AT3G11540.1	80.09	849	SPY	Tetratricopeptide repeat (TPR)-like superfamily protein
triplet_434	38.7351	45.2763	48.4351	35.4377	33.3846	39.912	23.7454	29.1883	27.7188	32.3741	11.8613	31.6657	19.1926	11.2264	29.608	19.5316	11.5463	37.0087	32.4994	29.9356	37.5912	0.917017	0.743027	0.82759	0.622759	0.652349	0.58094	0.839917	0.277923	0.660779	0.508182	0.264204	0.619155	0.516713	0.271116	0.768862	0.843069	0.668496	0.780644	AT4G38180.1	29.01	586	FRS5	FAR1-related sequence 5
triplet_4191	54.882	47.0365	58.7415	65.6272	54.2834	97.7939	66.4756	51.9356	107.07	31.3969	31.2804	42.2493	44.1318	49.7781	25.859	24.3019	17.4176	22.3095	38.8266	37.0055	15.777	1.19228	1.15086	1.65369	1.20747	1.10199	1.80895	0.579736	0.671997	0.72394	0.807627	1.05707	0.449586	0.452773	0.383408	0.390173	0.712691	0.791179	0.280826	AT4G36790.1	65.18	448		Major facilitator superfamily protein
triplet_4563	271.375	224.64	279.594	211.288	122.41	192.299	121.293	105.183	157.529	161.46	65.7982	62.8237	338.308	105.389	209.72	282.926	87.6552	96.6154	271.635	110.843	199.736	0.779399	0.546933	0.688891	0.448987	0.470584	0.564978	0.596458	0.296038	0.227459	1.24574	0.471497	0.750979	1.04241	0.392905	0.347888	1.00095	0.49567	0.715396	AT5G40640.1	53.9	590		unknown protein; LOCATED IN: plasma membrane; EXPRESSED IN: 19 plant structures; EXPRESSED DURING: 7 growth stages; BEST Arabidopsis thaliana protein match is: unknown protein (TAIR:AT3G27390.1); Has 104 Blast hits to 102 proteins in 14 species: Archae - 0; Bacteria - 0; Metazoa - 2; Fungi - 0; Plants - 101; Viruses - 0; Other Eukaryotes - 1 (source: NCBI BLink).
triplet_2917	34.1904	42.7594	35.3474	38.1186	41.7369	57.1868	47.4082	85.2202	133.172	150.995	3045.69	491.981	157.699	634.091	467.294	219.891	2602.65	446.23	147.485	678.429	379.342	1.11163	0.976636	1.60085	1.37561	1.97033	3.69137	4.31922	69.6237	13.563	4.50972	14.5133	12.8838	6.27701	59.4992	12.3043	4.21948	15.5265	10.4641	AT5G49470.3	49.14	759		PAS domain-containing protein tyrosine kinase family protein
triplet_3310	152.857	190.314	173	183.1	266.6	187.9	295.393	345.785	347.413	163.499	228.327	216.124	282.169	312.306	338.737	278.377	329.112	364.359	319.19	438.423	471.956	1.19656	1.39875	1.08563	1.92642	1.81265	2.00237	1.06917	1.19869	1.24784	1.84046	1.63765	1.95251	1.81582	1.72549	2.09976	2.08108	2.29686	2.71813	AT3G17920.1	46.28	484		Outer arm dynein light chain 1 protein
triplet_4684	81.1706	101.139	87.5358	65.9719	83.4519	78.7159	183.138	205.174	185.226	59.3231	86.8107	69.8786	196.309	166.901	206.492	107.25	112.016	93.7935	209.349	121.638	168.457	0.815035	0.826833	0.90038	2.24092	2.01856	2.10339	0.734121	0.859719	0.800564	2.40122	1.64385	2.34359	1.31738	1.1065	1.07068	2.5599	1.2007	1.914	AT3G18680.1	82.49	257		Amino acid kinase family protein
triplet_4085	230.911	215.964	268.531	243.244	267.391	270.135	278.773	209.572	220.517	284.628	475.639	311.108	290.451	809.722	414.758	222.103	681.992	358.271	349.836	737.31	455.38	1.05318	1.23703	1.00595	1.20639	0.970538	0.821864	1.23163	2.19686	1.15797	1.25674	3.73667	1.54253	0.962021	3.14795	1.33295	1.51281	3.40292	1.69324	AT2G40950.1	37.5	432	BZIP17	Basic-leucine zipper (bZIP) transcription factor family protein
triplet_2633	983.177	865.478	791.331	2406.7	1889.86	1905.53	611.2	477.422	526.314	566.902	299.949	368.941	789.892	705.947	481.313	915.402	389.593	532.043	764.058	543.933	361.057	2.44641	2.18224	2.40623	0.622043	0.552145	0.665523	0.577032	0.347324	0.466903	0.803608	0.815886	0.608726	0.931135	0.450783	0.672753	0.777358	0.628907	0.456951	AT5G48380.1	59.6	594	BIR1	BAK1-interacting receptor-like kinase 1
triplet_4664	276.512	290.662	233.815	353.084	373.217	317.666	370.299	414.176	277.314	401.966	358.612	340.34	469.397	448.387	415.117	424.463	388.769	365.74	601.272	448.281	489.232	1.27592	1.28305	1.35709	1.33796	1.42348	1.18525	1.45207	1.23297	1.45365	1.69505	1.54078	1.7721	1.53313	1.33637	1.56182	2.17026	1.54041	2.08774	AT1G21080.3	69.25	400		DNAJ heat shock N-terminal domain-containing protein
triplet_4502	96.3034	111.646	89.7217	80.2389	110.157	86.7133	49.3753	105.916	148.736	93.8224	108.4	103.772	158.135	207.354	224.602	92.5224	157.407	99.3341	110.399	183.05	217.058	0.834904	0.986782	0.966839	0.517714	0.949136	1.6505	0.974503	0.971187	1.15488	1.63545	1.84964	2.48675	0.961143	1.40624	1.10595	1.14487	1.63388	2.40359	AT2G26930.1	74.33	335	ATCDPMEK, PDE277, ISPE, CDPMEK	4-(cytidine 5'-phospho)-2-C-methyl-D-erithritol kinase
triplet_3143	203.65	163.824	170.358	196.271	157.498	171.003	184.098	150.819	143.889	269.053	204.396	174.432	436.457	349.013	335.452	237.341	195.235	162.347	405.02	324.239	370.886	0.963944	0.96162	1.00377	0.904459	0.921097	0.845535	1.31958	1.24615	1.02378	2.13758	2.12355	1.96345	1.16463	1.19057	0.95325	1.98397	1.97325	2.17023	AT1G03910.1	71.52	474		EXPRESSED IN: 25 plant structures; EXPRESSED DURING: 13 growth stages; CONTAINS InterPro DOMAIN/s: Cactin protein, cactus-binding domain, C-terminal (InterPro:IPR019134), Cactin, central region (InterPro:IPR018816); BEST Arabidopsis thaliana protein match is: unknown protein (TAIR:AT2G36815.2); Has 11711 Blast hits to 7382 proteins in 452 species: Archae - 31; Bacteria - 352; Metazoa - 6006; Fung…
triplet_4696	96.3392	77.437	89.8688	80.0627	64.878	75.1191	98.9363	72.2673	110.858	98.5396	64.6142	121.156	191.016	64.5575	157.812	67.4777	58.3047	207.319	209.833	77.9664	145.22	0.832785	0.839885	0.837682	1.02668	0.934091	1.23099	1.02261	0.836522	1.34431	1.97265	0.835798	1.7477	0.703495	0.756081	2.29252	2.16596	1.00675	1.60913	AT5G49960.1	74.31	720		unknown protein; CONTAINS InterPro DOMAIN/s: Protein of unknown function DUF1012 (InterPro:IPR010420); BEST Arabidopsis thaliana protein match is: Protein of unknown function (DUF1012) (TAIR:AT5G02940.1); Has 1807 Blast hits to 1807 proteins in 277 species: Archae - 0; Bacteria - 0; Metazoa - 736; Fungi - 347; Plants - 385; Viruses - 0; Other Eukaryotes - 339 (source: NCBI BLink).
triplet_4776	69.6081	75.1057	60.3402	61.5592	76.9498	54.6942	62.896	104.847	116.322	49.0337	76.4748	87.8884	80.6202	235.884	170.955	36.4124	69.3687	61.245	75.2336	165.016	131.688	0.886006	1.02423	0.907956	0.904939	1.39079	1.91265	0.708611	1.01799	1.44911	1.15596	3.11257	2.8033	0.52986	0.924617	1.01475	1.07967	2.18139	2.16314	AT2G28320.1	67.04	540		Pleckstrin homology (PH) and lipid-binding START domains-containing protein
triplet_3315	37.1337	38.2783	46.2707	79.1526	47.7815	103.279	129.266	71.7235	192.188	28.3467	30.7072	52.2299	35.656	23.4164	53.4261	42.4687	48.2696	40.0673	43.4463	25.2232	35.764	2.10188	1.24195	2.20599	3.41603	1.85149	4.08684	0.769574	0.807245	1.12606	0.961251	0.621627	1.15137	1.1399	1.25437	0.868767	1.16554	0.667627	0.777732	AT1G78240.2	65.36	358	TSD2, QUA2	S-adenosyl-L-methionine-dependent methyltransferases superfamily protein
triplet_2	208.207	175.343	217.425	219.807	223.95	243.117	157.298	310.477	212.117	247.941	313.069	249.131	207.694	306.442	273.081	141.043	250.705	267.083	99.5337	196.2	216.895	1.05545	1.27564	1.11762	0.756659	1.76631	0.975697	1.18993	1.78101	1.14516	0.997547	1.74343	1.2548	0.67896	1.42736	1.22734	0.480546	1.11828	0.99757	AT1G19130.1	61.58	190		CONTAINS InterPro DOMAIN/s: Protein of unknown function DUF985 (InterPro:IPR009327), RmlC-like jelly roll fold (InterPro:IPR014710); Has 1465 Blast hits to 1465 proteins in 584 species: Archae - 10; Bacteria - 1038; Metazoa - 19; Fungi - 43; Plants - 51; Viruses - 0; Other Eukaryotes - 304 (source: NCBI BLink).
triplet_473	87.5831	83.3011	103.418	96.4888	84.7497	108.836	109.892	110.699	132.854	128.418	93.8322	131.816	86.193	66.9854	63.1244	104.317	53.0172	92.9109	51.9817	62.2498	46.289	1.10053	1.01718	1.05188	1.25184	1.325	1.2819	1.46098	1.12492	1.27196	0.984307	0.80646	0.614111	1.1889	0.640765	0.899372	0.598101	0.750285	0.45288	AT3G12600.1	65.36	179	atnudt16, NUDT16	nudix hydrolase homolog 16
triplet_4598	119.376	130.359	148.082	130.3	122.487	138.833	127	141.492	189.283	128.384	145.7	199.893	86.8422	46.776	124.259	135.073	93.5991	169.097	90.4996	51.1487	140.219	1.09074	0.940072	0.937956	1.06333	1.08475	1.27636	1.07482	1.11679	1.34753	0.729729	0.363706	0.8402	1.1304	0.720158	1.14096	0.760112	0.396995	0.947254	AT5G17410.2	71.34	621		Spc97 / Spc98 family of spindle pole body (SBP) component
triplet_171	373.365	301.368	364.77	363.922	335.874	343.425	408.422	370.967	388.134	422.325	342.9	482.15	803.992	613.789	708.875	540.479	448.157	656.21	895.939	649.616	759.619	0.974777	1.11412	0.941642	1.09364	1.23018	1.06387	1.13078	1.13736	1.32091	2.15029	2.03325	1.94077	1.4464	1.48546	1.79678	2.3959	2.15174	2.0795	AT3G26560.1	87.46	965		ATP-dependent RNA helicase, putative
triplet_2773	23.9404	29.8688	29.4599	11.0311	20.6028	26.5647	4.20612	6.58904	9.91071	29.4015	61.7735	46.5927	41.5657	53.4165	60.2682	50.3346	95.0198	59.6819	24.4678	30.3494	33.8646	0.482394	0.699826	0.904949	0.208743	0.245848	0.358199	1.21897	2.03356	1.56247	1.7067	1.76283	2.01144	2.05829	3.11058	1.99219	1.02115	1.01557	1.14461	AT1G79280.1	52.85	526	NUA, AtTPR	nuclear pore anchor
triplet_622	732.823	880.793	907.243	957.199	1136.19	1189.33	2198.65	1005.24	1377.36	3132.34	2125.8	1883.21	5297.84	2570.82	4225.28	3438.9	1616.39	1906.39	2726.55	837.283	1554.63	1.30576	1.28964	1.31059	2.99752	1.14112	1.51761	4.26989	2.4119	2.07457	7.22087	2.91658	4.65325	4.68765	1.8342	2.10009	3.7169	0.950656	1.71279	AT5G13420.1	82.23	377		Aldolase-type TIM barrel family protein
triplet_624	200.638	234.727	248.446	203.434	225.811	255.605	174.689	209.018	245.259	500.967	709.639	676.176	379.389	487.157	528.631	705.079	1212.76	1164.58	365.661	462.715	445.475	1.01387	0.962178	1.0287	0.871309	0.89094	0.987224	2.48944	3.01467	2.71472	1.88649	2.07086	2.12323	3.50171	5.14899	4.67268	1.81841	1.96717	1.78986	AT5G12430.1	47.79	588	TPR16	Heat shock protein DnaJ with tetratricopeptide repeat
triplet_2420	26.5389	25.0141	21.2673	21.8684	26.502	16.1575	13.2054	55.3661	46.1386	48.686	40.8561	29.1723	19.8341	25.8095	7.57414	49.7016	24.457	18.1419	31.1588	43.4523	38.2437	0.830404	1.0572	0.770525	0.515829	2.16676	2.11694	1.80421	1.60898	1.355	0.756532	1.03058	0.385056	1.84109	0.978586	0.859642	1.16776	1.70878	1.76239	AT3G63530.2	56.6	106	BB, BB2	RING/U-box superfamily protein
triplet_4178	6081.12	7519.13	6846.96	8334.91	10492.5	9010.84	5915.22	6997.06	5910.72	33458.7	79044.4	68859.7	12710.4	21343.6	13835	54361	104378	96982.1	13545.1	17577.6	12437.8	1.37056	1.39538	1.31599	0.972723	0.930577	0.863282	5.50132	10.5112	10.0556	2.08996	2.83832	2.02046	8.93799	13.8799	14.1623	2.2272	2.33754	1.81643	AT5G56000.1	89.43	700	Hsp81.4, AtHsp90.4	HEAT SHOCK PROTEIN 81.4
triplet_2076	95.5447	77.3535	95.831	96.7385	84.6913	84.0027	85.7837	83.0904	117.518	59.1045	70.714	81.569	138.797	226.688	192.182	69.7914	106.412	150.212	151.534	196.161	175.889	1.01237	1.09365	0.877846	0.898897	1.07322	1.22396	0.622556	0.915262	0.852713	1.448	2.90591	1.99505	0.733251	1.37086	1.56161	1.57993	2.5163	1.82678	AT1G79270.1	47.16	458	ECT8	evolutionarily conserved C-terminal region 8
triplet_1400	770.491	695.995	623.489	697.263	604.243	650.02	287.45	200.39	248.66	739.262	572.178	602.606	631.999	336.267	376.586	890.003	505.791	525.222	680.817	320.7	252.307	0.905082	0.868361	1.04249	0.373886	0.288941	0.399783	0.959521	0.822357	0.96656	0.820487	0.483888	0.604633	1.15491	0.727109	0.842645	0.883764	0.461553	0.405623
triplet_2764	587.573	673.545	545.339	744.292	821.65	740.715	806.416	697.741	886.39	263.809	400.691	397.628	1041.71	951.256	940.127	306.863	467.286	465.97	876.632	812.837	876.222	1.26627	1.21956	1.35761	1.37182	1.03587	1.62425	0.449916	0.5955	0.729635	1.77159	1.4117	1.72261	0.523066	0.694225	0.854727	1.49112	1.2065	1.60564	AT4G31570.1	34.47	940		CONTAINS InterPro DOMAIN/s: Prefoldin (InterPro:IPR009053); BEST Arabidopsis thaliana protein match is: unknown protein (TAIR:AT1G24460.1); Has 194354 Blast hits to 66887 proteins in 3244 species: Archae - 3688; Bacteria - 38556; Metazoa - 84828; Fungi - 17265; Plants - 10589; Viruses - 805; Other Eukaryotes - 38623 (source: NCBI BLink).
triplet_2587	301.643	280.943	244.307	328.034	325.415	298.013	332.076	215.105	207.934	337.538	493.447	313.159	291.947	264.369	110.898	407.852	539.029	286.149	266.865	244.151	128.954	1.0872	1.15773	1.21894	1.10056	0.766486	0.851725	1.1186	1.75371	1.28068	0.967962	0.941216	0.456154	1.35094	1.91539	1.17057	0.885087	0.869507	0.529762	AT5G56460.1	77.31	357		Protein kinase superfamily protein
triplet_260	238.497	294.191	247.598	243.373	359.158	297.486	283.444	397.846	325.901	202.714	256.233	218.728	348.821	598.538	639.885	125.608	166.951	212.032	248.488	415.766	468.66	1.02036	1.22008	1.20068	1.18768	1.35115	1.31498	0.850591	0.871411	0.883868	1.46065	2.03102	2.578	0.528644	0.568957	0.856932	1.04172	1.41185	1.88923	AT3G12010.1	47.23	739		FUNCTIONS IN: molecular_function unknown; INVOLVED IN: biological_process unknown; EXPRESSED IN: sperm cell, cultured cell; CONTAINS InterPro DOMAIN/s: Colon cancer-associated Mic1-like (InterPro:IPR009755); Has 30201 Blast hits to 17322 proteins in 780 species: Archae - 12; Bacteria - 1396; Metazoa - 17338; Fungi - 3422; Plants - 5037; Viruses - 0; Other Eukaryotes - 2996 (source: NCBI BLink).
triplet_197	59.7584	67.0105	73.8466	422.885	310.134	374.789	96.9624	49.4696	80.9076	64.716	75.5769	47.1079	57.3223	30.7855	23.5269	182.072	87.9551	51.472	37.3811	16.5535	13.5474	6.97656	4.57479	5.02078	1.61233	0.742086	1.09434	1.0816	1.12596	0.642754	0.959905	0.467362	0.327696	3.01312	1.30796	0.70106	0.6317	0.2581	0.194363	AT3G13050.1	60.93	494		Major facilitator superfamily protein
triplet_3990	89.6657	84.2865	104.017	209.467	260.078	186.636	204.961	362.448	197.173	173.948	194.505	199.174	202.055	166.313	186.553	267.986	302.611	283.92	154.91	202.433	141.631	2.32135	3.06119	1.78672	2.27165	4.26149	1.88705	1.9296	2.29234	1.90611	2.2396	1.96178	1.78593	2.96679	3.55989	2.71308	1.71961	2.38529	1.35817	AT1G16670.1	61.5	361		Protein kinase superfamily protein
triplet_1277	60.8232	64.0101	75.1248	54.469	57.2876	52.3016	61.5209	50.3396	63.8327	142.746	89.1277	104.86	635.657	316.135	529.306	348.665	193.223	217.713	652.159	357.445	594.695	0.89722	0.896592	0.700187	1.01129	0.789716	0.851662	2.32512	1.38636	1.39061	10.298	4.87824	6.96627	5.65589	2.98757	2.87309	10.565	5.51367	7.82524	AT4G26780.1	52.09	311	AR192	Co-chaperone GrpE family protein
triplet_1023	117.406	101.038	95.1885	147.081	100.225	119.542	129.949	124.45	90.8346	335.752	168.685	67.3608	204.531	161.481	234.733	359.04	183.243	153.995	149.603	142.72	177.497	1.25063	0.992033	1.25318	1.10593	1.22945	0.954735	2.84405	1.66297	0.710696	1.73582	1.59236	2.45074	3.04073	1.80563	1.61137	1.27193	1.4085	1.8557	AT3G61050.2	66.91	139	NTMC2TYPE4, NTMC2T4	Calcium-dependent lipid-binding (CaLB domain) family protein
triplet_1358	1298.34	1109.81	1366.04	1201.44	833.692	1005.83	1016.77	625.676	1095.48	1389.54	1718.68	1891.15	3005.35	4775.81	5804.36	1631.12	1461.66	1912.47	2008.61	2580.9	3411.2	0.925424	0.751424	0.736502	0.783296	0.56416	0.802082	1.07019	1.54812	1.38412	2.31375	4.30028	4.24668	1.25612	1.31674	1.39972	1.54664	2.32433	2.49606	AT4G33300.2	53.69	637	ADR1-L1	ADR1-like 1
triplet_2985	2610.47	3208.35	3212.07	2224.75	2980.23	2970.27	458.554	1065.5	1498.19	2541.99	5250.73	4435.7	1106.22	3491.22	2945.27	1866.05	5147.11	3935.65	530.386	3002.51	2184.42	0.852299	0.928919	0.924745	0.175976	0.332309	0.466589	0.973779	1.63638	1.38083	0.423986	1.08814	0.916963	0.714943	1.6041	1.2252	0.203482	0.935862	0.680164	AT5G09810.1	97.88	377	ACT7	actin 7
triplet_527	169.543	137.636	148.122	187.593	148.935	155.71	105.727	97.8901	121.721	193.427	170.816	186.434	153.692	123.49	115.843	155.851	133.746	185.748	76.8889	68.6591	60.2431	1.10583	1.0815	1.05088	0.625808	0.713309	0.822956	1.14005	1.23934	1.25692	0.907053	0.897969	0.78354	0.919711	0.971943	1.25232	0.45671	0.502462	0.410692	AT4G04890.1	71.51	709	PDF2	protodermal factor 2
triplet_2795	271.81	267.047	328.606	641.295	648.764	806.628	84.9946	132.532	132.044	466.383	347.273	5033.61	433.129	354.064	684.621	485.57	280.881	5042.86	191.646	189.242	357.832	2.35437	2.42407	2.45028	0.315217	0.498166	0.403646	1.71322	1.2993	15.2746	1.59132	1.32464	2.08012	1.78355	1.05161	15.3027	0.706152	0.709734	1.08867	AT5G12480.1	73.8	542	CPK7	calmodulin-domain protein kinase 7
triplet_1880	165.671	145.175	134.756	100.192	138.268	113.62	26.9001	127.766	95.286	33.426	171.029	178.171	137.516	113.539	225.202	23.0183	202.303	376.897	150.299	118.881	243.24	0.607136	0.95275	0.84431	0.167396	0.880902	0.709258	0.206551	1.17687	1.3198	0.831074	0.783576	1.66624	0.144106	1.39082	2.78365	0.907769	0.820122	1.79911	AT1G14690.2	54.56	603	MAP65-7	microtubule-associated protein 65-7
triplet_1037	2150.77	2021.45	2479.59	2348.45	2491.76	2711.58	3343.97	2449.7	1675.95	3452.12	5244.81	6980.41	2890.81	4775.36	4418.83	2130.4	5966.45	6139.54	1099.25	1654.4	2362.12	1.09187	1.23255	1.09352	1.55452	1.21175	0.676029	1.60478	2.59379	2.81441	1.34392	2.36167	1.78177	0.990533	2.95061	2.47544	0.511323	0.818513	0.952642	AT2G44160.1	78.82	595	MTHFR2	methylenetetrahydrofolate reductase 2
triplet_3534	28.1324	27.7766	34.2868	24.4695	16.0397	20.8789	35.3056	18.2746	35.9672	12.9419	23.6965	27.9393	20.4535	10.029	10.9088	37.9833	23.5131	28.045	13.4435	12.6643	6.89136	0.874267	0.592137	0.620031	1.24623	0.6698	1.04762	0.478572	0.858213	0.820117	0.736415	0.383263	0.337485	1.33814	0.851842	0.823111	0.495788	0.474841	0.223635	AT3G15080.1	53.6	222		Polynucleotidyl transferase, ribonuclease H-like superfamily protein
triplet_2769	6596.82	5379.91	5880.51	5199.74	4419.68	4453.85	2865.67	2002.08	1358.2	10735.1	7962.01	11143.4	6669.9	6391.88	9297.88	14665.1	10718	18776.2	4906.8	5416.34	7381.97	0.788252	0.82155	0.757434	0.434488	0.372256	0.231098	1.62721	1.47986	1.89481	1.01108	1.18807	1.58104	2.22287	1.99204	3.19258	0.743852	1.00677	1.25529	AT5G04140.1	81.36	1502	GLU1, GLS1, GLUS, FD-GOGAT	glutamate synthase 1
triplet_2507	132.495	116.803	107.891	125.486	111.901	96.4373	138.85	132.468	106.236	158.354	195.025	124.748	110.666	128.379	73.7778	109.891	249.913	110.068	120.154	186.913	97.5282	0.947496	0.958387	0.894817	1.04761	1.13298	0.984802	1.19372	1.66401	1.15481	0.836482	1.09827	0.686723	0.830677	2.12993	1.02	0.907557	1.59515	0.904834	AT4G10730.1	59.17	698		Protein kinase superfamily protein
triplet_3079	145.55	178.66	167.772	186.99	241.515	169.236	134.373	157.32	101.732	232.781	242.169	219.4	425.579	560.075	420.481	290.922	454.412	252.477	307.758	480.259	328.616	1.28277	1.34986	1.00867	0.923736	0.88122	0.608699	1.59523	1.3535	1.3059	2.91081	3.12299	2.49733	1.99196	2.53486	1.50189	2.10685	2.67873	1.95302	AT5G35200.1	65.37	462		ENTH/ANTH/VHS superfamily protein
triplet_1614	212.631	195.702	239.999	221.283	184.258	265.907	240.644	246.719	293.737	184.517	190.734	260.194	418.486	521.311	728.682	192.11	215.096	301.472	431.447	514.852	725.985	1.0405	0.94182	1.1075	1.13113	1.25936	1.22298	0.8684	0.974746	1.0838	1.9636	2.65535	3.02774	0.903943	1.0986	1.25508	2.02427	2.62251	3.01655	AT5G38640.1	77.18	425		NagB/RpiA/CoA transferase-like superfamily protein
triplet_882	38.9877	47.6401	47.9722	37.8574	45.0936	39.351	42.0364	65.8203	50.8911	31.7427	28.8305	22.0974	57.7163	90.4719	95.0288	16.5217	25.8017	22.7239	59.9653	68.9246	81.4468	0.971735	0.947647	0.823957	1.07624	1.37377	1.0596	0.81882	0.61329	0.471642	1.46836	1.88059	1.96088	0.438177	0.551022	0.484437	1.5246	1.43759	1.68354	AT4G30000.1	65.01	463		Dihydropterin pyrophosphokinase / Dihydropteroate synthase
triplet_4604	231.758	207.998	189.066	203.11	168.268	176.042	322.813	261.273	280.874	528.319	336.948	638.027	1316.54	782.897	1405.23	969.165	525.535	1200.88	1256.53	550.364	1105.02	0.876921	0.809901	0.931475	1.3912	1.25491	1.48303	2.27412	1.61699	3.36213	5.66055	3.75074	7.39862	4.16813	2.51933	6.32348	5.40272	2.63813	5.81916	AT4G39520.1	86.72	369		GTP-binding protein-related
triplet_4353	193.258	209.624	236.616	175.103	190.835	215.581	107.278	110.905	129.889	97.3468	116.645	132.722	117.459	84.1479	98.6936	129.015	97.6887	132.096	104.247	85.1907	79.0494	0.906542	0.910792	0.911477	0.557394	0.531302	0.550844	0.506269	0.558555	0.562766	0.609803	0.404264	0.419558	0.669289	0.468553	0.560131	0.541792	0.409215	0.336886	AT2G32950.1	72.23	605	COP1, ATCOP1, DET340, FUS1, EMB168	Transducin/WD40 repeat-like superfamily protein
triplet_4241	328.811	277.557	339.344	329.381	308.123	370.571	440.554	431.272	442.578	245.532	215.596	256.504	590.342	696.196	587.138	272.192	299.117	277.193	547.279	596.076	515.978	1.00173	1.10973	1.09175	1.33881	1.55183	1.30332	0.747495	0.777565	0.756598	1.79297	2.50288	1.72807	0.82833	1.0774	0.817388	1.66241	2.14346	1.51898	AT1G26690.1	62.3	191		emp24/gp25L/p24 family/GOLD family protein
triplet_1451	1299.37	1469.73	1587.61	1161.43	1339.25	1517.7	1180.28	1526.12	1895.55	5614.4	2750.58	8506.02	4201.04	3916.18	7401.5	7553.65	4388.12	11222.5	4510.39	4225.87	7268.5	0.893923	0.911283	0.955996	0.908418	1.03834	1.19385	4.31831	1.8709	5.35502	3.23142	2.66344	4.65975	5.80961	2.98432	7.06501	3.46931	2.874	4.57602	AT3G19170.1	77.7	946	ATPREP1, ATZNMP, PREP1	presequence protease 1
triplet_2900	369.789	344.627	302.531	433.682	412.031	342.677	491.517	523.242	443.681	436.533	455.428	348.98	613.328	759.251	520.748	569.176	472.979	340.769	675.83	732.768	474.796	1.17232	1.19502	1.13226	1.3283	1.51679	1.46502	1.18001	1.32058	1.15303	1.65681	2.19963	1.71893	1.53774	1.37136	1.12598	1.82538	2.12301	1.56754	AT3G15610.1	80.88	340		Transducin/WD40 repeat-like superfamily protein
triplet_2042	71.7409	87.8238	74.0209	78.1193	105.139	88.2044	137.121	145.664	125.465	130.683	143.258	89.8276	253.995	269.869	182.008	100.919	104.275	96.6071	164.105	164.709	131.884	1.08769	1.19494	1.18906	1.89881	1.65118	1.68574	1.8103	1.62409	1.2107	3.50553	3.04951	2.43943	1.40113	1.18522	1.30106	2.26977	1.8656	1.77129	AT2G17975.1	42.37	177		zinc finger (Ran-binding) family protein
triplet_379	230.795	281.787	250.184	315.157	362.936	330.486	378.968	422.594	409.042	510.462	549.53	568.417	899.356	1259.75	949.023	832.106	920.286	799.635	977.116	1349.9	930.08	1.36395	1.28696	1.3197	1.63924	1.49792	1.63244	2.20653	1.9468	2.26694	3.88428	4.45831	3.78218	3.59415	3.25788	3.18745	4.21975	4.77709	3.70677	AT4G16280.4	43.25	326		RNA binding;abscisic acid binding
triplet_2920	40.3002	32.8574	39.9697	27.3016	18.6154	25.2314	41.7927	25.472	42.3787	29.939	17.8316	27.8781	34.6201	20.2907	32.677	24.3416	16.0684	26.718	30.5635	14.1441	23.2464	0.685266	0.579354	0.640265	1.03614	0.781867	1.0588	0.749124	0.556204	0.704865	0.862468	0.628835	0.821999	0.613595	0.504127	0.67655	0.764244	0.447289	0.591813	AT1G08360.1	88.43	216		Ribosomal protein L1p/L10e family
triplet_4188	129.536	137.047	112.251	754.344	907.095	224.82	327.036	153.276	81.3571	52.7468	62.189	53.536	84.3377	100.976	93.0067	41.8773	36.6112	33.6886	133.191	61.4254	93.5625	5.78646	6.57816	1.99398	2.51299	1.11756	0.727209	0.411739	0.457736	0.48155	0.653746	0.738702	0.830075	0.32847	0.272452	0.306298	1.028	0.452204	0.834982	AT1G27910.1	55.87	809	PUB45, ATPUB45	plant U-box 45
triplet_4424	226.861	276.723	266.431	254.657	292.483	308.286	203.89	258.786	272.332	159.756	215.984	237.786	232.646	290.331	180.235	96.7691	159.855	146.962	198.489	307.502	222.766	1.12198	1.05675	1.15651	0.899185	0.935414	1.02206	0.705497	0.781295	0.892887	1.02538	1.049	0.677687	0.429072	0.579192	0.553272	0.875483	1.11083	0.836722	AT5G11040.1	61.99	1226	TRS120, AtTRS120	TRS120
triplet_297	389.137	474.461	395.451	350.332	503.693	508.455	280.659	323.248	304.511	337.22	333.898	458.628	305.095	270.211	332.963	294.989	174.157	652.343	184.371	165.372	181.729	0.900534	1.06148	1.28504	0.72195	0.681965	0.770616	0.866927	0.704364	1.15936	0.784582	0.570417	0.84238	0.758679	0.368394	1.64798	0.475142	0.349918	0.460912	AT1G67310.1	38.7	571		Calmodulin-binding transcription activator protein with CG-1 and Ankyrin domains
triplet_4594	373.308	405.152	455.063	349.964	376.238	373.445	319.855	380.879	323.411	397.206	492.38	459.636	823.728	895.503	1293.29	828.325	756.533	1047.6	711.752	662.885	903.879	0.937633	0.928812	0.821039	0.857193	0.940236	0.71133	1.06385	1.21477	1.01003	2.20334	2.20731	2.83797	2.21562	1.86515	2.29925	1.90418	1.63457	1.98411	AT1G18260.1	69.16	561		HCP-like superfamily protein
triplet_3545	38.4642	47.051	43.3961	29.138	34.3107	50.9433	30.9745	48.338	62.3807	45.7259	38.518	67.2676	72.3063	48.1017	57.9249	89.8054	26.7633	56.3742	65.1369	28.8986	48.2728	0.763678	0.734858	1.17	0.810215	1.02678	1.42762	1.18401	0.822417	1.53769	1.85754	1.02187	1.32725	2.30096	0.577788	1.29233	1.67587	0.622227	1.10985	AT4G21470.1	70.29	377	ATFMN/FHY, FMN/FHY	riboflavin kinase/FMN hydrolase
triplet_3767	137.38	127.048	112.656	125.097	138.612	121.577	70.6186	59.9336	71.0584	186.729	170.805	166.98	219.184	118.582	126.56	155.66	149.325	126.49	162.183	171.153	140.148	0.911243	1.09031	1.07849	0.517552	0.475867	0.634006	1.35663	1.34173	1.47797	1.59116	0.933888	1.12233	1.1321	1.17398	1.12172	1.17924	1.34445	1.24189	AT2G25170.1	67.39	788	PKL, GYM, CHD3, CHR6, SSL2	chromatin remodeling factor CHD3 (PICKLE)
triplet_3233	90.6988	110.602	108.676	87.3033	120.181	117.824	163.15	177.078	231.211	72.3548	51.6977	60.6297	96.2289	152.366	138.126	67.5166	82.6829	75.3862	76.0622	122.098	138.828	0.962971	1.08583	1.08341	1.7901	1.59565	2.11726	0.799953	0.472193	0.561928	1.06031	1.37423	1.26852	0.747191	0.749834	0.696474	0.840383	1.10301	1.27492	AT5G09400.1	74	500	KUP7	K+ uptake permease 7
triplet_280	171.541	140.886	152.511	170.222	177.971	165.974	268.198	265.808	310.739	174.397	166.035	225.6	161.58	123.559	130.742	127.923	97.1266	149.494	211.656	153.836	194.025	0.992358	1.26137	1.0877	1.5602	1.88044	2.03073	1.01655	1.17725	1.47612	0.942271	0.877884	0.858196	0.747202	0.691589	0.980348	1.2325	1.09127	1.27043	AT2G47850.3	51.16	344		Zinc finger C-x8-C-x5-C-x3-H type family protein
triplet_2934	2.24806	2.94704	2.37556	8.56685	8.75352	2.98122	8.87787	4.31077	0.416244	51.0909	21.8752	69.796	194.755	99.2219	102.071	39.1827	17.1012	49.9661	38.4968	33.1597	26.3929	2.9454	2.4711	1.17942	3.04116	1.34551	0.419558	16.0375	5.79554	20.9731	60.2682	25.3917	30.5343	12.3713	4.58603	15.0985	12.1601	8.65451	8.11505	AT1G73080.1	47.61	1069	PEPR1, ATPEPR1	PEP1 receptor 1
triplet_805	165.811	201.708	168.692	192.206	209.043	170.153	336.512	402.319	290.057	252.238	293.48	231.331	178.583	185.581	171.645	199.745	181.134	179.972	198.049	181.25	179.731	1.15823	1.03618	1.00861	2.02331	1.98965	1.71521	1.51811	1.45273	1.36914	1.07656	0.92044	1.0174	1.20342	0.898503	1.06648	1.19326	0.899077	1.06505	AT2G02470.1	61.27	173	AL6	alfin-like 6
triplet_4526	161.073	179.352	147.441	152.885	185.389	133.088	201.999	243.081	198.829	190.691	302.431	189.17	352.817	381.306	246.095	166.621	274.32	133.583	334.069	408.908	291.13	0.94948	1.03347	0.903305	1.25252	1.35336	1.34618	1.18274	1.68244	1.28111	2.18307	2.11977	1.6646	1.03423	1.52657	0.906638	2.06739	2.27282	1.96798	AT5G10270.1	75.24	420	CDKC;1	cyclin-dependent kinase C;1
triplet_3173	137.713	132.085	113.302	309.22	180.565	143.098	308.359	336.452	240.768	171.078	85.1847	111.915	188.904	64.0196	87.498	362.677	147.745	246.728	256.647	119.576	128.246	2.23641	1.36427	1.26068	2.2302	2.53561	2.11518	1.24053	0.647589	0.987867	1.36904	0.488556	0.774251	2.62179	1.11767	2.16732	1.85741	0.906006	1.13074
triplet_655	20.3213	22.1243	18.0583	15.351	24.2795	10.6008	16.8632	20.4586	7.82849	19.9729	21.7106	17.4569	22.922	51.8655	28.6143	27.1821	39.0841	19.1338	23.4406	45.161	16.1509	0.766885	1.0932	0.608699	0.83781	0.927967	0.463236	0.983657	0.982106	0.968445	1.12197	2.28614	1.55388	1.32178	1.73342	1.05643	1.1463	1.99621	0.899919	AT4G28450.1	69.47	452		nucleotide binding;protein binding
triplet_3987	126.16	103.891	113.432	215.827	131.431	160.943	242.897	100.417	158.739	165.292	104.025	80.7838	261.574	159.028	39.1133	105.076	64.5498	60.9342	197.485	67.4461	25.7336	1.70515	1.26255	1.4152	1.91803	0.966877	1.39593	1.30774	1.00127	0.714695	2.06491	1.52566	0.350544	0.834195	0.624931	0.541233	1.5609	0.652543	0.23362	AT1G30620.2	78.64	398	HSR8, MUR4, UXE1	NAD(P)-binding Rossmann-fold superfamily protein
triplet_2594	101.105	83.2297	95.4667	140.77	135.849	144.65	109.79	97.5772	111.89	84.5135	63.2879	114.913	317.872	260.684	202.273	139.859	90.0448	103.767	223.268	179.507	170.741	1.38848	1.62471	1.50985	1.08507	1.17034	1.17025	0.837509	0.763246	1.20159	3.12299	3.10679	2.10719	1.37956	1.08091	1.08604	2.19645	2.14304	1.78032	AT1G14780.1	46.21	567		MAC/Perforin domain-containing protein
triplet_3584	37.1321	34.0288	41.4589	30.8127	32.3198	41.392	40.5369	43.9603	46.6593	41.4358	38.2542	29.3861	52.6473	27.1569	24.8658	57.738	13.4461	25.5554	41.7135	22.6462	18.9057	0.834276	0.951212	0.998423	1.08929	1.28352	1.12248	1.11287	1.12063	0.715658	1.40688	0.803822	0.609196	1.54038	0.412406	0.625438	1.12015	0.675051	0.468822	AT2G38480.1	41.94	155		Uncharacterised protein family (UPF0497)
triplet_4665	38.5075	37.1718	31.6076	34.195	45.9178	34.0775	35.405	34.0825	42.507	42.0076	42.0826	55.9622	52.8415	51.5112	54.5103	58.3494	61.5736	74.6568	54.6563	44.4243	57.0325	0.890842	1.22912	1.07575	0.921471	0.919068	1.33426	1.08859	1.12865	1.7469	1.36282	1.37565	1.70237	1.50223	1.63926	2.32022	1.40875	1.19	1.77972	AT4G17620.2	68.79	157		glycine-rich protein
triplet_2702	52.9401	60.0952	49.4578	52.2636	65.6917	52.5732	45.7938	71.7273	93.3258	64.0791	74.8238	64.2841	117.511	88.2079	107.955	66.6928	54.9676	67.7583	122.069	95.9177	115.06	0.98746	1.0916	1.06174	0.867514	1.19039	1.8694	1.20651	1.24108	1.29384	2.19709	1.46015	2.15933	1.25496	0.916073	1.36269	2.28158	1.58634	2.30013	AT5G53770.1	61.45	345		Nucleotidyltransferase family protein
triplet_1025	87.6886	72.2476	83.0548	95.6166	90.2892	100.103	99.2575	108.787	122.993	49.2138	36.3616	55.4267	70.5001	77.459	121.62	41.4437	43.0802	63.935	76.8742	68.0707	106.851	1.08939	1.24631	1.20282	1.13044	1.49885	1.47514	0.56618	0.510072	0.671308	0.806193	1.07115	1.45881	0.478569	0.601797	0.772531	0.878063	0.942975	1.2831	AT3G25150.1	34.47	409		Nuclear transport factor 2 (NTF2) family protein with RNA binding (RRM-RBD-RNP motifs) domain
triplet_2819	140.5	115.887	119.557	157.656	339.613	214.949	40.8919	48.3384	58.2706	145.373	154.664	200.161	115.989	101.286	76.9536	129.533	257.661	164.798	40.9873	120.582	37.4241	1.12124	2.91404	1.79125	0.296056	0.422103	0.491638	1.03444	1.33175	1.66859	0.826776	0.875083	0.64661	0.922496	2.21291	1.37526	0.29673	1.04016	0.318721	AT1G64060.1	76.1	657	ATRBOH F, ATRBOHF, RBOHAP108, RBOHF, RBOH F	respiratory burst oxidase protein F
triplet_1541	38.326	35.3212	31.4993	24.9833	22.3551	22.1338	7.44094	8.78823	5.45274	22.1793	10.7122	11.3831	29.8737	34.7555	27.8576	47.5739	33.8685	29.8856	37.4708	36.6542	34.2112	0.660717	0.643015	0.711824	0.214641	0.269491	0.19855	0.589415	0.322463	0.381026	0.785072	0.984425	0.887944	1.23516	0.960003	0.950347	0.978255	1.0367	1.08344	AT5G19855.1	67.19	128		Chaperonin-like RbcX protein
triplet_2017	782.704	651.074	787.991	2892.24	2421.74	1760.37	367.15	330.167	282.594	1548.4	1043.52	1477.62	1150.35	1511.9	1505.85	1990.66	1235.76	1728.86	1106.86	1078.22	1301.98	3.69176	3.71543	2.23243	0.469756	0.507868	0.359439	1.97702	1.60184	1.87407	1.46911	2.32013	1.90985	2.54134	1.89665	2.19249	1.41362	1.65506	1.65145	AT2G32240.1	27.74	620		FUNCTIONS IN: molecular_function unknown; INVOLVED IN: response to cadmium ion; LOCATED IN: plasma membrane; EXPRESSED IN: 25 plant structures; EXPRESSED DURING: 13 growth stages; CONTAINS InterPro DOMAIN/s: Prefoldin (InterPro:IPR009053); BEST Arabidopsis thaliana protein match is: unknown protein (TAIR:AT1G05320.3); Has 470429 Blast hits to 168274 proteins in 4282 species: Archae - 6896; Bacter…
triplet_3935	278.678	233.274	282.401	260.821	232.571	267.544	336.801	276.471	332.444	141.427	151.509	170.559	365.052	305.465	331.387	139.696	110.529	116.079	402.122	299.192	349.778	0.936153	0.996999	0.947577	1.20782	1.18438	1.17658	0.509255	0.650985	0.605358	1.30883	1.30815	1.17285	0.503063	0.476062	0.413123	1.44138	1.28137	1.23774	AT5G43560.2	63.83	47		TRAF-like superfamily protein
triplet_943	1140.2	1379.05	1295.01	1111.43	1382.73	1186.6	144.905	213.189	145.017	2533.91	2423.1	2196.01	871.6	390.982	508.539	4727.8	2988.25	2480.14	763.164	391.599	413.015	0.97479	1.00267	0.916348	0.127852	0.155205	0.112667	2.22126	1.75654	1.69521	0.764631	0.284035	0.39316	4.14369	2.16605	1.91445	0.669613	0.284483	0.319454	AT5G64170.1	52.27	88		dentin sialophosphoprotein-related
triplet_2579	69.2987	57.15	58.2431	68.2871	72.5677	49.0536	42.6994	47.305	38.8816	86.7962	46.4915	35.1525	124.215	94.3731	83.6061	238.49	102.286	51.7128	243.189	161.262	136.424	0.98561	1.26514	0.844886	0.621624	0.830697	0.673185	1.2489	0.816707	0.610241	1.78118	1.64012	1.42812	3.40675	1.77619	0.889771	3.47359	2.7904	2.31966	AT3G12480.1	65.91	132	NF-YC11	nuclear factor Y, subunit C11
triplet_2213	506.305	537.626	611.644	665.229	664.782	733.853	1241.23	1622.97	1367.82	703.86	763.944	797.869	1408.91	1171.66	1180.87	597.532	659.593	586.272	920.455	1075.43	1010.38	1.31327	1.23607	1.19948	2.44869	3.01503	2.23429	1.38942	1.42018	1.30397	2.77922	2.17712	1.92914	1.17983	1.22644	0.958587	1.81637	1.99847	1.65085	AT5G63650.1	81.85	314	SNRK2-5, SNRK2.5, SRK2H	SNF1-related protein kinase 2.5
triplet_4578	710.622	858.246	764.538	2133.44	2558.68	2336.49	332.974	408.355	318.361	1041.53	1161.89	971.753	722.632	562.826	580.507	1584.95	1850.22	1420.66	774.351	637.648	623.52	2.9994	2.97898	3.0534	0.469314	0.476412	0.417171	1.46501	1.35339	1.27068	1.01688	0.656187	0.759605	2.22865	2.15447	1.85707	1.08955	0.743265	0.815792	AT5G23670.2	81.92	426	LCB2	long chain base2
triplet_3486	143.938	122.287	119.113	106.012	62.0943	86.7601	162.096	87.4918	134.715	65.4935	66.8664	59.0848	265.551	340.76	393.855	62.5681	66.388	51.2387	266.305	315.485	523.501	0.73833	0.51177	0.730644	1.12528	0.717774	1.12989	0.458772	0.550476	0.500234	1.83907	2.77208	3.28735	0.438588	0.546597	0.434911	1.84427	2.56706	4.36672	AT4G37510.1	81.98	405		Ribonuclease III family protein
triplet_4119	79.4157	65.676	65.6489	60.3215	49.6695	47.4801	72.8417	58.3403	59.4245	153.531	102.564	93.7109	246.558	103.674	173.386	147.086	78.822	84.0702	280.255	122.317	177.895	0.762556	0.759936	0.727395	0.91825	0.889981	0.906609	1.92165	1.55324	1.42104	3.07848	1.5699	2.6165	1.84151	1.19716	1.27639	3.49751	1.84949	2.68414	AT1G76710.2	55.01	489	ASHH1	SET domain group 26
triplet_937	148.192	122.717	133.757	161.895	160.113	153.193	256.299	242.726	261.866	285.478	245.005	355.853	612.61	507.96	621.801	575.166	409.926	618.422	637.658	519.206	582.687	1.09184	1.30226	1.14423	1.72462	1.97002	1.95066	1.92019	1.98844	2.64812	4.11287	4.11389	4.62165	3.8619	3.32149	4.59657	4.28077	4.20479	4.33139	AT1G04860.1	32.71	376	UBP2, ATUBP2	ubiquitin-specific protease 2
triplet_1757	454.495	418.608	376.726	488.895	413.283	405.029	382.384	343.19	343.992	629.239	645.886	596.881	716.427	1013.92	713.225	575.139	763.502	599.698	1006.08	1320.06	906.638	1.07552	0.987309	1.07493	0.841686	0.820266	0.913341	1.38364	1.54164	1.58284	1.57505	2.41874	1.89086	1.26486	1.82194	1.5903	2.21096	3.14832	2.4029	AT4G33200.1	65.95	1439	XI-I, ATXI-I, XI-15	myosin, putative
triplet_814	184.725	222.956	201.83	187.132	179.548	171.722	426.025	340.273	449.894	210.509	232.038	263.111	275.067	358.079	471.267	256.683	287.774	357.905	224.021	298.028	349.052	1.01296	0.806177	0.851562	2.29923	1.52384	2.22302	1.13883	1.04055	1.30213	1.48643	1.60334	2.32839	1.38744	1.28942	1.76949	1.21158	1.33521	1.72584	AT4G27600.1	72.11	355	NARA5	pfkB-like carbohydrate kinase family protein
triplet_998	310.732	367.887	305.235	373.741	365.898	256.378	652.941	292.948	242.315	1721.04	314.483	287.356	563.935	285.621	375.926	2383.47	394.055	324.666	623.524	390.527	367.97	1.20212	0.994608	0.840461	2.09777	0.796851	0.794537	5.52409	0.855231	0.941619	1.81225	0.776989	1.23084	7.64912	1.07094	1.06345	2.0034	1.06137	1.20486	AT1G73460.1	52.64	1191		Protein kinase superfamily protein
triplet_481	100.483	110.261	91.498	84.1735	92.3281	104.997	134.715	150.828	194.635	126.652	122.872	172.512	79.0168	116.351	99.2031	115.762	141.65	144.273	72.8093	101.61	112.907	0.839289	0.838821	1.14594	1.33732	1.36461	2.11502	1.25786	1.11334	1.87585	0.788474	1.05473	1.0833	1.15056	1.28212	1.57056	0.727307	0.922242	1.23146	AT4G17890.1	58.66	404	AGD8	ARF-GAP domain 8
triplet_3292	86.8986	94.9952	104.676	102.348	91.4329	103.109	76.6495	98.3053	81.7434	77.7937	216.772	114.647	122.113	105.166	160.499	82.8994	283.442	115.418	112.013	98.7977	136.513	1.17577	0.962891	0.985172	0.883398	1.03448	0.782993	0.896415	2.26857	1.09436	1.40063	1.10595	1.52825	0.954502	2.96308	1.10165	1.28572	1.03961	1.30128	AT2G30800.1	58.63	1083	HVT1, ATVT-1	helicase in vascular tissue and tapetum
triplet_2187	82.7809	89.3815	99.6793	69.2774	103.339	80.3717	80.2902	117.274	114.86	115.703	111.781	121.503	188.936	152.68	188.105	97.3505	92.264	98.5079	225.152	138.409	200.095	0.838824	1.15443	0.808226	0.970272	1.3086	1.15078	1.39295	1.24783	1.21676	2.26706	1.70035	1.87829	1.1739	1.03189	0.988365	2.69933	1.54245	1.99738	AT5G22040.3	41.41	256		unknown protein; FUNCTIONS IN: molecular_function unknown; INVOLVED IN: biological_process unknown; LOCATED IN: cellular_component unknown.
triplet_1024	24.6391	22.7039	20.3394	86.2489	67.0817	64.875	84.5111	47.4032	91.0308	44.0576	66.8	37.2999	57.3499	64.0294	54.7061	121.369	148.771	101.802	82.3677	104.434	97.9022	3.40297	2.87218	3.08701	3.33519	2.042	4.31272	1.75738	2.86029	1.7948	2.27582	2.74341	2.61048	4.77277	6.31842	4.81747	3.25159	4.44796	4.63472	AT5G59960.1	66.57	329		unknown protein; FUNCTIONS IN: molecular_function unknown; INVOLVED IN: biological_process unknown; LOCATED IN: nucleus; EXPRESSED IN: 24 plant structures; EXPRESSED DURING: 15 growth stages; Has 30201 Blast hits to 17322 proteins in 780 species: Archae - 12; Bacteria - 1396; Metazoa - 17338; Fungi - 3422; Plants - 5037; Viruses - 0; Other Eukaryotes - 2996 (source: NCBI BLink).
triplet_542	683.999	821.994	730.079	686.943	834.391	678.198	584.936	801.602	607.873	953.942	1075.84	699.435	1010.82	1143.49	841.702	1369.01	1318.1	835.838	967.236	1179.52	909.682	1.0043	1.01506	0.929034	0.855383	0.975222	0.832842	1.39408	1.30844	0.958084	1.47711	1.39064	1.15268	2.00001	1.6028	1.14466	1.41348	1.43443	1.24567	AT5G55310.1	74.22	547	TOP1BETA, TOP1	DNA topoisomerase 1 beta
triplet_1190	1349.91	1621.3	1472.85	1312.02	1543.66	1349.48	1308.5	1578.01	1458.19	1756.12	1794.82	1612.27	2937.11	2592.7	2147.53	2817.69	2834.52	2530.99	3430.41	2920.01	2475.5	0.971956	0.95214	0.916292	0.969347	0.973314	0.990053	1.30069	1.10696	1.09459	2.17492	1.59877	1.45777	2.08652	1.74783	1.71794	2.54008	1.80053	1.68029	AT2G35490.1	55.77	312		Plastid-lipid associated protein PAP / fibrillin family protein
triplet_117	192.7	180.623	217.036	213.648	186.961	218.558	254.302	275.649	296.163	118.095	146.258	130.849	273.254	270.694	258.806	82.8199	121.31	91.4747	195.819	189.3	225.614	1.10815	1.0349	1.00698	1.31803	1.52321	1.36291	0.614846	0.810793	0.604712	1.41587	1.49593	1.19157	0.432731	0.673432	0.424126	1.01611	1.04778	1.03934	AT5G47750.1	76.65	501	D6PKL2, PK5	D6 protein kinase like 2
triplet_1893	394.611	359.65	328.594	666.958	546.959	509.447	848.767	840.795	602.997	379.146	365.704	412.032	549.206	652.057	740.615	645.924	443.062	558.208	771.462	748.883	776.935	1.68842	1.51936	1.54872	2.14799	2.3341	1.83255	0.960909	1.01679	1.25316	1.39078	1.81078	2.25009	1.63525	1.23128	1.69666	1.95258	2.07925	2.36029	AT5G16880.2	68.14	408		Target of Myb protein 1
triplet_3535	621.612	613.637	736.183	481.249	486.192	578.597	434.217	650.643	910.35	1006.1	2168.19	2980.49	2009.44	3257.5	6453.75	1631.72	4571.26	5957.54	2415.79	3561.51	6845.02	0.774558	0.79265	0.786233	0.699019	1.06021	1.23626	1.61754	3.52922	4.04444	3.22904	5.30151	8.75597	2.62237	7.43897	8.08286	3.8817	5.79612	9.28673	AT5G43850.1	65.54	177	ATARD4, ARD4	RmlC-like cupins superfamily protein
triplet_217	84.3956	80.2333	96.4209	192.197	219.262	199.026	137.082	138.913	208.297	119.136	165.304	137.669	186.672	144.045	216.418	201.292	313.343	200.744	190.152	172.488	210.321	2.26237	2.71147	2.05321	1.61697	1.72236	2.14838	1.40682	2.04724	1.4234	2.19768	1.78553	2.23174	2.36889	3.86963	2.07085	2.23843	2.13567	2.16915	AT2G32850.2	48.89	718		Protein kinase superfamily protein
triplet_1752	39.5799	37.1271	44.7116	35.1687	22.0377	36.3927	37.065	29.2301	33.6798	40.9532	34.9598	38.2305	42.8954	50.534	92.8903	25.0748	35.6252	29.0538	46.4808	61.804	107.084	0.891298	0.604235	0.818014	0.938026	0.792878	0.758665	1.03384	0.943157	0.858217	1.0817	1.35164	2.05397	0.642555	0.960608	0.657465	1.17006	1.64723	2.36447	AT5G30490.2	50.68	219		FUNCTIONS IN: molecular_function unknown; INVOLVED IN: biological_process unknown; LOCATED IN: cellular_component unknown; EXPRESSED IN: 22 plant structures; EXPRESSED DURING: 13 growth stages; CONTAINS InterPro DOMAIN/s: Craniofacial development protein 1/Bucentaur (InterPro:IPR011421); Has 333 Blast hits to 324 proteins in 149 species: Archae - 0; Bacteria - 18; Metazoa - 117; Fungi - 96; Plant…
triplet_4371	268.658	267.545	224.303	328.351	398.478	309.916	443.246	562.966	377.662	754.752	823.372	654.523	730.66	811.353	529.191	805.083	950.213	690.409	664.502	703.751	462.626	1.22137	1.48756	1.37999	1.64744	2.10008	1.68068	2.80263	3.06977	2.90952	2.71329	3.02501	2.35324	2.98928	3.5421	3.0688	2.46795	2.62433	2.05779	AT4G31420.1	58.12	351		Zinc finger protein 622
triplet_200	156.028	163.355	186.9	329.386	286.619	476.991	405.364	326.057	338.836	217.74	215.12	190.562	306.922	450.159	262.304	268.689	245.667	186.626	236.177	384.71	198.022	2.104	1.74998	2.54386	2.58785	1.98994	1.8086	1.393	1.31496	1.01949	1.96094	2.74503	1.4013	1.71746	1.50082	0.998543	1.51042	2.34681	1.05919	AT1G14290.1	68.36	256	SBH2	sphingoid base hydroxylase 2
triplet_3773	163.607	161.439	136.623	178.865	326.45	215.706	165.389	737.991	458.207	214.046	170.817	119.376	556.797	498.754	415.751	186.189	158.309	101.361	268.253	529.263	305.952	1.09269	2.01583	1.57463	1.01083	4.54935	3.3367	1.30642	1.05773	0.874682	3.38866	3.07657	3.02821	1.13719	0.980731	0.743781	1.63574	3.26439	2.23039	AT5G07270.1	57.08	452	XBAT33	XB3 ortholog 3 in Arabidopsis thaliana
triplet_3251	178.924	210.4	214.182	176.011	186.849	204.331	211.334	217.061	269.274	151.971	189.815	168.791	428.562	486.207	524.387	130.171	151.823	177.316	301.68	350.168	438.26	0.98381	0.888596	0.954221	1.18013	1.03151	1.25603	0.850197	0.902625	0.789061	2.38746	2.30467	2.4416	0.729035	0.722907	0.828678	1.68226	1.66115	2.04134	AT2G40660.1	76.54	162		Nucleic acid-binding, OB-fold-like protein
triplet_2514	114.155	97.4689	95.3885	164.732	136.205	155.012	129.413	115.281	97.7213	33.3871	23.9863	48.6601	111.726	164.991	154.561	56.2773	42.7984	72.0417	67.5437	123.619	118.119	1.43921	1.39339	1.61858	1.1325	1.18089	1.0242	0.298615	0.253748	0.515207	0.978903	1.68572	1.6139	0.497393	0.444794	0.757785	0.59523	1.26557	1.23582	AT1G19780.1	60.37	747	ATCNGC8, CNGC8	cyclic nucleotide gated channel 8
triplet_4688	67.5224	80.8425	74.0348	58.4139	79.9072	72.9553	63.0993	84.8176	108.335	38.2229	68.826	80.9636	11.5802	47.6574	35.0371	29.9285	60.1576	75.745	8.37843	21.0099	18.3979	0.867073	0.988572	0.985612	0.935451	1.04857	1.45712	0.57241	0.853175	1.09234	0.183593	0.594525	0.480272	0.451364	0.74726	1.02279	0.136867	0.26893	0.258518	AT1G03905.1	77.63	228		P-loop containing nucleoside triphosphate hydrolases superfamily protein
triplet_1264	1013.03	1156.95	968.513	982.57	977.019	717.686	985.138	716.403	600.832	801.158	794.997	636.763	1305.06	925.848	466.786	801.246	823.632	732.733	1227.77	1306.8	625.019	0.969959	0.844611	0.741285	0.972491	0.619544	0.620757	0.791057	0.687418	0.657818	1.28798	0.800419	0.482496	0.791144	0.712146	0.756805	1.21177	1.1294	0.645705	AT3G45780.2	67.42	884	PHOT1, NPH1, JK224, RPT1	phototropin 1
triplet_633	34.8893	29.0577	29.6772	37.5674	40.5895	34.5231	61.2931	50.2176	41.0504	50.7044	54.3449	26.9388	126.375	81.2163	28.4997	62.494	96.5259	39.6911	127.889	54.9683	35.2832	1.07462	1.38366	1.15796	1.7357	1.70398	1.37074	1.44066	1.84129	0.910737	3.5491	2.73528	0.961617	1.76916	3.24463	1.32643	3.59129	1.86203	1.18274	AT5G66290.1	52.79	197		unknown protein; FUNCTIONS IN: molecular_function unknown; INVOLVED IN: N-terminal protein myristoylation; LOCATED IN: cellular_component unknown; EXPRESSED IN: 14 plant structures; EXPRESSED DURING: 7 growth stages; Has 1807 Blast hits to 1807 proteins in 277 species: Archae - 0; Bacteria - 0; Metazoa - 736; Fungi - 347; Plants - 385; Viruses - 0; Other Eukaryotes - 339 (source: NCBI BLink).
triplet_1140	15.1723	18.307	16.8129	18.4041	17.8237	22.1087	48.7248	13.337	103.203	18.2443	18.3229	28.7201	16.58	8.01684	9.15568	19.8005	19.9723	27.2402	12.9384	7.2626	11.3194	1.19983	0.974967	1.2973	3.07469	0.742578	5.84984	1.18995	1.00082	1.66846	1.08704	0.467023	0.57013	1.28618	1.08625	1.58538	0.861869	0.427958	0.6916	AT3G56590.1	51.08	231		hydroxyproline-rich glycoprotein family protein
triplet_3359	150.455	146.048	174.464	327.363	157.708	412.187	1025.08	603.177	1263.38	232.062	210.629	272.31	459.415	173.512	351.792	278.89	216.627	235.288	685.058	276.998	799.76	2.16806	1.07929	2.35483	6.77485	4.1087	7.20595	1.53882	1.43918	1.55764	3.03995	1.18677	2.01063	1.84802	1.47997	1.34665	4.5298	1.89052	4.56367	AT3G15180.1	43.19	521		ARM repeat superfamily protein
triplet_2906	6361.57	6626.66	5555.79	6704.63	7758.38	5806.63	10496.8	16534.6	9412.97	7616.16	9777.38	7418.76	7776.14	9706.43	8154.86	8776.1	11091.2	9147.23	7011.59	10045.9	8072.87	1.05392	1.17076	1.04514	1.64993	2.49494	1.69414	1.19718	1.47539	1.33526	1.22233	1.46468	1.46773	1.37949	1.67362	1.64632	1.10216	1.51591	1.45297	AT2G30950.1	89.18	601	VAR2, FTSH2	FtsH extracellular protease family
triplet_2916	143.711	152.014	171.556	121.233	145.621	131.607	158.137	146.537	144.272	270.192	1212.01	1015.62	261.267	557.858	570.09	261.754	1232.75	957.235	159.877	383.064	358.684	0.84467	0.958217	0.768486	1.09969	0.964206	0.841885	1.87402	7.92742	5.89151	1.81235	3.65233	3.30959	1.81572	8.06301	5.55318	1.11171	2.50999	2.08444	AT1G12520.1	71.62	229	ATCCS, CCS	copper chaperone for SOD1
triplet_2957	82.3122	87.128	98.3368	97.4219	137.665	109.629	80.5752	104.999	100.507	38.9809	57.2713	49.4956	160.308	213.247	127.843	59.8799	67.6388	72.3792	149.938	170.389	122.962	1.18136	1.57345	1.11368	0.979151	1.20279	1.02185	0.479893	0.661212	0.508327	1.93618	2.43109	1.29703	0.730744	0.778853	0.738691	1.81171	1.94478	1.2479	AT5G26240.1	75.94	794	CLC-D, ATCLC-D	chloride channel D
triplet_4097	176.248	167.456	199.824	136.31	149.61	169.905	514.35	758.319	433.32	149.385	185.507	213.415	240.357	366.796	302.999	174.265	246.692	243.671	323.242	642.702	308.544	0.774676	0.89406	0.851019	2.90751	4.50752	2.1627	0.848446	1.10715	1.06768	1.36169	2.18334	1.51376	0.988815	1.47037	1.21834	1.82931	3.82119	1.54137	AT5G06060.1	72.33	253		NAD(P)-binding Rossmann-fold superfamily protein
triplet_1882	59.8962	69.9494	71.5801	45.3936	60.713	83.5803	33.1697	36.1735	49.2205	33.56	38.2019	44.8419	30.1693	58.2204	41.5081	31.324	63.7752	54.9441	24.6632	85.9714	62.3167	0.761848	0.869817	1.16534	0.561113	0.523944	0.691933	0.567523	0.552533	0.631605	0.511843	0.834685	0.585672	0.530805	0.912978	0.770791	0.421426	1.22582	0.872371	AT4G22540.1	59.76	656	ORP2A	OSBP(oxysterol binding protein)-related protein 2A
triplet_1971	58.7185	60.2559	70.1429	41.8123	44.3778	113.253	84.4587	41.0455	312.012	1703.34	2861.12	3389.61	783.237	1805.74	1481.68	2855.94	4627.65	4432.61	884.8	1658.01	1753.99	0.716901	0.740791	1.60596	1.43102	0.686391	4.39977	28.5395	46.7239	47.6591	13.1322	29.4949	20.8409	47.8401	75.5625	62.3198	14.8329	27.0833	24.6686	AT4G35470.1	59.63	327	PIRL4	plant intracellular ras group-related LRR 4
triplet_1613	75.5904	69.5308	63.3264	49.9806	59.1691	63.4801	64.1413	65.3231	78.0411	123.513	141.724	162.898	97.6313	52.9083	249.616	165.52	205.235	293.285	97.4007	59.7291	308.064	0.665627	0.85309	1.00239	0.850516	0.940342	1.22875	1.6257	2.02357	2.54792	1.28778	0.764323	3.896	2.17416	2.92404	4.57488	1.28477	0.861029	4.80462	AT5G20200.1	27.75	209		nucleoporin-related
triplet_1424	2287.92	2721.12	2418.64	3360.95	4081.66	3535.59	4449.98	4371.5	4025.73	546.451	626.311	582.828	597.828	465.535	573.687	728.058	848.318	645.325	1327.32	1124.53	1180.13	1.46879	1.49981	1.46162	1.94458	1.60629	1.66419	0.239174	0.23045	0.241287	0.26162	0.171387	0.237509	0.318516	0.312006	0.267116	0.580327	0.413475	0.488145	AT2G02860.1	55.49	492	SUT2, ATSUC3, SUC3, ATSUT2	sucrose transporter 2
triplet_433	34.5649	29.9729	35.8332	24.948	21.4873	21.6324	17.3293	19.4432	18.5411	11.3297	7.31106	14.4509	40.5931	34.9669	63.122	10.4106	8.73551	13.7878	62.3728	44.7945	72.1733	0.729596	0.726032	0.614459	0.515375	0.660034	0.530531	0.346682	0.268333	0.419483	1.1695	1.16124	1.74088	0.320839	0.314323	0.401481	1.78189	1.47853	1.98662	AT4G14605.1	55.67	397		Mitochondrial transcription termination factor family protein
triplet_4148	77.7435	85.6784	92.5976	96.0174	98.2171	115.418	41.3815	74.5866	70.631	138.744	177.12	156.51	296.024	297.252	215.209	215.914	183.481	157.694	276.454	228.204	189.175	1.23207	1.14466	1.24382	0.538222	0.872035	0.765307	1.77467	2.05495	1.68284	3.77205	3.4409	2.30998	2.7547	2.12834	1.69549	3.52352	2.64431	2.03183	AT2G35610.1	72.94	388	XEG113	xyloglucanase 113
triplet_2784	212.378	233.795	252.572	192.244	213.802	254.961	456.094	368.908	519.46	384.85	380.429	472.141	768.487	647.077	868.786	517.378	564.76	726.246	662.598	588.852	821.218	0.90564	0.91485	1.00942	2.14218	1.57545	2.05251	1.80829	1.62452	1.8659	3.60621	2.76018	3.43014	2.42938	2.40959	2.86801	3.10996	2.5122	3.24254	AT3G19640.1	57.43	303	MGT4, MRS2-3	magnesium transporter 4
triplet_3473	26.4089	23.0155	27.5327	21.7221	32.3591	34.2773	20.6962	25.4783	32.1552	13.6255	49.9982	142.945	3.9495	26.9915	13.3194	19.092	77.669	58.8846	6.10078	19.9986	9.35962	0.829002	1.38906	1.23638	0.791573	1.10255	1.162	0.533605	2.12356	5.04491	0.18058	1.16556	0.501858	0.733045	3.27576	2.0988	0.259068	0.874379	0.363078	AT1G47270.1	59.33	327	AtTLP6, TLP6	tubby like protein 6
triplet_1939	38.7685	39.9746	46.2345	34.8067	38.7113	36.8457	30.7257	37.6063	51.5324	36.5218	40.329	56.6045	6.8844	11.2217	16.0723	25.7985	26.6276	39.2375	11.8206	14.4756	24.4577	0.90038	0.96917	0.80123	0.797759	0.9422	1.11216	0.943505	1.00865	1.21954	0.198258	0.298274	0.361437	0.673863	0.674262	0.851868	0.322382	0.377689	0.538964	AT4G14310.1	51.02	684		Transducin/WD40 repeat-like superfamily protein
triplet_1571	200.45	168.657	189.283	222.342	203.201	211.55	248.18	224.824	234.297	127.944	127.35	110.266	249.598	223.449	216.642	96.2699	86.9285	84.5088	313.81	248.948	293.695	1.10867	1.20361	1.11702	1.23693	1.33106	1.23656	0.64008	0.756525	0.58474	1.24397	1.32296	1.14378	0.482849	0.518271	0.449376	1.56272	1.47325	1.54872	AT1G76900.2	65.36	459	AtTLP1, TLP1	tubby like protein 1
triplet_3197	54.4141	45.835	45.7058	55.4285	49.5041	39.0337	50.2947	41.2607	34.2462	37.8638	41.0836	30.8152	23.6206	38.8138	19.2278	36.0418	37.1287	36.1076	23.3578	26.8458	11.8421	1.01831	1.07834	0.857146	0.925663	0.90233	0.754643	0.701335	0.898549	0.681183	0.444303	0.850086	0.433089	0.668456	0.814106	0.794497	0.43956	0.594551	0.274958	AT2G33820.1	60.33	300	ATMBAC1, MBAC1	Mitochondrial substrate carrier family protein
triplet_1291	72.399	60.8923	65.5564	79.2151	71.1693	77.4005	93.2603	86.5843	100.994	53.301	61.4269	70.7504	128.35	118.434	122.306	69.3713	65.6498	77.8363	127.026	134.215	153.011	1.09286	1.16605	1.17796	1.28422	1.41511	1.53245	0.739806	1.00864	1.07804	1.76229	1.92971	1.85265	0.958751	1.07687	1.1845	1.74424	2.18468	2.314	AT1G79020.1	60.25	405		Enhancer of polycomb-like transcription factor protein
triplet_1800	193.732	220.903	229.817	198.826	213.086	212.916	226.661	234.515	225.578	97.9226	75.8205	96.2471	220.068	169.06	160.621	179.113	126.368	142.555	170.21	125.176	151.436	1.02616	0.964773	0.926775	1.1691	1.06134	0.981635	0.507994	0.34619	0.421316	1.13524	0.766369	0.700214	0.924926	0.57398	0.621944	0.879209	0.568607	0.660421	AT5G21040.2	55.77	477	FBX2	F-box protein 2
triplet_1472	33.1823	28.4559	27.8397	35.79	37.4253	33.1492	36.9061	40.6374	33.0101	27.8831	43.7755	43.4632	30.064	21.5182	21.6677	21.8539	15.4019	50.4675	12.8607	20.01	25.7395	1.07629	1.3045	1.1841	1.10894	1.41355	1.17928	0.844971	1.52008	1.54174	0.908774	0.764471	0.78599	0.668589	0.556829	1.78461	0.405494	0.713268	0.927176	AT5G63440.3	85.19	189		Protein of unknown function (DUF167)
triplet_4316	81.281	96.5106	82.5187	51.2519	76.8393	57.3331	68.0539	119.557	91.5352	55.0619	117.007	78.9491	288.317	185.568	195.98	65.9475	93.5053	95.0575	215.1	177.606	160.403	0.635043	0.798265	0.698444	0.839246	1.23634	1.10796	0.681347	1.2102	0.95726	3.5162	1.91331	2.35852	0.813645	0.969181	1.15013	2.62637	1.83165	1.93254	AT3G18440.1	57.28	412	AtALMT9, ALMT9	aluminum-activated malate transporter 9
triplet_3500	116.892	98.5191	113.586	122.946	91.1365	129.842	250.595	199.185	221.774	141.107	76.0454	97.9308	116.224	75.9204	108.237	104.601	59.394	114.107	151.687	80.6789	140.017	1.05135	0.925817	1.14187	2.13412	2.01152	1.94416	1.2054	0.774177	0.863374	0.994335	0.772921	0.953316	0.89575	0.606859	1.00454	1.29515	0.820736	1.23067	AT5G40930.1	50.57	174	TOM20-4	translocase of outer membrane 20-4
triplet_4765	148.187	175.67	168.996	181.239	204.117	214.086	161.162	239.451	238.071	92.8761	121.644	144.067	216.749	299.747	301.073	70.1865	166.149	198.359	209.502	276.178	297.432	1.22155	1.16102	1.26524	1.08698	1.36102	1.40633	0.629254	0.6942	0.853357	1.45957	1.70231	1.77694	0.477165	0.946109	1.17272	1.411	1.5689	1.75552	AT4G19180.1	54.45	674		GDA1/CD39 nucleoside phosphatase family protein
triplet_540	361.486	305.214	343.453	561.213	450.747	389.957	429.158	403.682	331.2	679.267	452.424	396.523	1464.68	860.281	710.962	1218.86	577.906	492.617	1389.14	858.497	782.047	1.55099	1.47526	1.13501	1.18669	1.32156	0.964426	1.87667	1.48074	1.15407	4.04343	2.81267	2.06693	3.36526	1.89053	1.43304	3.83503	2.80685	2.2733	AT2G38670.1	66.58	371	PECT1	phosphorylethanolamine cytidylyltransferase 1
triplet_1901	32.7995	37.8408	38.9544	32.56	23.8337	29.0733	66.7427	38.3479	30.9016	24.3922	18.3022	19.2512	27.6594	21.9242	27.9039	11.7617	10.3561	15.0647	26.583	18.0363	17.427	0.992913	0.639371	0.752691	2.00425	1.01306	0.798449	0.751259	0.496958	0.506859	0.847923	0.590211	0.723423	0.377571	0.292377	0.402075	0.816076	0.490113	0.4612	AT4G10925.3	70.47	193		Nuclear transport factor 2 (NTF2) family protein
triplet_1172	728.68	773.276	654.088	723.729	793.297	633.016	868.426	942.198	743.292	733.983	937.699	2116.58	510.66	1117.94	665.705	663.119	951.729	1750.62	502.889	1302.78	625.307	0.993215	1.02586	0.967833	1.19152	1.21817	1.13617	1.00727	1.21236	3.23251	0.701211	1.44514	1.01773	0.91015	1.23048	2.67387	0.690561	1.68387	0.956065	AT5G18190.1	73.35	713		Protein kinase family protein
triplet_4039	224.862	190.249	204.375	178.288	158.958	179.643	307.892	250.268	306.591	163.885	123.65	165.584	393.832	346.262	599.332	145.48	105.693	160.772	571.595	504.881	895.661	0.793795	0.836388	0.879578	1.36762	1.31383	1.4977	0.730028	0.651771	0.811121	1.74812	1.81576	2.9231	0.648539	0.557873	0.787693	2.53516	2.64515	4.36597	AT3G22330.1	68.39	348	PMH2, ATRH53	putative mitochondrial RNA helicase 2
triplet_4281	59.7715	60.4036	50.9942	117.676	75.757	95.6406	116.526	28.6154	40.4534	60.1063	37.2045	77.029	31.0805	23.3955	10.3215	46.0262	14.3095	41.7553	17.583	7.88001	13.942	1.95282	1.25004	1.85868	1.9339	0.482307	0.79727	1.00551	0.622187	1.50073	0.527887	0.397298	0.217745	0.77382	0.249326	0.82231	0.305785	0.144617	0.287378	AT2G45910.1	50	304		U-box domain-containing protein kinase family protein
triplet_244	81.1078	68.5434	79.5864	82.7081	53.598	73.4721	49.0252	25.3033	40.1068	60.3108	44.42	31.2514	31.7136	37.1102	31.5779	63.3209	49.2122	41.9032	30.4169	34.0442	31.5985	1.01949	0.785093	0.924127	0.609263	0.378229	0.510095	0.746711	0.653117	0.400209	0.398423	0.548007	0.40426	0.783371	0.722028	0.532387	0.38263	0.503919	0.404516	AT2G38330.1	64.52	451		MATE efflux family protein
triplet_1695	20.4649	24.2671	20.4014	21.908	37.7885	30.5605	27.7254	20.147	27.0907	22.5272	22.6115	34.7296	27.1011	41.8735	45.3434	24.9841	17.2859	34.8114	31.0265	28.4708	44.4845	1.06723	1.53514	1.4747	1.33825	0.836936	1.31257	1.09608	0.934475	1.6695	1.30917	1.69681	2.16544	1.21054	0.723702	1.67332	1.49204	1.16637	2.12531	AT5G51980.1	64.68	252		Transducin/WD40 repeat-like superfamily protein
triplet_3207	60.871	61.3319	51.7996	48.8113	49.3192	50.9492	51.2121	53.5945	61.4746	67.7093	98.9091	45.5597	58.4286	157.59	80.8227	45.3138	170.625	71.5914	26.1599	113.394	106.26	0.805084	0.807279	0.983894	0.843886	0.875868	1.18324	1.11052	1.60286	0.88182	0.960525	2.54429	1.54968	0.748554	2.7534	1.37485	0.438976	1.83523	2.03146	AT3G59640.2	45.65	46		glycine-rich protein
triplet_1555	118.001	110.23	99.8644	75.583	84.6458	65.4097	86.5569	127.298	152.767	192.762	163.838	96.6309	29.2797	39.8963	16.6775	67.6386	55.64	27.0969	33.8367	38.0296	19.2803	0.643549	0.769989	0.658406	0.735766	1.15345	1.52449	1.62824	1.48196	0.967942	0.254449	0.367674	0.17526	0.57679	0.509216	0.278561	0.292743	0.350891	0.201065	AT5G39660.2	36.69	477	CDF2	cycling DOF factor 2
triplet_3946	16.1474	19.2229	16.8195	16.5954	14.6984	16.513	27.2523	18.4709	20.2109	73.415	21.7656	15.1668	49.254	13.8441	17.4223	90.5378	15.5166	27.8442	46.8538	11.3227	15.2799	1.02612	0.776269	0.982799	1.64761	0.962816	1.19032	4.33971	1.12574	0.907253	2.9307	0.734027	1.03383	5.33828	0.816726	1.61869	2.79073	0.609346	0.9136	AT1G56090.1	50.4	250		Tetratricopeptide repeat (TPR)-like superfamily protein
triplet_2678	207.809	176.132	184.829	294.389	251.679	284.778	384.362	261.204	241.218	339.739	133.559	103.334	514.287	347.095	357.902	499.866	246.44	148.426	445.628	330.617	501.521	1.41464	1.4265	1.53786	1.84553	1.48028	1.30345	1.63182	0.759653	0.561451	2.46774	1.96517	1.93136	2.39868	1.39692	0.804109	2.13893	1.87214	2.70422	AT1G78070.1	64.91	399		Transducin/WD40 repeat-like superfamily protein
triplet_2746	696.66	678.908	591.043	735.784	617.199	615.372	1172.02	1045.99	948.416	2929.67	757.714	649.421	987.214	690.267	631.902	3364.83	720.814	931.449	961.376	698.122	544.805	1.05608	0.909239	1.04109	1.68136	1.53991	1.60363	4.20071	1.11591	1.0986	1.41647	1.01671	1.06901	4.82446	1.06164	1.57497	1.37943	1.02826	0.921901	AT5G61170.1	73.88	134		Ribosomal protein S19e family protein
triplet_1074	76.9736	90.8316	89.1559	65.892	67.964	78.706	97.6905	103.404	150.971	101.595	111.542	103.384	45.5948	63.9904	68.8076	67.8718	195.746	111.032	51.8464	72.4601	73.1688	0.85788	0.750984	0.884091	1.26569	1.13691	1.68564	1.31577	1.22553	1.15782	0.597571	0.707713	0.774298	0.883271	2.14246	1.24265	0.677747	0.799944	0.822672	AT1G29320.1	55.25	362		Transducin/WD40 repeat-like superfamily protein
triplet_1842	340.895	326.661	384.812	808.019	687.195	762.21	418.359	771.015	709.857	251.957	293.503	275.342	170.545	398.479	337.031	131.809	178.491	221.372	190.256	448.951	394.766	2.36628	2.10033	1.97819	1.22657	2.35614	1.8425	0.739867	0.898804	0.716262	0.501748	1.21919	0.876155	0.388449	0.547796	0.576374	0.559401	1.37322	1.0258	AT2G24260.1	63.89	144	LRL1	LJRHL1-like 1
triplet_370	41.0808	48.543	42.2915	33.3446	50.7468	42.3175	59.0495	57.2298	88.6737	44.7761	46.6013	63.9938	21.8691	31.0333	22.2733	35.1512	37.4981	28.261	31.8458	28.704	15.8319	0.816159	1.04448	1.0006	1.427	1.17534	2.07139	1.08782	0.960808	1.50131	0.543457	0.646576	0.537596	0.85909	0.777064	0.675908	0.780542	0.59956	0.388805	AT5G06310.1	32.68	462	AtPOT1b	Nucleic acid-binding, OB-fold-like protein
triplet_3615	181.605	157.559	154.199	209.895	145.491	137.557	122.475	136.447	92.674	147.887	118.644	106.89	280.321	315.881	321.867	129.637	89.5023	74.17	237.686	244.396	205.929	1.15492	0.923887	0.892769	0.676184	0.866852	0.603574	0.815349	0.754573	0.695171	1.5406	1.9985	2.08034	0.715406	0.57078	0.484346	1.30712	1.54766	1.33331	AT5G60690.1	71.01	821	REV, IFL, IFL1	Homeobox-leucine zipper family protein / lipid-binding START domain-containing protein
triplet_242	238.541	202.636	220.911	364.063	653.253	358.656	300.085	336.372	247.444	327.968	329.928	286.723	516.102	608.035	273.813	323.737	258.571	245.784	579.907	720.787	297.715	1.52401	3.21286	1.62072	1.25692	1.65674	1.11956	1.37332	1.6251	1.29657	2.15872	2.99081	1.23839	1.35566	1.27468	1.11208	2.42508	3.5445	1.3461	AT5G05850.1	62.72	279	PIRL1	plant intracellular ras group-related LRR 1
triplet_4591	480.362	561.975	477.737	520.419	496.864	505.419	515.214	474.61	557.546	582.846	625.94	647.389	435.39	257.44	416.038	336.563	453.896	502.032	341.138	201.249	333.732	1.08322	0.884346	1.05782	1.0724	0.844816	1.16671	1.21291	1.11362	1.35437	0.906573	0.459062	0.871121	0.701267	0.808021	1.05075	0.71077	0.35925	0.699198	AT4G18710.1	88.92	334	BIN2, DWF12, UCU1, ATSK21, SK21	Protein kinase superfamily protein
triplet_2433	66.7842	78.6954	74.4994	85.6477	77.2497	66.141	79.0402	110.007	88.9183	92.6046	88.7271	56.1006	188.791	151.383	117.105	104.31	79.6687	65.919	193.563	169.349	187.098	1.27829	0.981859	0.889291	1.18081	1.39289	1.19098	1.38092	1.12588	0.756305	2.79993	1.91207	1.56432	1.55361	1.01221	0.886351	2.87032	2.1375	2.49138	AT5G13480.1	74.83	429	FY	Transducin/WD40 repeat-like superfamily protein
triplet_4041	708.296	768.937	832.766	930.181	930.621	963.133	1137.37	1097.45	1040.41	1179.71	1055.03	1003.95	1810.1	1554.02	1648.77	1595.81	1456.24	1393.65	1792.36	1436.17	1694.88	1.31282	1.21	1.15636	1.60493	1.42667	1.24904	1.66461	1.37158	1.20531	2.55337	2.01967	1.9787	2.25126	1.89268	1.67271	2.52836	1.86661	2.034	AT3G48050.2	49.8	767		BAH domain ;TFIIS helical bundle-like domain
triplet_3142	313.657	266.874	268.845	457.447	350.158	456.425	427.447	333.978	402.697	422.133	408.629	531.197	357.119	321.87	408.625	566.826	481.867	986.362	319.877	271.41	384.195	1.45697	1.31091	1.69514	1.36163	1.2505	1.49604	1.34474	1.52918	1.97224	1.13813	1.2053	1.518	1.80459	1.80259	3.659	1.01977	1.01693	1.42747	AT2G01060.1	60.41	245		myb-like HTH transcriptional regulator family protein
triplet_3089	131.985	112.215	122.671	148.398	136.609	181.551	150.907	142.9	167.955	155.312	94.5208	176.634	217.667	176.155	294.395	93.3402	90.9069	189.213	181.534	131.808	251.25	1.12342	1.21546	1.4761	1.14229	1.27103	1.36616	1.17541	0.843709	1.43634	1.6443	1.56476	2.38856	0.709406	0.811789	1.53805	1.3726	1.17305	2.03968	AT1G67930.1	68.58	506		Golgi transport complex protein-related
triplet_2451	232.632	256.943	218.602	276.324	308.313	256.436	332.386	359.311	321.046	291.436	349.163	570.748	482.097	546.789	793.804	241.178	406.394	739.685	482.028	563.708	685.943	1.18701	1.19915	1.17228	1.42697	1.39686	1.4665	1.25169	1.35752	2.60356	2.06777	2.12368	3.61929	1.03658	1.57939	3.37285	2.06748	2.18927	3.12812	AT1G31730.1	67.81	960		Adaptin family protein
triplet_3075	902.028	875.653	767.868	1064.32	944.501	759.831	820.819	888.932	588.213	1482.61	1494.35	1105.64	2292.26	1952.58	1761.48	1352.9	1309.55	1086.75	2001.53	1742.71	1515.55	1.17972	1.07854	0.989547	0.910071	1.01515	0.766339	1.64292	1.70575	1.4393	2.53952	2.22845	2.29231	1.49929	1.49495	1.41474	2.21757	1.98905	1.97245	AT4G38600.1	64.35	1652	KAK, UPL3	HEAT repeat ;HECT-domain (ubiquitin-transferase)
triplet_1177	88.3998	99.7768	84.9352	86.2602	93.3441	86.246	71.3561	137.076	85.6344	65.8971	51.3615	82.1358	85.2376	356.909	221.295	63.8194	60.9616	71.7201	68.2192	240.865	148.592	0.976067	0.936169	1.01525	0.809354	1.37012	1.00814	0.748291	0.519579	0.967424	0.964629	3.5515	2.58678	0.725051	0.61484	0.84622	0.774266	2.40001	1.74076	AT4G09630.1	71.51	351		Protein of unknown function (DUF616)
triplet_4373	100.283	85.3955	98.67	118.95	111.412	118.376	131.601	106.087	135.593	204.609	130.983	150.252	364.554	151.122	197.288	217.77	98.6234	156.97	280.135	111.22	190.063	1.1843	1.30113	1.19771	1.30921	1.2395	1.37045	2.03004	1.52766	1.51753	3.60922	1.76076	1.98944	2.15998	1.15311	1.58493	2.77572	1.29892	1.91695	AT1G05350.1	76.99	365		NAD(P)-binding Rossmann-fold superfamily protein
triplet_3360	257.095	301.42	264.307	318.211	325.573	279.462	226.361	266.98	218.471	373.41	321.945	372.09	474.867	389.499	311.002	340.188	278.865	300.23	517.066	353.073	335.031	1.23679	1.07987	1.05712	0.880918	0.886116	0.827234	1.45066	1.06787	1.40626	1.84376	1.29125	1.176	1.32194	0.925417	1.1354	2.00727	1.1708	1.26657	AT1G79830.3	66.87	649	GC5	golgin candidate 5
triplet_3606	35.2576	41.4742	40.8096	32.3069	48.5948	45.8257	16.764	39.6364	27.7871	24.4973	44.4931	28.5764	45.6677	74.0909	69.974	22.0166	28.4428	26.7216	23.8087	57.4498	52.7889	0.918619	1.16764	1.11998	0.48994	0.956731	0.688528	0.703228	1.07107	0.707407	1.28712	1.76792	1.69755	0.634809	0.693191	0.663046	0.684234	1.37612	1.28652	AT4G38180.1	32.64	576	FRS5	FAR1-related sequence 5
triplet_605	23.4217	26.5612	22.5427	52.8107	34.1596	36.4023	23.1179	33.6921	29.7515	16.229	43.6851	23.1026	12.2622	18.3713	17.8531	33.3748	43.8156	51.482	21.755	28.2676	22.8678	2.2034	1.27569	1.5887	0.987559	1.25873	1.3062	0.705481	1.6213	1.02378	0.543049	0.702847	0.800805	1.40755	1.62604	2.22922	0.931752	1.06191	1.01381	AT1G60670.2	34.42	215		Protein of unknown function (DUF3755)
triplet_4151	162.843	185.188	190.495	138.067	144.794	117.749	130.452	116.032	79.5623	84.0171	83.7177	48.5822	67.6731	85.0037	21.9891	43.7483	73.8837	46.0373	47.8718	79.6262	24.7197	0.84878	0.783046	0.620119	0.802301	0.628567	0.420702	0.518893	0.455011	0.258922	0.419139	0.461918	0.120051	0.273117	0.402194	0.245632	0.298284	0.433036	0.13431	AT4G35300.4	72.72	744	TMT2	tonoplast monosaccharide transporter2
triplet_4251	17.1322	14.5195	16.7717	21.0151	8.80046	15.4864	22.7007	11.379	21.2838	43.8641	20.4558	17.7349	27.6865	14.1956	22.9682	21.3492	6.713	13.2757	18.4154	9.50865	15.4141	1.21414	0.631494	0.927682	1.3071	0.797642	1.2539	2.47427	1.38251	1.0542	1.58207	0.979128	1.34867	1.23257	0.496988	0.803284	1.07077	0.677126	0.92361	AT4G26550.1	75.98	204		Got1/Sft2-like vescicle transport protein family
triplet_18	133.566	114.176	118.353	168.143	154.463	113.001	107.888	128.443	106.795	84.1132	83.9135	76.8787	154.896	150.256	89.9986	86.3135	68.3678	39.9232	120.204	112.396	68.9723	1.25695	1.34978	0.955161	0.809177	1.12387	0.90316	0.632503	0.737248	0.652508	1.15851	1.31325	0.762432	0.648854	0.602275	0.342875	0.900707	0.984544	0.586264	AT3G08720.2	63.69	482	ATPK19, ATPK2	serine/threonine protein kinase 2
triplet_3676	30.7476	26.9975	26.1757	21.6706	25.9001	18.9849	12.4825	11.9837	15.7426	30.176	25.7912	27.8399	10.1371	13.4029	9.64194	19.1393	23.1661	22.7182	11.7986	13.8249	8.38746	0.714091	0.960806	0.735396	0.424677	0.463746	0.616086	0.981998	0.956915	1.06124	0.350803	0.514435	0.391598	0.634358	0.863153	0.872772	0.403137	0.529507	0.345436	AT2G17900.1	56.78	472	SDG37	SET domain group 37
triplet_4082	142.577	166.646	156.329	103.117	127.158	130.42	162.787	105.178	211.338	334.662	321.885	403.991	362.086	608.414	790.178	200.502	160.65	251.535	115.652	114.52	186.467	0.725163	0.76446	0.83532	1.14076	0.633348	1.34965	2.33785	1.926	2.57417	2.52886	3.63513	5.02882	1.40344	0.964238	1.60514	0.812469	0.689073	1.19156	AT1G30330.2	77.87	488	ARF6	auxin response factor 6
triplet_4391	304.043	272.775	260.358	340.866	243.716	273.984	298.058	247.824	267.693	931.377	626.032	368.248	674.005	456.54	495.756	1254.45	783.148	525.738	512.658	324.443	440.44	1.12071	0.893859	1.05213	0.980378	0.908863	1.02807	3.05654	2.29032	1.41281	2.21281	1.67123	1.90067	4.11564	2.8642	2.01539	1.68388	1.18872	1.68903	AT5G57360.1	79.24	578	ZTL, LKP1, ADO1, FKL2	Galactose oxidase/kelch repeat superfamily protein
triplet_3970	214.618	228.162	195.533	225.965	263.231	205.476	311.415	316.111	245.844	215.913	250.884	194.787	311.684	310.912	392.392	129.765	171.15	160.605	250.172	276.018	319.543	1.05263	1.15303	1.05059	1.44893	1.38378	1.25599	1.00601	1.09915	0.996203	1.45018	1.3611	2.00166	0.606468	0.751215	0.822278	1.1649	1.20883	1.63099	AT1G67680.1	56.4	500		SRP72 RNA-binding domain
triplet_4367	130.552	111.836	114.528	327.645	322.065	321.997	263.665	169.045	250.956	899.14	751.17	899.324	313.25	217.997	360.547	1399.25	1204.18	1559.12	352.193	259.071	382.237	2.49822	2.86314	2.79583	2.01188	1.50701	2.18091	6.84249	6.66606	7.79312	2.3888	1.94085	3.12951	10.6441	10.6809	13.5043	2.68482	2.30486	3.31727	AT2G20560.1	65.41	344		DNAJ heat shock family protein
triplet_3582	991.97	901.035	851.184	1004.5	932.385	940.3	1142.1	1154.19	1692.57	1054.26	1252.92	1331.82	1478.47	1762.42	3495.03	1221.73	1668.27	2187.02	2290.95	2210.17	3317.01	1.01262	1.03475	1.10457	1.15119	1.28065	1.98733	1.06273	1.3901	1.564	1.48994	1.95493	4.10244	1.23138	1.85056	2.56754	2.30818	2.45131	3.89353	AT5G52580.1	59.28	641		RabGAP/TBC domain-containing protein
triplet_2102	103.194	120.303	104.819	108.199	149.909	108.686	73.2194	95.0743	65.5974	41.5719	56.7861	39.2233	69.8478	99.0181	43.5121	36.0772	60.4401	37.5208	97.9609	127.297	70.756	1.04804	1.24406	1.03654	0.712323	0.792019	0.629349	0.408585	0.476378	0.380113	0.679963	0.824531	0.420642	0.355849	0.506501	0.364024	0.94978	1.05766	0.678099	AT2G46060.1	45.71	781		transmembrane protein-related
triplet_1540	226.381	223.42	194.343	220.392	213.593	195.676	352.041	337.324	345.858	196.28	194.024	229.943	148.661	186.438	140.865	81.3634	135.153	140.927	189.68	219.589	169.49	0.973658	0.956213	1.00683	1.55264	1.50755	1.77564	0.867619	0.869013	1.18225	0.658196	0.835212	0.726237	0.362226	0.606689	0.726554	0.838591	0.982931	0.872772	AT3G20250.1	62.92	418	APUM5, PUM5	pumilio 5
triplet_2515	93.4298	93.7781	108.895	93.3582	92.2914	109.838	132.344	143.335	173.136	98.1525	183.254	132.732	154.541	175.765	174.289	132.613	182.225	139.932	146.905	226.106	201.799	0.999242	0.984315	1.00858	1.41209	1.52287	1.58456	1.05001	1.94405	1.2169	1.64716	1.86504	1.59506	1.41494	1.9332	1.28242	1.5663	2.39619	1.84538	AT5G47080.1	68.64	287	CKB1	casein kinase II beta chain 1
triplet_2233	124.918	141.422	121.384	164.059	164.158	157.27	156.541	159.605	142.281	57.6093	78.6872	51.2906	54.0275	117.861	108.287	36.8558	66.6741	54.0506	42.766	90.6824	70.988	1.31085	1.15964	1.29323	1.25114	1.12767	1.17075	0.465455	0.559516	0.427268	0.43701	0.83457	0.892986	0.300638	0.475167	0.449819	0.347575	0.643739	0.588215	AT1G60780.1	86.01	429	HAP13	Clathrin adaptor complexes medium subunit family protein
triplet_1756	298.611	295.171	256.468	273.1	311.702	255.825	411.843	412.207	352.045	260.372	247.448	222.334	619.996	530.853	550.4	251.889	289.115	194.498	640.548	581.194	549.313	0.914854	1.05582	0.9975	1.37793	1.39516	1.37122	0.87237	0.838867	0.867423	2.07268	1.79576	2.14162	0.844059	0.979553	0.75931	2.14127	1.96574	2.1374	AT5G35430.1	39.65	797		Tetratricopeptide repeat (TPR)-like superfamily protein
triplet_3843	102.603	119.483	106.739	125.257	141.556	104.204	106.687	72.9716	103.346	184.741	198.809	185.101	103.082	99.7116	89.5357	206.292	229.036	161.212	97.285	88.3037	84.2469	1.21866	1.1832	0.976473	1.03942	0.613957	0.968509	1.79281	1.6584	1.72733	1.00462	0.835897	0.840326	2.00082	1.90928	1.50561	0.948667	0.741213	0.791237	AT2G35390.1	79.26	299		Phosphoribosyltransferase family protein
triplet_3068	41.3444	36.5144	35.4121	39.2317	41.724	31.3074	45.8192	37.0199	34.567	50.2052	148.662	140.158	89.7942	32.3952	40.399	53.5191	174.622	185.576	77.2391	43.9216	49.7674	0.950106	1.13887	0.887272	1.10568	1.01347	0.976791	1.20926	3.98946	3.87667	2.14418	0.890196	1.13696	1.28752	4.68145	5.124	1.84768	1.19745	1.39425	AT1G10040.1	55.52	335		alpha/beta-Hydrolases superfamily protein
triplet_1809	117.812	137.019	128.599	108.367	124.169	145.174	107.754	91.823	129.105	91.9806	62.7507	91.6436	50.6808	56.5598	95.7286	91.2489	91.7975	125.639	71.4558	76.7133	117.25	0.920504	0.906893	1.1279	0.915343	0.672537	1.00391	0.782584	0.461898	0.714851	0.434978	0.417042	0.746371	0.776425	0.672352	0.977162	0.609834	0.563061	0.912435	AT1G27520.1	73.11	543		Glycosyl hydrolase family 47 protein
triplet_74	59.696	66.4584	57.082	97.6419	148.049	125.802	174.648	176.498	183.742	44.6171	55.3319	45.004	25.507	12.4706	18.0094	43.1001	39.0287	45.3657	26.7075	17.4433	13.9706	1.62518	2.20949	2.18316	2.8939	2.63122	3.1807	0.751568	0.835061	0.792053	0.436718	0.199688	0.327286	0.726574	0.593383	0.79828	0.456496	0.273403	0.25775	AT4G17720.1	58.63	278		RNA-binding (RRM/RBD/RNP motifs) family protein
triplet_3633	260.746	302.976	283.193	256.407	344.441	324.066	494.617	664.648	592.885	393.531	523.02	390.468	214.299	340.133	231.019	404.697	513.689	389.968	195.382	327.157	183.833	0.983422	1.13641	1.14382	1.8935	2.1898	2.08972	1.5073	1.72389	1.37747	0.822551	1.12224	0.816411	1.54996	1.69319	1.37571	0.750276	1.07955	0.650377	AT5G48760.2	82.54	189		Ribosomal protein L13 family protein
triplet_2422	80.2565	76.406	88.8911	72.9339	89.4111	82.0665	83.6998	83.2956	89.2923	1559.01	74.9721	61.2554	214.515	67.6043	76.5361	1199.88	62.537	58.2133	108.437	73.5255	69.8476	0.909883	1.16801	0.92408	1.04237	1.08901	1.00446	19.1986	0.981476	0.692565	2.65228	0.886292	0.862557	14.7789	0.820829	0.658723	1.3468	0.962787	0.78815	AT3G15220.1	40.99	466		Protein kinase superfamily protein
triplet_1157	78.1632	69.5203	80.8906	106.645	108.364	87.9052	20.1173	12.9336	35.2729	50.2487	69.2426	80.6348	36.2823	69.8976	50.9867	55.5138	79.1278	75.3772	23.5207	29.8742	34.3093	1.35979	1.55082	1.08566	0.266756	0.197582	0.442944	0.64738	0.996061	0.996876	0.470954	1.00535	0.634831	0.713889	1.13624	0.932673	0.309748	0.437805	0.431177	AT3G29090.1	75.59	299	PME31, ATPME31	pectin methylesterase 31
triplet_1450	55.3105	60.2703	51.7822	55.3642	53.024	55.9721	64.0505	52.8854	62.241	44.3069	38.422	42.6523	38.0908	30.2882	22.4273	44.8043	38.1662	49.042	47.3034	58.0576	46.3305	1.00095	0.881731	1.07938	1.15521	0.87947	1.19815	0.804591	0.643411	0.827027	0.694202	0.510658	0.443849	0.813424	0.639235	0.948085	0.857805	0.963885	0.896714	AT4G30860.1	58.69	397	ASHR3, SDG4	SET domain group 4
triplet_1112	945.819	814.679	854.794	926.862	794.251	783.457	850.561	715.536	686.664	1259.14	1035.89	1174.35	1799.07	1767.8	1850.2	1228.86	1010.71	1208.9	1343.04	1293.05	1333.15	0.979978	0.974956	0.916642	0.899391	0.878453	0.803539	1.33092	1.2712	1.37341	1.90117	2.1685	2.16313	1.29894	1.24033	1.41377	1.41953	1.58646	1.55896	AT2G26890.1	70.78	2560	GRV2, KAM2	DNAJ heat shock N-terminal domain-containing protein
triplet_1162	417.064	431.198	371.523	498.624	508.407	427.423	652.5	697.744	623.876	455.995	617.832	543.906	1279.32	1360.55	1395.84	356.662	355.728	344.633	700.672	924.26	907.11	1.19509	1.17864	1.15006	1.56316	1.61672	1.67742	1.09312	1.43183	1.46274	3.0625	3.15028	3.74968	0.85552	0.82538	0.927818	1.67838	2.14082	2.43773	AT3G22630.1	77.84	194	PBD1, PRCGB	20S proteasome beta subunit D1
triplet_3755	148.452	158.735	172.385	174.71	186.889	198.156	213.766	220.638	267.048	351.809	252.828	399.989	355.006	524.93	453.586	472.54	460.702	609.582	444.664	538.782	499.791	1.17569	1.17625	1.14863	1.43702	1.38753	1.54597	2.36068	1.58905	2.3127	2.38207	3.29251	2.62182	3.16851	2.89042	3.52153	2.98199	3.37923	2.88831	AT4G24200.1	40.97	144		Transcription elongation factor (TFIIS) family protein
triplet_1000	153.322	177.5	178.003	165.206	183.217	202.661	238.963	256.162	284.912	100.997	106.502	141.704	211.889	222.488	260.428	109.373	95.2302	124.929	260.121	266.145	360.4	1.07701	1.03203	1.13776	1.55495	1.44069	1.59725	0.66094	0.602253	0.79722	1.37951	1.25204	1.46047	0.715214	0.539106	0.703502	1.69206	1.49661	2.01896	AT4G00660.1	88.95	362	RH8, ATRH8	RNAhelicase-like 8
triplet_1402	439.742	468.011	509.701	396.416	495.316	527.33	469.38	494.734	457.779	159.919	334.568	260.517	719.186	1161.96	1101.63	164.679	487.393	377.103	687.126	962.321	900.44	0.901698	1.05822	1.03452	1.06724	1.05698	0.898331	0.365108	0.715481	0.512075	1.63403	2.4796	2.15905	0.375909	1.04133	0.740362	1.56129	2.05394	1.7651	AT1G71010.1	47.19	1479	FAB1C	FORMS APLOID AND BINUCLEATE CELLS 1C
triplet_963	193.388	224.233	221.574	224.455	244.047	261.742	100.833	115.114	104.375	574.141	713.675	765.509	529.14	520.48	621.825	1102.86	1234.4	1348.52	386.058	423.393	508.09	1.15982	1.08797	1.18047	0.523861	0.515527	0.473438	2.95872	3.17304	3.44383	2.72722	2.31529	2.79828	5.67862	5.48499	6.06323	1.99116	1.88424	2.28728	AT1G42990.1	39.6	149	ATBZIP60, BZIP60	basic region/leucine zipper motif 60
triplet_2032	200.758	173.133	189.043	222.22	193.757	170.815	306.479	267.479	266.341	244.18	364.38	360.729	513.931	612.96	491.52	221.447	350.044	444.966	355.892	383.971	342.129	1.10637	1.11843	0.904085	1.524	1.5418	1.40674	1.21522	2.09827	1.90341	2.55222	3.5258	2.59162	1.10254	2.01595	2.34666	1.76891	2.21078	1.80553	AT1G56560.1	82.34	453		Plant neutral invertase family protein
triplet_2402	150.089	173.995	157.603	232.152	247.126	184.186	166.957	179.516	184.598	721.211	342.529	328.147	332.16	258.57	368.512	1390.37	449.232	401.635	219.114	152.053	221.26	1.54314	1.4179	1.16761	1.11164	1.03155	1.17021	4.78003	1.96308	2.07529	2.20506	1.4833	2.3298	9.20894	2.57283	2.53864	1.45685	0.874614	1.40137	AT2G02800.2	69.23	403	APK2B	protein kinase 2B
triplet_2620	130.645	113.851	132.015	106.011	104.91	109.148	100.13	149.683	117.065	113.024	120.341	121.467	188.544	268.564	146.205	97.4009	159.933	117.57	149.205	179.949	100.2	0.812871	0.922146	0.828088	0.768203	1.31199	0.887612	0.866142	1.0565	0.920702	1.43981	2.34706	1.10668	0.747469	1.40123	0.891407	1.14098	1.5755	0.760818	AT5G61150.2	46.06	571	VIP4	leo1-like family protein
triplet_3269	220.072	239.303	206.535	342.707	341.445	262.02	435.205	518.367	307.366	208.045	291.277	202.583	233.396	469.815	282.578	301.013	540.358	323.633	290.451	790.681	470.764	1.55473	1.42506	1.26735	1.97313	2.16131	1.48585	0.945598	1.21629	0.98096	1.06027	1.95926	1.36641	1.36613	2.25282	1.56423	1.31836	3.29452	2.27318	AT1G34220.2	52.2	159		Regulator of Vps4 activity in the MVB pathway protein
triplet_4780	60.6298	70.3455	66.75	88.7268	89.0439	66.9634	85.1632	80.2047	69.6855	103.175	130.512	55.346	101.256	104.448	64.543	126.533	79.5833	77.9602	112.658	123.352	91.6381	1.4559	1.26208	1.00315	1.39808	1.13819	1.04333	1.69034	1.84331	0.831674	1.65919	1.47799	0.967423	2.06935	1.12948	1.16546	1.84421	1.74295	1.36735	AT1G53025.1	57.14	245		Ubiquitin-conjugating enzyme family protein
triplet_1743	85.7227	73.9337	80.977	101.237	90.0467	77.1616	119.564	97.1198	87.4069	29.7353	27.1236	16.1329	37.1819	43.4911	50.8309	26.026	17.4938	9.99387	46.9958	44.4214	43.5224	1.17889	1.21503	0.953458	1.39022	1.30942	1.07844	0.354409	0.375313	0.208997	0.440276	0.593739	0.632261	0.311637	0.246802	0.134109	0.55344	0.606154	0.543109	AT4G08460.3	54.64	194		Protein of unknown function (DUF1644)
triplet_2224	112.261	129.849	115.02	95.5932	120.102	123.647	106.597	143.876	116.211	160.603	290.229	199.709	270.784	366.64	363.884	358.917	464.819	469.839	369.044	412.979	426.378	0.852838	0.925511	1.07435	0.949991	1.10721	1.01026	1.42682	2.2257	1.72994	2.39963	2.80966	3.145	3.17777	3.55999	4.05824	3.26719	3.1638	3.68365	AT5G57390.1	65.29	170	AIL5, CHO1, EMK	AINTEGUMENTA-like 5
triplet_1534	141.718	122.572	128.703	137.799	132.714	123.255	163.812	158.32	176.259	117.539	182.428	139.52	239.999	253.046	242.969	155.38	167.451	127.595	236.33	202.606	245.156	0.972538	1.08207	0.957993	1.15481	1.28929	1.36665	0.83058	1.48438	1.08339	1.68863	2.05586	1.88097	1.09573	1.36318	0.991456	1.66293	1.64767	1.89784	AT2G16090.1	63.51	570	ARI2, ATARI2	RING/U-box superfamily protein
triplet_701	904.995	784.037	825.892	879.913	758.065	794.724	876.978	638.062	693.997	1306.36	902.043	1024.33	1530.31	1371.52	1618.63	1525.59	787.415	1342.37	1435.84	1250.49	1814.7	0.972315	0.966917	0.962307	0.969076	0.814054	0.840492	1.44301	1.15032	1.23998	1.6902	1.74835	1.9587	1.68499	1.0043	1.6246	1.58592	1.59417	2.19582	AT1G49050.1	44.68	573		Eukaryotic aspartyl protease family protein
triplet_384	129.195	136.326	117.997	106.822	129.504	115.755	46.804	137.944	55.1601	102.372	120.549	116.922	94.7337	71.5593	66.8581	92.0583	147.46	151.82	67.1608	124.426	97.1141	0.82816	0.950324	0.981154	0.367173	1.01178	0.471945	0.793984	0.885113	0.990967	0.735312	0.528373	0.570249	0.714763	1.08108	1.28423	0.523529	0.913344	0.824507	AT1G72990.1	59.84	645	BGAL17	beta-galactosidase 17
triplet_2852	341.133	311.43	295.575	481.374	416.063	424.399	619.798	642.797	580.251	549.575	475.145	642.044	809.932	751.681	949.042	756.048	602.507	678.487	674.698	616.72	856.735	1.4099	1.3349	1.43437	1.81449	2.06061	1.95988	1.60924	1.52401	2.16823	2.37022	2.40912	3.20338	2.21273	1.93166	2.29111	1.97495	1.97715	2.89214	AT3G12250.2	70.98	317	TGA6, BZIP45	TGACG motif-binding factor 6
triplet_3085	193.361	223.207	203.934	207.207	252.816	202.508	378.543	462.951	338.846	294.569	404.078	230.622	374.03	445.4	411.066	347.169	408.003	239.723	378.286	402.09	453.494	1.07124	1.13206	0.99304	1.95278	2.0693	1.65832	1.52073	1.80671	1.13023	1.92956	1.99102	2.01072	1.79136	1.82422	1.17464	1.95145	1.79785	2.21775	AT5G56250.1	43.45	168	HAP8	hapless 8
triplet_1827	198.363	228.867	214.402	204.14	280.845	284.569	310.038	224.484	210.48	369.64	198.684	708.643	392.886	174.123	441.027	525.012	209.902	922.28	388.069	181.192	397.869	1.02898	1.22612	1.32575	1.56016	0.980932	0.981792	1.85912	0.868693	3.2945	1.97572	0.761846	2.0521	2.63846	0.917496	4.2863	1.95156	0.792598	1.85174	AT5G13020.1	42.93	389		Emsy N Terminus (ENT)/ plant Tudor-like domains-containing protein
triplet_529	244.789	256.059	222.091	265.008	320.759	259.587	289.734	328.877	290.099	289.022	277.143	253.77	413.325	466.833	453.257	238.096	234.275	248.828	378.12	457.529	434.911	1.08226	1.2517	1.16807	1.18286	1.28327	1.30484	1.17996	1.08202	1.142	1.6857	1.81994	2.03619	0.972772	0.915256	1.11985	1.54246	1.78375	1.95396	AT4G19006.1	74.03	385		Proteasome component (PCI) domain protein
triplet_1535	237.56	206.098	209.503	252.14	233.029	273.623	267.802	277.067	254.382	179.11	272.436	161.501	388.059	397.136	312.052	234.874	287.331	172.476	440.033	447.833	410.908	1.06112	1.13004	1.30461	1.12677	1.34268	1.2132	0.754989	1.32032	0.771964	1.63086	1.92245	1.48716	0.98874	1.39224	0.824105	1.84873	2.16725	1.95678	AT2G36480.1	36.71	237		ENTH/VHS family protein
triplet_3847	649.034	747.514	730.46	629.422	845.241	787.514	818.412	880.572	1062.07	971.818	1092.32	965.836	1572.18	1564.7	1308.48	987.741	1218.18	1042.24	1575.96	1590.52	1429.82	0.969828	1.13056	1.078	1.26057	1.17776	1.45335	1.49656	1.46065	1.32179	2.42014	2.09174	1.79022	1.52106	1.62881	1.42624	2.42596	2.12623	1.95612	AT4G21710.1	91.78	1168	NRPB2, EMB1989, RPB2	DNA-directed RNA polymerase family protein
triplet_1150	122.755	125.682	109.048	123.79	121.028	104.388	193.213	194.47	174.117	204.52	200.899	130.713	276.083	245.128	209.031	240.417	252.361	127.017	274.91	273.243	204.661	1.00837	0.963261	0.957652	1.56933	1.54299	1.59128	1.6607	1.59374	1.19686	2.23896	1.94287	1.90854	1.95077	1.99997	1.16328	2.22948	2.16481	1.86883	AT4G08540.1	48.17	465		DNA-directed RNA polymerase II protein
triplet_3748	95.5726	104.246	110.074	91.0619	88.4152	98.6741	93.4967	120.39	134.917	126.393	146.216	142.741	163.846	221.216	176.425	135.849	220.623	184.348	173.369	235.602	208.385	0.953291	0.849582	0.897365	0.978504	1.15339	1.22366	1.31914	1.39878	1.2941	1.70696	2.1114	1.59736	1.41706	2.10575	1.66868	1.80557	2.24808	1.88509	AT5G67530.1	69.8	596	ATPUB49, PUB49	plant U-box 49
triplet_4498	125.094	144.012	134.297	129.45	151.053	123.759	278.311	429.462	235.027	180.054	197.908	169.981	551.331	575.607	375.281	190.274	174.078	212.838	520.043	481.372	332.796	1.03454	1.04856	0.922114	2.2151	2.96846	1.74451	1.43586	1.37167	1.26375	4.3803	3.97628	2.78115	1.51691	1.20734	1.58051	4.13216	3.32644	2.46714	AT1G50670.1	82.69	208		OTU-like cysteine protease family protein
triplet_1685	106.713	111.848	122.818	121.699	140.779	169.511	95.2902	109.163	138.59	150.021	176.463	190.915	214.461	313.638	490.886	163.491	207.032	208.211	116.313	229.724	262.88	1.13914	1.25637	1.3771	0.893954	0.976206	1.12738	1.40207	1.57258	1.54997	2.00033	2.78816	3.97265	1.52713	1.84347	1.68966	1.08913	2.04456	2.13119	AT3G54650.1	54.64	388	FBL17	RNI-like superfamily protein
triplet_2809	565.702	643.328	559.537	533.773	606.875	504.278	5143.79	4027.51	4341.31	986.48	1193.67	630.905	7361.59	9371.59	2857.37	2123.62	2181.24	571.807	4110.13	6840.77	2249.81	0.943659	0.943425	0.901418	9.07848	6.25226	7.7467	1.7425	1.85412	1.12732	12.992	14.5463	5.09934	3.7491	3.38684	1.02189	7.25449	10.6185	4.01545	AT4G33150.2	65.04	1067		lysine-ketoglutarate reductase/saccharopine dehydrogenase bifunctional enzyme
triplet_3658	316.975	364.2	350.265	325.018	342.379	345.787	399.084	476.328	435.746	394.881	590.087	570.808	516.645	595.231	743.314	522.729	493.658	584.338	431.007	407.764	499.336	1.02529	0.940251	0.987253	1.25823	1.30703	1.24335	1.24501	1.61853	1.62785	1.62794	1.63262	2.11895	1.64708	1.35449	1.66637	1.35862	1.11929	1.42439	AT1G58110.2	45.1	357		Basic-leucine zipper (bZIP) transcription factor family protein
triplet_4283	215.965	187.923	214.601	189.622	189.705	181.169	226.262	212.728	269.954	112.547	110.366	135.958	206.642	229.936	187.789	108.863	97.7077	103.431	237.973	265.885	262.347	0.878585	1.00943	0.844939	1.04746	1.1313	1.25674	0.523341	0.589479	0.635239	0.957027	1.22238	0.87564	0.506362	0.522475	0.484374	1.10143	1.41267	1.22146	AT3G12280.2	53.47	649	RBR1	retinoblastoma-related 1
triplet_4204	316.665	286.102	328.701	341.924	348.238	396.221	550.752	546.571	702.42	387.655	373.532	484.77	558.908	329.705	579.977	440.27	378.495	392.253	599.273	376.68	669.649	1.07952	1.21643	1.20479	1.7369	1.90724	2.13351	1.22347	1.30453	1.47336	1.76257	1.15187	1.76213	1.3891	1.32181	1.19275	1.88964	1.31549	2.03411	AT1G04580.1	53.43	1254	AAO4, ATAO-4, ATAO2, AO4	aldehyde oxidase 4
triplet_218	525.13	472.851	543.006	546.056	564.6	610.409	647.761	872.791	780.877	747.015	743.912	753.121	1014.21	1083.67	1188.29	678.58	781.695	856.93	753.202	783.165	894.359	1.03977	1.19362	1.1239	1.23308	1.84402	1.43726	1.42173	1.57204	1.38624	1.92959	2.28905	2.18618	1.29166	1.65177	1.57706	1.43349	1.65488	1.64586	AT3G03890.1	64.68	218		FMN binding
triplet_1825	215.371	247.273	244.825	247.08	263.571	276.131	311.656	396.991	362.418	233.03	286.28	197.84	484.712	577.649	481.248	260.63	368.128	290.667	440.283	553.186	474.863	1.14655	1.06565	1.12735	1.445	1.60304	1.47836	1.08161	1.15711	0.808869	2.24481	2.3307	1.96176	1.20917	1.48678	1.18648	2.03947	2.23217	1.93578	AT3G14400.1	48.08	312	UBP25	ubiquitin-specific protease 25
triplet_2193	92.7865	80.7364	81.1709	85.1702	84.177	80.7367	102.517	138.58	122.205	123.069	204.52	120.969	234.152	290.283	283.574	154.105	264.585	248.538	184.094	277.934	253.769	0.918791	1.04209	0.994717	1.10376	1.70769	1.49937	1.32289	2.51443	1.48433	2.50731	3.56369	3.4632	1.6538	3.24928	3.03681	1.97357	3.41261	3.10048	AT1G48950.1	41.03	446		C3HC zinc finger-like
triplet_1666	73.11	75.6127	84.005	80.2133	91.7559	99.3964	124.362	168.271	146.598	80.624	127.286	157.857	135.814	140.299	115.249	52.5242	121.248	101.925	145.656	163.3	124.38	1.09585	1.21071	1.18106	1.69157	2.20944	1.73634	1.10139	1.67448	1.8688	1.84609	1.84433	1.36755	0.722227	1.59567	1.21081	1.97889	2.14455	1.47497	AT5G47390.1	70.37	81		myb-like transcription factor family protein
triplet_4648	498.54	559.774	488.399	608.957	664.737	534.43	445.064	597.776	445.524	1044.93	973.566	410.935	2042.5	1776.82	815.65	1816.48	1469.25	393.735	1485.83	1256	692.788	1.22104	1.18718	1.09406	0.892948	1.06777	0.912392	2.09379	1.73789	0.841716	4.09075	3.17029	1.66868	3.63831	2.62182	0.806572	2.97639	2.24154	1.41763	AT3G59770.1	55.16	1648	SAC9	sacI homology domain-containing protein / WW domain-containing protein
triplet_693	78.7933	72.6264	68.75	84.1083	68.6144	69.2947	109.992	85.4057	82.6587	57.6276	68.768	70.7739	44.4296	59.6872	56.4581	27.2999	44.27	52.8786	34.1777	74.3555	45.6417	1.06661	0.945508	1.00781	1.39099	1.17357	1.19941	0.734744	0.947594	1.02902	0.569341	0.824259	0.823771	0.354665	0.614861	0.772452	0.44086	1.02349	0.668699	AT1G50120.1	52.52	516		FUNCTIONS IN: molecular_function unknown; INVOLVED IN: biological_process unknown; LOCATED IN: cellular_component unknown; EXPRESSED IN: 23 plant structures; EXPRESSED DURING: 13 growth stages; CONTAINS InterPro DOMAIN/s: Rgp1 (InterPro:IPR014848), Immunoglobulin E-set (InterPro:IPR014756); Has 144 Blast hits to 140 proteins in 61 species: Archae - 0; Bacteria - 0; Metazoa - 86; Fungi - 10; Plant…
triplet_4147	352.642	308.221	339.172	338.356	293.684	292.832	230.718	144.454	162.699	491.03	564.768	364.095	621.217	1902.24	465.273	543.26	835.245	393.765	502.481	1472.13	636.439	0.959601	0.95299	0.863774	0.655233	0.470389	0.481223	1.39132	1.82966	1.07326	1.75945	6.15495	1.3707	1.53901	2.70436	1.16049	1.4237	4.76402	1.87387	AT4G31990.2	82.42	421	ASP5, AAT3, ATAAT1	aspartate aminotransferase 5
triplet_1271	264.934	231.825	265.157	337.829	269.125	278.345	238.814	124.247	170.798	317.472	308.502	175.191	162.223	206.552	80.3984	239.959	458.775	195.646	231.105	248.764	116.669	1.27411	1.16021	1.04955	0.90178	0.537944	0.645476	1.19756	1.32934	0.66198	0.613772	0.891453	0.305828	0.906087	1.97477	0.738832	0.872793	1.07276	0.442103
triplet_2610	212.645	200.068	228.797	263.135	221.91	226.199	499.692	454.463	443.042	301.514	289.802	269.736	712.381	605.167	606.118	390.438	364.445	331.755	623.407	510.254	516.919	1.23633	1.10863	0.988697	2.34357	2.26522	1.93233	1.41596	1.44629	1.17815	3.33909	3.01474	2.64198	1.83219	1.81752	1.44804	2.92263	2.54269	2.25381	AT4G37200.1	77.46	173	HCF164	Thioredoxin superfamily protein
triplet_1375	148.941	130.342	143.127	174.512	151.975	60.2736	199.882	377.375	79.0258	38.8147	197.677	34.2485	130.432	1836.61	116.199	69.0251	351.059	58.8208	183.079	1541.29	164.806	1.17054	1.16471	0.425136	1.33974	2.88083	0.555246	0.265535	1.51267	0.244566	0.876559	13.991	0.813169	0.467017	2.68047	0.415056	1.22768	11.7426	1.15042	AT3G18000.1	79.59	485	NMT1, XPL1, PEAMT	S-adenosyl-L-methionine-dependent methyltransferases superfamily protein
triplet_2036	826.483	724.424	805.324	752.343	662.69	706.83	1094.91	1036.42	1164.01	1206.58	1172.22	1167.22	1516.75	1264.91	1963.87	1552.83	1569.06	1232.06	1326.78	1128.46	1333.15	0.910403	0.9149	0.877848	1.3244	1.43008	1.44484	1.45935	1.61729	1.44883	1.83417	1.74506	2.43682	1.87778	2.16434	1.52924	1.6046	1.55697	1.65461	AT1G77180.3	69.08	346	SKIP	chromatin protein family
triplet_2410	3993.33	3663.7	4178.18	5990.2	4853.76	4107.54	5498.49	4824.88	2836.03	4490.43	3318.29	2593.17	2989.93	3992.67	2002.46	8587.7	7799.93	4716.81	3279.13	3816.92	1492.7	1.49993	1.32474	0.983098	1.37683	1.31686	0.678848	1.12445	0.905748	0.620737	0.748794	1.08977	0.479391	2.15023	2.12867	1.12889	0.821198	1.04181	0.357415	AT1G21750.1	61.11	450	ATPDIL1-1, ATPDI5, PDI5, PDIL1-1	PDI-like 1-1
triplet_4666	34.8405	31.3943	35.905	16.0336	16.2414	20.8932	15.522	16.4062	20.8729	9.13787	13.2774	21.2193	19.4531	38.2427	31.2545	1.37966	17.8828	15.5649	12.6131	34.3062	24.5659	0.475261	0.532236	0.593233	0.460988	0.537323	0.592682	0.282861	0.440739	0.60207	0.57067	1.21141	0.873989	0.0663958	0.582906	0.448853	0.379826	1.08989	0.692749	AT5G42570.1	52.06	194		B-cell receptor-associated 31-like
triplet_928	193.701	196.393	220.774	208.226	170.976	251.067	167.279	110.593	203.226	180.575	209.005	316.793	144.007	120.704	275.874	175.881	150.127	456.744	136.202	110.669	257.98	1.0746	0.871239	1.13659	0.864294	0.565335	0.920871	0.932581	1.06389	1.43296	0.744768	0.61656	1.24845	0.908472	0.765617	2.06401	0.704681	0.565721	1.16776	AT5G41970.1	76.32	321		Metal-dependent protein hydrolase
triplet_4087	178.325	171.853	156.473	184.423	170.126	147.905	182.647	180.704	174.838	229.032	227.948	145.101	345.222	411.329	235.649	347.442	223.674	135.962	372.736	476.23	253.454	1.03401	0.99001	0.945593	1.0241	1.05121	1.11662	1.28277	1.32452	0.927787	1.9307	2.38543	1.50279	1.94308	1.2998	0.869751	2.08413	2.7609	1.61586	AT2G23520.1	55.19	703		Pyridoxal phosphate (PLP)-dependent transferases superfamily protein
triplet_714	924.554	1048.24	920.441	1154.04	1342.8	1260.34	2563.47	2765.12	3315.34	1124.5	1444.45	1299.8	4869.08	3864.89	4611.17	1634.32	2504.88	2614.58	3778.02	2946.84	3814.5	1.24794	1.28074	1.36888	2.77073	2.63631	3.59908	1.21602	1.37761	1.4117	5.2618	3.68447	5.00538	1.76685	2.38828	2.83858	4.08298	2.8095	4.14079	AT2G42520.1	69.58	572		P-loop containing nucleoside triphosphate hydrolases superfamily protein
triplet_4197	236.975	210.874	208.049	230.092	225.045	236.674	341.357	299.883	313.853	338.43	297.253	370.948	469.762	383.17	427.266	344.45	323.454	325.6	485.792	403.597	514.523	0.971078	1.06688	1.13693	1.43863	1.4201	1.50612	1.42633	1.40769	1.77924	1.9782	1.8132	2.04864	1.45163	1.53135	1.56232	2.04556	1.90961	2.46604	AT3G07660.1	40.57	557		Kinase-related protein of unknown function (DUF1296)
triplet_1093	270.555	266.158	302.968	344.963	226.721	221.789	574.75	196.651	222.115	414.587	187.225	248.486	284.258	92.5409	160.664	650.471	142.783	165.186	440.485	98.0172	197.121	1.27401	0.852381	0.732935	2.1202	0.739828	0.734007	1.5304	0.704546	0.820764	1.05046	0.350133	0.531846	2.39904	0.538196	0.546722	1.62577	0.370631	0.651782	AT2G42880.1	87.25	298	ATMPK20, MPK20	MAP kinase 20
triplet_4385	491.788	432.206	490.7	530.907	506.029	513.129	450.184	428.187	479.996	466.413	571.308	597.317	895.706	608.535	834.007	438.076	448.237	435.635	917.582	784.855	1074.43	1.07938	1.17041	1.04562	0.915576	0.990723	0.978231	0.948508	1.3211	1.21683	1.81966	1.40703	1.69821	0.891004	1.03701	0.888013	1.86405	1.81405	2.18717	AT5G07980.1	32.82	262		dentin sialophosphoprotein-related
triplet_3064	19.8907	21.6968	18.9531	15.9871	16.4697	14.6773	27.5379	21.9536	19.4887	21.5748	37.9572	41.4978	61.9872	53.9522	88.0451	28.4378	71.0575	68.3329	57.8611	56.7339	63.7421	0.813144	0.769696	0.785708	1.36606	1.01131	1.02684	1.08062	1.71642	2.12988	3.01509	2.42114	4.46271	1.40914	3.17478	3.47479	2.81758	2.5437	3.24471	AT4G38040.1	83.87	341		Exostosin family protein
triplet_345	238.818	227.528	258.628	161.701	94.4561	133.829	267.96	191.92	126.478	368.334	325.322	299.149	674.396	211.413	270.085	204.966	151.452	178.819	321.914	109.747	161.833	0.678434	0.4177	0.519317	1.12152	0.844185	0.491002	1.54006	1.42793	1.15607	2.81629	0.929486	1.04413	0.858845	0.667105	0.692601	1.3465	0.484609	0.62718	AT5G10650.2	58.41	113		RING/U-box superfamily protein
triplet_443	210.316	216.88	190.869	208.867	195.059	189.479	274.617	282.491	266.634	260.98	307.897	367.612	358.59	455.674	389.362	279.248	410.042	512.089	315.448	516.582	355.865	0.993143	0.899847	0.992757	1.30429	1.30113	1.39488	1.23976	1.41773	1.92117	1.70167	2.09599	2.03453	1.32621	1.88655	2.67416	1.49751	2.37553	1.85994	AT5G17060.1	86.41	184	ATARFB1B, ARFB1B	ADP-ribosylation factor B1B
triplet_3796	61.2599	60.3988	53.8581	151.348	152.973	124.509	40.5906	88.4275	54.6309	57.3901	47.0612	57.6713	44.5749	22.2012	26.2957	55.6759	50.4869	58.7755	25.1071	11.4999	31.8408	2.44697	2.50775	2.28789	0.668016	1.4565	1.01409	0.937843	0.782771	1.06951	0.732011	0.377877	0.49757	0.910311	0.838565	1.08964	0.419325	0.203585	0.59865	AT1G19230.1	65.62	544		Riboflavin synthase-like superfamily protein
triplet_4605	40.8958	36.4652	41.5051	38.339	34.4413	61.8783	42.3887	51.8392	65.6336	68.6611	54.7989	45.8548	59.5081	118.674	46.8499	57.7191	94.5735	35.0276	39.2958	65.9711	40.5042	0.938972	0.945979	1.47931	1.03563	1.41035	1.56766	1.66272	1.48935	1.10233	1.44425	3.19427	1.12574	1.40155	2.55099	0.847608	0.961811	1.78755	0.976452	AT1G56080.1	52.62	325		unknown protein; FUNCTIONS IN: molecular_function unknown; INVOLVED IN: biological_process unknown; LOCATED IN: plasma membrane; EXPRESSED IN: 12 plant structures; EXPRESSED DURING: 6 growth stages; BEST Arabidopsis thaliana protein match is: unknown protein (TAIR:AT1G16520.1); Has 196 Blast hits to 193 proteins in 50 species: Archae - 2; Bacteria - 0; Metazoa - 9; Fungi - 2; Plants - 132; Viruse…
triplet_1180	310.42	310.779	274.013	328.959	327.738	339.553	340.449	336.062	355.758	518.294	634.615	832.568	502.873	695.435	469.755	682.191	978.739	984.395	506.117	576.281	429.998	1.05953	1.0544	1.23831	1.09643	1.08109	1.29724	1.6675	2.03867	3.03101	1.61799	2.23375	1.71175	2.19379	3.14241	3.58308	1.6284	1.85157	1.56719	AT4G15415.1	67.33	505	ATB' GAMMA	Protein phosphatase 2A regulatory B subunit family protein
triplet_456	252.64	286.371	269.202	224.089	260.094	232.12	72.8961	100.025	154.813	274.291	306.056	459.142	447.133	487.681	820.165	502.579	587.446	956.787	545.511	631.013	853.992	0.887436	0.908561	0.862761	0.291342	0.351547	0.576653	1.08536	1.0685	1.70295	1.76681	1.70052	3.03907	1.98541	2.04769	3.5447	2.15467	2.19929	3.16426	AT2G41680.1	83.85	260	NTRC	NADPH-dependent thioredoxin reductase C
triplet_1727	147.421	130.018	147.19	123.574	112.176	136.283	101.164	117.678	121.804	88.8358	113.511	145.043	92.1167	59.0464	90.1707	87.3883	66.7357	112.546	110.177	69.4811	91.7772	0.839331	0.863815	0.9264	0.688336	0.905815	0.828692	0.605277	0.874007	0.985508	0.627382	0.458305	0.615228	0.595525	0.516994	0.766219	0.749069	0.537948	0.626068	AT3G16260.1	56.39	876	TRZ4	tRNAse Z4
triplet_4442	77.7542	78.71	88.171	76.5053	76.2952	84.0955	94.1806	93.2226	99.3416	50.2942	67.1412	87.5792	33.8	34.2733	62.1416	19.0696	19.49	96.2439	28.1156	26.9829	63.0993	0.984142	0.969705	0.954295	1.20858	1.18207	1.12527	0.65132	0.854864	0.993363	0.441882	0.442521	0.708096	0.254839	0.257056	1.09053	0.369702	0.351059	0.718836	AT1G26460.1	58.15	509		Tetratricopeptide repeat (TPR)-like superfamily protein
triplet_2924	361.424	409.212	372.752	379.056	466.525	453.819	317.949	450.013	344.58	562.981	503.211	449.75	1875.99	919.247	1226.52	899.962	416.521	411.213	1130.65	565.276	626.818	1.04865	1.13972	1.2169	0.880046	1.09946	0.924626	1.55614	1.22915	1.20602	5.17898	2.24335	3.28433	2.48594	1.01782	1.10291	3.12246	1.38045	1.67977	AT5G28840.2	88.52	366	GME	GDP-D-mannose 3',5'-epimerase
triplet_911	549.101	485.479	486.706	611.162	480.375	522.149	653.942	606.948	613.81	934.965	745.238	683.657	1407.08	1077.27	1054.37	890.997	623.493	568.984	1151.92	892.967	699.461	1.11282	0.989509	1.07267	1.19059	1.24969	1.26062	1.70144	1.53396	1.40383	2.55967	2.21649	2.16395	1.62152	1.2837	1.1687	2.09583	1.83763	1.43624	AT3G26935.1	69.41	353		DHHC-type zinc finger family protein
triplet_2188	96.7655	92.3018	104.327	84.9537	61.1451	64.6823	152.095	84.684	82.078	50.2307	41.5058	32.6055	84.6575	59.7502	27.8356	30.0585	34.9563	9.20679	49.9331	50.0164	25.1829	0.879182	0.666065	0.623602	1.56594	0.918353	0.78876	0.524016	0.455574	0.319058	0.876152	0.651115	0.273772	0.317684	0.385376	0.0969054	0.520972	0.546789	0.248586	AT3G49350.1	59.72	494		Ypt/Rab-GAP domain of gyp1p superfamily protein
triplet_4685	51.6263	50.4387	57.0315	52.0925	39.4094	54.7666	21.5573	25.6738	20.3401	51.468	55.8354	57.4731	35.911	37.9428	56.0326	89.4925	95.7934	118.457	52.4295	33.4863	66.7382	1.00886	0.785584	0.960972	0.428631	0.518555	0.367733	0.996991	1.10492	1.00761	0.701378	0.757073	0.982788	1.71953	1.88172	2.05849	1.01526	0.670435	1.16727	AT2G30695.2	38.4	125		FUNCTIONS IN: molecular_function unknown; INVOLVED IN: protein folding, protein transport; LOCATED IN: chloroplast; EXPRESSED IN: 23 plant structures; EXPRESSED DURING: 13 growth stages; CONTAINS InterPro DOMAIN/s: Trigger factor, ribosome-binding, bacterial (InterPro:IPR008881); Has 35333 Blast hits to 34131 proteins in 2444 species: Archae - 798; Bacteria - 22429; Metazoa - 974; Fungi - 991; Pl…
triplet_3590	59.5727	52.9557	59.8673	51.4466	49.2993	52.0069	52.2443	52.1507	63.8846	46.5551	33.8072	43.1399	42.0099	17.9783	44.8761	26.1227	26.1091	50.9072	33.2623	27.3533	53.181	0.865846	0.932233	0.87086	0.879016	0.985081	1.066	0.785091	0.645108	0.725183	0.710054	0.351738	0.753708	0.447771	0.502432	0.852793	0.565639	0.525492	0.890151	AT3G19980.1	89.77	303	ATFYPP3, EMB2736, STPP, FYPP3	flower-specific, phytochrome-associated protein phosphatase 3
triplet_3685	363.079	409.535	382.004	386.668	426.45	446.812	547.83	600.712	684.824	103.553	117.844	145.875	465.353	447.854	652.351	141.869	184.814	234.14	373.871	444.148	574.408	1.06479	1.0412	1.16921	1.50745	1.46568	1.79065	0.287172	0.289484	0.383483	1.28091	1.09334	1.70586	0.392413	0.452614	0.613937	1.02964	1.08431	1.50236	AT5G06460.1	78	1009	ATUBA2, UBA 2	ubiquitin activating enzyme 2
triplet_993	103.63	106.241	116.862	108.474	87.8152	113.405	132.318	131.232	175.16	178.477	119.586	150.859	320.235	144.885	266.577	237.334	109.273	161.125	374.465	136.003	251.875	1.0463	0.828184	0.970671	1.27419	1.23304	1.49463	1.71535	1.12444	1.28845	3.0702	1.36035	2.27026	2.27788	1.02827	1.37555	3.58851	1.27753	2.14552	AT1G31930.3	71.73	672	XLG3	extra-large GTP-binding protein 3
triplet_999	542.8	583.842	611.479	600.117	598.062	641.772	573.011	631.747	764.258	386.623	375.603	544.894	302.052	211.197	424.894	330.155	258.112	457.985	329.738	215.461	372.14	1.1054	1.02431	1.04946	1.05556	1.08191	1.24944	0.712805	0.643939	0.891286	0.557286	0.362827	0.695361	0.608964	0.443046	0.749389	0.608198	0.370118	0.609229	AT5G43960.1	42.22	405		Nuclear transport factor 2 (NTF2) family protein with RNA binding (RRM-RBD-RNP motifs) domain
triplet_299	156.827	176.748	164.21	156.791	175.153	152.144	179.598	219.135	165.252	139.73	170.197	156.283	266.262	246.778	225.828	205.959	212.788	178.3	338.686	328.763	274.548	0.99977	0.991027	0.926966	1.14428	1.23847	1.00631	0.891668	0.963145	0.952022	1.69338	1.39399	1.37297	1.3113	1.20276	1.08529	2.15226	1.85523	1.66786	AT1G32810.2	49.04	157		RING/FYVE/PHD zinc finger superfamily protein
triplet_3812	163.105	183.754	178.305	161.992	200.252	177.786	170.088	243.094	206.122	113.197	188.929	150.258	386.122	431.622	527.663	161.606	201.793	214.298	387.087	339.833	479.634	0.99322	1.0893	0.997108	1.04255	1.32118	1.15514	0.695877	1.02801	0.843577	2.359	2.34161	2.9484	0.990869	1.09764	1.20073	2.36488	1.84479	2.68054	AT4G24330.1	60.73	382		Protein of unknown function (DUF1682)
triplet_2696	107.418	120.953	107.334	116.828	128.232	114.813	121.507	112.889	119.803	73.842	79.3895	93.0821	147.004	154.754	182.69	97.1253	104.662	132.596	138.847	151.944	272.997	1.08679	1.05969	1.06903	1.12995	0.933876	1.1151	0.690308	0.659187	0.868445	1.36512	1.27717	1.69559	0.905063	0.866421	1.23319	1.28988	1.25413	2.52919	AT1G55620.1	70.09	585	CLC-F, ATCLC-F, CLCF	chloride channel F
triplet_51	155.662	145.56	163.973	189.631	192.151	201.382	108.608	144.93	126.549	140.438	173.744	143.605	343.542	334.192	312.337	145.976	177.544	167.921	227.584	259.415	222.716	1.21683	1.3179	1.22676	0.699649	0.995699	0.77315	0.902825	1.19231	0.876539	2.19927	2.28706	1.89932	0.938174	1.21823	1.02393	1.45909	1.77685	1.35608	AT1G75760.1	83.82	272		ER lumen protein retaining receptor family protein
triplet_918	54.5322	56.4934	50.0816	71.6286	70.3223	59.1965	81.2862	77.75	95.6724	54.331	70.58	99.4617	97.5953	149.089	107.099	85.7626	144.218	175.94	97.2399	146.55	98.5566	1.30786	1.24053	1.17844	1.48177	1.36972	1.89251	0.996376	1.24501	1.96669	1.77546	2.61054	2.1162	1.56238	2.52582	3.46387	1.76906	2.56638	1.94897	AT4G30510.1	55.34	309	ATATG18B, ATG18B, G18B	homolog of yeast autophagy 18 (ATG18) B
triplet_2838	250.918	259.651	282.345	289.075	258.801	351.748	196.814	237.194	302.247	211.956	181.491	250.746	222.779	177.033	249.121	167.144	129.29	149.499	123.557	142.494	224.149	1.15147	0.996741	1.24494	0.785233	0.913845	1.07024	0.845339	0.700136	0.88848	0.888302	0.683034	0.882745	0.667458	0.499863	0.531152	0.494435	0.550524	0.794611	AT1G13980.2	71.17	1266	GN	sec7 domain-containing protein
triplet_2322	263.963	234.956	242.393	247.143	194.143	217.643	241.506	188.54	199.509	242.064	196.677	204.946	307.541	255.688	244.387	143.874	106.886	141.753	269.247	221.135	214.99	0.936517	0.827033	0.898311	0.915244	0.803287	0.823805	0.91735	0.83777	0.846144	1.16447	1.08787	1.00819	0.54677	0.45723	0.586512	1.01994	0.941425	0.887411	AT3G15120.1	51.79	1147		P-loop containing nucleoside triphosphate hydrolases superfamily protein
triplet_3412	398.954	356.5	355.448	408.728	392.085	362.614	476.237	428.117	437.348	517.77	420.983	376.439	871.525	555.713	602.297	493.696	442.383	429.221	740.006	485.518	460.869	1.02444	1.09954	1.02011	1.19323	1.20033	1.22977	1.29707	1.18037	1.05889	2.18156	1.55724	1.69253	1.23688	1.24023	1.20697	1.85273	1.36089	1.29576	AT2G27100.1	55.11	548	SE	C2H2 zinc-finger protein SERRATE (SE)
triplet_319	108.497	121.641	108.339	105.747	121.018	129.855	56.5203	49.4841	33.6971	92.2224	81.2105	90.3256	64.0976	74.012	73.5712	61.5178	49.4639	63.828	27.7099	74.5762	71.159	0.97488	0.994917	1.19678	0.525312	0.411641	0.317334	0.851366	0.670333	0.835249	0.594513	0.611638	0.682015	0.570952	0.411476	0.592906	0.262197	0.616238	0.659954	AT4G32330.2	54.87	195		TPX2 (targeting protein for Xklp2) protein family
triplet_3898	33.3634	35.9094	37.5189	11.1788	31.5556	21.746	15.4727	55.5061	25.6742	17.0567	52.7928	35.381	10.6116	57.7322	22.9221	12.3409	41.9849	19.8647	4.60346	23.361	5.01113	0.354412	0.88204	0.590515	0.479366	1.53094	0.692495	0.525462	1.45743	0.944497	0.337905	1.59125	0.621047	0.38823	1.1646	0.541674	0.163065	0.660021	0.156057	AT1G44770.1	38.46	195		unknown protein; BEST Arabidopsis thaliana protein match is: unknown protein (TAIR:AT5G49710.3); Has 81 Blast hits to 81 proteins in 17 species: Archae - 0; Bacteria - 0; Metazoa - 0; Fungi - 0; Plants - 81; Viruses - 0; Other Eukaryotes - 0 (source: NCBI BLink).
triplet_1158	203.372	194.946	218.341	188.148	180.871	225.859	229.421	235.948	297.944	223.01	164.561	295.186	424.351	225.606	425.332	226.468	141.437	262.384	511.934	269.981	477.84	0.925512	0.928166	1.03427	1.12746	1.20925	1.36292	1.09609	0.844928	1.35035	2.08126	1.15647	1.9437	1.11301	0.726917	1.2008	2.50981	1.38294	2.18308	AT3G21295.1	39.05	315		Tudor/PWWP/MBT superfamily protein
triplet_2186	296.721	332.224	298.296	316.768	358.199	301.626	360.7	329.238	263.532	345.655	305.053	320.28	681.919	636.191	534.322	348.223	341.292	342.852	588.002	721.832	535.16	1.06733	1.07795	1.01113	1.2149	0.991038	0.883845	1.16436	0.918458	1.07345	2.29382	1.9122	1.7886	1.17299	1.02721	1.14887	1.97837	2.1692	1.7914	AT2G25760.1	81.73	531		Protein kinase family protein
triplet_1447	65.4838	59.1505	66.2851	73.7696	64.3472	75.6995	129.908	131.972	150.204	32.2663	53.9545	37.4853	59.0697	44.4313	65.7209	45.2498	42.2476	62.9115	40.8572	41.8916	45.8025	1.12463	1.0864	1.13992	1.96902	2.21065	2.24722	0.500367	0.913618	0.571974	0.903523	0.755294	0.991614	0.695655	0.71899	0.949861	0.629584	0.713071	0.695585	AT4G24630.1	59.71	412		DHHC-type zinc finger family protein
triplet_4474	131.531	117.492	126.877	127.168	128.055	116.895	176.177	158.085	157.937	109.636	115.739	153.359	222.867	216.6	157.177	120.755	123.885	168.729	241.36	243.804	196.382	0.967077	1.08915	0.921939	1.33687	1.34259	1.24289	0.834791	0.985213	1.20709	1.68916	1.83642	1.23695	0.918686	1.05396	1.32729	1.8287	2.06601	1.54354	AT2G18510.1	82.8	250	emb2444	RNA-binding (RRM/RBD/RNP motifs) family protein
triplet_365	24.5389	27.5565	25.1525	20.6757	30.6971	25.4336	60.8987	39.5632	37.2413	7.32829	4.29352	10.0241	7.60157	8.56893	17.029	2.1354	8.25012	3.15558	10.1762	13.195	18.992	0.848736	1.10998	1.01075	2.42371	1.42046	1.46224	0.326103	0.18537	0.421532	0.336803	0.335088	0.689379	0.12277	0.323924	0.158898	0.437615	0.497084	0.764438	AT1G62330.1	65.19	474		O-fucosyltransferase family protein
triplet_1760	110.385	111.847	99.9289	118.222	136.497	94.0646	128.298	130.837	108.177	253.629	201.119	321.034	279.146	392.702	315.513	519.408	398.218	552.35	280.981	381.423	310.699	1.07036	1.21844	0.941896	1.16081	1.16829	1.08172	2.28602	1.79109	3.1907	2.5151	3.48882	3.136	4.67214	3.5377	5.48257	2.53158	3.38887	3.0883	AT5G65290.1	62.82	616		LMBR1-like membrane protein
triplet_704	41.3921	40.5381	45.4023	41.8023	38.1688	38.9593	36.3027	33.921	41.8868	38.8077	27.2122	26.827	44.4333	68.4733	41.0153	27.0667	50.4553	17.3944	51.0052	72.4388	41.7336	1.00968	0.94296	0.861148	0.879946	0.840699	0.924239	0.939037	0.679188	0.599691	1.07174	1.67252	0.905457	0.662073	1.23875	0.396411	1.22677	1.76799	0.920938	AT5G61970.1	67.78	568		signal recognition particle-related / SRP-related
triplet_3222	67.9031	60.6939	63.3691	55.6193	51.2902	70.6178	66.2063	48.8458	73.1855	96.3994	65.0295	96.4379	157.264	80.8067	157.773	118.837	49.7697	106.476	224.929	92.1891	239.877	0.821723	0.847576	1.11261	0.975374	0.807954	1.1525	1.41357	1.07028	1.51374	2.29691	1.32601	2.46661	1.73921	0.822929	1.66968	3.27894	1.51051	3.74212	AT5G23080.1	53.25	708	TGH	SWAP (Suppressor-of-White-APricot)/surp domain-containing protein
triplet_2713	135.157	121.083	124.237	111.387	110.648	106.286	137.409	120.988	134.061	129.775	89.3327	91.127	278.011	207.573	219.619	119.61	104.12	80.9962	224.911	182.608	187.509	0.825419	0.914527	0.856664	1.01654	0.999219	1.07844	0.960471	0.739927	0.735619	2.04918	1.70845	1.76161	0.885814	0.861051	0.654726	1.65919	1.50395	1.50521	AT2G22740.1	53.73	510	SUVH6, SDG23	SU(VAR)3-9 homolog 6
triplet_1967	46.6326	52.0889	46.9353	60.1714	59.8869	51.8037	118.985	85.4262	92.453	48.431	65.8102	48.3452	83.4053	64.0115	78.7108	43.7209	38.2178	29.3462	58.9915	37.7067	53.3887	1.28423	1.14689	1.10156	2.51897	1.62795	1.94956	1.03776	1.25846	1.02941	1.77201	1.22458	1.66288	0.938872	0.738719	0.633066	1.25946	0.729091	1.13463	AT5G64816.2	86.73	98		unknown protein; Has 35333 Blast hits to 34131 proteins in 2444 species: Archae - 798; Bacteria - 22429; Metazoa - 974; Fungi - 991; Plants - 531; Viruses - 0; Other Eukaryotes - 9610 (source: NCBI BLink).
triplet_4126	14.9374	16.6855	14.8719	57.4986	37.7711	154.659	1072.76	2417.54	2809.42	103.289	48.287	101.351	183.388	20.981	132.219	96.6106	25.8121	164.117	416.101	122.905	1000.83	3.67053	2.19225	9.80725	67.3737	136.752	177.069	6.54368	2.78685	6.44857	11.5695	1.24288	8.39343	6.12463	1.51605	10.4031	26.1713	7.00598	63.1201	AT3G55610.1	70.34	681	P5CS2	delta 1-pyrroline-5-carboxylate synthase 2
triplet_4760	38.7299	40.7377	36.4731	26.1921	26.0676	31.3594	67.9002	71.8976	64.0005	22.674	31.4464	57.9292	35.7008	24.7247	50.7332	13.4576	18.601	30.9597	34.4834	57.6201	59.0999	0.684425	0.648516	0.863538	1.73422	1.74656	1.73459	0.595873	0.777388	1.57257	0.923758	0.616342	1.38054	0.363896	0.469622	0.852871	0.893117	1.40449	1.60381	AT5G14050.1	61.54	507		Transducin/WD40 repeat-like superfamily protein
triplet_4224	173.347	192.98	173.793	248.233	272.473	219.368	123.744	152.754	118.719	85.2974	115.907	81.1345	162.238	251.286	208.944	110.257	263.778	108.576	209.76	333.498	210.49	1.42953	1.4098	1.26074	0.715492	0.79263	0.684917	0.494976	0.602674	0.469896	0.936283	1.30058	1.2011	0.638135	1.36498	0.626888	1.20885	1.7244	1.20995	AT5G05190.1	29.88	164		Protein of unknown function (DUF3133)
triplet_290	57.9894	57.4642	52.0226	46.0634	45.3134	33.5302	110.932	131.069	117.822	64.7639	65.8993	72.6331	171.752	183.747	191.686	59.7716	52.0707	65.9831	155.918	159.1	152.354	0.797828	0.792167	0.651235	1.89749	2.25897	2.24096	1.11484	1.14428	1.38871	2.92852	3.16001	3.63404	1.03021	0.907747	1.26329	2.6601	2.73844	2.89224	AT2G35170.1	70.59	85		Histone H3 K4-specific methyltransferase SET7/9 family protein
triplet_31	97.3379	90.779	87.409	81.9954	87.226	80.9346	95.2246	96.7125	81.9514	116.181	1378.56	140.603	75.5762	1576.55	73.6117	105.191	3319.91	147.654	57.4567	1093.29	69.5112	0.843981	0.961288	0.926768	0.978509	1.06465	0.938269	1.19162	15.0313	1.60168	0.778704	17.1886	0.843938	1.07986	36.1837	1.68143	0.594447	11.9231	0.797557	AT2G31060.2	77.61	393		elongation factor family protein
triplet_467	33.9193	32.9479	36.7309	25.7767	31.3562	24.8208	26.2373	22.3718	26.96	61.6545	47.2831	50.0522	88.219	82.7873	59.1027	50.4447	43.2766	36.0358	71.7227	66.3656	59.4803	0.766816	0.953115	0.68434	0.780008	0.688462	0.741038	1.79427	1.42227	1.35306	2.55501	2.46812	1.59293	1.47325	1.30425	0.981577	2.0826	1.98438	1.60294	AT1G60070.2	81.56	347		Adaptor protein complex AP-1, gamma subunit
triplet_4103	70.3058	68.2528	63.1804	70.6292	61.7368	50.6435	62.1988	69.4866	52.2874	51.6771	46.0528	31.8942	196.687	173.545	117.509	58.9225	60.0385	23.164	160.504	115.189	99.7605	1.00454	0.905911	0.804662	0.886306	1.01782	0.830276	0.738749	0.679436	0.512528	2.77238	2.5204	1.84649	0.84036	0.881387	0.376501	2.26496	1.67775	1.56996	AT4G00170.1	58.13	160		Plant VAMP (vesicle-associated membrane protein) family protein
triplet_2522	222.112	202.972	225.516	231.809	207.58	234.425	252.39	241.268	255.2	136.653	145.236	170.454	172.68	182.885	207.22	114.951	74.5688	149.466	152.771	136.576	171.218	1.04346	1.02259	1.03933	1.13571	1.18775	1.13104	0.616968	0.716939	0.756917	0.778442	0.901521	0.919231	0.519698	0.370486	0.664263	0.68921	0.674484	0.760293	AT5G14170.1	75.06	393	CHC1	SWIB/MDM2 domain superfamily protein
triplet_3564	978.23	1041.01	1084.59	1360.63	1414.92	1436.87	1687.24	1814.17	1919.68	2269.81	948.885	1433.07	2614.08	1918.97	2942.43	2811.96	1095.31	1931.79	1913.43	1747.92	2564.2	1.39051	1.35883	1.3245	1.72405	1.74198	1.76925	2.31898	0.911587	1.321	2.67055	1.84256	2.71136	2.87262	1.0521	1.7804	1.95503	1.6784	2.36295	AT5G06460.1	77.7	1009	ATUBA2, UBA 2	ubiquitin activating enzyme 2
triplet_4386	70.1659	77.8348	75.7561	92.7354	98.6819	92.5368	107.859	95.3536	89.0403	62.6266	64.4778	77.6476	93.6124	88.0917	96.7202	58.0559	35.2876	45.6764	70.3514	41.3846	73.0129	1.31714	1.26444	1.21862	1.52966	1.22222	1.17307	0.894061	0.83057	1.02464	1.32946	1.13011	1.27313	0.829835	0.460299	0.608113	1.00261	0.537638	0.96426	AT4G01400.2	68.3	530		FUNCTIONS IN: molecular_function unknown; INVOLVED IN: biological_process unknown; LOCATED IN: cellular_component unknown; EXPRESSED IN: 23 plant structures; EXPRESSED DURING: 15 growth stages; CONTAINS InterPro DOMAIN/s: COG4 transport (InterPro:IPR013167); Has 465 Blast hits to 425 proteins in 199 species: Archae - 0; Bacteria - 3; Metazoa - 153; Fungi - 166; Plants - 45; Viruses - 0; Other Euk…
triplet_4463	412.782	383.158	372.617	387.858	348.876	337.943	430.849	446.055	381.81	333.79	380.87	402.569	800.091	941.56	663.055	450.438	494.132	518.205	736.736	853.819	544.209	0.939766	0.910762	0.907196	1.04366	1.16373	1.02461	0.809098	0.994044	1.08017	1.93602	2.45358	1.77737	1.09101	1.28888	1.38967	1.78291	2.22518	1.45927	AT3G43240.1	56.26	775		ARID/BRIGHT DNA-binding domain-containing protein
triplet_591	105	105.003	116.337	116.411	104.689	126.879	159.417	141.396	181.133	149.168	158.313	213.252	179.897	192.47	310.247	174.81	135.756	193.258	214.894	204.821	328.129	1.10765	0.997046	1.08984	1.51336	1.34332	1.55222	1.41667	1.50292	1.82595	1.70657	1.82514	2.65258	1.65857	1.29012	1.65555	2.03673	1.94166	2.80498	AT5G23090.4	77.93	145	NF-YB13	nuclear factor Y, subunit B13
triplet_3194	563.43	603.396	623.491	614.886	633.578	687.385	545.203	602.907	570.604	290.227	350.229	254.836	460.478	612.622	464.782	299.625	399.69	319.993	454.59	566.131	452.402	1.09116	1.04994	1.10231	0.967707	0.99919	0.915312	0.515967	0.581124	0.409672	0.8176	1.01526	0.745859	0.532616	0.662959	0.514008	0.807168	0.938343	0.726034	AT4G21150.3	58.27	647	HAP6	ribophorin II (RPN2) family protein
triplet_3612	189.525	194.207	209.747	287.309	178.876	207.518	280.809	163.192	214.156	194.493	232.582	355.839	282.233	297.711	622.477	316.562	271.038	477.604	293.302	319.881	545.624	1.51323	0.921459	0.989426	1.47912	0.841118	1.02092	1.02608	1.19659	1.69321	1.48659	1.53023	2.95842	1.66677	1.39359	2.27099	1.54469	1.6438	2.59375	AT1G67530.2	32.87	727		ARM repeat superfamily protein
triplet_3312	384.897	416.068	425.071	602.16	634.103	786.061	451.446	624.394	562.856	1009.4	733.35	635.576	878.393	1001.98	807.073	2182.75	1849.63	1259.07	969.027	1114.04	807.377	1.56301	1.52278	1.84725	1.17245	1.4995	1.32339	2.61831	1.76075	1.49406	2.27883	2.40485	1.89657	5.65889	4.43724	2.95743	2.5137	2.67353	1.89728	AT2G01600.1	61.37	554		ENTH/ANTH/VHS superfamily protein
triplet_1448	58.6377	62.4344	56.4852	57.2373	74.4801	63.6977	50.0145	68.6001	68.5009	110.86	126.305	95.1335	180.031	111.548	156.664	148.823	90.2848	98.8187	204.978	153.884	208.616	0.97652	1.18989	1.12547	0.855408	1.0972	1.20902	1.87566	2.00687	1.67232	3.03551	1.77424	2.74269	2.51222	1.43904	1.73642	3.45383	2.44165	3.64645	AT3G12640.1	33.54	325		RNA binding (RRM/RBD/RNP motifs) family protein
triplet_834	64.7714	59.6453	65.9103	52.7587	62.0705	51.798	68.6723	72.9747	80.8877	31.6187	38.5609	47.1019	28.9285	52.9291	33.001	23.3784	20.3765	14.9679	22.1656	35.1182	25.9809	0.817358	1.03999	0.789087	1.05931	1.21979	1.22384	0.49594	0.652333	0.718902	0.455038	0.889254	0.508158	0.370653	0.352484	0.238647	0.352215	0.595564	0.40324	AT5G20600.1	42.64	129		FUNCTIONS IN: molecular_function unknown; INVOLVED IN: rRNA processing; LOCATED IN: preribosome, small subunit precursor; EXPRESSED IN: 22 plant structures; EXPRESSED DURING: 13 growth stages; CONTAINS InterPro DOMAIN/s: Nucleolar, Nop52 (InterPro:IPR010301); Has 543 Blast hits to 530 proteins in 201 species: Archae - 0; Bacteria - 10; Metazoa - 211; Fungi - 164; Plants - 46; Viruses - 0; Other E…
triplet_4494	146.941	160.627	145.6	161.869	189.303	156.931	137.623	158.379	124.619	73.8433	63.4575	58.6453	54.2006	99.7284	46.467	160.362	118.542	115.553	121.579	150.777	108.402	1.10091	1.17742	1.0773	0.937015	0.98609	0.856884	0.5059	0.398804	0.406859	0.373126	0.623215	0.323787	1.09072	0.739618	0.795046	0.828569	0.939054	0.746263	AT2G39830.1	59.24	498	DAR2	DA1-related protein 2
triplet_1056	127.872	128.422	141.035	122.005	125.832	124.241	140.045	171.459	154.536	57.4247	72.3102	65.6636	93.238	77.7822	119.559	48.6552	45.8516	62.0825	68.8417	59.3635	118.702	0.954475	0.97999	0.881766	1.09446	1.33253	1.09506	0.453356	0.566443	0.469347	0.731255	0.608724	0.848802	0.385308	0.362006	0.444134	0.541948	0.466408	0.842763	AT3G26730.1	47.17	619		RING/U-box superfamily protein
triplet_3886	618.329	641.529	582.606	2080.07	1581.77	1991.11	2575.72	1989.38	2066.4	1637.92	1257.31	1618.41	1731.43	1204.14	1889.94	2947.48	2169.68	3800.81	2763.31	1657.58	3251.8	3.3602	2.46334	3.41344	4.16051	3.09773	3.54246	2.64629	1.95838	2.77483	2.79727	1.87562	3.24009	4.76078	3.37834	6.51435	4.4634	2.58134	5.57362	AT4G24680.1	29.2	1380	MOS1	modifier of snc1
triplet_940	397.217	360.771	374.617	442.661	443.214	431.866	535.672	565.932	486.937	574.611	465.7	540.983	863.606	760.033	729.547	719.118	701.263	734.271	926.095	921.573	757.978	1.11412	1.22789	1.15241	1.34769	1.5671	1.29903	1.44547	1.29004	1.44291	2.17119	2.10363	1.94492	1.80836	1.94118	1.9575	2.32811	2.55016	2.02062	AT5G13020.1	49.33	375		Emsy N Terminus (ENT)/ plant Tudor-like domains-containing protein
triplet_3057	607.367	567.194	552.895	1349.64	1173.66	1113.46	167.8	92.7174	90.9852	7688.1	3155.8	4374.45	585.38	441.568	218.09	6215.72	3319.14	3353.64	263.312	209.572	74.7764	2.22012	2.06735	2.01204	0.277464	0.164939	0.16607	12.6389	5.55585	7.89943	0.96386	0.778903	0.395543	10.2187	5.84332	6.05645	0.434461	0.370599	0.136806	AT1G14360.1	75.38	329	ATUTR3, UTR3	UDP-galactose transporter 3
triplet_179	233.96	220.914	242.317	344.213	186.931	258.781	137.227	91.3756	88.7189	145.787	130.908	254.663	516.62	606.933	1311.98	83.071	100.358	210.465	657.603	568.419	1516.17	1.46924	0.846864	1.06767	0.588298	0.416268	0.368733	0.624732	0.594413	1.05074	2.20301	2.7395	5.39617	0.35781	0.456743	0.869093	2.80304	2.56595	6.23537	AT1G13940.1	32.69	208		Plant protein of unknown function (DUF863)
triplet_4135	52.7548	51.0621	56.0682	38.4124	42.4264	42.3478	52.018	85.5382	84.9479	22.4292	31.2113	32.1512	40.2346	107.51	44.9554	27.2165	29.9158	31.5771	15.4558	46.8003	17.5396	0.733188	0.834127	0.759579	0.986293	1.66221	1.50606	0.435854	0.618709	0.580905	0.767086	2.08423	0.805271	0.52491	0.593826	0.570844	0.306127	0.91814	0.324867	AT1G13130.1	53.35	388		Cellulase (glycosyl hydrolase family 5) protein
triplet_2031	127.008	121.142	115.806	105.959	107.479	81.5665	157.272	121.88	117.625	87.1243	48.6589	69.1401	188.336	165.957	164.769	99.4873	53.2252	87.2933	195.336	194.755	190.503	0.835566	0.888137	0.706868	1.23642	1.00604	1.01557	0.688426	0.406567	0.600483	1.47909	1.36691	1.41918	0.785006	0.443952	0.755897	1.53378	1.60268	1.6395	AT5G65180.1	51.38	325		ENTH/VHS family protein
triplet_2563	40.4989	44.4565	44.3266	54.2575	45.7352	51.824	46.5996	60.0906	45.6657	42.7458	59.3891	35.5764	39.2369	54.1759	47.0422	67.6813	101.462	49.9259	42.4077	49.5934	53.3711	1.33154	1.02813	1.16541	1.14701	1.34394	1.02954	1.05414	1.3285	0.806951	0.969591	1.21382	1.05991	1.65502	2.25408	1.12353	1.046	1.11301	1.19954	AT2G22475.1	71.84	174	GEM	GRAM domain family protein
triplet_13	189.498	207.537	202.736	182.251	237.863	207.7	204.272	234.73	239.89	228.453	282.523	298.585	373.633	643.265	566.379	229.311	394.941	366.797	388.077	652.312	594.379	0.961956	1.14542	1.02437	1.07755	1.13039	1.18236	1.20449	1.35958	1.47046	1.9666	3.08945	2.78487	1.20899	1.89865	1.80526	2.04242	3.13283	2.92231	AT5G19820.1	74.02	916	emb2734	ARM repeat superfamily protein
triplet_2846	637.714	697.607	681.101	583.602	688.161	524.921	243.757	313.403	248.41	714.132	916.844	605.781	474.851	446.434	281.261	939.721	909.201	737.069	501.367	426.765	320.072	0.91528	0.986478	0.771031	0.383203	0.450043	0.36565	1.11964	1.31382	0.889576	0.745015	0.640466	0.413811	1.47284	1.30288	1.08205	0.786529	0.612312	0.47071	AT3G55330.1	70.27	148	PPL1	PsbP-like protein 1
triplet_1463	169.901	172.047	185.587	189.043	191.82	201.988	211.113	309.768	339.096	222.761	311.655	330.85	384.696	1037.69	841.759	215.927	288.933	359.68	202.226	401.007	432.906	1.11201	1.11426	1.0879	1.24115	1.79586	1.82273	1.3093	1.80676	1.77853	2.25684	6.00234	4.51672	1.26932	1.67546	1.93304	1.18914	2.32311	2.3255	AT2G37860.3	70.23	215	LCD1	Protein of unknown function (DUF3411)
triplet_2243	664.186	704.749	724.951	733.807	794.405	955.952	637.719	678.832	1095.47	790.411	1204.69	948.802	1378.85	1397.44	1612.51	923.322	1438.05	1101.4	1623.32	1684.17	2147.79	1.10466	1.12704	1.3182	0.96021	0.963278	1.51039	1.18976	1.70838	1.30835	2.07439	1.9815	2.22262	1.38957	2.03903	1.51856	2.4419	2.38778	2.95997	AT2G46020.2	54.93	2090	CHR2, ATBRM, BRM, CHA2	transcription regulatory protein SNF2, putative
triplet_532	28.0505	26.3133	28.7381	26.1136	21.338	21.3342	23.445	18.6718	27.7118	159.509	91.8119	169.63	71.8376	45.5581	43.2122	478.729	185.445	344.89	126.547	55.8673	46.5644	0.933326	0.817844	0.75103	0.841467	0.720228	0.965489	5.52519	3.39805	5.73776	2.50728	1.7046	1.48672	16.5137	6.82616	11.6312	4.39054	2.08204	1.59944	AT5G19750.1	69.27	179		Peroxisomal membrane 22 kDa (Mpv17/PMP22) family protein
triplet_3597	233.92	215.155	229.951	336.758	315.721	287.899	133.044	128.007	92.2218	297.491	288.745	290.126	731.142	491.346	431.364	424.927	332.977	321.77	673.591	490.124	381.564	1.43775	1.46525	1.25091	0.570591	0.596827	0.403644	1.2706	1.34045	1.26056	3.11656	2.27775	1.87211	1.81307	1.54508	1.39757	2.87157	2.27209	1.65648	AT5G60920.1	73.32	401	COB	COBRA-like extracellular glycosyl-phosphatidyl inositol-anchored protein family
triplet_3637	92.0017	85.853	84.5854	166.952	108.191	91.1121	255.714	192.998	93.7991	128.738	118.134	94.0221	157.565	228.783	51.2474	155.516	183.964	55.1599	158.667	185.649	54.5841	1.8059	1.25719	1.07626	2.76031	2.23363	1.10766	1.39501	1.37168	1.11026	1.70497	2.64565	0.610471	1.68294	2.12962	0.656186	1.71681	2.14902	0.649458	AT5G65910.1	46.36	261		BSD domain-containing protein
triplet_126	100.023	102.487	94.2386	90.7813	96.9938	104.417	130.059	152.204	464.558	161.053	61.3318	92.4591	106.261	42.4145	126.464	324.186	71.0383	114.652	72.3383	26.6939	96.0105	0.908523	0.946919	1.10688	1.29732	1.48042	4.88833	1.60413	0.602315	0.981315	1.06175	0.419517	1.33837	3.21895	0.696109	1.21434	0.72596	0.267608	1.01861	AT2G18950.1	70.69	331	HPT1, TPT1, ATHPT, VTE2	homogentisate phytyltransferase 1
triplet_1378	276.839	270.021	293.404	330.571	370.463	356.707	526.516	599.253	442.137	891.911	1108.68	707.401	1297.64	1298.23	1068.05	1552.57	1475.17	1384.86	1117.76	1114.06	791.334	1.19339	1.37061	1.21502	1.89864	2.21478	1.5052	3.21378	4.09444	2.40622	4.67408	4.79384	3.63122	5.59164	5.44669	4.70734	4.02665	4.11428	2.69131	AT5G22350.1	60.47	425	ELM1	Protein of unknown function (DUF1022)
triplet_4456	45.9618	47.4973	43.7575	43.8177	59.119	38.9949	44.0229	46.8233	43.3743	15.8071	17.1416	16.0041	30.8894	61.7403	40.8225	18.6748	9.94775	19.8916	22.0287	39.1787	34.3698	0.954345	1.23963	0.89359	0.958713	0.986102	0.991438	0.357889	0.374074	0.379916	0.67905	1.29369	0.934424	0.418954	0.225739	0.466774	0.490372	0.828473	0.790254	AT4G32660.1	70.44	389	AME3	Protein kinase superfamily protein
triplet_4399	117.906	127.719	123.411	122.809	132.765	127.415	186.117	156.772	216.489	114.11	81.5903	84.0009	110.632	108.658	134.547	101.384	57.5978	98.619	109.333	111.332	151.781	1.04124	1.0392	1.03219	1.57365	1.22571	1.74816	0.968081	0.641633	0.683228	0.938825	0.851921	1.08951	0.861053	0.455239	0.800727	0.927904	0.872693	1.22804	AT1G70180.1	36.26	273		Sterile alpha motif (SAM) domain-containing protein
triplet_578	135.181	126.936	124.856	143.625	102.393	91.7631	61.0631	101.734	46.6479	108.877	64.626	70.0468	70.5443	136.427	128.094	110.087	116.462	71.1233	62.9305	129.539	93.8523	1.06201	0.808161	0.737059	0.455739	0.803015	0.378591	0.806843	0.51296	0.564509	0.525361	1.07419	1.02573	0.815729	0.91813	0.573063	0.469452	1.02035	0.753659	AT1G05170.2	69.47	393		Galactosyltransferase family protein
triplet_231	154.796	144.044	143.004	173.993	159.385	129.057	246.386	207.49	197.845	167.535	138.175	150.214	393.356	281.658	275.956	268.436	160.612	248.622	428.796	306.726	282.983	1.12322	1.10576	0.903145	1.58789	1.43742	1.38083	1.08177	0.959531	1.05007	2.53124	1.94877	1.92325	1.72942	1.11423	1.73344	2.75871	2.1216	1.97205	AT5G28850.2	75.38	459		Calcium-binding EF-hand family protein
triplet_4519	623.785	666.16	673.956	270.849	267.485	298.9	346.599	640.261	245.756	367.501	281.816	483.114	1379.53	2889.54	844.921	297.717	276.522	202.993	276.185	645.313	121.185	0.435108	0.40243	0.444325	0.556349	0.96118	0.365589	0.589805	0.423911	0.717252	2.20961	4.3326	1.2533	0.478111	0.415976	0.302232	0.443649	0.968753	0.181027	AT2G39890.2	64.93	442	PROT1, ATPROT1	proline transporter 1
triplet_2230	246.903	254.684	235.72	225.4	235.417	213.782	202.317	224.087	203.803	229.613	258.614	219.185	193.618	140.066	200.454	264.779	277.882	251.451	194.37	110.706	181.59	0.913261	0.924642	0.907323	0.820144	0.880332	0.865171	0.930254	1.01537	0.930148	0.785055	0.551718	0.851022	1.07211	1.09073	1.06645	0.78809	0.436892	0.771333	AT2G14910.1	54.49	323		unknown protein; LOCATED IN: chloroplast; EXPRESSED IN: 24 plant structures; EXPRESSED DURING: 15 growth stages; BEST Arabidopsis thaliana protein match is: unknown protein (TAIR:AT5G14970.1); Has 605 Blast hits to 425 proteins in 102 species: Archae - 0; Bacteria - 300; Metazoa - 25; Fungi - 0; Plants - 89; Viruses - 0; Other Eukaryotes - 191 (source: NCBI BLink).
triplet_4739	30.4456	28.6203	30.961	20.778	22.5959	21.4619	66.0167	48.6047	46.3404	132.191	48.1236	89.2759	360.216	199.373	327.625	204.177	42.0944	145.327	131.458	49.588	134.826	0.692561	0.796612	0.70279	2.1312	1.67468	1.48119	4.2356	1.65844	2.82456	11.487	6.7647	10.2821	6.52483	1.45489	4.5783	4.21229	1.70788	4.24973	AT4G26500.1	51.04	192	EMB1374, CPSUFE, ATSUFE, SUFE1	chloroplast sulfur E
triplet_2034	19.7051	20.7239	19.154	21.9967	20.1039	21.5647	4.21197	13.5437	23.0597	25.0372	39.9535	43.7883	67.2625	84.5239	129.133	41.4122	41.9919	155.684	59.9868	220.592	225.356	1.11068	0.971459	1.11961	0.251724	0.669479	1.19379	1.25753	1.88518	2.22231	3.29689	3.93686	6.45696	2.04839	1.97902	7.77436	2.94549	10.2004	11.2313	AT5G18240.4	32.93	249	MYR1	myb-related protein 1
triplet_4505	102.104	110.124	108.58	246.243	264.64	266.18	156.733	151.047	175.682	210.746	189.764	193.328	273.216	266.079	269.621	264.95	283.82	240.761	192.119	258.093	203.334	2.398	2.39047	2.43821	1.52984	1.36826	1.61235	2.05371	1.71667	1.77338	2.65961	2.40342	2.46962	2.57944	2.56307	2.20624	1.87305	2.33156	1.86469	AT1G29690.1	73.08	208	CAD1	MAC/Perforin domain-containing protein
triplet_1519	35.3982	33.0386	35.681	23.4292	20.2	31.4692	27.2602	21.0729	19.5726	37.1021	22.6462	24.7984	36.2657	25.4534	33.6047	17.224	11.7899	24.546	24.2254	22.806	25.8484	0.671165	0.622821	0.885178	0.776418	0.648466	0.560851	1.04681	0.694687	0.703318	1.02383	0.777159	0.943397	0.500685	0.375746	0.696437	0.69304	0.699383	0.731943	AT3G16010.1	62.88	625		Pentatricopeptide repeat (PPR-like) superfamily protein
triplet_483	158.048	170.312	163.012	165.322	162.755	175.136	139.679	146.214	143.687	98.0757	123.201	127.253	177.365	244.072	156.14	76.3317	133.533	59.8146	181.55	271.29	197.907	1.04573	0.955886	1.07392	0.884506	0.85933	0.882173	0.622929	0.724997	0.781975	1.12145	1.43056	0.9581	0.486216	0.785309	0.370794	1.14777	1.58944	1.21276	AT3G26850.2	65.35	101		histone-lysine N-methyltransferases
triplet_2556	52.2591	50.1242	48.5506	46.0987	58.0808	49.225	76.6872	76.0776	55.8767	60.0866	39.3721	38.9904	105.998	100.976	57.6054	75.0261	47.146	39.5124	115.22	85.0328	56.9686	0.884332	1.15563	1.01361	1.45867	1.50765	1.14785	1.14697	0.789687	0.807061	2.00901	1.99467	1.18274	1.42748	0.941747	0.817597	2.18217	1.68282	1.16989	AT1G10130.1	77.25	589	ECA3, ATECA3	endoplasmic reticulum-type calcium-transporting ATPase 3
triplet_4421	59.0673	57.4707	54.9055	56.6505	59.878	34.0611	64.1756	58.0673	38.3674	65.7747	67.7135	40.0503	83.0352	48.9412	30.6713	76.7978	47.2785	37.6095	77.3338	42.6276	20.8618	0.959764	1.04117	0.62715	1.08504	1.0102	0.704178	1.11166	1.17518	0.734282	1.39902	0.854123	0.566515	1.29518	0.825687	0.690622	1.3041	0.746145	0.39105	AT1G20830.1	53.89	193	MCD1	multiple chloroplast division site 1
triplet_1427	121.033	112.708	118.813	498.482	452.586	537.619	171.053	170.983	169.036	127.333	105.873	148.883	74.8555	74.2549	101.88	163.992	169.71	408.472	79.7989	81.577	92.791	4.09302	3.98905	4.49549	1.40989	1.5125	1.41918	1.05163	0.93989	1.25098	0.621599	0.661826	0.85867	1.35203	1.5013	3.41759	0.662109	0.726221	0.782811	AT4G34340.1	37.39	329	TAF8	TBP-associated factor 8
triplet_2003	133.634	131.368	140.806	120.064	167.144	137.565	66.5265	49.1277	62.9364	108.493	135.61	132.74	108.34	197.971	164.72	106.704	103.061	70.3014	109.213	244.569	185.618	0.899209	1.27028	0.977144	0.501555	0.378701	0.450872	0.813264	1.03205	0.943121	0.812125	1.50317	1.16864	0.799971	0.786156	0.502809	0.818613	1.85521	1.31601	AT3G14460.1	27.59	540		LRR and NB-ARC domains-containing disease resistance protein
triplet_209	266.284	254.615	248.53	300.742	246.556	254.958	339.174	325.075	292.176	316.157	320.255	307.273	417.872	499.13	403.529	315.418	407.402	372.731	436.121	570.712	485.506	1.12892	0.968472	1.02576	1.2727	1.27565	1.17491	1.18659	1.25679	1.23542	1.56714	1.95657	1.62117	1.18382	1.59772	1.49774	1.63541	2.23661	1.94969	AT1G54490.1	65.8	886	AIN1, EIN5, XRN4, ATXRN4	exoribonuclease 4
triplet_2403	995.681	930.224	958.088	939.794	892.673	815.876	897.383	1358.52	1090.19	1123.58	1016.61	1118	1370.32	1962.56	1754.44	1097.87	1185.72	1081.49	1247.82	1437.7	1134.99	0.943927	0.959676	0.851722	0.901375	1.45993	1.13773	1.12833	1.09277	1.16673	1.37589	2.10858	1.83033	1.10253	1.27437	1.12867	1.25298	1.54495	1.18445	AT1G79600.1	75.77	615		Protein kinase superfamily protein
triplet_1455	81.1821	84.5606	78.9488	73.7953	70.3907	71.7608	93.3233	90.5544	88.2931	50.6701	65.5372	72.0304	168.496	150.517	202.7	102.425	68.3965	94.5143	154.369	151.483	207.68	0.910117	0.834387	0.910092	1.14774	1.07005	1.11688	0.628728	0.777662	0.913464	2.06244	1.77087	2.54788	1.25849	0.81108	1.19469	1.89055	1.78217	2.61017	AT1G50300.1	70.38	314	TAF15	TBP-associated factor 15
triplet_4770	593.035	608.712	633.698	527.276	580.85	507.561	605.127	589.721	590.086	570.36	709.017	517.966	993.94	1305.77	1092.55	540.526	1015.83	658.442	665.5	938.863	742.234	0.889302	0.954302	0.801265	1.02036	0.968853	0.931288	0.961829	1.16451	0.817659	1.67489	2.14325	1.72295	0.911607	1.66772	1.03899	1.12199	1.54149	1.171	AT2G31400.1	52.34	705	GUN1	genomes uncoupled 1
triplet_1421	533.32	560.365	524.634	524.922	576.383	518.091	463.481	498.039	482.19	250.742	348.207	315.957	502.092	640.292	539.758	359.614	478.087	334.815	557.971	706.261	583.26	0.984282	1.02853	0.987551	0.869294	0.888973	0.91925	0.471145	0.622068	0.603	0.941555	1.14238	1.02877	0.674902	0.853432	0.638875	1.04613	1.25989	1.11153	AT5G04930.1	57.67	1148	ALA1	aminophospholipid ATPase 1
triplet_4293	426.652	399.678	421.833	507.786	559.953	601.058	810.909	1210.67	1018.78	482.323	427.199	625.988	729.755	848.828	506.686	854.474	844.127	1189.88	638.339	687.123	512.406	1.18972	1.40001	1.42387	1.89853	3.02404	2.41178	1.13018	1.06869	1.48283	1.70876	2.12097	1.20068	2.0004	2.10924	2.81643	1.495	1.7174	1.21421	AT3G24180.2	70.64	974		Beta-glucosidase, GBA2 type family protein
triplet_2642	22385.8	22756.2	23879.6	22139.8	22214.3	21309.4	8768.84	10590.1	5770.76	30316.4	30823.6	30906.8	16058.6	16804.6	16984	32181.9	36008.9	39102.2	10558.9	11914.1	14749.6	0.98901	0.976186	0.892373	0.391741	0.465397	0.241692	1.35425	1.3545	1.29426	0.717368	0.738475	0.711247	1.43758	1.58235	1.63744	0.471704	0.523573	0.617681	AT4G21280.1	69.28	166	PSBQ, PSBQA, PSBQ-1	photosystem II subunit QA
triplet_4628	185.596	187.124	176.261	192.422	207.848	213.053	186.016	221.162	258.235	87.5072	120.466	239.195	263.831	336.703	588.549	173.456	211.404	519.063	240.454	294.289	494.115	1.03658	1.11017	1.20756	1.00225	1.18094	1.46244	0.474326	0.645674	1.35504	1.41928	1.79511	3.32588	0.934941	1.12906	2.93388	1.29399	1.56966	2.79314	AT4G16180.2	70.69	597		unknown protein; FUNCTIONS IN: molecular_function unknown; INVOLVED IN: biological_process unknown; LOCATED IN: plasma membrane; BEST Arabidopsis thaliana protein match is: unknown protein (TAIR:AT3G28720.1); Has 5 Blast hits to 5 proteins in 3 species: Archae - 0; Bacteria - 0; Metazoa - 0; Fungi - 0; Plants - 4; Viruses - 0; Other Eukaryotes - 1 (source: NCBI BLink).
triplet_4772	146.523	153.911	145.293	130.064	175.98	120.299	91.6516	112.25	83.9674	513.752	906.733	267.269	111.179	294.498	67.2524	1136.31	1536.07	495.676	89.8528	192.735	45.1088	0.888432	1.14246	0.829149	0.628049	0.731064	0.580802	3.4893	5.85969	1.83378	0.760415	1.90753	0.466545	7.70935	9.92222	3.39507	0.615856	1.25062	0.31518	AT2G26280.1	33.16	573	CID7	CTC-interacting domain 7
triplet_3440	307.846	312.693	295.79	308.643	301.996	305.966	153.92	112.575	133.629	430.757	317.008	321.058	335.724	483.244	610.127	424.633	203.196	218.685	285.423	292.744	513.047	1.00258	0.965901	1.03429	0.501611	0.362056	0.453617	1.39797	1.01375	1.08514	1.09026	1.54369	2.05912	1.37814	0.650941	0.740204	0.927399	0.936406	1.73202	AT5G10290.1	70.58	605		leucine-rich repeat transmembrane protein kinase family protein
triplet_2880	14.9904	15.399	15.878	15.3813	9.54691	8.06682	21.1058	24.8473	13.0217	10.269	11.7421	8.45064	31.4768	12.6384	30.6763	23.7521	9.28253	14.4839	17.615	9.30859	19.3677	1.02445	0.643143	0.537198	1.38245	1.57615	0.830769	0.704738	0.777004	0.559938	2.03102	0.83166	1.87678	1.54794	0.627022	0.917399	1.16414	0.628611	1.20676	AT1G71340.1	57.85	261		PLC-like phosphodiesterases superfamily protein
triplet_930	1660.51	1576.41	1622.76	1980.76	1491.56	1461.19	4014.11	2845.37	2163.91	1698.9	616.055	788.232	5717.86	4949.87	4328.01	3793.18	993.595	1300.57	4647.56	3484.38	3174.24	1.19275	0.946209	0.900494	2.41654	1.80446	1.33327	1.02311	0.391183	0.486051	3.44197	3.13861	2.66604	2.28358	0.630526	0.801578	2.7978	2.20957	1.95549	AT4G35300.4	70.34	698	TMT2	tonoplast monosaccharide transporter2
triplet_4016	207.178	218.081	213.498	260.982	265.069	309.55	230.039	233.841	222.074	183.298	184.374	227.011	331.224	366.159	286.495	207.386	252.701	267.399	375.248	452.988	338.174	1.25845	1.21448	1.4478	1.10981	1.07194	1.03998	0.885287	0.846147	1.063	1.59586	1.67591	1.34032	1.001	1.15803	1.25129	1.80734	2.07224	1.58125	AT2G22300.2	32.55	1066	CAMTA3, SR1	signal responsive 1
triplet_556	199.992	210.505	206.937	187.315	215.209	202.739	177.661	381.198	164.966	191.884	303.082	173.274	182.406	880.583	380.984	245.077	407.023	184.216	151.65	454.468	230.705	0.936926	1.02224	0.979812	0.888894	1.80704	0.798155	0.959657	1.43771	0.838111	0.912505	4.16815	1.83702	1.22431	1.92914	0.890735	0.759483	2.15347	1.1143	AT4G21210.1	61.41	241	ATRP1, RP1	PPDK regulatory protein
triplet_503	396.118	382.208	377.419	652.095	397.248	431.003	488.404	435.186	452.347	486.76	418.016	361.714	460.279	811.052	555.815	425	407.304	301.92	409.839	571.824	386.329	1.64459	1.03925	1.1416	1.23239	1.13825	1.198	1.22825	1.09344	0.9585	1.16156	2.11909	1.47142	1.07273	1.06549	0.80049	1.03455	1.49481	1.02355	AT5G13530.1	69.37	1394	KEG	protein kinases;ubiquitin-protein ligases
triplet_2394	19.5662	20.3396	19.3447	18.8047	18.3364	11.3173	32.2539	17.9161	24.0409	31.6888	32.155	18.3475	34.6962	41.641	10.7537	23.7152	26.8238	15.4803	36.9362	46.3184	11.3227	0.962972	0.906126	0.60543	1.61692	0.886431	1.23083	1.58945	1.55368	0.950984	1.73567	1.99821	0.577726	1.20174	1.30386	0.810052	1.84459	2.2174	0.605697	AT1G54380.1	44.59	231		spliceosome protein-related
triplet_3927	268.457	260.442	273.068	263.832	201.364	253.577	305.418	242.993	285.719	249.436	170.762	247.265	153.091	124.512	190.605	195.463	102.337	204.995	115.593	96.9568	163.356	0.982837	0.774031	0.928886	1.13717	0.933258	1.04616	0.92941	0.65698	0.905855	0.571856	0.480075	0.699117	0.729107	0.395259	0.751622	0.432697	0.374679	0.59969	AT4G35450.1	67.22	299	AKR2, AFT, AKR2A	ankyrin repeat-containing protein 2
triplet_3358	246.834	236.349	240.729	290.652	255.725	252.36	333.055	300.154	321.555	197.262	120.597	253.589	410.887	347.635	505.285	309.449	195.274	319.085	411.72	376.649	518.687	1.1768	1.08164	1.04812	1.3479	1.26883	1.33437	0.799977	0.512314	1.0532	1.66195	1.46887	2.09443	1.25265	0.826944	1.32415	1.66531	1.59111	2.14987	AT2G31260.1	52.34	877	APG9, ATAPG9	autophagy 9 (APG9)
triplet_2109	596.457	573.591	597.224	638.906	668.324	640.02	719.341	701.795	696.817	988.416	1038.31	933.579	1410.83	1146.16	1086.49	1626.11	1456.88	1253.96	1186.01	965.03	913.099	1.07105	1.16487	1.07154	1.20568	1.22312	1.16648	1.65605	1.80878	1.56226	2.36307	1.99648	1.81786	2.7234	2.53726	2.09781	1.98677	1.68125	1.52802	AT5G19400.2	45.85	698	SMG7	Telomerase activating protein Est1
triplet_3462	364.93	351.313	355.006	377.233	402.823	360.961	338.726	439.135	352.907	293.206	435.469	377.813	820.948	964.785	1025.99	427.444	529.87	605.969	637.402	794.131	807.593	1.03362	1.1462	1.01673	0.92839	1.24927	0.994106	0.803994	1.23887	1.06407	2.24619	2.74127	2.88477	1.17083	1.50681	1.70494	1.7446	2.25688	2.27129	AT3G22290.1	71.95	353		Endoplasmic reticulum vesicle transporter protein
triplet_807	311.938	316.157	305.303	284.769	313.643	283.497	261.035	217.241	231.151	347.653	343.323	361.345	589.635	463.441	460.881	410.119	443.796	418.906	833.729	606.822	629.451	0.913182	0.992073	0.92881	0.837339	0.688117	0.757915	1.11413	1.08565	1.18296	1.88739	1.46439	1.50792	1.31374	1.40245	1.37088	2.6674	1.91647	2.05826	AT5G47690.1	51.69	1240		binding
triplet_3465	188.013	192.865	194.442	140.236	141.795	134.68	157.151	148.018	152.811	132.79	147.752	148.453	125.634	79.2968	103.854	154.188	139.995	179.456	141.761	75.7326	151.602	0.747228	0.736568	0.69422	0.836718	0.76867	0.786991	0.707831	0.767294	0.764694	0.669975	0.414189	0.536499	0.821043	0.727285	0.923322	0.755298	0.395804	0.780806	AT4G26600.1	68.18	440		S-adenosyl-L-methionine-dependent methyltransferases superfamily protein
triplet_3756	91.4527	94.3122	93.818	86.515	79.8694	96.4621	123.564	137.361	139.3	78.8632	76.4387	106.939	48.6065	39.0561	65.7774	53.6286	83.1362	67.3313	65.8914	38.5835	59.6864	0.946593	0.848469	1.02789	1.34733	1.45167	1.47967	0.863828	0.812475	1.13838	0.536561	0.420262	0.704269	0.590882	0.882744	0.720657	0.723521	0.415304	0.640031	AT1G04510.1	72.17	115	MAC3A	MOS4-associated complex 3A
triplet_516	567.972	566.646	556.049	619.556	703.765	756.168	1164.68	1006.61	1332.81	615.889	598.184	671.932	2221.46	1768.4	1415.93	550.995	609.148	735.055	1615.03	1021.19	1500.82	1.09066	1.24156	1.35925	2.04874	1.77506	2.39443	1.08422	1.05556	1.20803	3.90609	3.11708	2.54364	0.970161	1.07487	1.32135	2.84027	1.80075	2.69604	AT1G32160.1	50	352		Protein of unknown function (DUF760)
triplet_3350	52.2008	52.2487	53.2846	50.7794	40.9105	47.0093	87.9133	62.279	54.8218	3152.4	2739.41	84.9605	1829.77	1957.56	358.444	6297.5	3771.41	105.622	2130.7	1826.54	331.26	0.973281	0.787071	0.8844	1.67128	1.18837	1.02832	59.2736	51.4644	1.58352	34.4124	36.7813	6.62147	118.391	70.8451	1.96413	40.069	34.3208	6.1207	AT3G17611.1	52.29	306	ATRBL14, RBL14	RHOMBOID-like protein 14
triplet_2512	189.903	192.813	191.692	175.899	137.215	274.575	499.753	602.385	710.589	310.245	532.797	264.512	362.299	419.717	217.359	390.97	580.896	291.237	359.632	617.847	368.74	0.926641	0.713137	1.43013	2.62307	3.11323	3.69288	1.63038	2.75419	1.37791	1.90305	2.17074	1.1332	2.05324	3.00236	1.5166	1.88908	3.19301	1.91881	AT2G41050.1	44.38	356		PQ-loop repeat family protein / transmembrane family protein
triplet_452	170.104	171.144	168.93	401.175	378.449	378.236	124.65	147.992	118.54	157.971	240.437	139.998	304.906	343.083	141.814	449.739	363.735	121.806	247.202	224.694	98.502	2.35047	2.20425	2.23171	0.734347	0.865511	0.703467	0.929088	1.40253	0.829742	1.78783	1.99881	0.840426	2.6343	2.11878	0.722686	1.45059	1.31108	0.585546	AT3G09010.1	68.39	310		Protein kinase superfamily protein
triplet_3405	40.5075	40.0447	40.3251	77.5726	88.6892	90.1826	52.1556	50.4757	58.2086	75.1218	71.5796	76.7347	83.3292	99.9269	86.659	100.847	97.7482	93.6826	77.4102	88.6149	69.4574	1.89297	2.18516	2.20647	1.28063	1.25414	1.43275	1.83393	1.76831	1.88105	2.03166	2.45895	2.1212	2.4537	2.40587	2.29116	1.88906	2.18335	1.70495	AT1G29690.1	56.32	261	CAD1	MAC/Perforin domain-containing protein
triplet_4715	1995.65	1977.41	1977.98	4515.82	5376.05	6186.82	3746.02	4667.53	5884.14	2394.26	1739.39	2150.95	3509.19	2224.9	4213.11	2734.53	1876.26	3019.76	2876.55	1670.28	3761.32	2.2622	2.71787	3.12677	1.87666	2.35974	2.97382	1.19964	0.879694	1.0874	1.75804	1.1251	2.12943	1.37006	0.948877	1.52642	1.44119	0.844762	1.90114	AT2G46500.2	54.53	574	ATPI4K GAMMA 4, UBDK GAMMA 4, PI4K GAMMA 4	phosphoinositide 4-kinase gamma 4
triplet_95	228.198	230.278	230.081	498.669	371.436	376.253	133.529	113.463	107.234	142.307	94.1775	149.207	146.851	128.144	160.379	106.057	131.563	138.327	161.51	156.149	139.936	2.18008	1.61034	1.63256	0.586956	0.494917	0.468378	0.625255	0.411529	0.650017	0.64508	0.558393	0.698365	0.467097	0.573179	0.602933	0.709038	0.679482	0.609896	AT5G66850.1	53.86	453	MAPKKK5	mitogen-activated protein kinase kinase kinase 5
triplet_4487	599.978	597.197	602.206	682.131	711.675	751.107	662.328	708.018	707.96	638.152	695.472	579.329	1176.21	1085.51	965.747	872.581	755.758	571.789	1218.29	1129.14	905.358	1.1367	1.19137	1.24685	1.10375	1.18526	1.17532	1.06352	1.16428	0.962073	1.95882	1.8163	1.60268	1.4536	1.26507	0.949574	2.02884	1.88925	1.50257	AT3G48050.2	45.48	840		BAH domain ;TFIIS helical bundle-like domain
triplet_3175	2.46e-17	2.46e-17	2.46e-17	2.46e-17	2.46e-17	2.46e-17	2.46e-17	2.46e-17	1.34944	49.2731	2.46e-17	50.6372	87.1254	10.1125	69.4179	97.4148	2.21331	103.462	106.107	9.12754	59.1489	1	1	1	1	1	2.34944	50.2731	1	51.6372	88.1254	11.1125	70.4179	98.4148	3.21331	104.462	107.107	10.1275	60.1489	AT1G75150.1	35.78	232		unknown protein; Has 38228 Blast hits to 24529 proteins in 1168 species: Archae - 169; Bacteria - 4103; Metazoa - 14594; Fungi - 5866; Plants - 1861; Viruses - 317; Other Eukaryotes - 11318 (source: NCBI BLink).
triplet_1984	29.3785	23.973	36.4672	19.8259	23.6872	31.5712	16.3177	27.5457	31.1889	3.5318	8.73591	13.0255	25.4046	4.72687	17.4736	7.14338	4.1389	7.2685	52.6944	3.45321	25.6209	0.685549	0.988557	0.869327	0.570064	1.14306	0.859123	0.149178	0.389858	0.374341	0.869187	0.229323	0.49306	0.268064	0.205779	0.220687	1.76751	0.178321	0.710513	AT5G49900.1	54.46	303		Beta-glucosidase, GBA2 type family protein
triplet_3453	48.2565	64.4079	42.5928	48.0909	53.7618	28.5926	25.1355	39.6358	30.0223	27.9028	26.0916	19.8671	37.2422	20.7268	9.49067	26.631	55.5915	29.8614	37.9336	25.1304	11.8328	0.996637	0.837236	0.678841	0.530599	0.621268	0.711639	0.58678	0.414195	0.478682	0.776388	0.332174	0.240651	0.56096	0.86521	0.707947	0.790425	0.399499	0.294378	AT1G54350.1	64.64	659		ABC transporter family protein
triplet_976	14.3624	18.0635	22.1232	12.3486	18.6616	20.8031	14.7286	14.3726	35.9659	45.3304	30.758	41.5392	6.09776	4.95899	13.2144	21.204	6.25033	28.1377	8.87755	4.03592	10.7391	0.868913	1.03138	0.942909	1.02384	0.806388	1.59865	3.01583	1.6659	1.83968	0.462021	0.312586	0.614724	1.44535	0.380325	1.26011	0.642969	0.264165	0.507677	AT4G31820.1	52.33	472	ENP, NPY1, MAB4	Phototropic-responsive NPH3 family protein
triplet_4414	19.3212	13.4074	20.6862	44.7732	16.8973	15.1464	74.2412	9.81435	16.5334	26.859	8.37767	17.511	14.4727	10.8925	14.4727	16.9183	5.21913	15.1415	12.7713	5.05105	14.7124	2.25249	1.24223	0.744548	3.7026	0.750611	0.808506	1.37094	0.650893	0.853583	0.761408	0.825445	0.713483	0.881755	0.431662	0.744324	0.677681	0.419996	0.724537	AT2G24490.2	34.63	257	RPA2, ATRPA2, ROR1, ATRPA32A, RPA32A	replicon protein A2
triplet_3150	23.3384	19.8104	30.3478	28.211	18.0742	23.7274	14.3491	22.5502	43.2572	14.8453	15.7476	20.0618	5.57497	5.9903	12.0336	21.6156	15.4216	19.5524	15.2532	7.98742	26.5111	1.2002	0.916572	0.788806	0.630655	1.13166	1.41181	0.651039	0.804773	0.671875	0.270148	0.335904	0.415775	0.929215	0.789104	0.655625	0.6678	0.431872	0.87761	AT2G19830.1	67.67	133	SNF7.2, VPS32	SNF7 family protein
triplet_2849	14.3519	12.1412	9.11118	12.5513	10.3777	7.48589	33.1934	18.2033	21.2306	32.9107	14.1483	19.26	13.7055	12.4582	13.9742	19.5953	15.1453	30.2938	12.5422	19.6913	9.13189	0.88271	0.865798	0.839258	2.2273	1.4613	2.19862	2.20889	1.15273	2.00373	0.957894	1.02412	1.48095	1.34155	1.2286	3.09497	0.882119	1.57453	1.00205	AT1G01020.1	44.29	219	ARV1	Arv1-like protein
triplet_3602	41.5817	50.3608	32.7664	35.7621	47.6974	29.4271	42.7921	50.0529	33.2951	60.3972	47.8404	32.272	81.4718	49.7206	65.1522	50.7346	50.5097	28.6752	84.5675	58.3627	78.2425	0.86333	0.948143	0.901105	1.02843	0.994006	1.01566	1.44187	0.950928	0.985357	1.93679	0.987536	1.95911	1.21495	1.0029	0.878837	2.00949	1.1558	2.34678	AT4G37280.1	53.88	258		MRG family protein
triplet_1991	45.0111	29.2362	33.2602	33.0139	47.2951	29.7065	61.4823	62.6273	44.2202	43.3235	24.3014	22.9103	37.4842	36.9608	22.1546	34.5357	28.8298	20.8505	36.9842	54.3638	17.5032	0.739255	1.59726	0.896275	1.35798	2.10435	1.31991	0.963322	0.836791	0.697902	0.836413	1.25548	0.675846	0.77233	0.986559	0.637781	0.825545	1.83105	0.540078	AT4G23620.1	62.35	247		Ribosomal protein L25/Gln-tRNA synthetase, anti-codon-binding domain
triplet_3295	61.903	56.4706	40.1296	36.134	38.4866	34.8541	64.9439	55.0198	53.1297	26.6314	52.2154	20.1428	11.5937	18.1582	15.4482	20.9959	36.383	18.846	10.3741	29.2764	21.8986	0.590338	0.687075	0.871735	1.04834	0.974756	1.31608	0.439271	0.925958	0.514054	0.200209	0.333357	0.399912	0.349679	0.650471	0.482525	0.180819	0.526816	0.556744	AT5G63630.1	76	475		P-loop containing nucleoside triphosphate hydrolases superfamily protein
triplet_4193	48.1084	66.5206	74.1853	38.4524	74.4974	65.7562	31.0524	76.9837	75.4861	9.5433	33.5707	30.9463	6.6957	42.5634	10.2202	6.44717	30.8722	28.6919	17.2682	51.4406	19.0319	0.803374	1.11814	0.887889	0.652687	1.15496	1.0173	0.214694	0.512003	0.4249	0.156708	0.645188	0.149234	0.151647	0.472037	0.394917	0.371996	0.776661	0.266434	AT1G14020.1	70.18	379		O-fucosyltransferase family protein
triplet_947	49.5076	76.6035	64.6746	47.6193	67.9041	56.8144	45.5478	57.9889	48.4575	45.1768	64.7566	75.4619	38.5803	75.4052	69.3573	44.505	49.8514	71.4969	21.7802	46.267	44.2725	0.962613	0.887898	0.880315	0.921599	0.760131	0.753068	0.914254	0.84734	1.16425	0.78365	0.984558	1.0713	0.900953	0.655271	1.10388	0.451024	0.609083	0.689345	AT5G08030.1	72.79	294		PLC-like phosphodiesterases superfamily protein
triplet_3775	78.0415	71.6709	50.2336	62.9321	68.2587	47.6053	75.7915	62.2456	31.7198	53.7865	55.1949	41.013	227.072	173.704	112.998	95.6095	62.7737	49.6739	233.073	135.336	104.66	0.808843	0.953046	0.9487	0.971535	0.870301	0.638641	0.693136	0.77328	0.820029	2.88548	2.40404	2.22506	1.22226	0.877569	0.989075	2.9614	1.87607	2.06231	AT5G23040.1	64.5	200	CDF1	Protein of unknown function (DUF3353)
triplet_2502	109.934	82.4293	70.8741	101.719	61.8628	61.2119	41.4719	42.0606	43.3168	114.183	85.6633	79.9824	143.333	97.2673	87.6735	218.781	97.3494	95.7369	275.07	124.04	92.9953	0.925941	0.753486	0.865568	0.382856	0.516133	0.616589	1.0383	1.03876	1.12673	1.30107	1.17785	1.23373	1.98118	1.17884	1.34592	2.48859	1.49875	1.30778	AT3G29185.1	64.72	326		Domain of unknown function (DUF3598)
triplet_4024	57.9344	37.0113	52.0358	49.6072	23.4799	37.5913	45.1338	29.3736	40.8052	58.7483	24.7576	48.039	178.122	75.3483	93.5486	64.9456	32.6598	73.4973	111.275	51.2669	71.4665	0.858704	0.644016	0.727647	0.782799	0.799067	0.788246	1.01381	0.677631	0.92464	3.03934	2.00857	1.78273	1.11897	0.885522	1.40466	1.90509	1.37504	1.36637	AT2G43945.1	83.16	190		unknown protein; LOCATED IN: chloroplast; BEST Arabidopsis thaliana protein match is: unknown protein (TAIR:AT3G59870.1); Has 292 Blast hits to 292 proteins in 84 species: Archae - 0; Bacteria - 122; Metazoa - 0; Fungi - 0; Plants - 46; Viruses - 0; Other Eukaryotes - 124 (source: NCBI BLink).
triplet_994	27.5792	21.0539	33.2647	23.7897	11.3181	17.4718	19.3629	8.04041	14.0081	21.778	9.65169	13.9433	65.7235	36.8904	55.1774	45.0491	13.9864	40.976	64.1254	14.5329	44.4874	0.867406	0.558546	0.539091	0.712509	0.409924	0.438004	0.797015	0.482985	0.436114	2.33469	1.71808	1.63951	1.61128	0.679537	1.22505	2.27877	0.704317	1.32753	AT5G23690.1	57.42	465		Polynucleotide adenylyltransferase family protein
triplet_547	12.774	20.4188	13.8744	17.6241	17.6407	19.902	13.1491	15.186	15.0496	13.5733	24.6367	13.1882	13.6305	8.54321	4.8598	36.0652	27.264	9.82255	13.5985	13.1714	7.20141	1.35212	0.870298	1.40524	1.02723	0.755692	1.07902	1.05803	1.19692	0.953868	1.06218	0.445552	0.393953	2.69096	1.31959	0.727598	1.05986	0.661632	0.551379	AT2G47500.1	56.92	1012		P-loop nucleoside triphosphate hydrolases superfamily protein with CH (Calponin Homology) domain
triplet_3510	49.8054	78.4151	66.4899	47.1396	86.2105	74.5339	52.1993	76.1952	72.8684	81.033	95.8068	64.2788	56.145	54.1038	44.3674	70.0908	58.6094	50.563	42.369	38.7424	30.7113	0.947531	1.09816	1.11919	1.04712	0.972047	1.09451	1.61465	1.219	0.967239	1.12478	0.69387	0.67221	1.39928	0.750606	0.764011	0.853631	0.500439	0.469867	AT4G11060.1	58.89	180	MTSSB	mitochondrially targeted single-stranded DNA binding protein
triplet_742	28.5634	39.9639	45.2735	21.6459	44.4608	33.5817	41.3842	90.058	74.7643	26.5197	29.6476	19.5136	90.5473	182.51	183.451	60.3169	68.123	50.903	99.0181	131.432	157.727	0.766011	1.10978	0.747332	1.43367	2.22289	1.63732	0.930872	0.748163	0.443311	3.09664	4.4798	3.98611	2.07409	1.68741	1.12166	3.38318	3.2329	3.43018	AT3G16850.1	59.3	398		Pectin lyase-like superfamily protein
triplet_2500	27.1181	40.4596	43.048	25.026	38.2272	42.7844	28.7466	36.3988	32.3253	17.9898	20.3958	43.4829	15.6071	17.5151	24.4793	20.1342	15.7372	25.0297	8.52943	16.1812	17.1351	0.925595	0.946156	0.994016	1.05792	0.902055	0.756568	0.675361	0.516065	1.00987	0.59062	0.446582	0.578445	0.751622	0.403699	0.59094	0.338907	0.414407	0.411714	AT1G48840.1	62.44	418		Plant protein of unknown function (DUF639)
triplet_4161	2.46e-17	0.380339	0.567488	0.108074	11.4088	7.40967	0.13043	215.716	23.3684	2.46e-17	2.46e-17	2.46e-17	2.46e-17	0.781003	0.436098	2.46e-17	2.46e-17	0.997769	0.0974293	12.1719	0.0484649	1.10807	8.98964	5.36506	1.13043	157.002	15.5462	1	0.72446	0.637963	1	1.29027	0.916178	1	0.72446	1.2745	1.09743	9.54249	0.668882	AT5G39150.1	59.8	204		RmlC-like cupins superfamily protein
triplet_2220	52.0768	44.104	69.7907	49.5251	55.9823	83.2105	23.7859	22.8102	60.2387	43.6627	40.7675	64.9554	62.0002	23.0924	84.7155	34.6369	25.7702	57.1674	33.7809	27.7533	75.4113	0.951925	1.26335	1.18957	0.466981	0.527895	0.865067	0.841473	0.926026	0.931695	1.18696	0.534153	1.21083	0.67142	0.593523	0.821681	0.655294	0.637489	1.0794	AT1G65580.1	51.82	988	FRA3	Endonuclease/exonuclease/phosphatase family protein
triplet_1312	25.5203	15.8951	17.8412	28.8342	13.3208	14.371	10.0792	5.34861	3.88026	20.9236	34.9826	19.0513	15.617	10.7604	5.55215	15.4451	41.019	22.8984	5.20832	12.5169	1.97858	1.12496	0.847636	0.815817	0.417763	0.375768	0.25902	0.826675	2.12977	1.06422	0.626577	0.696087	0.347756	0.620096	2.48706	1.26841	0.234097	0.800049	0.158089
triplet_4645	1.16947	0.567488	0.380339	0.851316	0.610512	0.64222	1.9613	1.35194	1.91428	2.46e-17	1.79463	1.69756	1.3141	37.5067	0.980186	1.61092	2.59911	0.979968	4.0636	19.0044	4.99876	0.853349	1.02745	1.18972	1.36499	1.50045	2.11128	0.460942	1.78287	1.95427	1.06666	24.5658	1.43457	1.20348	2.2961	1.43441	2.33403	12.7621	4.34586	AT1G51940.1	50.15	331		protein kinase family protein / peptidoglycan-binding LysM domain-containing protein
triplet_2047	11.1652	13.5305	18.2225	40.3359	100.319	53.3762	10.9589	44.4843	16.8524	4.41094	27.8696	22.3728	1.20115	17.1461	3.68344	7.2685	36.1102	8.30853	6.41275	37.2564	4.61247	3.39789	6.97282	2.82878	0.983043	3.13025	0.928727	0.44479	1.98682	1.21591	0.180939	1.24883	0.243644	0.679687	2.55395	0.484253	0.609342	2.63283	0.291974	AT4G33920.1	62.01	379		Protein phosphatase 2C family protein
triplet_2928	10.315	16.9051	13.1185	15.4228	13.4309	16.7776	28.3463	17.6583	29.9352	7.81973	12.8068	12.612	15.646	15.9991	7.69364	15.1733	43.9875	9.83032	18.3508	25.1288	14.1706	1.45141	0.805965	1.25917	2.59357	1.04207	2.19112	0.779471	0.77111	0.964123	1.47114	0.949401	0.615763	1.42936	2.51255	0.767103	1.71018	1.45929	1.07452	AT3G25140.1	86.09	230	GAUT8, QUA1	Nucleotide-diphospho-sugar transferases superfamily protein
triplet_1804	32.8654	45.9937	52.633	33.2876	46.3679	53.3272	34.9174	56.7258	81.6834	17.4667	31.2623	47.1727	12.6675	11.1683	52.7647	17.2616	15.4216	35.3542	19.6884	18.2482	51.7618	1.01247	1.00796	1.01294	1.06059	1.22837	1.54165	0.545298	0.686523	0.898191	0.403581	0.258934	1.00245	0.539239	0.349442	0.677833	0.610899	0.409591	0.983756	AT3G06040.3	54.69	192		Ribosomal protein L12/ ATP-dependent Clp protease adaptor protein ClpS family protein
triplet_3482	22.9543	14.1167	17.8268	25.5933	9.04248	25.8193	13.3279	7.85593	7.43498	39.5611	20.4173	22.5672	41.8485	47.8069	46.2226	31.7747	25.8269	23.7521	86.8254	86.2772	142.117	1.11017	0.66433	1.42453	0.598134	0.585837	0.448031	1.69327	1.41679	1.25179	1.78876	3.22867	2.50826	1.36822	1.77465	1.31473	3.66637	5.77356	7.60178	AT2G34770.1	71.01	238	FAH1, ATFAH1	fatty acid hydroxylase 1
triplet_3964	23.9663	35.4755	38.7773	32.2383	34.2336	62.371	41.8336	76.2019	53.4207	18.0347	100.522	69.0461	36.2829	220.801	375.594	39.6157	120.093	78.1213	19.4464	43.0786	84.1925	1.33133	0.965953	1.59315	1.71566	2.11654	1.36814	0.762417	2.78329	1.76096	1.49333	6.08082	9.46756	1.62682	3.31985	1.98911	0.818958	1.20844	2.14174	AT2G38170.1	62	429	CAX1, ATCAX1, RCI4	cation exchanger 1
triplet_970	4.08917	3.36764	5.96473	1.71924	2.2115	10.2057	3.7223	5.89567	70.5589	4.7994	2.46e-17	3.88139	0.0702626	0.0702626	2.6429	3.67315	2.46e-17	4.81442	0.717597	0.983868	6.18834	0.534318	0.735296	1.60892	0.927911	1.57881	10.2745	1.13956	0.228957	0.700873	0.210302	0.245044	0.523049	0.918254	0.228957	0.834837	0.3375	0.45422	1.03211	AT1G26820.1	58.42	202	RNS3	ribonuclease 3
triplet_4299	22.1349	35.903	33.4812	11.2834	22.6718	13.3213	8.15302	20.8843	15.1012	20.3398	33.0036	24.3792	9.56855	30.4156	8.95294	12.5137	20.3984	17.4543	20.49	33.6384	21.1827	0.530946	0.641461	0.415336	0.395637	0.593023	0.466955	0.922408	0.921433	0.73603	0.456823	0.851304	0.288648	0.584127	0.579856	0.535199	0.928899	0.938636	0.643328	AT4G32890.1	50	118	GATA9	GATA transcription factor 9
triplet_2430	38.1931	34.2935	23.5641	33.3588	27.237	25.4888	58.4906	22.8426	20.0947	17.1516	5.28268	6.73572	26.1144	14.778	12.2133	10.3634	13.4118	4.19246	26.1752	23.9644	10.0098	0.876655	0.800063	1.07835	1.51788	0.675552	0.858761	0.463133	0.178012	0.314919	0.691816	0.447052	0.537912	0.289933	0.408342	0.211384	0.693366	0.707338	0.448206	AT4G09810.1	74.55	330		Nucleotide-sugar transporter family protein
triplet_4093	36.2195	22.2569	23.578	36.6508	16.4686	25.4603	43.3156	17.0482	14.2314	78.1867	11.5608	27.8795	60.6967	12.7994	19.3164	68.9428	12.4246	17.4727	53.6036	6.01044	15.207	1.01159	0.751114	1.07658	1.19065	0.776038	0.619718	2.12756	0.540088	1.17501	1.65765	0.593349	0.826608	1.8792	0.577231	0.751594	1.46707	0.301435	0.659409	AT1G30300.1	81.15	260		Metallo-hydrolase/oxidoreductase superfamily protein
triplet_3336	24.3405	33.8244	20.7239	21.9686	28.2332	16.1684	14.188	19.3031	15.0895	155.09	149.867	35.1528	12.3111	88.9599	6.88373	310.073	307.322	36.7593	17.4359	60.7904	10.0131	0.906397	0.839445	0.790299	0.599356	0.583013	0.740639	6.15968	4.33223	1.6642	0.525289	2.58324	0.362906	12.2757	8.85361	1.73815	0.727527	1.77434	0.506959	AT3G10380.1	62.78	395	SEC8, ATSEC8	subunit of exocyst complex 8
triplet_1694	32.2872	52.4013	42.4835	27.4129	39.8767	48.602	30.9935	30.5514	36.1068	39.5221	53.5997	41.0826	37.6082	46.2825	38.8871	33.02	31.9745	17.5637	33.6844	51.8968	33.5889	0.85357	0.765462	1.14071	0.961137	0.590835	0.853356	1.21735	1.02244	0.967785	1.15985	0.885418	0.917293	1.02201	0.617484	0.426914	1.04198	0.990552	0.79545	AT1G03760.1	60.49	81		Prefoldin chaperone subunit family protein
triplet_1373	45.2555	62.9208	38.8309	83.7329	92.2914	51.1474	89.8209	117.257	46.0761	77.2951	53.108	56.0438	492.883	254.644	294.121	161.757	66.9105	93.4532	635.425	363.868	438.123	1.83185	1.45948	1.30922	1.96346	1.85006	1.1819	1.69267	0.846485	1.43215	10.6773	3.99939	7.40935	3.51866	1.06242	2.37135	13.7589	5.70812	11.0247	AT3G05030.1	71.29	411	NHX2, ATNHX2	sodium hydrogen exchanger 2
triplet_3567	8.54346	9.87614	5.76569	11.8607	19.3932	16.8021	110.376	116.708	130.776	23.2404	13.084	34.2151	63.9203	67.0519	33.7869	89.5835	57.7352	52.6105	71.3618	56.6477	61.6241	1.3476	1.87504	2.63122	11.6704	10.8226	19.4771	2.54	1.29494	5.20495	6.80259	6.25699	5.14166	9.49168	5.40037	7.92387	7.58234	5.30038	9.25612	AT1G13560.1	73.04	345	AAPT1, ATAAPT1	aminoalcoholphosphotransferase 1
triplet_4036	0.56254	0.781364	1.5174	0.418676	4.31146	0.0154869	7.39439	819.766	5.48338	0.138663	4.39252	4.6457	4.33805	97.3196	3.75717	0.979968	8.30082	1.91139	2.9542	130.468	3.49651	0.907929	2.98168	0.403388	5.37227	460.752	2.57543	0.728725	3.02719	2.24267	3.41626	55.1934	1.88972	1.26715	5.22118	1.15651	2.53062	73.8019	1.78618	AT1G66200.1	86.61	336	ATGSR2, GSR2, GLN1;2	glutamine synthase clone F11
triplet_3924	13.4637	17.9135	22.4194	10.6455	8.64523	14.6934	8.89158	4.97624	6.45765	12.7252	61.5597	61.3643	43.3998	93.2062	96.7137	12.5067	59.9214	56.4035	9.67765	23.9484	12.6727	0.805159	0.509965	0.670104	0.683892	0.315977	0.31844	0.948944	3.30768	2.66294	3.06975	4.9809	4.17235	0.933836	3.22105	2.45111	0.73824	1.31908	0.58382	AT4G18160.1	45.12	297	KCO6, ATTPK3, ATKCO6, TPK3	Ca2+ activated outward rectifying K+ channel 6
triplet_3082	27.7369	38.2405	23.2286	23.8809	48.2485	24.7072	42.9885	101.19	39.3708	24.3108	53.3044	28.8842	28.1396	43.534	36.3897	29.6048	39.8662	16.9613	20.5802	27.7891	18.6515	0.865814	1.25504	1.06103	1.53073	2.60419	1.66625	0.880775	1.38388	1.23343	1.01401	1.1349	1.54321	1.065	1.04143	0.741327	0.750956	0.733657	0.811088	AT1G34350.1	61.36	132		unknown protein; Has 192 Blast hits to 192 proteins in 79 species: Archae - 0; Bacteria - 0; Metazoa - 104; Fungi - 0; Plants - 60; Viruses - 0; Other Eukaryotes - 28 (source: NCBI BLink).
triplet_1853	8.93178	6.29735	5.0772	10.4593	4.50771	3.0358	8.50562	3.65042	1.34944	17.4931	1.79463	2.66918	14.8842	10.7537	3.21324	35.0276	6.10718	2.84374	28.5684	9.35962	5.90624	1.1538	0.754755	0.664088	0.957091	0.637275	0.386599	1.86201	0.382965	0.603761	1.59933	1.61068	0.693286	3.62751	0.97394	0.632485	2.97715	1.41964	1.13642	AT4G26850.1	54.09	342	VTC2	mannose-1-phosphate guanylyltransferase (GDP)s;GDP-galactose:mannose-1-phosphate guanylyltransferases;GDP-galactose:glucose-1-phosphate guanylyltransferases;GDP-galactose:myoinositol-1-phosphate guanylyltransferases;glucose-1-phosphate guanylyltransferase
triplet_2052	20.7682	34.6719	27.5217	12.4586	26.8489	21.3059	11.7935	26.6397	30.1193	23.0539	18.6843	91.3756	8.43916	32.9458	31.5606	22.6678	9.39754	125.67	14.592	34.1707	35.958	0.61827	0.780696	0.782068	0.587713	0.774833	1.09107	1.105	0.551815	3.23878	0.433622	0.951612	1.14161	1.08727	0.291477	4.44119	0.716273	0.98595	1.29578	AT1G04790.1	35.21	284		RING/U-box superfamily protein
triplet_3351	0.380339	0.922212	0.168118	3.13519	0.995142	2.47621	0.815647	1.72551	0.992732	87.7341	0.296578	2.06635	32.7581	0.116134	1.51514	223.06	0.786804	0.875783	28.8823	0.552294	1.0854	2.99578	1.03794	2.97591	1.31536	1.4179	1.70593	64.2843	0.674524	2.62503	24.4564	0.580651	2.15315	162.323	0.929556	1.60582	21.6485	0.807556	1.78526	AT1G52530.1	59.38	325		CONTAINS InterPro DOMAIN/s: Hus1-like protein (InterPro:IPR007150); Has 129 Blast hits to 128 proteins in 49 species: Archae - 0; Bacteria - 0; Metazoa - 57; Fungi - 10; Plants - 47; Viruses - 0; Other Eukaryotes - 15 (source: NCBI BLink).
triplet_716	8.65875	4.86824	7.40661	10.4744	6.08244	11.3329	15.0949	8.93403	35.867	7.02604	7.79979	9.64172	20.5459	4.41501	11.2402	17.4879	1.91139	3.14452	13.2373	6.71567	14.0159	1.18798	1.20691	1.46705	1.66635	1.69285	4.38548	0.830961	1.49956	1.26588	2.23072	0.922767	1.45602	1.91411	0.496128	0.493008	1.47403	1.31482	1.7862	AT1G17950.1	81	100	ATMYB52, BW52, MYB52	myb domain protein 52
triplet_1908	22.0817	30.5592	18.0017	21.5513	21.7741	7.85539	5.47998	5.18908	0.515512	20.0938	15.3739	14.3761	7.7074	8.23618	6.0735	28.9017	19.1291	4.69316	12.8271	2.9519	6.90939	0.977021	0.721631	0.466032	0.280741	0.19611	0.0797567	0.913878	0.518831	0.809195	0.377243	0.292662	0.372256	1.29547	0.63782	0.299614	0.599049	0.125222	0.416247	AT3G13000.1	56.16	365		Protein of unknown function, DUF547
triplet_3550	71.5233	45.6909	76.7361	71.3395	60.8008	81.3164	99.4251	54.9192	97.5079	48.9161	27.3331	48.0472	165.418	109.892	215.845	96.7816	63.409	99.4485	109.002	90.5271	190.66	0.997466	1.32361	1.05892	1.38473	1.19765	1.26721	0.688277	0.606822	0.630945	2.29468	2.37502	2.7895	1.34828	1.37948	1.29217	1.51678	1.96028	2.46552	AT2G14850.1	36.22	323		unknown protein; BEST Arabidopsis thaliana protein match is: unknown protein (TAIR:AT4G33890.2); Has 140 Blast hits to 132 proteins in 17 species: Archae - 0; Bacteria - 0; Metazoa - 1; Fungi - 2; Plants - 133; Viruses - 0; Other Eukaryotes - 4 (source: NCBI BLink).
triplet_1883	35.8157	21.0419	29.2713	20.3899	15.9908	27.5107	35.8322	13.8284	31.728	28.7794	9.37911	28.2026	84.111	30.6225	41.806	65.3078	21.6254	42.9864	112.837	45.4274	61.952	0.581	0.770843	0.941839	1.00045	0.672737	1.08116	0.808877	0.470881	0.964694	2.31181	1.43465	1.41408	1.80107	1.02647	1.45307	3.09207	2.10633	2.07959	AT5G42660.1	65.85	369		Protein of unknown function (DUF616)
triplet_3259	2.51909	4.29007	2.16318	42.913	21.1528	15.1958	160.323	37.5756	65.1969	3.08739	3.50855	3.05341	1.93825	0.654813	9.64121	1.08783	3.29988	30.7151	14.894	2.69412	71.0394	12.4785	4.18763	5.12009	45.8422	7.29208	20.9273	1.16149	0.852267	1.28143	0.834946	0.312815	3.36408	0.593285	0.812821	10.0263	4.51651	0.698313	22.7743	AT5G63650.1	74.52	314	SNRK2-5, SNRK2.5, SRK2H	SNF1-related protein kinase 2.5
triplet_301	0.861368	1.77245	2.11862	1.69632	2.57301	1.28421	1.76781	4.43389	1.72551	23.5878	34.833	91.473	0.38972	2.5328	2.97895	26.8175	33.4245	84.8695	0.993785	0.490784	3.45914	1.44857	1.28876	0.732444	1.48698	1.95996	0.873949	13.2096	12.9247	29.6519	0.746612	1.27425	1.27587	14.9447	12.4166	27.5345	1.07114	0.537713	1.42985	AT3G01580.1	43.03	574		Tetratricopeptide repeat (TPR)-like superfamily protein
triplet_3815	14.1347	24.369	20.2628	12.974	16.9087	14.381	8.49971	17.874	15.0107	16.8017	29.6084	15.4643	36.9164	39.2613	20.8259	25.954	24.7586	13.2796	47.0748	44.8919	30.2148	0.923305	0.705928	0.723377	0.627676	0.743977	0.752994	1.17622	1.20653	0.774326	2.50526	1.58702	1.02648	1.78094	1.01536	0.671576	3.17646	1.80897	1.46805	AT1G65280.1	54.83	487		DNAJ heat shock N-terminal domain-containing protein
triplet_4083	41.4365	33.7713	57.471	13.8227	13.391	14.2623	21.0147	32.0444	11.3257	23.4281	31.8076	49.1047	41.331	40.0973	31.8297	21.6093	30.0013	23.7269	16.8307	47.144	20.7958	0.349292	0.413877	0.261023	0.518768	0.950336	0.210799	0.57564	0.943526	0.856915	0.997514	1.18193	0.561469	0.53278	0.891576	0.422891	0.420173	1.38459	0.372762	AT4G08170.2	75.48	310		Inositol 1,3,4-trisphosphate 5/6-kinase family protein
triplet_4514	17.2946	18.7223	10.7271	13.4142	27.5238	11.5873	26.1025	23.1617	11.0768	20.8491	20.8999	10.5134	59.0296	69.586	23.531	67.1254	46.054	17.5473	42.0858	42.6567	17.7395	0.78789	1.44627	1.07335	1.48145	1.2251	1.02983	1.19429	1.11042	0.981781	3.28127	3.579	2.09183	3.72379	2.38583	1.58158	2.35511	2.21357	1.59797	AT4G07990.1	49.32	219		Chaperone DnaJ-domain superfamily protein
triplet_1850	21.8142	17.4143	30.0261	59.2765	62.1713	69.6241	10.7033	5.32264	3.0372	95.5009	67.0205	107.62	122.129	55.4442	108.173	121.257	69.0456	99.9108	3.93332	4.4302	2.94862	2.64207	3.43057	2.27628	0.512985	0.343356	0.130123	4.22987	3.6939	3.50092	5.39706	3.06524	3.51875	5.35883	3.80388	3.25245	0.216239	0.294891	0.127268	AT1G19180.1	32.76	232	JAZ1, TIFY10A	jasmonate-zim-domain protein 1
triplet_4383	12.6325	22.019	20.7682	5.71902	17.4273	17.971	14.5406	31.8486	35.3068	6.88252	35.4749	37.3239	12.8891	42.9548	43.24	7.2685	29.9158	35.07	10.8477	48.758	37.419	0.492868	0.800526	0.871502	1.13997	1.42702	1.66788	0.578215	1.58456	1.76055	1.01882	1.9095	2.03232	0.606529	1.34306	1.65701	0.869075	2.1616	1.76491	AT4G30820.3	40.4	151		cyclin-dependent kinase-activating kinase assembly factor-related / CDK-activating kinase assembly factor-related
triplet_2015	21.2298	33.3723	36.5632	14.0702	30.6615	36.5782	19.2481	50.9873	38.2918	11.2151	40.1371	39.1009	38.9241	117.869	87.7926	12.2079	56.3889	30.4345	29.474	104.018	74.8888	0.677928	0.921133	1.0004	0.910854	1.51248	1.04602	0.549494	1.19681	1.06756	1.79597	3.45828	2.36382	0.59415	1.66963	0.836842	1.37086	3.05531	2.0203	AT1G05055.1	74.13	317	ATGTF2H2, GTF2H2	general transcription factor II H2
triplet_450	11.8552	6.60601	11.8514	9.78594	4.95531	20.6987	5.13726	5.42852	44.4847	6.07624	2.25928	10.0919	3.92163	3.41397	0.554465	6.84874	5.56681	5.21913	1.72039	2.46e-17	1.22928	0.839034	0.782975	1.68843	0.477415	0.84519	3.53928	0.550458	0.428514	0.863089	0.382852	0.580327	0.120957	0.610551	0.863372	0.483926	0.211618	0.131475	0.173466	AT2G46700.1	69.06	320	ATCRK3, CRK3	CDPK-related kinase 3
triplet_1256	30.1862	22.8938	17.3911	30.7002	24.3048	24.0013	26.5403	17.9294	13.7092	22.3189	21.3082	15.7444	16.3938	9.52341	5.67871	13.9657	14.9842	26.7888	13.8074	7.67943	5.62744	1.01648	1.05905	1.35942	0.883093	0.79223	0.799801	0.747733	0.933641	0.910461	0.557741	0.440424	0.363149	0.479882	0.668967	1.51099	0.474807	0.36325	0.360361	AT1G31650.1	50.19	540	ATROPGEF14, ROPGEF14	RHO guanyl-nucleotide exchange factor 14
triplet_990	27.6607	46.1845	47.637	26.7812	37.7794	48.5035	19.9772	35.5383	60.2547	29.7491	32.9829	31.1903	22.184	40.0238	45.4605	19.182	26.1088	31.0821	12.8001	20.6419	52.7345	0.969313	0.821866	1.01782	0.731917	0.774371	1.25943	1.07287	0.720213	0.661849	0.808914	0.869434	0.95525	0.70417	0.574527	0.659623	0.481499	0.458665	1.10481	AT4G10955.2	51.7	352		alpha/beta-Hydrolases superfamily protein
triplet_4550	2.90351	4.78829	5.65306	1.93635	5.25402	9.38297	2.37645	5.62116	8.37284	3.46811	8.76623	18.0444	2.00107	29.199	90.2278	4.42144	2.46e-17	14.065	4.5551	37.4145	139.42	0.752232	1.08046	1.56063	0.864977	1.14389	1.4088	1.14464	1.68724	2.86251	0.768812	5.21725	13.7122	1.38886	0.172763	2.26437	1.4231	6.63659	21.1061
triplet_3594	11.2843	17.3479	20.0267	9.93616	17.167	20.8018	6.5898	19.7686	26.7625	10.1215	9.9956	30.312	9.48947	14.1859	30.6535	13.0722	16.0041	29.1412	10.578	13.4185	50.8565	0.890255	0.99014	1.03686	0.617846	1.13193	1.32034	0.905342	0.599285	1.48915	0.853892	0.827665	1.50539	1.14554	0.926763	1.43347	0.942503	0.78584	2.46622	AT5G51170.1	55.88	238		unknown protein; CONTAINS InterPro DOMAIN/s: Uncharacterised protein family UPF0406 (InterPro:IPR019146); Has 30201 Blast hits to 17322 proteins in 780 species: Archae - 12; Bacteria - 1396; Metazoa - 17338; Fungi - 3422; Plants - 5037; Viruses - 0; Other Eukaryotes - 2996 (source: NCBI BLink).
triplet_4491	12.6542	22.6015	17.9178	20.0172	21.4725	16.3729	30.4968	33.4465	25.0536	23.6817	48.4656	21.0778	7.51859	25.9647	10.0645	14.8366	46.0781	21.436	11.4556	26.9676	6.37383	1.53926	0.952164	0.918337	2.30675	1.4595	1.3772	1.80764	2.09586	1.16704	0.623883	1.1425	0.584875	1.15984	1.9947	1.18597	0.912219	1.18499	0.389783	AT3G22590.1	57.59	257	PHP, CDC73	PLANT HOMOLOGOUS TO PARAFIBROMIN
triplet_3265	26.1777	14.6701	20.967	19.0277	22.4381	21.9833	17.5706	14.9352	15.3405	27.7845	30.3136	31.9283	18.1508	31.1967	35.2455	24.2374	41.2813	31.8311	14.2068	15.8483	14.2854	0.736917	1.49572	1.04627	0.683302	1.01692	0.743865	1.05912	1.99831	1.49899	0.70465	2.05466	1.65	0.928605	2.69822	1.49456	0.559531	1.07519	0.695837	AT1G68260.1	57.53	146		Thioesterase superfamily protein
triplet_1196	6.71384	11.345	6.11245	11.9745	16.8742	13.6702	18.0949	26.5259	23.8958	62.1631	16.6072	30.3136	60.1399	38.061	38.0916	62.17	32.3431	26.1122	57.9377	23.6208	28.2311	1.68198	1.44789	2.06261	2.47541	2.22972	3.50031	8.18829	1.42626	4.40265	7.926	3.1641	5.49622	8.18919	2.70094	3.81193	7.64052	1.99439	4.10985	AT2G02450.2	71.65	127	ANAC034, ANAC035, LOV1, NAC035	NAC domain containing protein 35
triplet_954	9.01151	16.5979	11.0861	10.076	28.436	13.3927	44.768	287.923	75.9389	14.631	20.8757	29.4718	2.04639	14.5863	5.11632	30.8722	33.7695	25.8017	6.88295	13.293	11.8206	1.10632	1.6727	1.19085	4.57154	16.418	6.36589	1.56131	1.24309	2.52123	0.304289	0.885691	0.506062	3.18356	1.97577	2.21757	0.787389	0.812197	1.06078	AT3G03530.1	62.21	479	NPC4	non-specific phospholipase C4
triplet_3772	55.3778	41.2786	30.9181	53.1736	32.7702	25.7013	81.2002	42.1433	33.9692	48.6309	34.5025	14.508	121.988	69.835	30.8656	54.5119	44.3719	26.7069	107.83	72.2724	26.2371	0.960903	0.798755	0.836557	1.45802	1.02045	1.09559	0.880328	0.839728	0.48587	2.18149	1.67544	0.998355	0.98464	1.07317	0.868063	1.93037	1.73309	0.853343	AT5G15050.1	66.05	380		Core-2/I-branching beta-1,6-N-acetylglucosaminyltransferase family protein
triplet_2567	10.9243	14.5051	20.0682	31.172	72.0602	65.3938	35.0114	95.9983	93.6286	78.8518	96.419	116.873	29.4576	41.4567	60.2931	165.149	228.747	302.133	17.7242	42.3607	94.0252	2.69803	4.712	3.15138	3.02001	6.25588	4.49154	6.69658	6.28302	5.59482	2.55425	2.73823	2.90927	13.9337	14.8175	14.3882	1.57026	2.79654	4.51036	AT5G18610.2	83.44	320		Protein kinase superfamily protein
triplet_3163	5.32787	10.2003	8.18433	6.45542	12.3663	14.9277	27.2214	27.6701	38.3318	6.8436	26.3493	7.85224	3.90213	26.3992	11.0202	7.97454	54.1487	19.1964	24.7463	98.075	23.4944	1.17819	1.19339	1.73422	4.45986	2.55977	4.28249	1.23953	2.44184	0.963842	0.774689	2.44629	1.30877	1.41826	4.92387	2.199	4.06872	8.84576	2.66698	AT5G52910.1	45.4	467	ATIM	timeless family protein
triplet_109	27.2338	17.4843	31.7875	24.4527	18.3277	34.9806	29.7118	19.7835	35.2582	14.8697	11.8755	23.9317	12.3523	14.8593	18.4159	17.4206	13.0828	12.7824	17.7395	20.2164	15.7294	0.901497	1.04563	1.09739	1.08777	1.12439	1.10585	0.562083	0.696562	0.760401	0.472919	0.857989	0.592174	0.65243	0.76188	0.420353	0.663725	1.14781	0.510236	AT3G17940.1	66.35	208		Galactose mutarotase-like superfamily protein
triplet_1246	2.46e-17	2.46e-17	0.781364	2.46e-17	0.291126	0.291126	1.76781	2.46e-17	3.46156	200.756	22.0973	211.847	14.5623	0.0259567	22.6173	239.031	9.58424	267.721	15.2854	2.46e-17	14.7773	1	1.29113	0.724797	2.76781	1	2.50458	201.756	23.0973	119.485	15.5623	1.02596	13.258	240.031	10.5842	150.852	16.2854	1	8.85686	AT5G55240.1	63.16	228	ATPXG2	ARABIDOPSIS THALIANA PEROXYGENASE 2
triplet_3705	18.3128	12.692	23.3979	21.408	29.9721	32.1633	30.6698	39.3822	39.4998	20.9408	36.1001	31.0204	39.3233	73.7036	101.465	50.0963	74.2163	94.895	27.2793	65.7107	68.1583	1.16027	2.26205	1.35927	1.63984	2.94932	1.65997	1.13608	2.70962	1.31243	2.08791	5.456	4.19977	2.64573	5.49345	3.93047	1.46428	4.87223	2.8346	AT5G15640.1	71.66	307		Mitochondrial substrate carrier family protein
triplet_1090	2.9448	1.17146	2.84703	0.64222	2.46e-17	2.57301	38.2388	2.46581	21.4971	0.869883	1.92743	2.31885	0.474433	1.35706	5.493	3.74609	3.48697	7.17699	2.16332	4.16839	11.4058	0.4163	0.46052	0.928773	9.94697	1.59607	5.84792	0.474013	1.34814	0.862706	0.373766	1.08547	1.6878	1.20313	2.06634	2.12554	0.801897	2.38014	3.22477	AT1G51940.1	61.25	542		protein kinase family protein / peptidoglycan-binding LysM domain-containing protein
triplet_132	5.65075	7.5851	3.72571	7.78162	10.0579	6.03817	4.46832	9.96971	4.65464	89.1422	21.8022	10.9164	16.0149	6.39612	2.17492	160.646	30.1045	29.4892	25.6768	7.62478	4.11614	1.3204	1.28804	1.48934	0.822212	1.27776	1.19657	13.5537	2.65602	2.52162	2.55834	0.861507	0.671841	24.305	3.62308	6.45178	4.01109	1.00462	1.08262	AT1G21880.2	62.59	139	LYM1	lysm domain GPI-anchored protein 1 precursor
triplet_377	14.4395	11.7752	7.46733	10.899	7.56124	8.67536	4.78254	13.2085	1.48977	2.3942	5.67029	6.50903	18.3915	31.5324	15.2346	9.28253	6.70278	18.1211	16.2137	25.3187	17.5604	0.770684	0.670145	1.14267	0.37453	1.1122	0.294044	0.219839	0.522128	0.886824	1.25597	2.54652	1.91732	0.66599	0.602948	2.25823	1.11492	2.06014	2.19201	AT1G31050.1	45.2	177		basic helix-loop-helix (bHLH) DNA-binding superfamily protein
triplet_2079	37.9645	20.3343	33.9555	34.4086	18.6814	30.0125	46.0497	15.5011	42.3641	40.4922	10.125	42.4468	46.802	34.9718	73.0524	27.0936	2.98954	29.6098	44.4678	24.4792	49.2501	0.908741	0.922527	0.887198	1.2075	0.773455	1.24055	1.06487	0.521462	1.24292	1.22681	1.68611	2.11847	0.721005	0.187002	0.875677	1.1669	1.19429	1.43755
triplet_1622	14.9006	14.2683	27.0865	18.1329	17.6561	33.0467	103.937	141.874	128.365	31.0397	149.059	239.824	156.682	530.21	880.53	85.8869	468.375	760.165	462.58	1617.59	2676.65	1.20328	1.22188	1.21221	6.59953	9.35752	4.60595	2.015	9.82812	8.57434	9.91674	34.7916	31.3862	5.46438	30.7418	27.1007	29.1549	106.009	95.3357	AT5G01020.1	74.29	424		Protein kinase superfamily protein
triplet_2634	2.46e-17	0.265284	0.861368	2.46e-17	0.936401	2.15307	5.7822	89.4276	76.2622	1.69756	6.96141	19.0882	0.781003	2.76443	5.22752	14.4839	27.8697	70.0812	0.983868	16.2638	10.8319	1	1.53041	1.69396	6.7822	71.4682	41.5083	2.69756	6.29219	10.7922	1.781	2.97517	3.34567	15.4839	22.8168	38.1876	1.98387	13.6442	6.35656	AT1G69800.2	32.53	83		Cystathionine beta-synthase (CBS) protein
triplet_3820	18.8665	22.1227	36.0733	42.794	40.0509	63.3016	29.3894	31.5689	69.2223	27.089	44.9449	64.6714	43.8503	49.0058	80.9336	21.2407	41.5084	48.4524	39.9343	40.9435	61.0036	2.20442	1.77535	1.73444	1.52969	1.40852	1.89415	1.41389	1.987	1.77139	2.25759	2.16263	2.21004	1.11951	1.83838	1.33391	2.06047	1.81395	1.67246	AT2G02860.1	62.14	597	SUT2, ATSUC3, SUC3, ATSUT2	sucrose transporter 2
triplet_1144	23.879	12.3242	17.976	24.2731	17.5872	25.369	71.4457	36.1085	41.4369	23.6655	21.1155	27.5318	84.3855	58.9893	48.325	30.7779	42.1763	26.9186	88.2167	44.6599	42.9875	1.01584	1.395	1.3896	2.91192	2.78504	2.23635	0.991417	1.6598	1.50357	3.43203	4.50228	2.59933	1.2773	3.24045	1.47126	3.58602	3.42684	2.31806	AT2G19880.1	76.34	465		Nucleotide-diphospho-sugar transferases superfamily protein
triplet_2055	6.14311	4.50736	9.36343	3.48695	6.94612	10.379	4.8127	8.19221	6.81333	9.62498	57.3333	29.3735	5.63304	15.2449	11.5643	10.5861	50.1579	17.5474	3.93604	7.44775	7.81457	0.628151	1.44282	1.098	0.813749	1.66908	0.753932	1.48744	10.5919	2.93083	0.928593	2.94966	1.21237	1.62199	9.28901	1.7897	0.691021	1.5339	0.850546	AT1G18150.3	86.38	257	ATMPK8	Protein kinase superfamily protein
triplet_3947	24.8657	15.6064	12.7402	13.2236	11.9445	8.23192	7.05499	7.47737	4.34862	11.3676	8.76743	7.88978	26.1	39.8432	10.436	15.4276	18.601	6.21318	28.5606	35.4812	12.8058	0.549903	0.779489	0.671891	0.311415	0.510489	0.389268	0.478146	0.588173	0.64699	1.04772	2.45949	0.832303	0.635111	1.18033	0.524969	1.14285	2.19682	1.00477	AT2G24960.1	22.17	230		unknown protein; BEST Arabidopsis thaliana protein match is: unknown protein (TAIR:AT4G02210.2); Has 1453 Blast hits to 509 proteins in 26 species: Archae - 0; Bacteria - 0; Metazoa - 1; Fungi - 39; Plants - 1363; Viruses - 0; Other Eukaryotes - 50 (source: NCBI BLink).
triplet_1163	9.01151	9.21293	17.9153	31.7533	25.4304	51.645	29.9152	45.9306	182.784	14.7059	30.7939	45.7297	1.99677	12.4888	5.32114	18.5811	25.692	34.0118	3.44505	6.60717	9.14581	3.27157	2.58793	2.7832	3.08796	4.59522	9.71616	1.56878	3.1131	2.47047	0.299332	1.32075	0.334181	1.95586	2.61355	1.85098	0.443994	0.744856	0.536381	AT2G23970.1	46.25	240		Class I glutamine amidotransferase-like superfamily protein
triplet_1401	12.6323	10.4013	20.934	14.5846	9.55412	16.3157	19.9126	25.5356	15.1748	26.5561	15.9598	8.84966	42.0955	19.7089	24.4495	65.7065	67.0014	6.43156	44.336	30.7254	18.5496	1.14321	0.925694	0.789447	1.53405	2.32742	0.737433	2.02138	1.48753	0.44906	3.16127	1.81637	1.16028	4.89326	5.96435	0.338815	3.32563	2.78261	0.891293	AT5G40640.1	54.58	590		unknown protein; LOCATED IN: plasma membrane; EXPRESSED IN: 19 plant structures; EXPRESSED DURING: 7 growth stages; BEST Arabidopsis thaliana protein match is: unknown protein (TAIR:AT3G27390.1); Has 104 Blast hits to 102 proteins in 14 species: Archae - 0; Bacteria - 0; Metazoa - 2; Fungi - 0; Plants - 101; Viruses - 0; Other Eukaryotes - 1 (source: NCBI BLink).
triplet_906	18.8289	32.0228	37.1565	19.5968	21.5512	22.7771	12.3362	30.809	32.6938	66.2354	18.1995	10.1843	24.4046	17.6504	11.6683	83.4663	8.61319	15.1191	36.0359	14.4273	13.0863	1.03872	0.682897	0.623147	0.672562	0.963243	0.883042	3.39078	0.5814	0.293117	1.28119	0.564774	0.332008	4.25976	0.291108	0.422446	1.86777	0.467171	0.369173	AT1G76270.1	60.46	521		O-fucosyltransferase family protein
triplet_181	1.65963	0.380339	0.567488	8.15264	1.69632	1.57167	3.17819	3.07839	1.76781	23.4612	7.89756	1.69756	56.2018	103.159	15.5292	59.522	15.7399	4.16128	83.8962	97.6258	31.3046	3.44132	1.95337	1.64063	1.57097	2.95463	1.76576	9.19721	6.44593	1.72094	21.5074	75.459	10.545	22.7558	12.1274	3.2927	31.9203	71.4504	20.6091	AT4G02110.1	51.01	298		transcription coactivators
triplet_2544	30.0264	24.0915	15.0319	30.7638	21.3069	15.3735	25.159	22.8669	16.5526	20.7031	16.6047	5.52802	9.88138	8.49756	3.74754	5.99403	11.3985	2.3296	10.3675	9.85414	2.46359	1.02377	0.889025	1.0213	0.843121	0.951194	1.09486	0.699503	0.701623	0.407189	0.350713	0.378517	0.296131	0.225422	0.494131	0.207686	0.366381	0.432583	0.216043	AT5G65420.1	42.8	271	CYCD4;1	CYCLIN D4;1
triplet_106	14.5973	29.7527	18.5668	42.2716	36.1715	16.3404	25.0609	51.635	33.0582	11.6897	14.4231	16.4261	6.29414	15.7047	6.0602	14.6563	34.5896	11.666	11.2267	12.5502	1.32815	2.7743	1.20872	0.886218	1.67086	1.71155	1.74062	0.813584	0.501521	0.890595	0.467654	0.543194	0.360826	1.00378	1.15728	0.64732	0.783898	0.440619	0.118985	AT1G05790.1	47.99	498		lipase class 3 family protein
triplet_1103	5.60476	3.09058	7.07194	4.81543	1.77731	4.72469	12.7482	1.96928	48.1532	18.3713	1.6837	20.6837	78.8014	53.6502	125.27	18.071	10.3863	34.354	54.0945	21.0916	130.694	0.88049	0.678952	0.709209	2.08156	0.725881	6.08939	2.93292	0.656069	2.68631	12.0824	13.36	15.6431	2.88746	2.78353	4.37987	8.34163	5.4006	16.3151	AT3G42860.1	49.26	203		zinc knuckle (CCHC-type) family protein
triplet_1630	5.10639	6.8898	11.0649	302.226	114.382	226.067	188.825	26.125	103.13	8.76999	14.0013	11.1658	13.0403	0.213849	1.78223	8.36998	27.3886	18.901	4.78449	2.46e-17	1.62704	49.6571	14.6242	18.8204	31.0863	3.43798	8.63078	1.59996	1.90136	1.00836	2.29928	0.15385	0.230604	1.53445	3.59814	1.64949	0.947285	0.126746	0.217742	AT4G37770.1	65.19	474	ACS8	1-amino-cyclopropane-1-carboxylate synthase 8
triplet_2572	16.4642	33.7392	32.3679	40.8684	72.8358	69.5559	20.2277	44.7416	30.954	24.1554	44.1637	34.8916	36.4756	78.2577	57.5066	16.6721	49.7359	38.5706	23.634	59.8708	33.2501	2.39739	2.12543	2.11449	1.2155	1.31671	0.957628	1.4404	1.30008	1.07563	2.14585	2.28151	1.75338	1.01191	1.46048	1.18589	1.41054	1.75222	1.02644	AT5G18480.1	60.48	501	PGSIP6	plant glycogenin-like starch initiation protein 6
triplet_2309	0.0535073	1.03612	1.10481	0.111912	3.09084	1.55332	0.728661	3.23345	1.18189	0.293224	6.40009	0.293224	0.123106	28.7334	8.9478	1.55093	23.49	5.82054	0.733311	43.9728	7.03091	1.05544	2.00913	1.21309	1.64086	2.07918	1.03662	1.22754	3.63441	0.614414	1.06606	14.603	4.72622	2.42137	12.0278	3.24046	1.64528	22.0875	3.81551	AT3G63520.1	29.51	576	CCD1, ATCCD1, ATNCED1, NCED1	carotenoid cleavage dioxygenase 1
triplet_413	23.2536	11.137	18.5596	18.8376	11.8502	18.973	20.2987	12.4012	15.6508	12.7614	9.8334	16.5121	45.1366	26.1296	41.4286	13.8328	7.40726	13.8329	53.1636	31.8241	50.008	0.817926	1.05877	1.02114	0.878165	1.10417	0.851284	0.567397	0.892596	0.89532	1.90226	2.23528	2.1692	0.611572	0.692699	0.758347	2.23322	2.70448	2.60782	AT5G55540.1	51.07	1263	TRN1, LOP1	tornado 1
triplet_3903	0.840185	1.33236	0.153275	0.717323	0.186155	0.291126	0.879236	0.48869	2.46e-17	4.87683	21.5819	1.356	2.12027	9.92529	0.440342	7.26508	60.869	2.61088	0.736835	1.47364	0.24811	0.933234	0.508563	1.11953	1.02122	0.638275	0.867096	3.19361	9.68199	2.04287	1.69563	4.68421	1.24891	4.49144	26.5263	3.13098	0.943837	1.06057	1.08223	AT5G56270.1	42.33	619	WRKY2, ATWRKY2	WRKY DNA-binding protein 2
triplet_2531	16.4692	16.8812	7.6707	12.7424	12.8521	9.65053	12.4085	10.3232	9.76262	21.8099	138.488	16.2302	49.4754	76.9638	53.2716	44.9717	250.505	34.1941	61.0426	101.009	85.7952	0.786661	0.774671	1.22834	0.767551	0.633244	1.24126	1.30572	7.8008	1.98718	2.88939	4.36009	6.2592	2.63158	14.0653	4.05897	3.55153	5.70483	10.0102	AT2G32940.1	60.48	868	AGO6	Argonaute family protein
triplet_4574	0.269434	0.269434	1.6409	0.291126	0.291126	1.84693	2.46e-17	0.273972	2.37621	0.869883	2.46e-17	2.3942	54.09	3.12419	15.9261	2.46e-17	2.46e-17	2.46e-17	1.47858	2.46e-17	1.47481	1.01709	1.01709	1.07802	0.787752	1.00357	1.27843	1.473	0.787752	1.28524	43.3973	3.24884	6.40921	0.787752	0.787752	0.378658	1.9525	0.787752	0.937106	AT2G38240.1	53.71	350		2-oxoglutarate (2OG) and Fe(II)-dependent oxygenase superfamily protein
triplet_363	37.426	17.3947	30.9541	31.1582	16.8572	33.8623	23.6631	16.568	25.7419	42.2766	36.2349	49.2759	76.8303	31.9982	48.7313	48.4102	23.8048	50.5158	88.8714	29.9228	53.7829	0.836888	0.970781	1.09101	0.641834	0.955055	0.836886	1.12623	2.02422	1.57338	2.02546	1.7939	1.55633	1.28586	1.34847	1.61218	2.33882	1.68107	1.71442	AT4G27650.1	72.22	378	PEL1	Eukaryotic release factor 1 (eRF1) family protein
triplet_409	9.48131	13.7043	20.8976	10.2018	21.6115	26.0418	6.79245	9.44512	6.30216	11.0924	13.9607	26.4581	3.78764	23.0033	29.5939	8.76057	17.5755	18.0498	7.27406	30.0442	42.0109	1.06874	1.53774	1.23492	0.743461	0.710343	0.333468	1.15371	1.01744	1.25393	0.456779	1.6324	1.39713	0.931235	1.26326	0.869946	0.789411	2.11122	1.96418	AT4G03110.1	63.05	406	AtRBP-DR1, RBP-DR1	RNA-binding protein-defense related 1
triplet_2452	4.00132	2.73002	6.85043	3.05087	3.99624	5.38985	3.65042	3.71652	9.22992	3.5318	4.58013	2.36009	18.3125	39.1717	23.4382	5.21913	5.20813	7.21139	25.828	61.0128	19.0868	0.809959	1.33947	0.813949	0.929839	1.26448	1.3031	0.906121	1.496	0.428014	3.86147	10.7698	3.11297	1.2435	1.66437	1.04598	5.36418	16.6253	2.55868	AT1G21230.1	37	727	WAK5	wall associated kinase 5
triplet_2558	1.45076	1.5174	0.192184	1.96931	4.66733	0.530276	3.42281	18.9836	32.0229	0.173435	0.819868	4.04701	10.7592	14.2547	51.4729	9.3392	0.997769	3.15558	7.59616	10.3376	49.0255	1.21159	2.25127	1.28359	1.80467	7.93821	27.6995	0.478806	0.722916	4.23341	4.7982	6.05971	44.0141	4.21878	0.793585	3.48569	3.50756	4.5037	41.9612	AT5G04220.2	57.18	390	SYTC, ATSYTC, NTMC2TYPE1.3, NTMC2T1.3, SYT3	Calcium-dependent lipid-binding (CaLB domain) family protein
triplet_148	17.4131	10.5896	7.61762	15.1954	6.72482	7.80754	12.1995	10.1586	5.71306	26.7088	16.6896	14.5861	19.9945	7.93099	3.12497	24.8244	33.1291	9.12222	20.8892	8.70284	4.90441	0.879558	0.666529	1.02204	0.716853	0.962808	0.778993	1.50484	1.52633	1.80863	1.14019	0.770601	0.478667	1.4025	2.9448	1.1746	1.18878	0.8372	0.685156	AT5G40570.1	41.06	246		Surfeit locus protein 2 (SURF2)
triplet_3923	28.7979	33.4654	14.9516	23.4578	20.3242	12.9972	27.0598	11.4032	18.7839	21.5766	15.7693	11.5805	10.9089	28.6277	10.9153	19.3864	19.1295	2.4991	11.5953	39.5775	16.7973	0.820789	0.618713	0.87748	0.941672	0.359874	1.24025	0.75766	0.486554	0.788666	0.399655	0.859636	0.746966	0.684158	0.58405	0.219358	0.42269	1.17734	1.11571	AT3G12780.1	26.84	488	PGK1	phosphoglycerate kinase 1
triplet_1274	4.354	6.89636	2.6378	1.89169	3.91295	1.02979	1.76781	6.67928	0.879236	5.71571	148.231	11.4669	8.3846	24.4526	23.7918	2.1354	291.265	2.22435	7.9648	48.8232	22.0437	0.5401	0.622179	0.557972	0.516962	0.972508	0.516585	1.25434	18.8988	3.42703	1.75282	3.22334	6.81504	0.585619	37.0126	0.886346	1.67441	6.30964	6.3345	AT1G10520.1	60.04	508		DNA polymerase lambda (POLL)
triplet_4413	0.383698	0.0410991	1.27378	5.34236	2.07697	82.9439	702.661	37.7616	2918.28	0.0879962	0.978361	11.9107	5.47233	1.10533	19.4369	0.106495	0.106495	23.5227	2.68835	1.68879	91.1094	4.58363	2.9555	36.9182	508.537	37.2315	1283.89	0.786296	1.90026	5.67806	4.67756	2.02222	8.98807	0.799665	1.06281	10.785	2.66557	2.58264	40.5093	AT1G27990.1	63.16	266		unknown protein; BEST Arabidopsis thaliana protein match is: unknown protein (TAIR:AT5G52420.1); Has 86 Blast hits to 86 proteins in 15 species: Archae - 0; Bacteria - 0; Metazoa - 0; Fungi - 0; Plants - 84; Viruses - 0; Other Eukaryotes - 2 (source: NCBI BLink).
triplet_4647	4.79046	12.0372	9.29997	10.0475	11.5248	24.5798	15.6949	46.6354	117.105	5.99749	8.0433	14.3202	2.44665	15.9325	11.9005	0.924713	5.44568	15.4674	0.777645	7.55286	9.87974	1.90788	0.960698	2.48348	2.88318	3.6538	11.4665	1.20845	0.693653	1.4874	0.595229	1.29878	1.25248	0.332394	0.494406	1.59878	0.306996	0.656034	1.05629	AT1G67340.1	58.78	131		HCP-like superfamily protein with MYND-type zinc finger
triplet_1278	9.1624	15.8389	6.44577	18.0237	28.5575	9.33549	8.8191	17.6093	2.68838	7.95979	4.95161	6.9874	6.54546	34.4712	5.72523	2.14439	9.58991	9.76825	3.70157	13.9488	2.55047	1.87197	1.75531	1.3881	0.966219	1.10514	0.495366	0.881661	0.353444	1.07274	0.742489	2.1065	0.903227	0.309415	0.628895	1.44622	0.462644	0.887752	0.476843	AT1G34320.1	55.89	433		Protein of unknown function (DUF668)
triplet_1482	7.78924	9.44841	19.0821	8.42018	10.7928	16.5533	7.71669	13.4211	13.7909	5.12529	11.4805	15.7273	53.219	12.9507	18.7758	9.3392	4.19246	12.241	28.7622	10.2093	10.8477	1.07179	1.12867	0.87408	0.991746	1.38022	0.736521	0.696907	1.19448	0.832946	6.16879	1.3352	0.984748	1.17635	0.496961	0.659347	3.38621	1.07283	0.589962	AT1G54610.3	70.37	405		Protein kinase superfamily protein
triplet_3558	1.38131	4.52905	1.87065	4.13945	4.31544	2.75148	222.846	307.157	314.315	31.6888	1.79463	1.60684	79.0063	12.4071	35.5097	67.5737	2.1354	2.01548	213.563	69.8574	128.224	2.15825	0.961366	1.30684	94.0011	55.7341	109.841	13.7273	0.505445	0.908102	33.5976	2.42484	12.7183	28.7967	0.567078	1.05045	90.103	12.8155	45.0156	AT1G18330.2	41.22	262	EPR1, RVE7	Homeodomain-like superfamily protein
triplet_2504	0.0331485	1.32158	1.42129	0.203582	0.291126	0.203582	2.46e-17	0.979133	2.46e-17	63.4415	3.72868	2052.11	2.24608	0.959566	77.142	208.957	25.379	4228.51	4.29333	5.9035	68.5754	1.16497	0.55614	0.497083	0.967915	0.852493	0.413003	62.3739	2.03683	847.941	3.14193	0.844064	32.2729	203.221	11.3625	1746.8	5.12349	2.97362	28.7348	AT5G48090.1	42.46	617	ELP1	EDM2-like protein1
triplet_3797	18.6854	11.1089	27.3829	82.3996	58.4269	129.326	184.555	126.986	186.452	168.504	151.735	48.776	516.911	251.752	227.777	240.966	263.158	80.4512	346.059	191.803	206.637	4.23661	4.9077	4.59171	9.426	10.5696	6.60441	8.61064	12.6134	1.75373	26.3093	20.8732	8.0604	12.2916	21.8151	2.86973	17.6302	15.9224	7.31558	AT4G24040.1	54.99	391	ATTRE1, TRE1	trehalase 1
triplet_523	6.91464	3.36073	2.06505	9.08394	8.95602	6.86703	32.9703	8.38198	21.7548	6.11856	2.66918	3.18195	1.57985	0.436098	2.46e-17	9.19407	0.997769	1.91139	2.65632	2.61073	2.11338	1.27409	2.28311	2.56669	4.29208	2.15147	7.42394	0.899416	0.841414	1.3644	0.325959	0.329325	0.326259	1.288	0.458127	0.949868	0.46197	0.828011	1.01577	AT5G65890.1	41.63	490	ACR1	ACT domain repeat 1
triplet_3455	1.77928	6.4275	3.99449	3.38147	13.5661	7.23506	6.83226	35.6338	10.1273	2.3942	6.15063	2.46e-17	11.6908	26.9824	5.77388	8.30853	12.1516	2.3392	13.3003	32.509	1.96903	1.57647	1.9611	1.64883	2.81809	4.93219	2.22792	1.22125	0.962723	0.20022	4.56621	3.7674	1.35627	3.34926	1.77066	0.668576	5.14531	4.51148	0.594461	AT1G25270.1	41.32	334		nodulin MtN21 /EamA-like transporter family protein
triplet_1857	2.6378	0.861368	3.98556	0.936401	2.46e-17	0.936401	0.48869	2.46e-17	2.46e-17	29.1084	2.46e-17	0.819868	9.18633	2.46e-17	0.781003	54.6197	5.15961	3.14452	6.89136	2.46e-17	0.49665	0.5323	0.537239	0.388402	0.409228	0.537239	0.200579	8.27653	0.537239	0.365027	2.80013	0.537239	0.357232	15.2894	3.30918	0.831305	2.16927	0.537239	0.300197	AT3G10910.1	58.23	79		RING/U-box superfamily protein
triplet_2077	3.0077	8.85703	10.0756	4.41058	11.6364	16.3297	34.7826	31.6207	111.897	3.68869	7.62227	11.3208	1.15541	0.868127	3.93554	3.53663	33.9896	34.306	12.6575	10.1585	24.9601	1.35004	1.28197	1.56468	8.92845	3.30938	10.1933	1.16992	0.874732	1.11243	0.537817	0.189522	0.445624	1.13198	3.54971	3.18773	3.40781	1.13203	2.34391	AT1G71692.1	50.24	211	AGL12, XAL1	AGAMOUS-like 12
[truncated: 148 more rows]

## Sheet: UCTs
triplets	Expression Value																					Fold Change (stress/ck)																		Blast to Tair10
[truncated: 1,697 more rows]
