# Supplementary material for: Temporal transcriptome profiling reveals expression partitioning of homeologous genes contributing to heat and drought acclimation in wheat (Triticum aestivum L.)
Source: BMC Plant Biol. 2015 Jun 20;15:152. doi: 10.1186/s12870-015-0511-8 (PMC4474349; doi:10.1186/s12870-015-0511-8)
Supplement: Additional file 8: Table S4. — Statistics of differentially expressed TFs under DS, HS and HD. [file 12870_2015_511_MOESM17_ESM.zip]

Archive with 1 entries (1 files):
- Additional file 17.txt
