# Supplementary material for: Temporal transcriptome profiling reveals expression partitioning of homeologous genes contributing to heat and drought acclimation in wheat (Triticum aestivum L.)
Source: BMC Plant Biol. 2015 Jun 20;15:152. doi: 10.1186/s12870-015-0511-8 (PMC4474349; doi:10.1186/s12870-015-0511-8)
Supplement: Additional file 8: Table S4. — Statistics of differentially expressed TFs under DS, HS and HD. [file 12870_2015_511_MOESM17_ESM.zip › Additional file 17.txt]

>triplet_1-A
CACGCCGGCCTACGTCGCGCCCGAGGTCCTCGCCCGCCGTGGATACGAAGGCGCCAAGGCCGACATATGGTCCTGCGGCG
TCATCCTCTTTGTTCTCATGGCCGGATACCTCCCTTTCCATGACCAGAACCTCATGGCCATGTACCGTAAGGTTTACAAG
GGAGAATTCCGGTGTCCACGGTGGTTCTCCAAGGACCTTACTAGCCTGATCATGCGTTTCCTTGACACAAACCCAAGCAC
CAGGATCACCTTGCCGGAGGTCATGGAGAACCGGTGGTTCAAGAAAGGATTCCGGCCAGTCAAGTTCTATATTGAAGACG
ACCAGCTGTACAACGTCATAGATGCCGAGAATGATATGCTCGACTTGGGTCTCACTGACCCTCTTCCTCAACCATTGCCG
CCTCCACCTCCATCTCCATCCCCACAAGAAGTTGATGGAGACGACTCAGGGTCAGAGTCCGACGCATCAGTCGTGTCCTG
CCCTGCCACATCGTCAT
>triplet_1-B
GCACGTAGAGACTCCAGCAATTGGGTGAAACAAACCCATAAAAATACAAAATGCAAGGAGACGGGGAAAAATATCTGCCC
TCCCAAGCCAAGAGCCCCAGCCCAACCATGCTCCACGGAGCAGAGCCATAGAGAAGGCGCGGAGCAAAGGAAACAAGCGA
GGCGAGGCGAGGCGAGAAATAGTTTTCGCAGAGCCGTTAAGCTCACCTCCTTCGAGGCCGGCTGCTCCTCCACCTAATCC
CCTTCGCCTCGCCTCCCCGCCCACCGCCACCACCCGTCGATGTCGGCNGGCCGCCGCAGGCCGCGCGGCTGCCGTCCCCT
TCCTCCTCCTCCTCGGCGGCGGCGGCGGCCAAGCAAGGCGGCACAGGCTCCCGCGGGCTGCTCATGGGGCGCTACGAGCT
GGGCCGCGTCCTGGGCAAAGGCACCTTCGCCAAGGTGTACCACGCGCGGCACGTGCAGACCGGGGAGAGCGTGGCCATCA
AGGTGCTCGACCGGGAGAAGGCCGTGCGGAGCGGCCTCGTCTCGCACATCAAGCGCGAGATCGCCGTGCTCCGCCGCGTG
CGCCACCCCAACATCGTGCACCTCTTCGAGGTCATGGCCACCAAGACCAAGATCTACTTCGTCATGGAGCTCGTCCGCGG
CGGCGAGCTCTTCTCCCGCGTCTCCAAGGGCCGCCTCAAGGAGGACATTGCTCGCCGCTACTTCCAGCACCTCATCTCCG
CCGTCGGATTCTGCCACACCCGCGGGGTCTTCCACCGGGACCTCAAGCCGGAGAACCTCCTCGTCGACGAGGCGGGCAAC
CTCAAGGTTTCCGACTTCGGCCTCTCCGCCGTCGCCGAGCCGTTCCAGCCAGAGGGTCTCCTCCACACCTTCTGCGGCAC
GCCGGCCTATGTCGCCCCCGAAGTTCTCGCCCGCCGTGGATACGAAGGCGCCAAGGCCGACATATGGTCCTGCGGCGTCA
TCCTCTTTGTTCTCATGGCCGGATACCTCCCTTTCCATGACCAGAACCTCATGGCCATGTACCGTAAGGTTTACAAGGGA
GAGTTCCGATGTCCAAGGTGGTTCTCCAAGGACCTTACTAGCCTGATCATGCGTTTTCTTGACACAAACCCAAGCACCAG
GATCACCTTGCCGGAGGTCATGGAGAGCCGGTGGTTCAAGAAAGGTTTCCGGCCAGTCAAGTTCTATATTGAAGACGACC
AGCTGTACAACGTGATAGATGCCGAGAATGATATGCTCGACCTGGGCCTCCCAGACCCTCTTCCTCAACCATTGCCGCCT
CCACCTCCATCTCCATCTCCACAACAAGTTGATGGAGACGACTCAGGGTCAGAGTCGGACGCATCAGTCGTGTCCTGCCC
TGCCACATCGTCATTTGAAGAGCGCCACAGGCTCCGCGGGCCACTCCCACGCCCCGCAAGCCTTAATGCGTTCGACATCA
TATCATTCTCAAGGGGATTCAACTTGTCGGGGCTGTTTGAGGAAAAAGGGGACGAGGTGAGATTCATCTCGGGTGAACCT
ATGCCAGACATTATAACGAAATTGGAGGAGATCGCAAATGTGAAGAGCTTCGCGGTGCGGAAGAAGGATTGGCGGGTGAG
CCTAGAGGGCACAAGGGAAGGGGTTAAGGGGCCACTAACAATCTGCGCGGAGATATTTGAACTCACGCCCTCCCTTGTAG
TAGTGGAGGTAAAAAAGAAGGCGGGGGATAAGGAAGAGTATGATGATTTCTGTAACAAGGAACTGAAGCCAGGAATGCAG
CATCTTGTGCACCAGATGGTCCCAGTTCCAAATACACCTACCATTTCTGAGTTGGCCGAAAGGCCTTCAAGGTAACAGGC
GCCACCGCCCCTAGAGCTAACGGGGATAGGGGGAGCGACTCTCCAAGCTAGAAAGAAACAGGAGTCGGGTGCAACTGACA
GGAACAAGAGTTCTTGTAGTCTCGGGCACTGACGGTGATGAGCGCGGTTACTTGGTTAACTCTGGAGAGCATACATAATG
TTATCCGAGACGGGAGCTAGATTGTGGCTGTATATGGTGTCGCCCTAGCTGCTGTTCAAATGTTATACTTTCTCTACTTA
ATTAGCTGATGATTGTGTATGTACTCCTGCTTATCAGCAGAACCGAATAATTTTGGGTAATCGTTAATTCAAGGATCGAA
CTGATTGAGGAATAAATTGGGTGCAATATGCACCCTTTGGCCACCAGGCACATGCAGACGTGCTT
>triplet_1-D
CCCGCCGTGGATACGAAGGCGCCAAGGCCGACATATGGTCCTGCGGTGTCATCCTCTTTGTTCTCATGGCCGGATACCTC
CCTTTCCATGACCAGAACCTCATGGCCATGTACCGTAAGGTTTACAAGGGAGAGTTCCGATGTCCAAGGTGGTTCTCCAA
GGACCTTACTAGCTTGATCATGCGTTTTCTTGACACAAACCCAAGCACCAGGATCACCTTGCCGGAGGTCATGGAGAGCC
GGTGGTTCAAGAAAGGTTTCCGGCCAGTCAAGTTCTATATTGAAGATGACCAGCTGTACAACGTCATTGATGCCGAGAAT
GATATGCTCGACTTGGGTCTCCCTGACCCTCTTCCTCAACCATTGCTTCCTCCACCTTCATCTCCATCTCCGCAAGAAGT
TGATGGAGATGACTCAGG
>triplet_2-A
AGAGTATCCAAATCGGCTGACCGGCACAGGGGAGGGGAGACCTTGACCACCACCAACCCCCGCAGCCGCTGCCGCTCCCC
GGCGCACACGGCACACCCCACGTTCCAGCCGGATAAACAAACAGCCCAATCAATCACCGGCGGCTCCGGCTCCGCTCAAC
GATCCCTAGATTACCTCGCCACCAGAAAGCCAGGGACCTCGAAGCGGACAGCGACAGAGATGGGCTCCTGCGAGATGACG
GCCACGGAGGTAGCGGCGCTGCTGGATCTGAAGCCGCACCCGGAGGGCGGCTTCTACGCCGAGACCTTCCGCGACTCCTC
CGTCTCCCTCACCACCGCCCAGCTCCCGCCGCAGTACAAGGTCGGTCGTGCTGTGAGCACCGCTATCTATTTCTTGCTTC
CTTCAGGGAGTGTTTCACATCTGCATCGTATTCCTTGTGCTGAAACCTGGCATTTCTACAAGGGAGAGCCTCTCACGGTC
TTCGAGCTACACGACGATGGCCACATTGACCTCACCGTAATTGGTCCGCACCTAGACGCTGGGCAGCGCCCCCAGTACAC
CGTGCCACCAAATGTGTGGTTTGGATCTTTCCCCACGTTGGATGTCGAGTCGTTTGCATCTGATGGCAGCCATCTTGTCA
ACTCTCGGAAGCGAGATCCCGAGAAGCACTACTCCCTCGTTGGCTGCACTTGTGCCCCTGGCTTTGAGTATGAGGATTTT
GAAATGGCCTCTTTTGATGATGTGAAGTCTATTGCCCCGAAGGCAGAACCCTTCCTCAACTACCTTATTCCTTCCAAGAA
GTAAGCAGGATCAGAGCCGTTCATGTTGCTTGCTAGCAGTCTATATATTATGGCATTATCCGGCCTTCCTGTATTGGCTT
TGGATGCCATTTTCTGTGATTCTACGAGGTCTGTATTTTCAGTCTTGTCACTCTGAAAGAGCACTCCTGTGCTGGTGCTG
TTGCCTGGTTGTAACATTTTTATGTACCATAATTAGTGGAACTAGATGATACCCCGCACGT
>triplet_2-B
CTGCTTTTTGATATGCTCCACAAAAGAAGTGGAGGGCAGGTGAACATATCGTCAAGCTGCCATGGAAATACCTCTAATAC
CTTCTTTATGTATGCTGCAGACAAGGTCGGTCGTGCTGTGAGCACTGCTATCTATTTCTTGCTTCCTTCAGGGAGTGTTT
CACATCTGCATCGTATTCCTTGCGCTGAAACCTGGCATTTCTACAAGGGAGAGCCTCTCACGGTATTTGAGCTACACGAC
GATGGCCACATTGACCTCACCGTAATTGGTCCGCACCTAGATGCTGGGCAGCGCCCCCAGTACACCGTGCCACCAAATGT
GTGGTTTGGATCTTTCCCTACGTTGGATGTTGAGTCGTTTGCATCCGATGGCAGCCATCTTGTGAACTCTCGGAAGCGAG
ACCCCGAGAAGCACTACTCCCTTGCTGGCTGCACCTGTGCCCCTGGCTTTGAGTATGAAGATTTTGAAATGGCCTCTTTT
GATGATGTGAAATCTATTGCCCCGAAGGCAGAACCCTTCCTCAATTACCTTATTCCTTCCAAGAAGTAA
>triplet_2-D
CGGGCACGTAGGGTATCGAAATCGGCTGACCGGCACAGGGGAGAGGAGACCTTGACCACCACCAACCCCCGCAGCCGCTC
CCCGGCGCAGCGCACCTCCCACGTTCCAGCCGGATAAACAATCAGCCCAATCAATCACCGGCGGCTCCGCTCAACGATCC
CTAGATTACCTCGCCACCAGAAAGCCAGGAACCTCGAAGCGGACAGCGAGAGAGATGGGCTCCTGCGAGATGACGGCCAC
GGAGGTAGCGGCGCTGCTGGATCTGAAGCCGCACCCGGAGGGCGGCTTCTACGCCGAGACCTTCCGCGACTCCTCCGTCT
CCCTCACCACCGCCCAGCTCCCGCCGCAGTACAAGGTCGGTCGTGCTGTGAGCACTGCTATCTATTTCTTGCTTCCCGCA
GGGAGTGTTTCACATCTGCATCGCATTCCTTGTGCTGAAACCTGGCATTTCTACAAGGGAGAGCCTCTCACGGTCTTTGA
GCTACACGACGATGGCCACATCGACCTCACCGTAATTGGTCCGCACCTAGATGCTGGCCAGCGCCCCCAGTACACCGTGC
CACCAAATGTGTGGTTTGGATCTTTCCCTACGTTGGATGTTGAGTCGTTTGCATCCGATGGCAGCCATCTTGTCAACTCC
CGGAAGCGAGATCCCGAGAAGCATTACTCCCTTGTTGGCTGCACTTGTGCCCCCGGCTTTGAGTATGAGGATTTTGAAAT
GGCCACTTTTGATGATGTGAAGTCTATTGCCCCGAAGGCAGAACCCTTCCTCAACTACCTTATTCCTTCCAAGAAGTAAG
CAGGATCAGAGACGTTCATATTGCTTGCTAGCAGTCTATATATCATGGCATTATCCGGCCTTCCTGTATTGGCTTTGGAT
GCCATTTTCTGTGATTCCACGAGGTCTGTATTTTTAGTCTTGTCACTCTGAAAGAGCACTCTTGTGCTGGTGCTGGTGCC
TGGTTGTAACATTTTATGTACCATAATTAATGGAAGAAAGTTTGAGCTTAATGGTGAAACAGGAGATTTGCTTGTGTAGT
TTTGTATAGTTCTGTATGCCTTTATCAAACACTCGCTCGTTCGTTAAATTTGACCCAGTTACAAACTCATTGGACCCTTT
CAACTTGTATAGTACATGCCAAGATCACTG
>triplet_3-A
ATGGCCGAACCCGTGCTTGCTTCTTTGATCCATGTCTTAGGCTCCCTGCTTAGTAGCAGAGCAACCGACCATGGCCGGCG
CCTCTGGTCCGTAAGTCGTGATGTCGGATGGCTCCGTGATGAGCTCCACAGCATGCAGCTCTTCCTTCACGAGATGGAGG
TTTGTAGCATTGAGGGCGGCGTCGCCAGAGAAGCATGGATTGACCAGATGAGGGACATCATGTCCGACTCAGAGGACACC
ATCGACATCTTCGACGCCAGCCAAGTACAAGGCTGCTGTGTTCTTGGTAAGCTGAGATCGAGGCATGACGTCGGGGCTCG
GATCAGGCGTATCCGGGCTCAGCTGAGTGACATCTCCCGTCGCCGACTGGAGTATGCAGTTGAAAGACCTAGAGAATCAA
GTGATAAGTGGATCCATGGTCTTTTAGCCTCATCTCCGATGGTTCATGACATAGATGTTGTAGGCCTGGATAAATATCTG
GATGTGTTGCTTCGGCATATCTTGGATGGAGGCTCAGAGTCGGAGCTAAGTGTCATATCCTTGGTTGGCATGGGAGGTGT
TGGGAAGACCACACTTGCCAAGAAGGTGTACACCAACCCGGACGTGAAGAAGCATTTCGAATGCTGCGCGTGGATCTATG
TGTCGAAAACGATGGAGCTGCACTCTGTCCTCTGTGAGATGGCCAACGGGCTGATGAAGATCCCCTCTGCAGAGGCGAGC
TCCCTCTGCGAGAAGCAGCTCCTAGAATTGCTCTTGAGTGGCCTTGGCTGTAAAAAGTTTCTGCTTGTGTTTGATGATGT
CTGGGACAGAGGGTTGTGGGATATCATCAAGCTAGTACTGCCCAGAAAATGCAGCGGGAGCCGAGTGCTTGTGACAACTC
GTAATGCCGCCGTGGCTGGCTCAGTTGAAGGCGTAAAGAGCACTGTGCAGCAGCTTCAGCCATTGCCATTTGAAGATTCC
TGGAATTTGTTTTGCAAAAAGGCATTCTTGCAGGATGGAATATGCCCGGACGCTCTAAAGGAAACTGCCGAGGACATTGT
GAAGAAGTGTGTTGGTTTGCCTCTTGCTATTGTTGCTGCAGGGAGTATGATGTCCGGGAAAGAACAAACAGATACTAAAT
GGAAAAGTGTCCTGGCAAGCATTCAGAAGGATCTAAGCAATGGTCAAATGGGAATCCAGCAGACACTGCTCTCAAGTTAT
AGGGACCTCCCACAGCCTTTGAAGCCATGTTTTATGCTGCTCTCTGTAATCCCATATGAGTCACAGATCTCCCGAAAGAA
ATTAGTTCGGTTATGGATTGCCGAAGGGTTTGTGAAAGAAAAGGCTGATGAGACACTTGAAATGACTGCAGAGAAGTACC
TCATGGAGCTGATCAACAAAAGCATGGTAGAAGTGGCAACAGCAAGCATCAGTGGGAGAGTAAAAGCATGCAGAGTTCAT
GATCTTCTTCACGATCTTGCCATTTGGCTGTCTGAAAATGAGAAATTTTCCATCATCTGCGCTGATAAAGGCCCAAGTGT
TAGTGATCGGCGCGTATCAATGCAAATGCCTCATGTATCATTCAGCAATGAACACAAGAAAAGATTGCGATCTGTTTTCA
TGTTCAACAACAGTGCACCAATTGCAATTAAATGCAATGTTATTTCAAGGAGCTTTGGTCTGGTAAGAATTCTGGATTTT
GAAGATGGTAACATGCTAGAACTTCCAAAAGAGATCGGAGGCTTAGTTCACTTGAGGTACCTTGGACTAAGGGGAACGAA
GTTGAAGAAGCTCCCAAGAACAATGAACAAGCTCTATCACTTGCAAACTCTTGATATCAGGAAGACTCAGATAAAGAGAA
TCACATTTCAAATCAAATGTTTAAGAAATCTACGACATCTAGAGATGAAACAAGATGACCAATGCATCCAGATCCCGATA
GGATTTAATCAGCTTGACAAACTCCAGATATTAACTGGGTTGCAAGCAAGCACAGCCGTGGTTTGTGAGATTGCAAGCCT
TACCCAGCTGAAGAAGCTTTCGATAGAGGATTTAAAAAATGAAGATGCCAAAGAGCTATGCTCTTCTGTGAACAATATGA
AGGAACTATCATACCTATCCATCTTCCCTAGCGATGGCACCAGGCCACTTGATCTTGCAATGTTGAAACCTTCTTCATGT
CTACAGAAGCTGCATCTAGCTGGATCTTTGCAGACATTGCCAAATTGGTTTGCTCAACTACACAACCTTACAAAGCTGCG
CTTGAGCTTCTCAGAGCTGGAAGATGACCCGCTTTCAGTTCTTGTTCGATTGCCGAATCTGCTGTTCCTCCAGCTGAACA
ATGCATACAAGGGGAAAGTAATGAGATGCTGCCGTTCCGGTTTTCTAAAGCTGAAAATCTTCATCATAACTGAACTTGAG
GAACTGGAGCGGTGGGATGTTGTTGATGGAGCAATGCCATGTGTTCAAGAAGTGTGGATCATGTCATGTGCAAAGTTGGC
AGCTATTCCTGCTGGGTTCCAGTCACTTGCTACATTGCAGAGGTTGAGATTGGTGGGCATGTCAAGCTCCTTTCTTGGTA
AATTGGGGGATGGTGGTGATGATTTTATAAGGGTCAGACATATTCCATCTATCCAGATCATTCAACAGTTTGGG
>triplet_3-B
CAGCAGAGCAACCGACCATGGCCGGCGCCTCTGGGCCGTATGTCGTGATGTCGGATGGCTCCGCGATGAGCTCCACAGCA
TGCAGCTCTTCCTTCACGAGATGGAGGTTTGCAGCATTGAGGGCAGCGTCGCCAGAGAAGCATGGATCGACCAGATGAGG
GACATCATGTCCGACTTGGAGGACGCCATCGACATCTTCGACGCCAGGCAAGTACAAGGCTGCTGTGTTCTTGGTAAGCT
GAGATCAAGGCATGATGTCGGGGCTCGGATCAGGCGTATCCGGGCTCAGCTGAGTGACATCTCCCGTCGCCGACTGGAGT
ATGCAGTTGAAAGACCTAGAGAGTCAAGTGATAAGTGGATCCATGGTCTTTTAGCCTCATCTCCGATGGTTCATGACATA
GATGTTGTAGGCCTGGATAAATATCTGGATGTGTTGCTTCGGCATATCTTGGATGGAGGCTCAGAGTCGGAGCTAAGTGT
CATATCCTTGGTTGGCATGGGAGGTGTTGGGAAGACCACACTTGCCAAGAAGGTGTACACCAACCCGGACGTGAAGAAGC
ATTTCGAATGCTGCGCGTGGATCTACGTGTCGAAAACGATGGAGCTGCGCTCTATCCTCTGTGAGATGGTCAAGGGGCTG
ATGAGGATCCCCTCTGCAGAGGCGAGCTCCCTCTGTGAGAAGCAGCTCCAAGAATTGCTCTTGAGTGGCCTTGGCTGTAA
AAAGTTTCTGCTTGTGTTTGATGATGTCTGGGACAGAGGGTTGTGGGATATCATCAAGCTAGTACTGCCCAGAAATTGCA
GCGGGAGCCGAGTGCTTGTGACGACTCGGAATGCCGCTGTGTCTGGCTCAGTTGAAGGTGCAAAGAGCACTGTACAGCAG
CTTCAGCCATTGCCATTTGAAGATTCCTGGAACTTGTTTTGCAAAAAGGCATTCTTGCAGGATGGAATATGCCCGGACGC
TGTAAAGGAAACTGCTGAGGACATTGTGAAGAAATGTGTTGGTTTGCCTCTTGCTATTGTTGCTGCAGGGAGTATGATGT
CCGGGAAAGAACAAACAGATACTGAGTGGAAAAGTGTCCTGGCAATCATTCAGAAGGATCTAAGCAATGGTCAAATGGGA
ATTCAGCAGACACTGCTATCAAGTTATAGGGACCTCCCACACCCATTGAAGCCATGTTTTATGCTGCTCTCTGTAATCCC
ATATAAGTCACAGATCTCCCGAAAGAAATTAGTTCGGTTATGGATTGCTGAAGGGTTTGTGAAAGAAAAGGCTGATGAGG
CACTTGAAATTACTGCAGAGAAGTACCTCATGGAGCTGATCAACAAAAGCATGGAAGAAGTGGCAACGGCAAGCATCAGT
GGGAGAGTAAAAGCATGCAGAGTTCATGCTCTTCTTCATGATCTTGCCATTTGGCTGTCTGAAAATGAGAAATTTTCCAT
CATCTGTGCTGATAAAGGCCCAAGTGTTAGTGATCGGCGCGTATCACTGCAAATGCCTCATGTATCATTCAGCAATGAAC
GCAAGAAAAGATTGCGATCTGTTTTCATGTTCAATGACAGTGCACCAACTGCAATTAAATGCAATGTTATTTCAAGGAGC
TTTGGTCTGGTAAGAATTCAGGATTTTGAAGATGGTAACATGCTAGAACTTCCAAAAGAGATCGGAGGCTTAGTTCACTT
GAGGTACCTTGGACTAAGGGGAACGAAGTTGAAGAAGCTCCCAAGAACAATGAATAAGCTCTATCACTTGCAAACTCTTG
ATATCAGGAAGACTCAGATGAAGAGAATCACGTTTCAAATCAAATGTTTAAGAAATCTACGACATCTAGAGATGAAACAA
GATGACCAATGCATCCAGACCCCGATAGGATTTAATCAGCTTGACAAACTCCAGATATTAACTGGGTTGCAAGCAAGCAC
AGCCGTGGTTTGTGAGATTGCAAGCCTTACCCAGCTGAAGAAGCTTTCGATAGAGGATTTAGAAAATGAAGATGCCAAAG
AGCTATGCTCTTCTGTGAACAATATGAAGGAACCATCATACCTATCCATCTTCCCTAGCGATGGCACCAGGCCACTTGAC
CTTGCAATGTTGGAACCTTCTTCATGTCTACAGAAGCTGCATCTAGCTGGATCTTTGCAGACATTGCCAAATTGGTTTGC
TCAACTACACAACCTTACAAAGCTGCGCTTGAGCTTCTCACAGCTGGAAGATGACCCGCTTTCAGTTCTTGTTCGATTGC
CAAATCTGCTGTTCCTCCAGCTGAACAATGCATACAAGGGGAAAGTAATGAGATGCTGCCGTTCCGGTTTTCTAAAGATG
AAAATCTTCATCATAACTGAACTTGAGGAACTGGAGCGGTGGGATGTTGTTGATGGAGCAATGCCATGTGTTCAAGAAGT
GTGGATCATGTCATGTGCAAAGCTGGCAGCTATTCCTGCTGGGTTCCAGTCACTTGCTACATTGCAGAGGTTGAGATTGG
TGGGCATGCCAAGCTCCTTTCTTGGTAAATTGGGGGATAGTGGGGACGATTTTATAAGGGTCAAACATATTCCATCTATC
CAGATCATTCAACAGTTTGGGCATCCCTAAAATTGTCCTGCAAATAAGACTTGAAGATGATGATGATATCTTAAGAGTTG
ACAAGACTTGAAGATGATGATATCTTAAGAGTTTTTTTCCCTTTTGTGTGTGTGTGTGTGTCGCCATGACAGTGACAGCT
TGGTTATTTTCCGTGTGCCATGCTTCGCTTCCTATGATCAGCAGAGCCTCCACTGCCTCGCTGCTCCCTCTACCGGTTAA
AAACTAT
>triplet_3-D
CATGCAGCTCTTCCTTCACGAGATGGAGGTTTGCAGCATTGAGGGCGGCGTCGCCAGAGAAGCATGGATTGACCAGATGA
GGGACATCATGTCCGACTCGGAGGACGCCATCGACATCTTCGACGCCAGCCAAGTACAAGGCTGCTGTGTTCTTGGTAAG
CTGAGATCGAGGCATGACGTCGGGGCTCGGATCAGGCGCATCCGGGCTCAGCTGAGTGACATCTCCCGTCGCCGACTGGA
GTATGCAGTTGAAAGACCTAGAGAATCAAGTGATAAGTGGATCCATGGTCTTTTAGCCTCATCTCCGATGGTTCATGACA
TAGATGTTGTAGGCCTGGATAAATATCTGGATGTGTTGCTTCGGCATATCTTGGATGGAGGTTTGGAGTCGGAGCTAAGT
GTCATATCCTTGGTTGGCATGGGAGGTGTTGGGAAGACCACACTTGCCAAGAAGGCGTACACCAACCCAGACGTGAAGAA
GCATTTCGAATGCTGTGCGTGGATCTATGTGTCGAAAACGATGGAGCTGCGCTCTATCCTCTGTGAGATGGTCAAGGGGC
TGATGAGGATCCCCTCTGCAGAGGCGAGCTCCCTCTGCGAGAAGCGGCTCCAAGAATTGCTCTTGAGTGGCCTTGGCTGT
AAAAAGTTTCTGCTTGTGTTTGATGATGTCTGGGACAGAGGGTTGTGGGATATCATCAAGCTAGTACTGCCCAGAAATTG
CAGCGGAAGCCGAGTGCTTGTGACAACTCGTAATGCCGCTGTGGCTGGCTCAGTTGAAGGCGCAAAGAGCACTGTACAGC
AGCTTCAGCCATTGCCATTTGAAGATTCCTGGAATTTGTTTTGCAAAAAGGCATTCTTGCAGGATGGAATATGTCCGGAC
GCTGTAAAGGAAACTGCTGAGGACATTGTGAAGAAATGTGTTGGTTTGCCTCTTGCTATTGTTGCTGCAGGGAGTATGAT
GTCCGGGAAAGAACAAACAGATACTGAGTGGAAAAGTGTCCTGGCAAGCATTCAGAAGGATCTAAGCAATGGTCAAATGG
GAATTCAGCAGACACTGCTATCAAGTTATAGGGACCTCCCACACCCTTTGAAGCCATGTTTTATGCTGCTCTCTGTAATC
CCATATAAGTCACAGATCTCCCGAAAGAAATTAGTTCGGTTATGGATTGCCGAAGGGTTTGTGAAAGAAAAGGCTGATGA
GACACTTGAAATTACTGCAGAGAAGTACCTCGCGGAGCTGATCAACAAAAGCATGGTAGAAGTGGCAACGGCAAGCATCA
GTGGGAGAGTAAAAGCATGCAGAGTTCATGATCTTCTTCACGATCTTGCCATTTGGCTGTCTGAAAATGAGAAATTTTCC
ATCATCTGCGCTGATAAAGGCCCAAGTGTTAGTGATCGGCGCGTATCCCTGCAAATGCCTCATGTATCATTCAGCAATGA
ACGCAAGAAAAGATTGCGGTCTGTTTTCATGTTCAACAACAGTGCACCAACTGCAATTAAATGCAATGTTATTTCAAGGA
GCTTTGGTCTGGTAAGAATTCTGGATTTTGAAGATGGTAACATGCTAGAACTTCCAAAAGAGATCGGAGGCTTAGTTCAC
TTGAGGTACCTTGGACTAAGGGGAACGAAGTTGAAGAAGCTCCCAAGAACAATGAACAAGCTCTATCACTTGCAAACTCT
TGATATCAGGAAGACTCAGATAAAGCGAATCACGTTTCAAATCAAATGTTTAAGAAATCTACGGCATCTAGAGATGAAAC
AAGATGACCAATGCATCCAGATCCCGATAGGATTTAATCAGCTTGACAAACTCCAGATATTAACTGGGTTGCAAGCAAGC
ACAGCCGTGGTTCGTGAGATTGCAAGCCTTACCCAGCTGAAGAAGCTTTCGATAGAGGATTTAAAAAATGAAGATGCCAA
AGAGCTATGCTCTTCTGTGAACAATATGAAGGAACTATCATACCTATCCATCTTCCCTAGCGATGGCACCAGGCCACTTG
ACCTTGCAATGTTGGAACCTTCTTCATGTCTACAGAAGCTGAATCTAGCTGGATCTTTGCAGACATTGCCAAATTGGTTT
GCTCAACTAGACAACCTTACAAAGCTGCGCTTGAGCTTCTCACAGCTGGAAGATGACCCGCTTTCAGTTCTTGTTCGATT
GCCGAATCTGATGTTCCTCCAGCTGAACAATGCATACAAGGGGAAAGTAATGAGATGCTGCCGTTCCGGTTTTTTAAAGC
TGAAAATCTTCATCATAACTGAACTTGAGGAACTGGAGCGGTGGGATGTTGTTGATGGAGCAATGCCATGTGTTCAAGAA
GTGTGGATCATGTCATGTGCAAAGCTGGCAGCTATTCCTGCTGGGTTCCAGTCACTTGCTACATTGCAGAGGTTGAGATT
GGTGGGCATGCCAAGCTCCTTTCTTGGTAAATTGGGGGATGGTGGTGATGATTTTATAAGGGTCAGACATATTCCATCTA
TCCAGACCATTCAACAGTTTGGGCAGCCCTAAGACTGTCCTGCAAATAGTTTTCCTACCACGAGCTGACAAGACTTGAAG
ATGATGATATCTTAGAGTTTTTTTTCCCTTTTGTGTGTGTGTGTGTGTGTGTGTCGCCATGACAGTGACAGCTTGGTTCT
TTTCCGTGTGCCATGCTTCGCTTCCTATGATCAGCAGAGCCTCCACTGCCTCGCTGCTCCCTCTACCGGTTCCAAACTAG
GTGTACATTTTAGATGAAAG
>triplet_4-A
CGAAATCATAGAGACAGCCATGTGGCAGAGCCAGGACAAAAAAGAGGTGGCAAGAGGATTGGAGCAACCAAATCACAGCC
ATCCATATCCAAAAGGCCAACCTCCGCCTCACAACTCATATCCCTTGTGCGCCCAGGTGCTCACCCTTATATCTCAGCGG
TTGCTGCACTTCTCACCCCCCCTAAGGAAAGGCTGCAATTGTAAGGCGTGTCAAAGAAGAGGGTAGCACCTGATCTGCTT
GCTTCCAGAAACAATGGCGTCTGCTACTCTCCTCAAATCGTCTTTCCTTCCCAAGAAGGCCGAATGGGGCACCACGCGCC
AGGCCGCCGCCCCCAAGCCGGTGACCGTCTCCATGGTTGTCCGTGCCAGCGCATACGCCGATGAGCTTGTCAAAACCGCG
AAAACCATCGCATCGCCAGGCAGGGGTATCCTTGCCATGGATGAGTCGAATGCCACCTGTGGCAAGAGACTTGCCTCGAT
TGGCCTTGAGAACACCGAGGCTAACCGCCAGGCTTACCGGACCCTTCTTGTCACTCCACCAGGCTTGGGAAACTACATCT
CTGGTGCTATCCTCTTTGAGGAGACGCTCTACCAGTCGACTGTTGATGGAAAGAAGATTGTTGACATCCTTGTCGAGCAG
GGAATCGTTCCCGGTATCAAGGTTGACAAGGGTCTTGTGCCACTTGTTGGTTCCAATGATGAGTCGTGGTGCCAAGGTCT
CGATGGCCTTGCCTCCCGTGAAGCAGCATACTACCAGCAAGGCGCTCGCTTCGCCAAGTGGCGCACTGTTGTCAGCATTC
CTAACGGCCCATCTGAGCTTGCTGTCAAGGAAGCTGCCTGGGGTCTTGCCCGTTACGCGGCCATCTCACAGGACAATGGG
CTGGTGCCGATTGTGGAGCCTGAGATCATGCTCGACGGTGAGCACGGCATCGAGAGGACCTTCGAGGTCGCACAGAAGGT
GTGGGCGGAGACCTTCTACTACATGGCTCAGAACAACGTCATGTTTGAGGGCATCCTCCTGAAGCCAAGCATGGTGACCC
CTGGTGCTGAGTGCAAGGACAGGGCCACCCCTGAGGAAGTAGCCAGCTACACCCTCAAGCTCCTCCAGAGAAGGATCCCC
CCTTCCGTCCCCGGCATCATGTTCTTGTCTGGCGGTCAGTCGGAGGTTGAGGCAACGCTGAACCTCAACGCGATGAACCA
GGCGCCGAACCCGTGGCACGTGTCCTTCTCCTACGCGCGGGCGCTGCAGAACACCTGCCTCAAGACGTGGGGCGGGCGGC
CGGAGAACGTGGCCGCGGCGCAGGAGGCGCTGCTGCTGCGCGCCAAGGCCAACTCCCTGGCGCAGCTCGGCAAGTACACC
AGCGACGGCGAGGCCGCGGAAGCCAGCGAGAACATGTTCGTCAAGAACTACAGCTACTGATCCGTCGGCGAGCTGTCTAT
CTAATAATCTACCGCATCACTGTCAGCCAGTAGCGCCTTGAGCAGCTTGAGGGCGCCTTAGCCAGCCAGTGGGTCGTCGT
TGTTACAGGTCGAGACCAGCTCTGATGGAAGAGATGGACAGAGAGTATATACTGTGTTTTGCCACCCTAAGTAAACTACT
TTGGAATGGTCCTACTGTTGTATTCGCATGGTTTTTTCTAGAGCATTGTTGCCTTTGTTTGCTACCGTAAGTATGAACAA
TCTGAAGCGCCCCCCCTTTGGAACGCGGTAATTTTTCTGAGATATTATTTCTATCGGGTTTGCTATTTCACATCTAGATG
TAAAATAACTATCTCGCATTTAAATCTAGAATCGTTG
>triplet_4-B
CCCCTAAGGAAAGGCTGCAATTGCAAGGTGTGTCGAAGAAGAGGGTAGCACCTGATCTGCTTGCCTCCAGAAACAATGGC
GTCTGCTGCTCTCCTCAAATCGTCTTTCCTTCCCAAGAAGGCCGAATGGGGTGCCACGCGCCAGGCCGCCGCCGCCAAGC
CGGTGACCGTCTCCATGGTTGTCCGTGCCAGCGCGTACGCCGATGAGCTTGTCAAAACCGCGAAAACTATCGCATCGCCA
GGAAGGGGTATCCTTGCCATGGATGAGTCGAATGCCACTTGTGGCAAGAGACTTGCATCGATTGGCCTTGAGAACACTGA
GGCTAACCGCCAGGCTTACCGGACCCTCCTTGTCACTCCACCAGGCTTGGGAAACTACATCTCTGGTGCTATCCTCTTTG
AGGAGACCCTCTACCAGTCGACTGTTGATGGCAAGAAGATTGTTGACATCCTTGTCGAGCAGGGAATCGTTCCCGGTATC
AAGGTTGACAAGGGTCTTGTGCCACTTGTTGGTTCCAACGATGAGTCATGGTGCCAAGGTCTAGATGGCCTTGCCTCCCG
TGAAGCAGCATACTACCAGCAAGGCGCCCGCTTCGCCAAGTGGCGCACTGTTGTCAGCATTCCTAACGGCCCATCTGAGC
TTGCTGTCAAGGAAGCTGCCTGGGGTCTTGCCCGTTACGCGGCCATCTCACAGGACAATGGGCTGGTGCCGATTGTGGAG
CCTGAGATCATGCTCGACGGTGAGCACGGCATCGAGAGGACCTTCGAGGTCGCACAGAAGGTGTGGGCGGAGACCTTCTA
CTATATGGCCCAGAACAACGTCATGTTTGAGGGCATCCTCTTGAAGCCAAGCATGGTGACCCCTGGTGCCGAGTGCAAGG
ACAGGGCCACCCCTGAGGAAGTAGCCAGCTACACCCTCAAGCTTCTCCAGAGAAGGATCCCCCCTTCCGTCCCCGGCATC
ATGTTCTTGTCTGGTGGTCAGTCGGAGGTGGAGGCGACGCTGAACCTGAACGCGATGAACCAGGCGCCGAACCCATGGCA
CGTGTCCTTCTCCTACGCGCGGGCGCTGCAGAACACCTGCCTCAAGACGTGGGGCGGCCGGCCGGAGAACGTGGCCGCGG
CACAGGAGGCGCTGCTGCTGCGCGCCAAGGCCAACTCCCTGGCGCAGCTCGGCAAGTACACCAGCGACGGCGAGGCCGCG
GCCGCCAAAGAGAACATGTTCGTCAAGAACTACAGCTACTGATCCGTCGGCGAGCTATTCTATCTATGGAGGGAGAGTGC
TAGTAGCGCCTTGAGCAGCTTGAGGGCACCTTAGCCAGCCAGCGTGTCGTCGTTGTTACAGGTCGAGACCAGCTCTGATG
GAAGAGATGGACGGAGAGTATATACTGTGTTTTGCCACCCTAAGTAAACTACTTTGGAATGGTTTTACTGCTGTATCCGC
ATGATTTTTCTAGTGCATTGTTGCCTTTCGTTTGCCACCCTAAGTATGAACAATCTCAAGCGCCCCGTTGGGAACGAGGT
ATTTTTTCTGGGATTATATATTGTTCTGTTTCCTGGAAC
>triplet_4-D
CTCCTTGCCGCCGCTGAGCTCACCCGCGCGGCCGCGCCGGGCTTCGCGCCCCTACTACTCTCCCTCCTCCGCCGCGTGCC
CTTCCCCGGAGACGCCCGCCTCCCCGACCTCATCCGCGAGCATTCCTCCTTCCTCGCCGCCGAGGAGCCGCAGCTCCTCG
CCTCCGCCGTCTTCGCCTTCCTCCGCCTCCTCGCCAGGAACCGCCTCGCCCCGTTCCCCAGGAGCGCCGAGTGCAGCAAC
TGCGAGGAGTGCAAGAGCGCGAAGAACCTCGAAGAGTGCGGAGAGAAGCTGGTATCCTTCTGCGTCTCGGTGCTGCGGGA
CCACTTCCAGGTGTGCACGCTGATCGGGAGGGACCTTGTGCGGTCGCTCCATGAACTGGTGCTCGTGCCGGAGTTCCAGG
GATTTTGGAAAGACTTGATGCTGGCCCGCAACACTGACATCTGCCGGGTTGTCACTCCAGGTTGGTGCACAGCCTTGTCT
ATCTCGCCGGAGATGGAGACGCAACTGCTGTTCATGATGAGCAATGTGAAGTGGGGAGGCCAGAAGAGGTACCAGCTGTG
GTTTGCGAGGAAGCATTTGATGGTGCCTGGAGGGGAGGAGAGGATACCGGACATTGTCCGGTTCATATGCTGCGGGTACC
ACCCGACCAATGAGGTTATACAGTCCGGTGTCATTGCCCGCTGGGCGGTCATCGGTTGGTTGCTGACTAGTTGCAGCAAG
GGGTACATTGTAGCGAATGCGAAGTTGGCGCTGTTCTACGACTGGCTGTTTTTTGATGAGACTAAGGGTAACGTCATGAA
CATTGAGCCCGCAATGCTTCTGATGTTGAACTCAATATCTCAGTATGTAGATATCACAAACGTGCTACTTGAGTTCTTAT
TTCTTCTGATTGAGAACTATGAGGTGCGGAGGAAGGAGGCCATCGAGCAGTGTGTGAGGTGTGCATTTATAGTGCTGGTG
AAGAAAGGAGTGCTCCCATCATTGGAGTTGTTGACAGGCTGCGAGAAGCTGTCGCCATTACTTAGGCAGAAGCTTGTGGC
ATTTTTATCTAGTACCACTCCTGTAGCAGCTGTAGAAGCTTGCTTGAAACCGATTAATGAGGTTTCTAAAGCAGCAGAGT
TGAAGAAGAGAGTTTGCTCCAACTAGATGTCACAACGGTATGTGTCAAGAATGAACTGCAGTCAGCACCAATCCACCAAT
ACTTCAACCATGTGAATGATCTGAGAAGGCATACAAAGAGGAATTACAAGACCGCACCAATTTACCAGCAATTCAGGTGA
AGACATCCCTTGAGCAAGAAAAGAAAAAGGAACCTGGAGTTTGGGCTCATCATCGGCTTGCCCTTGGACCTACAAACCTG
GTCCTCACCAATATGCACAGAATATGTTAAATCAAAAGCTACTGTGCGATTCAAACTACATTAGAAGTCAATTCAATTCC
GTTCAGTTAATACTGATAATGCCAATTTTTAATTTCTGCTGATTGAAAACTATGACAAGTGAAGAGTTTCTCAGCCGATG
CTATATCTGATTAATCTGAAGCATGAAATGAATTTAATTGAAGGGTAGACCGCTTCTTGTGATTCATTATCATTTGAAGC
TAATTGAAGTGCTGGCAGCAAAGCAACAACTCTCTGCACACACTCATCATCTGCTTGAACTGATGAAAGAAGCCTCATGG
CCCTTTTGACAACACCAAGATAAATACACAGTATGTGGATTGAATGATGTGATCAGACTTCAAGACCTGGTGGCATGTGC
AGCACAGGCATCATGCACATTAAGCTTGTGATAGCGAGTGTTTTTGTTCAGGCATGCTAATACACCTCATGGGAGAAGTC
ACATACACCATAGGGAGTCTCTATTGATGTATTTCTGCGGAGTTATAGGACATCGTCTGATCTAACCAGGCACTGGAGCA
CAAGGAGAAGCAGCACTCTGTCTTAGAGCCAGAACAAAGAACGGTGTACCACACAAGCCACAGCTCGAGTTGTTATCACC
AAAAGACTGACTGAGAAAACCGATTTATTCCTTGAAATCAACGGTTACTGGACAAATACATGGATGCAATATATCAGGGC
ATCTCGACCGTCAGAAGACACTCATGGGTGATAACCCTTGGTGAAATGCACCCACAGAAACGCAGAGCGGTTCATCGCCA
AGACCATCATCCTTAAGGACAAGAACATTCAGACAATATTTATGGACCGCATAGCGCAAACAAGAAAAAAATTCAGTATT
ATACAGGCTTTACATGGTACACAGAAAAGGGAACGAAATCATAGAGACAGCCATGTGGCAGAGCCAGGACAAAAAGGAGG
TGGCAAGAGGATTGGAGCAACCAAATCACAGCCATCCATATCCAAAAGGCCAACCTCCACCTCACAACTCATATCCCTTG
TGCACCCAGGTGCTCACCCTTATATCTCAGCGGTTGCTGCACTTCTCACCCCCCCTAAGGAAAGGCTGCAATTGTAAGGT
GTGTCAAAGAAGAGGGTAGCACCTGATCTGCTTGCCTCCAGAAACAATGGCGTCTGCTACTCTCCTCAAGTCGTCTTTCC
TTCCCAAGAAGGCCGAATGGGGCGCCACGCGCCAGGCTGCCGCCCCCAAGCCGATGACCGTCTCCATGGTTGTCCGTGCC
AGCGCGTACGCCGATGAGCTTGTCAAAACCGCGAAAACCATCGCATCGCCAGGCAGGGGTATCCTTGCCATGGATGAGTC
GAATGCCACCTGTGGCAAGAGACTCGCCTCGATTGGCCTTGAGAACACTGAGGCTAACCGCCAGGCTTACCGGACCCTCC
TTGTCACTCCACCAGGATTGGGAAACTACATCTCTGGTGCTATCCTCTTTGAGGAGACCCTCTACCAGTCGACTGTTGAT
GGCAAGAAGATTGTTGACATCCTTGTCGAGCAGGGAATCGTTCCCGGTATCAAGGTTGACAAGGGTCTTGTGCCACTTGT
TGGTTCCAACGATGAGTCATGGTGCCAAGGTCTCGATGGCCTTGCCTCCCGTGAAGCAGCATACTACCAGCAAGGCGCCC
GCTTCGCCAAGTGGCGCACTGTTGTCAGCATTCCTAATGGCCCATCTGAGCTTGCTGTCAAGGAAGCTGCCTGGGGTCTT
GCCCGTTACGCGGCCATCTCACAGGACAATGGGCTGGTGCCGATTGTGGAGCCTGAGATCATGCTCGACGGTGAGCACGG
CATCGAGAGGACCTTCGAGGTCGCGCAGAAGGTGTGGGCGGAGACCTTCTACTACATGGCCCAGAACAACGTCATGTTTG
AGGGCATCCTCCTGAAGCCAAGCATGGTGACCCCTGGTGCCGAGTGCAAGGACAGGGCCACCCCCGAGGAAGTGGCCAGC
TACACCCTCAAGCTCCTCCAGAGAAGGATCCCCCCTTCCGTCCCCGGCATCATGTTCTTGTCTGGCGGTCAGTCGGAGGT
GGAGGCGACGCTGAACCTGAACGCGATGAACCAGGCGCCGAACCCGTGGCACGTGTCCTTCTCCTACGCGCGGGCGCTCC
AGAACACCTGCCTCAAGACGTGGGGTGGGCGGCCGGAGAACGTGGCCGCGGCGCAGGAGGCGCTGCTGCTGCGCGCCAAG
GCCAACTCCCTGGCGCAGCTCGGCAAGTACACCAGCGACGGCGAGGCCGCGGAAGCCAGCGAGAACATGTTCGTCAAGAA
CTACAGCTACTGATCCGTCGGCGAGCTATCTATCTAATTATCTACCTATGGAGGGAGAGTGCTAGTAGCGCCTTGAGCAG
CTTGAGGGCACCTTAGCCAGCCAGTGTGTCGTCGTTGTTACAGGTCGAGACCAGCTCTGATGGAAGAGATGGACGGAGAG
TATATACTGTGTTTTGCCACCCTAAGTAAAAAACTTTTGGAATGGTTTTACTGCTGTATTCGAATGGTTTTTCTAGAGCA
TTGTTGCCTTTGTTTGCCACCCTAAGTATGAACAATCTCAAGCGCCAGGTGTGGAATGCGGTATTTTTTCTGGGATTATA
TGTTGATCTGTTTTCTGGAACCACG
>triplet_6-A
AAAAAGCCCAGCGAGGAGCGTGTAGTCTACTCGTGCTTCGTTTCGTTCACCTCACTCGTGCCGTGCGTTGCGTTGTCCCC
CCGGGTCCCGTTTCCGTCGTCGGTCCGCGCTGCGCAACCGCCGGAGATCTCGTCCGCCGTCCCGCTCCCCCGCGCTCCCA
GCGAACCCGTCCGGCTTCCCCCAATGGAGACCTGCCCGTCGGTGAAGAACATTCTGTTGCTGGACTCCGAGGGGAAGCGC
GTCGCCGTCAAGTACTACACGGATGATTGGCCCGTGCTCTCGGCGAAGCTGGCCTTCGAGAAGTCGGTCTTCGTCAAGAC
CCAGAAAGCAAGTTCTGGAGCAGAGGCTGAGATTGTAATGTTTGATGGTCAAATTGTTGTATATAAGTTTATCCAAGACC
TGCATTTTTTTGTTACTGGAGGAGACGAGGACAATGAACTTATTTTAGCATCAGTTCTTCAGGGATTCGCTGATGCTATT
GACATTATTCTCAGAAATAATGTCGACAAAAGAACAGCTCTTGAAAATCTGGATCTAATCCTATTATGCCTTGATGAAAT
TGTTGATGGAGGGGTTGTCCTAGAAACAGAAGGAAGTGTGATAGCTGAAAAGGTACTAGCTCATGGAGCAGAGGGTGCCA
CATCAATCGCCGAGCAGACTATAGTTCAGGCCCTAACAACGGCAAGAGAGCACTTTGCCAAATCTCTGCTTATGTGACGT
GTCCTGTTCTTGTGGACGAAGATGGCATTGGAGATTGGACCAATGTGTTCATTTCATTGTCAAAATAGAAATGTCCGAAT
CTGTGGGTGTAAAATTACGCGTTTTCGTTGACGTTATATGATTGTTCAGTTTTACGAGTGCTCGAAATTTGCGTGGACAA
AGATTGT
>triplet_6-B
AAGCACGCCAACGCTTCAATTTTTTTGTTTTTTGCGCAAAACATTGTCAAAATGTTTCGCAAATTTGACTACGGCCCGGC
CCTAAGCACGCCAACGCTTCGGCGTAAAAGCCCAACGAGGAGCGTGTAGTCTACTCGTGCTTCGTTTCCTTCGTCGGTCT
GCGCTGCAACCGCCGGAGATCTCGTCCGCCGTCCCGTCCCCCCGCGCTCCCAGCGAACCCGTCCGGCTTCCCCCAATGGA
GACCTGCCCGTCGGTGAAGAACATTCTGTTGCTGGACTCCGAGGGGAAGCGCGTCGCCGTCAAGTACTACACGGATGATT
GGCCCGTGCTGTCGGCGAAGCTGGCCTTCGAGAAGTCGGTGTTCGTCAAGACCCAGAAAGCAAGCTCTGGGGCAGAGGCT
GAGATTGTAATGTTTGATGGTCAAATTGTTGTGTATAAGTTCATCCAAGACCTGCATTTTTTTGTTACTGGAGGAGACGA
GGACAATGAACTTATTTTAGCATCAGTTCTTCAGGGATTCGCTGATGCCATTGACATTATTCTTAGAAATAATGTCGACA
AAAGAACAGCTCTTGAAAATCTGGATCTAATTCTATTATGCCTTGATGAAATTGTTGATGGAGGGATTGTCCTAGAAACA
GAAGGAAGTGTGATAGCTGAAAAGGTACTAGCTCATGGAGCAGAGGGTACCACATCAATCGCCGAGCAGACTATAGTTCA
GGCCCTAACAACAGCAAGAGAGCACTTTGCCAAATCTCTGCTAATGTGACGTGTCCTGTTCTTGTGGACGAAGATGGCAC
TGGACCAATGTGTTCATTTCAGTGTCAAAGGAGAAATGAGGGGAAATGTCGGAATCTGTGGGTGTAAAATTACGCGTTTT
CGTTGACATTATATGTGTTCAGTTTTACGAGTGCTCGAAATTTGTGTGGACAAAGATTGTGAAATGTGACCGT
>triplet_6-D
GACGATTCAGTTATTGATGAGGCATAGTCCATCCTCTCTCGAGACCTGCCCGTCGGTGAAGAACATTCTGTTGCTGGACT
CCGAGGGGAAACGCGTCGCCGTCAAGTACTACACGGATGACTGGCCCGTGCTCTCGGCGAAGCTGGCCTTCGAGAAGTCG
GTCTTCGTCAAGACCCAGAAAGCAAGTTCTGGAGCAGAGGCTGAGATTGTAATGTTTGATGGTCAAATTGTTGTGTATAA
GTTCATCCAAGACCTGCATTTTTTTGTTACTGGAGGAGACGAGGACAATGAACTTATTTTAGCATCAGTTCTTCAGGGAT
TTGCTGATGCCATTGACATTATTCTTAGAAATAATGTCGACAAAAGAACAGCTCTTGAAAATCTGGATCTAATCCTATTA
TGCCTTGATGAAATTGTTGATGGAGGGATTGTCCTAGAAACAGAAGGAAGTGTGATAGCTGAAAAGGTACTAGCTCATGG
AGCAGAGGGTGCCACATCAATCGCCGAGCAGACTATAGTTCAGGCCCTAACAACAGCAAGAGAGCACTTTGCCAAATCTC
TGCTAATGTGACGTGTCCCTTTCTCGTGGACGAAGATGGCATTGGACCAATGTGTTCATTTCATTGTCAAAGGAGAAATG
AGGGGAAATGTCCGAATCTGTGGGTGTAAAATTACGCGTTTTCGTTGACGTTATATGATTGTTCAGTTTTACGAGTGCTC
GAAAGTTGTGTGGACAAAGATTGTGAAATGTGACCGTCTTGATTTTGCTTGGTTCACTTCATCTCCTTGTTGTTTTACTG
TTAATCGTCGTGTCGGTACAATGCTTACATACAGAGGTTAACAGGCCATCTTGTTCTAGCTTCAAACAAGTAAATGTTCC
GCTGAAAGCAGCGATACCAGAGTCTGCCAAAATTCACCTTGCAGCT
>triplet_7-A
CGATTTGTGGCTTTCTATTCCATCTAAAGAATCAGATTCTCTTAGCCCACAGGGTGATTCATTTGTTGATGACAAACTCT
TGTTTGAAGAAGATTGTTGTGAAAAAGCAGTCGTACTTGTACATCATCTCCCGAATAACCATGAAGCTTCTGTTGGAGTT
TCTCAAGTTGAACAAGAGCAAGAGGCGTCGCTGGCCCTTGTCAACTTCTGATGATGGGAGACAGAAAAGGATTCTTCACA
TATTAAAGAAAAAGAATTTTGTACTGATGGTGGAGTTACGTAAATGGTTAGAGAAAAAGGAAAGTGGAAAAATAATGGAC
AGGAAGACATTGATTCGCACTTTGAATAAGCTTCAGCTAAAGCGTATCAAAGTTAATGCCCCTCTTGTTACAGACTACAC
TGGCAGTCGTTCCATTGATGTGATACTGAATCCTTCTGTCAAGGTCATGTGACCGGAACTCATGGATCAAATTAGGAACA
GACTAAGGAATTTTGATTCTCAAAGGCGTTCAGGTGCAGCTGCTAAATTGAAGCAAAAGCATACACTTGCCATACATGGA
TTGAAGGTTCAACGCAGAGCCAAAGTTAAAAAAATACCAATATCAGAAGCTATTCATGCCAATGGATTCATAGGTGCAAA
GATGATTCGGGCAAAGCTATTACATAAATTTCTATGGGAATATGTTAGTGGTTTGCCAAATCTTGATTGTGCCAAAGAAG
GGCATGACAAGAACCTTAATCAATCATGTCAGTTTTCAATCACAGCAGCTATAAAAGAAATGCCTCTTGAACTCTTTCTA
CAAGTTGTGGGATCAGCAAAGATTGACAGCAGCACTGTAACTAAGTGTTGTGGAAAAACACTTTCAGAGATTCCTATCGG
CGTATACAGTCAGCTCATGGGCACTCATGCCAAGGGCCGCCTCTCACGCTTAATAACTATTTTAAATAGGCTCAAGTTGA
TTGAACTTGTAAGCAATCATGTAGAGGATTCTGATGTGCGATCAGGGGATATCCCTACATATTCGCTGGAGCTCAGGCCT
TACATTGAAGAACCAACACCAAGCATTGTTCAGTCATCACACGTCAGTATGAACCATCGTCCAAAATTTCGGCATGATTT
TGTGCTCTCAAAGCAGGAATCTGTCGATGCTTACTGGGAAACATTAAAGTACTGTTATCTAACAGCTGGTTCAGCTGAGC
CAAGTTC
>triplet_7-B
GCCCGCCTCCTCGCCCTCCCCGTCATCAGCCTCATGGAGGGCGAGGAGGGGGCGCTCGTCCCCTCCCCGGAGAAGGGCGA
CGTGGAGGCGGCCGAGCGGCGCGGCGCCCGGCTGGTCGCCAGCCCGGCCCTGGGGGACAACTTCCTGGGGATCTACGACC
ACCGGTGCTCCGGCTCCAAGCTCAGCGACAACCAGAGGAAGACGCTGGAACATGTCGCTGCAAGCAGGACTTCCGGTGTT
GCGCAAAGGACTCTGTCGAAGAGGTTCCACATAGAACCAAACAAGTTCTATTTTGTTGTCAAGACCCTTCAGTCGCAGGG
GTTAGTTGCTGGAAAACAAGCAATTGTAAAGTCTAATGGCATTGGGGGTGAGAGCGAAGATGATTCAGGGAAAAGTCTTG
TCGGCAGTACCAACTTACTGTATCTCTCAAGATACGCCAAAGGATTGGATATGAACTCGCATCAAAGAATAGAGATTACA
AACACAGACGCTTTACAAGAAGATGAGACCCTTGGTGTAGACCACAAGAGCCATGTCTCTATTCACGATCATCTTCCAGC
AATGAAAGCCATATGTGACAAACTTGAAGAAGCCAGCGGAAAGGTCCTTGCTATTTCAGATATAAAAAAGGATCTTGGTT
ACAGCAAGCCACGTGGGCACAGGGCATGGAGAAATGTACTGTGTAGGCTTTTAGATGCACAGCTTGTTGAAAAAATCAGT
GCCAAAGTTGACAATAAGGTTGTTGGCTGCTTGCGCCTTCTGAAGAAATTTAATCCAGATGAGTTTAAGCCAAAAAGTAC
AGCCTTAAACTACAAACTTGGCATGAAATGCCTTGCAACGGATCAACTTATGGAGCTTCCATTAGACAACTGCATATACG
ATATGATCCATGCCCAAGGGCCAAAAGGTGCAACTCTTGTTGAGCTTGGCAGACGTCTTGGGGGCAAGCACAGCAATCCA
AAAGAGCTTGGTAGAAGAGTGTCTTCAATGGTTAAAAAATTCAATTTGGCTTCGCAGGGTGAAGTCATAGATAAAACAAC
ACAATACCGATTTTGGACTTCAGAAAACTTCTCACTGCACAAAGCAAATACTGCTTTGCAGAATTGTGATGCGCTAGATG
ATCATGACCATCGTCCCGATTTGTGGCTTTCTATTCCATCTAAAGAATCAGATTCTCTTAGCCCACAGGGTGATTCATTT
GTTGATGACAAACTCTTGTTTGAAGAAGATTGTTCTGAAAAACCAGTCGTACTTGTACATCATCTCCCTAATAACCATGA
AGCTTCTGTCGGAGTTTCTCAAGTTGAACAAGTTGCCTTTCAGAGCAAGAGGCGTCGTTGGCCCTTGTCAACTTCTGATG
ATGGGAGACAGAAAAGGATTCTTCACATATTAGAGAAAAAGGATTTTGTACTGATGGTGGAGTTACGTAAATGGTTAGAG
AAAAAGGAAAATGGAAAAATAATGGACAGGAAGACATTGATTCGCACTTTGAATAAGCTTCAGCTAAAGTGTATCAAAGT
TAATGCCCCTCTTGTTACAGACTACACTGGCAGTCGTTCTGTTGATGTGATACTGAATCCTTCTGTCAAGGTCATGTCAC
CGGAACTCATGGATCAAATTAGGAACAGACTAAGGAATTTTGATTCTCAAAGGCGTTCAAGTGCGGCAGCTAAATTGAAG
CAAAAGCATACGCTTGCCATACATGGATTGAAGGTTCAACGCAGAGCCAAAGTTAAAAAAATACCAATATCAGAAGCTAT
TCATGCCAATGGATTCATAGGTGCAAAGATGATTCGGGCAAAGCTGTTACATAAATTTCTGTGGGAATATGTTAGTGGTT
TGCCAAATCTTCATTGTGCCAAAGAAGGGCAGCATGACAAGAACCTTAATCAATCGTGTCAGTTTTCGATCACAGCAGCT
ATAAAAGAAATGCCTCTTGAACTCTTTCTACAAGTTGTGGGATCAGCAAAGATTGACAGCAGCACTGTAACTAAGTGTTG
TGGGAGAACACTTTCAGAGATTCCTATCGGCGTATACAGTCAGCTCACGGGCACTCATGCCAAGGGCCGCCTCTCACGCT
TAGTAACTATTTTAAATAGGCTCAAGTTGATCGAACTTGTTAGCAACCATGTAGAGGATTCTGATGTGCGATCAGGGGAT
ATCCCTACATATTCGCTGGAGCTCAGGCCTTACATTGAAGAACCAGCACCAAGCATTGTTCAGTCATCACACGTCAGTGT
GAACCATGGTCCAAAATTTCGGCATGATTTTGTGCTTTCAAAGCAGGAATCTGTCGATGCTTACTGGGAAACATTAAAGT
ACTGTTATCTAACAGTTGGTTCAGCTGAGCCAAGTGCCTTCCCTGGTAATTGTGTTCCTGAGGTTTGTCATGTACGGTCA
TGGAGTTCAGTAAGAGTAATGACTACCAAACAACGTCTGGAATTACAAACGCGTCTCATGAATGAAAACGAGAAGGGAAT
AATTCCTCACAAAGTTTGCTGTATAATTGCAAAGGATTTGAATCTCTCTGTGCAGCAG
>triplet_7-D
TCTACGACCACCGGTGCTCCGGTTCCAAGCTCAGCGACAACCAGAGGAAGACGCTGGAGCATGTCGCAGCAAGCAGGACT
TCCGGCGTTGCGCAAAGGACTCTGTCGAAGAGGTTCCACATAGAACCAAACAAGTTCTATTTTGTTGTCAAGACCCTTCA
GTCGCAGGGGTTAATTTCTGGAAAGCAAGCAATCGTAAAGTCTAATGGCATTGGGGGTCAGTGTGAAGATGATTCAGGGA
AAAGTCTTGTCGGCAGTACCAATTTACTGTATCTCTCAAGATATGCTAAAGGATTGAATATGAACTCACATCAAAGAACA
GAGATTACAAATGTAGACGCTTTACAAGAAGATGAGATCCTTGGTGTAGACCACAAGAGCCATGTTTCTATTCACGATTA
TCTTCCAGCAATGAAAGCCATATGTGACAAACTTGAAGAAGCTAGCGGAAAGGTTCTTGCTATTTCAGATATAAAAAAGG
ATCTTGGTTACAGCAAGCCACGTGGGCACAGGGCATGGAGAAATGTACTGTGTAGGCTTTTAGATGCACAGCTTGTTGAA
AAAATCAGTGCCAAAGTTGACAATAAGGTTGTTGGCTGCTTGCTCCTTCTGAAGAAATTTAATTCAGATGAGTTTAAGCC
TAAAAGTACAGCTTTAAACTACAAACTTGGCATGAAATGCCTGGCAACGGATCAACTCATGGAGCTTCCATTGGACAACT
GCATATACGATATGATCCATGCTCAAGGGCCAAAAGGTGCAACTCTTGTTGAGCTTGGCAGACGTCTTGGTGGCAAGCAC
AGCAATCCAAAAGAGCTTGGTAGAAGAGTGTCTTTAATGGTTAAAAAATACAATTTGGCTTCGCAGGGCGAAGTCATAGA
TAAAACAACACAATACCGATTTTGGACTTCAGAAAACTTCACACTGCACAAAGCAAATACTGCTTTGCAGAATTGTGATG
CGCTAGATGATCATGACCATCGCCCCGATTTGTGGTTTTCTATTCCATCTAAAGAATCAGATTATCTTAGCCCACAGGAC
GATTCATTTGTTGATGACAAACTCTTGTTTGAAGAAGATTGTTGTGAAAAACCAGTCGTACCTGTACATCATCTCCCGAA
TAACCATGAAGCTTCTGTCGGAGTTTCTCAAGTTGAACAAGTTGCCTTTCAGAGCAAGAGGCGTCACTGGCCCTTGTCAA
CTTCTGATGATGGGAGACAGAAAAGGATCCTTCACATATTAGAGAAAAAGAATTTTGTACTGATGGTGGAGTTACGTAAA
TGGTTAGAGAAAAAGGAAAATGGAAAAATAATGGACAGGAAGACATTGATTCGCACTTTGAATAAGCTTCAGCTAAAGCG
TATCAAAGTTAATGCCCCTCTTGTTACAGACTACACTGGCAGTCGTTCCATTGATGTGATACTGAATCCTTCTGTCAAGG
TCATGTCACCGGAACTCATGGATCAAATTAGGAACAGACTAAGGAACTTTGATTCTCAAAGGCGTTCAGGTGCAGCTGCT
AAATTGAAGCAAAAGCATACGCTTGCCATACATGGATTGAAGGTTCAACGCCGAGCCAAAGTTAAAAAATTACCAATATC
AGAAGCTATTCATGCCAATGGATTCATAGGTGCAAAGATGATTCGGGCAAAGCTGTTACATAAATTTCTATGGGAATATG
TTAGTGGTTTGCCAAATCTTGATTGTGCCAAAGAAGGGCAGCATGACAAGAACCTTAATCAATCATGTCAGTTTTCAATC
ACAGCAGCTATAAAACAAATGCCTCTTGAACTCTTTCTACAAGTTGTGGGATCAGCAAAGATTGACAGCAGCACTGTAAC
TAAGTGTAGTGGGAAAACACTTTCAGAGATTCCTATCGGCGTATACAGTCAGCTCATGGGCACTCATGCCAAGGGCCGCC
TCTCACGCTTAATAACTATTTTAAATAGGCTCAAGTTGATTGAACTTGTAAGCAATCATGTAGAGGATTCTGATGTGCGA
TCAGGGGATATCCCTACATATTCGCTGGAGCTCAGGCCTTACATTGAAGAACCAACACCAAGCATTGTTCAGTCATCACA
CGTCAGTGTGAACCATCGTCCAAAATTTCGGCATGATTTTGTGCTCTCAAAGCAGGAATCTGTCGATGCTTACTGGGAAA
CATTAAAGTACTGTTATCTAACAGCTGGTTCAGCTGAGCCAAGTGCCTTCCCTGGTAATTGCATACCTGAGGTTTCTCAT
GTACGGTCATGGAGTTCAGTAAGAGTAATGACTACCAAACAACGTCTGGAATTACAAACGCGTCTCATGAATGAAAACGA
GAAGGGGATACTTCCTCACAAAGTTTGCTGTATAATTGCAAAGGATTTGAATCTCTCTGTGCAGCAG
>triplet_8-A
AAAAACAAGAAACAAAAGCGAGGCCAGAGAAAAGAGAGCCGCCAAACGACGGGCGTTCGTCCCTCTTCTCTGCCGACCAA
AACCCTAAACCCTAGCCCGACTAACCCCCTCCCCCTCCTCCTCCGGCGGCGGCGCCAGCCACCGGCAGCACACAAACCGG
GCGAAGATGCCGCTGGGGCAGCGCGCCGGGGACAAGAGCGACTCCCGCTACTGCGGGGTCGAGGTGCTCGACTTCCCCGC
CGGCGACGGCCTCCCCGCCGTCCTCACCCACTCCCTCTCCTCCGCCTTCGACTTCCTCCTCGCCCCGCTCGTCGATCCCG
ACTACCGGCCCACGCCCGGCGCCGTCCTGCCGGTGGCGGCCTCGGACCTCGTCCTCAGCCCGTCCCAGTGGAGCAGCCAC
ATCGTCGGGAAGATCAGCGAGTGGATTGATTTGGATTCCGAGGACGAGCAGCTCCGGCTCGACTCGGAGCTCACGCTTAA
GCAGGAGATCGCCTGGGCGACTCATCTCTCCTTGCAGGCGTGCGTTATTCCTCCTCCCAAGAGATCAACCTGTGCCAATT
ATGCTAGAGTTGTAAATAATATTTTGCAAGGCCTGACCAATATGCAGTTGTGGCTTAGGATACCTCTGGAGAAGTCTGAA
TCTATGGAAGAAGACCGTGACAAAGTAAATAATAATAACCCCACGAGTGAAACGGTAGACTCGTGGGAATGGTGGAATTC
ATTCAGACTGTTATGCGAGCATAGCAGTCAACTGTATGTAGCACTTGATATCTTGAGCTCGCTGCCATCAATGAACTCTC
TAGGGCGCTGGTTTGGGGAGCCTGTAAGAGCTGCGATTCTTCAAACAGATGCTTTTCTAACAAATGCAAGAGGTTATCCT
TGCTTGTCCAAACGCCACCAGACTCTGCTTACTGGTTTTTTTAACCATTCAGTTCAGGTAATTATCTCTGGGAGATCAAA
TCATAATGTTTCCCAAGTATCTGAAGGAGTGCTCTCACGTGATGAAAACCACACCGAAGATACCCCCACTCAGCATGCAT
TGAGCCCGTACCTTGACTACATGGCCTACCTCTATCAGAGGATGGATCCACTTCCTGAGCAAGAACGCTTTGAGATCAAC
TATAGGGATTTCTTGCAATCTCCTCTCCAGCCTCTGATGGATAATTTGGAAGCTCAGACGTATGAGACTTTCGAGAAAGA
CACTGTGAAGTATACACAGTATCAAAGAGCAATCGCTAAGGCGTTGGTTGATAAGGTCTCAGATGATGAAGTTTCCACAG
CTAGGACGGTCTTGATGGTTGTTGGAGCAGGCCGAGGGCCTCTCGTAAGAGCATCATTGCAGGCTGCAGAAGAAACTGGT
CGGACGCTAAAAGTATATGCAGTGGAGAAAAATCCTAACGCAGTTATTACTCTTCATAGTTTGATCAAATTGGAAGGGTG
GGAAAGCATGGTTACTATTATTTCTAGTGACATGCGGTGCTGGGATGCTCCTGAAAAAGCTGATATTTTGGTCAGCGAGT
TGCTTGGGTCCTTTGGTGATAATGAGTTATCTCCTGAGTGTCTAGATGGTGCCCAAAGATTCTTGAAGCCTGATGGGATT
TCTATTCCTTCATCTTACACAAGCTTTATCCAACCAGTAACTGCATCGAAACTACACAATGATATTAAAGCACACAAAGA
TATTGCACATTTTGAAACGGCATATGTTGTCAAGCTACACCGAGTAGCAAGACTTGCACCTCCACAAGAGGTTTTCTCTT
TCGCACATCCAAACTTCTCACCAAAGGCCACCAACCAAAGGTATACCAAGTTACAGTTTGAACTACCACAAGACACGGGA
TCATGCCTTGTGCACGGATTCGCTGGATATTTTGATGCCGTACTATATAAAGATGTCCATCTAGGAATTGAGCCGAACAC
ATGTACACCAAACATGTTTAGCTGGTTCCCAATCTTTTTCCCACTGAGGAAGCCCATATACGTGCCGTCAGAGTCGCCCA
TAGAAGTGCACTTTTGGCGATGCTGTGGTGCCACCAAGGTGTGGTACGAGTGGGCTCTGGTGGCTCCGTCTCCATCCCCG
ATCCATAACAGCAATGGCCGGTCATATTGGGTCGGTCTATAAGTTGGAAAATCAGAATACTCTGTGTCGGTTTTTTGAGA
GAGAAGAAATTGTCGATCATATGCTTGGTTTTTTAGTGTGTCCAGCTACCTGGGTCAAAGAAACAGATCTTAGAACCTGG
ATACAGGCACATGCTGTAACTCGCAAGCTTTTGCTTTGTAACATCTTTTACTTATTGTTGTTGCCGCGCTAATCCTTGTG
CGTGCTAGGGTTTTAGGTGCTGAGCTCGTCATCAGTTTTGACATTGCCTTTTCTGTTCTTGAGGTGAACATGCGGAGACG
CAGATCTAGTTTCGTGCTAGGGTAGTCAAAATGTGTTTCTTTCGTTTGGGATGCAAAGCAAGTGGCTTTACTGTAGAATC
ACAAACATGCATAGGGTTTGCTACTCAAATATATTTCTCGATGCTTGGGAAATAACAATTTAGTTGTTG
>triplet_8-B
CGAGCAGCTCCGGCTCGACTCGGAGCTCACGCTCAAGCAGGAGATCGCCTGGGCGACTCATCTCTCCTTGCAGCCTTGCA
GGCGTGCGTTATTCCTCCTCCCAAGAGATCGACCTGTGCCAATTATGCTAGAGTTGTAAATAATATTTTGCAAGGCCTGA
CCAATATGCAGTTGTGGCTTAGGATACCTCTGGAGAAGTCTGAATCTATGGACGAAGACCGTGGCAAAGTAAATAACAAT
AACCCCACGAGTGAAACAGTAGACTCGTGGGAATGGTGGAATTCATTCAGACTGTTATGCGAGCATAGCAGTCAACTGTA
TGTAGCACTTGATATCTTGAGCTCGCTGCCATCAATGAACTCTCTAGGGCGCTGGTTCGGGGAGCCTGTAAGAGCTGCGA
TTCTTCAAACAGATGCTTTTCTAACAAATGCAAGAGGTTATCCTTGCTTGTCCAAACGCCACCAAACTCTGCTTACTGGT
TTTTTTAACCATTCAGTTCAGGTAATTATCTCTGGGAGATCAAATCATAATGTTTCCCAAGTATCTGAAGGAGTGCTCTC
AGGTGATGAAAACCACACCGAAGATACCCCCACTCGGCATGCATTGAGCCCGTACCTCGAGTACATGGCCTACCTCTATC
AGAGGATGGATCCACTTCCTGAGCAAGAACGCTTTGAGATCAACTATAGGGATTTCTTGCAATCTCCGCTCCAGCCTCTG
ATGGATAATTTGGAAGCTCAGACGTATGAGACTTTCGAGAAAGACACTGTGAAGTATACACAGTATCAAAGAGCAATTGC
TAAGGCTTTGGTTGATAAGGTCTCAGAGGATGAAGTTTCCACAACTAGGACGGTCTTGATGGTTGTTGGAGCAGGCCGAG
GGCCTCTCGTAAGAGCATCATTGCAAGCTGCAGAAGAAACTGGTCGGAAGCTAAAAGTATATGCAGTGGAGAAAAATCCT
AACGCAGTTATTACTCTTCATAGTTTGATCAAATTGGAAGGGTGGGAAAGCATGGTTACTATTATTTCTAGTGACATGCG
GTGCTGGGATGCTCCTGAAAAAGCTGATATTTTGGTCAGCGAGTTGCTTGGGTCCTTTGGTGATAATGAGTTATCTCCTG
AGTGTCTAGATGGTGCCCAAAGATTCTTGAAGCCTGATGGGATTTCTATTCCTTCATCTTACACAAGCTTTGTCCAACCA
GTAACTGCATCAAAACTACACAATGATATTAAAGCACACAAAGATATTGCACATTTTGAAACGGCATATGTTGTCAAGCT
ACACCGAGTAGCAAGACTTGCACCTCCACAAGAGGTTTTCTCTTTCACACATCCAAACTTCTCACCAAAGGTCAGCAACC
AAAGGTATACAAAGTTGCAGTTTGAACTACCACAAGACACGGGATCATGCCTTGTGCACGGATTCGCTGGATATTTTGAT
GCCGTACTATATAAAGATGTCCATCTAGGAATTGAGCCGAACACATGTACACCAAACATGTTTAGCTGGTTCCCAATCTT
TTTCCCACTGAGGAAGCCCATATACGTGCCGTCAGAGTCGCCCATAGAAGTGCACTTTTGGCGATGCTGTGGTGCCACCA
AGGTGTGGTACGAGTGGGCTCTGGTGGCGCCGTCTCCTTCCCCAATCCACAACAGCAATGGCCGTTCGTACTGGGTTGGT
CTATAATTCGAAAAATCAGAATACTCGCATGTCGTTTCTTTTGAGAGAAGTGACGATCATATGCTTGGTTTTTGAGTGCG
TCCGGCTACCTGGATCAAAGAAACAGATCTTAGAACATGGATGCATGGCACATGCTGTAACTCGCAAGCTTTTGCTTTGT
AACACTATTTACTTGTTATTGTTGCTGCCGCGCTGCTCCTTGTGCGTGATACGGTTTTAGGAGCTGAGCTCATCATCAGT
TTTGACCTTGCCTTTTGTGTTCTAGAGGTGCATGAACA
>triplet_8-D
ATGCCGCTGGGGCAGCGCGCCGGGGACAAGAGCGACTCCCGCTACTGCGGGGTCGAGGTGCTCGACTTCCCCGCCGGCGA
CGGCCTCCCCGCCGTCCTCACCCACTCCCTCTCCTCCGCCTTCGACTTCCTCCTCGCCCCGCTCGTCGATCCCGACTACC
GGCCCACGCCCGGCGCCGTCCTGCCGGTGGCGGCCTCGGACCTCGTCCTCAGCCCGTCCCAGTGGAGCAGCCACATCGTC
GGGAAGATCAGCGAGTGGATTGATTTGGATTCCGAGGACGAGCAGCTCCGGCTCGACTCGGAGCTCACGCTCAAGCAGGA
GATCGCCTGGGCGACTCATCTCTCCTTGCAGGCGTGTGTTATTCCTCCTCCCAAGAGGTCGACCTGTGCCAATTATGCTA
GAGTTGTAAATAATATTTTGCAAGGCCTGACCAATATGCAGTTGTGGCTTAGGATACCTCTGGAGAAGTCTGAATCTATG
GATGAAGACCATGACAAAGTAAATAATAATAACCCCACGAGTGAAACAGTAGACTCGTGGGAATGGTGGAATTCATTCAG
ACTGTTATGCGAGCATAGCAGTCAACTGTATGTAGCACTTGATATCTTGAGCTCGCTGCCATCAATGAACTCTCTAGGGC
GCTGGTTTGGGGAGCCTGTAAGAGCTGCGATTCTTCAAACAGATGCTTTTCTAACAAATGCAAGAGGTTATCCTTGCTTG
TCCAAACGCCACCAGACTCTGCTTACTGGTTTTTTTAACCATTCAGTTCAGGTAATTATCTCTGGGAGATCAAATCATAA
TGTTTCCCAAGTATCTGAAGGAGTGCTCTCACGTGATGAAAACCACACCGAAGATACCCCCACTCAGCATGCATTGAGCC
CGTACCTTGACTACATGGCCTACCTCTATCAGAGGATGGATCCACTTCCTGAGCAAGAACGCTTTGAGATCAACTATAGG
GATTTCTTGCAATCTCCTCTCCAGCCTCTGATGGATAATTTGGAAGCTCAGACGTATGAGACTTTCGAGAAAGACACTGT
GAAGTATACACAGTATCAAAGAGCAATCGCTAAGGCGTTGGTTGATAAGGTCTCAGATGATGAAGTTTCCACAACTAGGA
CGGTCTTGATGGTTGTTGGAGCAGGCCGAGGGCCTCTCGTAAGAGCATCATTGCAGGCTGCAGAAGAAACTGGTCGGATG
CTAAAAGTATATGCAGTGGAGAAAAATCCTAACGCAGTTATTACTCTTCATAGTTTGATCAAATTGGAAGGGTGGGAAAG
CATGGTTACTATTATTTCTAGTGACATGCGGTGCTGGGATGCTCCTGAAAAAGCTGATATTTTGGTCAGCGAGTTGCTTG
GGTCCTTTGGTGATAATGAGTTATCTCCTGAGTGTCTAGATGGTGCCCAAAGATTCTTGAAGCCTGATGGGATTTCTATT
CCTTCATCTTACACAAGCTTTATCCAACCAGTAACTGCATCGAAACTACACAATGACATTAAAGCACACAAAGATATTGC
ACATTTTGAAACGGCATATGTTGTCAAGCTACACCGAGTAGCAAGACTTGCACCTCCACAAGAGGTTTTCTCTTTCGCAC
ATCCAAACTTCTCACCAAAGGCCACCAACCAAAGGTATACCAAGTTACAGTTTGAACTACCACAAGACACAGGATCATGC
CTTGTGCACGGTATGCTGTACTTGCCATTGGATTTCTATTCTGTAAAGCTGTACATATATCACTCTAACCCTACTTATCC
AATCATTTTGGCAGGATTCGCTGGATATTTTGATGCCGTACTATATAAAGATGTCCATCTAGGAATTGAGCCGAACACAT
GTACACCAAACATGTTTAGCTGGTTCCCAATCTTTTTCCCACTGAGGAAGCCCATATACGTGCCGTCAGAGTCGCCCATA
GAAGTGCACTTTTGGCGATGCTGTGGTGCCACCAAGGTGTGGTACGAGTGGGCTCTGGTGGCTCCGTCTCCATCCCCGAT
CCATAACAGCAATGGCCGGTCATATTGGGTCGGTCTATAA
>triplet_9-A
CTTTTTCATTCAGCCATTTATGATATCTGCTGCATACTGTGTAGTGTTGCCGCATGGCACGATTTTTCTTTCTTCCAAAG
CTAATGAATTCTGGTACAGAGAATGGATTAACTAATAGCTATGATTTTTCTTTTCTTTGTCAGCTGCAATACAATGTCTG
AAGAGGAAGAGATTATATGAGCAACAGGTGGAGCAGCTTGGGAATTTCCAATTGAGGATTCATGATCAGATGATAATGCT
GGAAGGTGCAAAAGCTACAACAGAGACTGTGGATGCATTGAGAACCGGAGCATCAGCAATGAAAGCTATGCACAAATCAA
CAAATATTGATGATGTTGACAAAACCATGGACGAAATTAATGACAACATGGAGAACATGCGGCAGATCCAGGATCTACTA
TCTGCGCCTATGGGAGCAGCAAGTGATTTCGATGAAGATGAGCTGGAAGCTGAACTTGCGGATTTGGAGGGTGAGGAGTT
GGAGGCACAGCTACTAGCACCTACCACAAGTGCTCCTATGACTGCTCCAGCGCGTGTACCTCAGCAGTCGAGTCGGCCCA
CTGCGCAGAGCAGTAAAACTGAAGACGATGAGCTGGCAGCTTTACAAGCTGAGATGGCTATGTAATTAGTTTGCAGGACT
TGGCGTGGTCATGTTTAGAGACCAGATTGTGCAAATATATTTGGGACCACGGTATTTTCATGGAGGTCTTCCTGGGAAGA
CGTCAGAAGTACACACAGAAACTAGATGCATCTCACCCTGATGGTCTCTTATGTATATCTTATCATGTTACTTTTGTAAT
CAAACATCTAAGATGCGCTGTCGAGCGCATTATCAGCTAATAAAGGGCAT
>triplet_9-B
GCCCAGCCATGTCGGGGGTTTTCGGCAGGGTGTTCGGGAAGTCCAAGGAGCAGAGCCAGGCGTCCGCGCTGGCCTCCATC
GACAAGCTCAGCGAGACTCTTGAAATGTTGGAAAAGAAGGAAAATTTACTAATGAAGAAGGCGAATCTTGAAGTTGAGAA
GGCAAAGGCGTTCACCAAAGCCAAGAACAAAAAAGCTGCACTACAGTGTCTCAAGAGGAAGAGATTATATGAGCAACAGG
TGGAGCAGCTTGGGAATTTCCAATTGAGGATTCATGATCAGATGATAATGCTGGAAGGTGCAAAAGCTACAACAGAGACT
GTGGATGCATTGAGAACCGGAGCATCAGCAATGAAAGCTATGCACAAATCAACAAATATTGATGATGTTGACAAAACCAT
GGATGAAATTAATGACAATATGGAGAACATGAGGCAGATCCAGGATCTACTGTCTGCGCCTATGGGAGCAGCAAGTGATT
TCGATGAAGATGAGCTGGAAGCTGAACTTGCGGATTTGGAGGGCGAGGAGTTGGAGGCACAGCTACTAGCACCAACCACA
AGTGCTCCTATGACTGCTCCAGCGCGTGTACCTCAGCAGTCGAGTCGGCCCACTGCTCAGAGTAGTAAAACCGAAGATGA
TGAGCTGGCAGCTTTACAAGCAGAGATGGCTATGTAGTTAGTTTGCAGGACTTGGGCGTGGGCATGTTTAGAGACCAGAT
TGTGCAAATATATTTGGGACCACGGTATTTTCATGGAGGTCTTCCTGGGAAGACGTCAGAAGTGCACACAGAAACTAGTT
GCATCTCACCCTGATGATCTCTTATGTATATCTTATCATGTTACTTCTGTAATCAAACATCTAAGATGCGCTGTTGAGCG
CATTATCAGCTAATAAAGGGCATCTGCCATCATTGTATATTTCTATTTGTAGCATTTCAATATCGAGTGAGTGAGTTGGC
CGACCAAAG
>triplet_9-D
CCCGACCCGCCCAAACACGTAATCCCGCACCGATACCAATACCACCTTCCTTGCTTCCGTGGCCGTAACGACAACTCCGC
GTCCCGCTTTACCCCTTCTTCTCCCCAGCCCGCTTTCACCAGAGCGACTCCAGACCACGAGCCCCGCCGACGAAGCCGCC
ATCGCCAGGCGCCGCCCGCGAGCAAGAGGGGAGCGCTCCAGTTCCGAGATTCAAGCCGATCGGAGCGCGATCCGGCAGGT
CGGAGGCCAGCCATGTCGGGGGTTTTCGGCAGGGTGTTCGGGAAGTCCAAGGAGCAGAGCCAGGCGTCCGCGCTGGCCTC
CATCGACAAGCTGAGCGAGACTCTTGAAATGTTAGAAAAGAAGGAAAATTTACTAATGAAGAAGGCAAATCTTGAAGTTG
AGAAGGCCAAGGCGTTCACCAAAGCCAAGAACAAAAAAGCTGCAATACAGTGTTTGAAGAGGAAAAGATTATATGAGCAA
CAGGTGGAGCAGCTTGGGAATTTCCAGTTAAGGATTCATGATCAGATGATAATGCTGGAAGGTGCAAAAGCTACAACAGA
GACTGTGGATGCATTGAGAACCGGAGCATCAGCAATGAAAGCTATGCACAAATCAACAAATATTGATGATGTTGACAAAA
CCATGGATGAAATTAATGACAATATGGAGAACATGAGGCAGATCCAGGATCTACTATCTGCGCCTATGGGAGCAGCAAGT
GATTTTGATGAAGATGAGCTGGAAGCTGAACTTGCGGATTTGGAGGGCGAGGAGTTGGAGGCACAGCTACTAGCACCTAC
CACAAGTGCTCCTATGACTGCTCCAGCGCGTGTACCTCAGCAGTCGAGTCGGCCCACTGCGCAGAGTAGTAAAACTGAAG
ACGATGAGCTGGCAGCTTTACAAGCAGAGATGGCTATGTAATTAGTTTGCAGGACTTGGCGTGGTCATGTTTAGAGACCA
GATTGTGCAAATATATTTGGGACCACGGTATTTTCATGGAGGTCTTCCTGGGAAGACGTCAGAAGTACACACAGAAACTA
GTTGCATCTGATGATCTCTTATGTATATCTTTATCATGTTACTTCTGTAATCAAACATCTAAGATGCGCTGATGAGCGCA
TTATCAGCTAATAAAGGGCATCTGCCATCATTGTAT
>triplet_10-A
CCTCACCCAAAGCTAGTGGAATACAAGAAGGACCAGAACTGGGTGAGGAAGTCTGGTAATTATTTTGTCTTTCCTGGAGG
TGGAACTCAATTTAAAGCAGGTGTGACCAGATACATCCGATTCATTGAACAGTCATTCTGTTTCAATAGATAATGCCACA
AATTAAATGGGGAACTCATGCAAGAACTGTGCTGGATGTTGGATGTGGTGTTGCCAGCTTTGGTGGATACTTGCTTGACA
GGAATGTCATTACTATGTCTATTGCCCCAAAAGACGAGCATGAAGCTCAGATACAATTTGCGCTAGAGCGGGGAATTCCG
GCATTGTTGGCAGTGATTGGAACACAAAAACTTCCCTTCCCTGATAATTCATTTGATGTGATCCATTGTGCAAGGTGTAG
GGTTCACTGGTATGCTGATGGTGGAAAACCATTGTTGGAGCTCAATAGAGTACTCAGGCCTGGAGGATATTACATCTGGT
CTGCGACGCCAGTCTATCGACGTGGCAAGAGAGATGAAGATGACTGGAATGCAATGGTTACTCTGACCAAATCAATCTGC
TGGAGGACAGTTGTAAAATCAAAGGATGTTAATAGGATTGGAGTTGTTATTTACCAAAAGCCAACCTCAAATTCTTGCTA
CACTGAGAGGAAAAATAATGAACCACCTCTATGCTCTGGGAGCAATGGCCGCTCTCCATGGTATACTCCTCTCGACAGTT
GTCTCTTGTTGCCTGTTCTGTCAAAGTCAAGTGAAGGAAATAGTTGGCCCATATCCTGGCCTGAAAGGCTTAACATCAGA
TCTTCAACTTCATCTGAGAATTCTTCTACTTGGTTTTCTCAAGAAAATTTTGATTCTGATACAAAAAACTGGAATGGCCT
TATTTCAGAAGTATATTCCAGTGAATTTGCAGTTAATTGGTCTAGTATTCGGAATGTTATGGACATGAATGCTGGCTTTG
GAGGATTTGCAGCATCATTCATTGATCGACCTTTATGGGTGATGAATGTTGTACCCTTTGATCAGCCAGACACTTTGCCT
ATCATTTTCAACAGAGGTTTGATAGGTGTATATCATGACTGGTGTGAATCTTTTAATACATACCCACGAACCTATGATCT
TCTTCACATGAGCTATCTCCTTCAGAGCCTCGCAAATAGGTGTGATATCATTGAAATAGCAGCGGAAATTGACAGGATAC
TTAGACCTGGTAGATGGTTTGTGTTGCAAGACAATATTGGAATGATCAGAAAAATGGACCGCGTTCTTCGCTCTCTGCAT
TACAAGACCGCTATTATGAGGCGGCAATTTCTTGTTGCCAGGAAGAGTTTCTGGCGCCCTGACAGTACAGGCTCTTAATT
GCGATGATTCATGCTTCTCCTTCAGGTGATTGGTAAACAAGCGTACTCTGACAGCACAGGTTCTTACACGTGGTGATTCC
TGCTTTTCCTTCAGATGATTGGTAAACAGGAGATCCCTGACAGAACAAGCTCTTAATCGTTGTGATTCCAGCTTGTCCTT
CGGATGATTGGTAAACCAAGTGACCTGATTCTTTGAATTTTGATTGCATTGATTCTTTGTGTAGCAGAGATGACACTCGG
CAGCCCCCATGTAAAGGATCTTTCTCGATTTGTTTGCAGTTAGTGCGATCTTGCCTTTGATTTTGCTGTGCAGAGATTTT
TTGTAACACAACTTAAGCCTGTGGCTATAGCAATAGAGTACTACTGTAGCAAATAGTTTAGTGGTAACAAGTTTGTGGGT
GCTGGAACGGGAGCATGTCTTGTAGGACCATGCTTCGCTGATTTTGCATTTCAGCAATAAATTTCATTTCGTC
>triplet_10-B
CTCCAGCGCCTCCCCAGACCCCATTGCCCGCCTCCGCTTCAGCGCCGCCCCAAACCCCAGTTCCCGTCTCCGCTTCAACG
CCGCCCCAAACTCCAATTCCGGTCTCCGCTTCAGCGCCGCCCCAAACCCCAAACCCGGTCTCCGCCGACGCATCTCCACA
CGGAACAGTATCTGGCGGGAGCAGCAGCAGCGCCGCCGATCTACCCCGACTAGAGACTGACGCCACTGCAGACGACGCCG
ACACCAACGCAACCCAGCTGGGTCACGGCACGCTGCCCGCTGCCGCTGCACAAGTGACCACATCGGTCGACACAAAGGAG
ATCGCCACCGGCGTCTCGGGCGGGAGAGGTGCAGAGTGGGGAGGAGTCGGCGGTGGCGGGGAGGAGAAGCCGGTGGAGGC
ACCGTCGTGGGGATTGTGCGTGGTGGGGAAGCGGGTCGAGCCCGCGGACTACATACCGTGCCTGGACAACGTGAAGGCCG
TCAAGGCGCTCAAGTCGATACGGCACATGGAGCACCGGGAGCGGCACTGCCCCACGGAGCCGCGGCCGAGGTGCCTGGTG
CCGCTGCCCGCGGGGTACCGGCTTCCCCTGCCCTGGCCGCGCAGCCGTGACATGATTTGGTATAACAATGTTCCTCACCC
AAAGCTAGTGGAATACAAGAAGGACCAGAACTGGGTTAGGAAGTCTGGTAATTATTTTGTCTTCCCTGGAGGTGGAACTC
AATTTAAAGCAGGTGTGACCAGATACATCCGATTCATTGAACAGATCATGCCACAAATAAAATGGGGAACTCATGCAAGA
ACTGTGCTGGATGTTGGATGTGGTGTTGCCAGCTTTGGTGGATACTTGCTTGACAGGAATGTCATTACTATGTCTATTGC
CCCAAAAGACGAGCATGAAGCTCAGATACAATTTGCTCTAGAGCGGGGAATTCCGGCATTTTTGGCAGTGATTGGAACAC
AAAAACTTCCCTTCCCTGACAATTCATTTGATGTGATCCATTGTGCACGGTGTAGGGTCCACTGGTATGCTGATGGTGGA
AAACCATTGTTGGAGCTCAATAGAGTACTCAGGCCTGGAGGATATTACATCTGGTCTGCGACGCCAGTCTATCGACGTGG
CAAGAGAGATGAAGATGACTGGAATGCAATGGTTACTCTGACCAAATCAATCTGCTGGAGGACCGTTGTAAAATCAAAGG
ATGTTAATAGGATTGGAGTTGTTATTTACCAAAAGCCAACCTCAAATTCTTGCTACACTGAGAGGAAAAATAATGAACCA
CCTCTATGCTCTGGGAGCAATGGCCACTCTCCATGGTATACTTCTCTCGACAGTTGCCTCTTGTTGCCTGCTCTGTCAAA
GTCAGGTGCAGGAAATAGTTGGCCCATATCCTCGCCTGAAAGGCTTAACATCAGATCTTCAACTTCATCTGAGAATTCTT
CTACTTGGTTTTCTCAAGAAAATTTTGATTCTGATACAAAAAACTGGAATGGCCTTATTTCAGAAGTATATTCCAGTGAA
TTTGCAGTTAATTGGTCTAGTGTTCGGAATGTTATGGACATGAATGCTGGCTTTGGAGGATTTGCAGCATCACTCATTGA
TCGACCTTTATGGGTGATGAACGTTGTACCCTTTGATCAGCCGGACACTTTGCCGATCATTTTCAACAGAGGTTTGATTG
GTGTATATCATGACTGGTGTGAATCTTTTAATACATACCCACGGACCTATGATCTTCTTCACATGAGCTATCTCCTTCAG
AGCCTCACAAATAGGTGTGATATCATTGAAATAGCAGCGGAAATTGACAGGATACTTAGACCTGGTAGATGGTTTGTATT
GCAAGACAATATAGGAATGATTAGAAAAATGGACCGTGTTCTTCGCTCTCTGCATTACAAGACCGCTATTATGAGGCGGC
AATTTCTTGTTGCCAGGAAGAGTTTCTGGCGCCCTGACAGTACAGGTTCTTAGTTGCGATGATTCATGCTTCTCCTTCAG
ATGATTGGTAAACAAGAGTACTCTGACAGCACAGGTTCTTACACGTGGTGATGCCTGCTTTTCCTTCAGATGATTGGTAA
ACAGGAGATCCCTGACAGAACAAGCTCTTAATCGTTGTGATCCCAGCTTGTCCTTTGGATGATTGGTAAACCAAGTGACC
TGATTCTTTGAATTTTGATTGCTTTGATTCTTTGTGTGGCACAGATGACACTCAGGCAACCCCCATGTAAATGATCTTTC
TCGATTTGTCTGCAGTTAGTGTGATCTTGCCTTTGATTTTGCTGTGCAGAGG
>triplet_10-D
ATTTGGTATAACAATGTTCCTCACCCAAAGCTAGTGGAATACAAGAAGGACCAGAACTGGGTTAGGAAGTCTGGTAATTA
TTTTGTCTTCCCTGGAGGTGGAACTCAATTTAAAGCAGGTGTGACCAGATACATCCGATTCATTGAACAGATCATGCCAC
AAATTAAATGGGGAACTCATGCAAGAACTGTGCTAGATGTTGGATGTGGTGTTGCCAGCTTTGGTGGATACTTGCTTGAC
AGGAATGTCATTACTATGTCTATTGCCCCAAAAGACGAGCATGAAGCTCAGATACAATTTGCTCTAGAGCGGGGAATTCC
GGCATTTTTGGCAGTGATTGGAACACAAAAACTTCCCTTCCCTGACAATTCATTTGATGTGATCCATTGTGCACGGTGTA
GGGTCCACTGGTATGCTGATGGTGGAAAACCATTGTTGGAGCTCAATAGAGTACTCAGGCCTGGAGGATATTACATCTGG
TCTGCGACGCCAGTCTATCGACGTGGCAAGAGCGATGAAGATGACTGGAATGCAATGGTTACTCTGACCAAATCGATCTG
CTGGAGGACAGTTGTAAAATCAAAGGATATTAATAGGATTGGAGTTGTTATTTACCAAAAGCCAACCTCAAATTCTTGCT
ACACTGAGAGGAAAAATAATGAACCACCTCTATGCTCTGGGAGCAATGGCCACTCTCCATGGTATACTCCTCTCGACAGT
TGCCTCTTGTTGCCTGCTCTGTCAAAGTCAGGTGCAGGAAATAGTTGGCCCATATCCTGGCCTGAAAGGCTTAACATCAG
ATCTTCAACTTCATCTGAGAATTCTTCTACTTGGTTTTCTCAAGAAAATTTTGATTCTGATACAAAAAACTGGAATGGCC
TTATTTCAGAAGTATATTCCAGTGAATTTGCAGTTAATTGGTCTAGTATTCGGAATGTTATGGACATGAATGCTGGCTTT
GGAGGATTTGCAGCATCACTCATTGATCGACCTTTATGGGTGATGAACGTTGTACCCTTTGATCAGCCAGACACTTTGCC
TATCATTTTCAACAGAGGTTTGATTGGTGTATATCATGACTGGTGTGAATATTTTAATACATACCCACGAACCTATGATC
TTCTTCACATGAGCTATCTCCTTCAGAGCCTCGCAAATAGGTGTGATATCATTGAAATAGCAGCGGAAATTGATAGGATA
CTTAGACCTGGTAGATGGTTTGTGTTGCAAGACAATATTGGAATGATCAGAAAAATGGACCGCGTTCTTCGCTCTCTGCA
TTACAAGACCGCTATTATGAGGCGGCAATTTCTTGTTGCCAGGAAGAGTTTCTGGCGCCCTGACAGTACAGGTTCTTAGT
TGCGGTGATTCATGCTTCTCCTCCTTCAGATGATTGGTACAAAAGTACTCTGACAGCACAGGTTCTTACACGTGGTGGTT
CCTGCTTTTCCTTCAGATGATTGGTGAACAGAAGTGCCCTGACAGAACAAGTTCTTAATCGTGGTGATTCCAGCTTGTCT
TTCGGATGATTGGTTGTTGAGCGTGCATTTCAAGACAACTTTCTCTATGTCCAGAACCTCATTCAGAGTCTGCACAGG
>triplet_11-A
AAATGTATGTTGCAACTGATTCAACATAGCCCCCTTCCGTATCGAGACTGTAGAAGCTCTATTATGAATCCTTTAGATGT
TTCCAGTTCAGCGGAAATCAACGAACTGAGAGCTGCACTTGGGCCTGCGTCTGCCCGTGGCGACAAGTACTGCAGTGAAG
CATGCTTGGCTAGGTATCTCGAAGCCCGCAACTGGAATGTTGACAAGTCTAGGAAAATGTTGGAAGAAAGTCTCAAGTGG
AGGGCAGCTAGCAAGCCTGAGGATATTCGCTGGCCTGATGTTTCTGTGGAAGCAGAAACAGGTAAAATGTACAGGGCAAC
TTTCACAGATAGAGAGGGGAGAACTGTCGTTATTATGAGACCTGCAAAGCAGAATACATCGTCTCATGAAGGGCAGCTTC
GGTATCTTATATATACCTTGGAGAATGCAGTTCTCAGCCTGCCTCAGGGTCTAGACAAAATGGTGTGGTTGATAGACTTC
ACAGGATGGACGCTGGCCAATGCAACCCCCATAAAGACTGCCAGAGACAGTGCAAATATCCTGCAAAACCATTACCCTGA
GAGGCTTTCAGTTGCGTTTTTGTTCAACCCCCCAAAAGTATTTGAGGCTTTCTTTAAGGTTATAAAAGTATTCCTTGACC
CGAAATCAATCCAGAAAGTCAACTTTGTTTACAAGGACAACGAGGAAAGTATGAAGACCATGTACAAGCACATTGATCCA
GAAGTCCTTCCGGTGGAGTTTGGAGGGAAGAACATTGTGGTGTACAACCATGAGGATTACTCTAAGTTGATGACAAAGGA
TGACACCAAAACAACAAGCTTTTGGGCAGCAGATGGTAGCCATGCCGTAAACGGGGGCTCGGTGCCTCAGGTCATACCGC
AGTCGTCACCGATTGTTGCTAAAGCAAGTTGA
>triplet_11-B
CCCCGTCGGTTTCACGGCAGCAGCCTGCAAATCGCACCCGTGGCTCGATTCATCGCGACCAGAGCAGCAGACAACCCAAA
CAGGTCAGCGACACCGGCGACGCAGCAATAACCCACTCCCGGCGAGGCTAACCACAAAATTGACCCTCCAATGGCGTGCG
CGTGCTCCCCCGAACCCCGGCTCATCGCAAGCGCGTGATTCATTCCGCGCAACCTCCATTTCCATTCCACAGCGTTGGTG
CGGCGTTGCCTCCCCAGTCAGTCCGCCTCTCCCCCTCTGTCTCTCTCGTGTTGTTTATTCTTGCGCCCCGACACGGCAGG
AGGAGGAGGAGAGCACCGAGGTTGAGTTCCTTGCCGCCGTTCCGTGGGTGATTCTCGGAGCCCGAGTTGCCGAGGTGCGG
GTCCGGTTCGTCTTCTCCCTGGGGCCTCTTCTCCAGGTTGAGCCACAGTAAGTTGAAGACATCATGTTCCGTAGGAAGCA
CGCTTCTCATTTCAATTCAGATGATGCTGAGCAGCGACAAGCAAAGATCAACGAACTGAGAGCTGCACTTGGGTCTATGT
CTGCCCGTGGCGAGAAGTACTGCAGTGAAGCATGCTTGGCAAGGTATCTCGAAGCACGCAACTGGAATATTGACAAGTCT
AGGAAAATGTTGGAAGAAAGTCTCAAGTGGAGGGCAGTTAGCAGGCCTGAGGACATTCGCTGGCCTGATGTTTCTGTGGA
AGCAGAAACAGGTAAAATGTACAGGGCAACTTTCACCGATAGAGAAGGGAGAACTGTCGTTATTATGAGACCTGCAAAGC
AGAATACATCGTCTCATGAAGGGCAGTTGCGGTATCTTATATATACCCTGGAGAATGCAGTTCTCAGCCTGCCTCAGGGT
CTAGACAAAATGGTGTGGTTGATAGACTTCACAGGATGGACACTGGCCAATGCAACCCCCATAAAGACGGCCAGAGACAG
TGCAAATATCCTGCAAAACCATTACCCTGAGAGGCTTTCTGTTGCGTTTTTGTTCAATCCCCCCAAAGTATTCGAGGCTT
TCTTTAAGGTTGTAAAAGTGTTCCTTGACCCGAAATCGATCCAGAAAGTCAACTTTGTGTACAAGGACAACGAGGAAAGC
ATGAAGACAATGTACAAGCACATTGACCCAGAAGTCCTTCCGGTGGAGTTTGGAGGGAAGAACATTGTGGTGTACAACCA
TGAGGATTACTCTAAGTTGATGACAAAGGATGACATCAAAACAACAAGCTTTTGGGCGGCAGATGGTAGCCATGCCGTAA
ACGGGGGCTCGGTGCCTCAGGTTATACCGCAGTCGTCGCCAATCGTTGCTAAAGCAAGTTGAGGAACATCTCGACGAGCC
ATCTCACCTGCTATTGCAAAAGTAAACCGAGGAGCTTCAGCGAGCCAATGTCACGGTTCACAGCTCTAAAAGAGGAATAT
ATCGATACCTTGAGGATGTTTGGATAAATAAATGTAACTGCAAAATATCTCGCTTGTGATGTTACAAAAATAGTTATTAC
TAGTATATCCCCAAACAAGTGGTCTCACAACAGTTCCATATTCCCTTGGCCAACAATTTGAAACACTAAAGAATAATTCA
CCTATTATTTAGCTGTCTTCCATCTGTATTTTACACTTAAATCTGTAATATGCAGCTGCCATTTCACG
>triplet_11-D
GGAAGATGATGCGGTTACAATCTCGTTGAAAGAGTAACAGTACCGAACGTCTCCGGCGCTGTCCGCACTTGTGTAGCACG
CCTCGTCGGTATCACGGCAGCAGCCGGCCTAGTCCTGCAAATCGCACCCGTGGTTGGGTTCACCGCGACCGGACGAGCAG
AGAACCCAAACGGGTCAGCAACACCGGCGACGCACCAATAACCCACTCCCGGCGAAGCCAACCACAAAATTGACCCTTCC
TCCAATGGCGTGCGCGTGCTCCCCCGAACCCCGGCTCATCGCAAGCGCGTGATTCATTCCGCGCAACCTCCATTCCACGG
CGTCGGTGCGGTGTTCCCTCTCCAGTCCGCCTCTCCCCCTCTGTCTCTCTCGTGTTGTTTATTCTTGCACCCCGAGACGG
ACGGCAGGAGGAGGAGGAGAGCACCGTCCAACTCCCAGCCAGCGCCGGCCAGTTCCTTCCTCGCCGCCGTTCCGCGGGTG
ATTCCCGGAGCCTGAGTTGCCGAGCTGCAGGTCCGGTTCGTCTTCTTCTCCTGGTTGAGCCTCAGTAAGTTGAAGACAAC
ATGTTTCGTAGGAAGCACGCTTCTCATTTCAATTCAGATGATGCTGAGCAGCGACAAGCAAAGATCAACGAACTGAGAGC
TGCACTTGGGCCTATGTCTGCCCGTGGCGAAAAGTACTGCAGTGAAGCATGCTTGGCAAGGTATCTCGAAGCCCGCAACT
GGAATGTCGACAAGTCTAGGAAAATGTTGGAAGAAAGTCTCAAGTGGAGGGCACTTAGCAGGCCTGAGGATATTCGCTGG
CCTGATGTTTCTGTGGAAGCAGAAACAGGTAAAATGTACAGGGCAACTTTCACCGATAGAGAAGGGAGAACTGTCGTTAT
TATGAGACCTGCAAAGCAGAATACATCGTCTCATGAAGGCCAGTTGCGGTATCTTATATACACCCTGGAGAATGCAGTTC
TCAGCCTGCCTCAGGGTCTAGACAAAATGGTGTGGTTGATAGACTTCACAGGATGGACACTGGCCAATGCAACCCCCATA
AAGACTGCCAGAGACAGTGCGAATATCCTGCAAAACCATTACCCTGAGAGGCTCTCTGTTGCGTTTTTGTTCAATCCCCC
CAAAGTATTTGAGGCTTTCTTTAAGGTTATCAAAGTATTCCTTGACCCGAAATCAATCCAGAAAGTCAACTTTGTGTACA
AGGACAACGAGGAGAGTATGAAGACAATGTACAAGCACATTGATCCAGAAGTCCTTCCGGTGGAGTTTGGAGGGAAGAAC
ATTGTGGTGTACAACCATGAGGATTACTCCAAGTTGATGACAAAGGATGACATCAAAACAGCAAGCTTTTGGGCGGCAGA
CGGTAGCCATGCCGTAAATGGGGGCTCGGTGCCTCAGGTCATACCGCAGTCCTCACCAATTGTTGCTAAAGCAAGTTGAG
GAACATCGGCCAGCCATCTCACCTG
>triplet_12-A
CCGCGCTTCCCTCCTCGGCCACATCCCTCGGCCGCGCCCTCTGGTCCCGCCGGTACCTCCTCATCTGCGTTTGTCTACCC
GTCCTCTTCATCATCCTCTTCTTCTCCCTCGGCGGCGCCTCGTCTCTCCCCGCCTCCATCCGGCTACCCTCCGCCTCGCC
CGCCGCCGACCTTGCCTCCTCCCGCATGCGCGAGGCCGAGCTCCACGCCCTCTACCTCCTCCGCTCCCAGCGCTCCGGCC
TCCTCAGCCTCTTCAACCGCACTGCTGCCCCTGAGCCCACCAACAGCTCTACCGCCGCCCCTGTCTCGCTGTCTGATCTC
CAGGCTGCGCTCCTCAGCCAGATCAAGATCAACCGCGAGATCCAGGAGTCGCTCCTCTCAACGCACCACTCCGGGACCGG
CAATGCTACGGAGGATGCTTTGGATCTTGATCTGCCAGGTCCCGTGTGCAGGAGGAGGGAATTGCCGTACAACCGGCGGA
CGATAGAGTGGAATCCCAAGAAGAATCGGTACCTGTTCGCCATCTGTCTCTCTGGGCAAATGTCGAACCACTTGATTTGC
TTGGAGAAGCACATGTTCTTTGCGGCACTTCTGGGCCGGATCTTGGTGGTTCCCAGCCAGAAGGTGGATTATCAGTACGA
CAAGGTGCTTGATATCAACCACATTAATGATTGTATTGGAAGGAAGGTTGTGATTACTTATGAGGAATTTGTGGATAAAA
GGAAGAAAGTGAGCATCGATCAATTTATATGTTACGTGGCGTCGCCCCCGTGTTACATGGATGAGGAGCATATTAAGAAG
TTGAAGGCAGTGGGGATTTCAATGGGGAAAATTGAGGCTGCTTGGCCAGAGGATGCAAAACTGAAAGTGCCAAAGAAGAG
ATATGTAGCAGATATCACGGCAAAGTTCACGACAGACGCAGAGGTGCTTGCAGTCGGTGAGTTGTTCTATGCTGATGCTG
AGGAAGAGTGGATTATGCAGCCTGGTGGTCCATTGGCTCACAAATGCAAGACTTTGATCCAACCAAGTAGGCTCATAATG
CTTACCGCACAGCGATTTGTGCAGACTTTCTTGGGTGGAAACTACATTGCTTTGCATTTCCGTCGACATGGCTTTCTTAA
GTTCTGTAATGTGAAGAAAGAGAGCTGCTTCTTTCCCATCCCTCAGGCAGCAGGATGCATCTTGCGGATCATTGAGAAAG
CTAATGCCCCAGTAATATATCTGTCGACTGATGCTGCTGGGAGCGAGACGAATCTTCTGCAGTCGTTGGTTGTTTTCAAT
GACCGGCAAGTACCTCTTGTGAGAAGACCAGAGCATGAAGGTTCGGAGAAATGGGATGCCTTGTTGTACAGAAAACACAT
GGGTGGAGATGATCAGGTCGAGGCCATGCTCGACAAGACAATCTGCGCTTTGTCGAACGTTTTCATAGGGTCATCAGGCT
CCACCTTCACAGAGGATATCTTCCGGCTACGGAGGGGCTGGGGATCGATGTCCTACTGTGACGAGTACCTCTGCCAGGGT
GAGCTACCCAACTACATAGCGGAGCTAGAGTGAGGAAGTAGTACCATGGTAGAGAGATTCATAGCGGCATTCTTTTTCCC
TTGACGTGCTGGTGATATACATATATCCTGTAAATTGGCGTGTACAACTAAGTGTAAAAGAGTTGGTGATGTCTTCTGTA
TCAGCGTCGTCCACCGATTTGTCCGGGCGGCGTTCGTTATTCTTACACGGTTAGAGAATACAAAGGGGGCCTTCGGGTTG
TGCAGTGTTTTATTAACCATGTGTGGCAAGTGAAATGCCCATTCTCTGTACTACTGCTTGGAATTGAATTTAGT
>triplet_12-B
CGCGAAGGTAGACGACAGTCATCCCCACCGTTCGACGGTCACCGTCATCTACCCTCCATCTTTCCCACCCTTCTTCCCCC
CAACATCACTCCACCCTCCCGCCCCGCCACTCCCACCCCACACCGACACTTCCCTATCCTCCGCCGCCATGGACCGCGAA
CCCTCCGTCTCCGACGAGGACGACGACCTCGAGACCCTCGTCCCCCAGAACCACACAAAGCCCCCTTCCCCCTCCTCCCG
CTCCCGGGCCTCCTTCGGCATCTCCATCTCCGGTTTCCGCCCCGCGCTTCCCTCCTCGGCCACATCCCTCGGCCGCGTCC
TCTGGTCCCGCCGATATCTCCTCATCTGCGTCTCCCTCCCCGTCCTCTTCATCGTCCTCTTCTTCTCCCTCGGCGGCGCC
TCGTCTCTCCCCGCCTCCATCCGGCTACCCTCCGCCTCGCCCGCCGCCGAACTTGCCTCCTCCCGCATGCGCGAGGCCGA
GCTCCACGCCCTCTACCTCCTCCGCTCCCAGCGCTCCGGCCTCCTTAGCCTCTTCAACCGCACTGCCGCCCCTGAGCCCA
CCAACAGCTCTACCGCCGCCCCTGTCTCGCTGTCTGATCTCCAGGCTGCGCTCCTCAGCCAGATCAAGATCAACCGCGAG
ATCCAGGAGGCCCTCCTCTCAACGCACCACTCTGGGGTCGGCAATGCTACGGAGGATGCTTTGGATCTTGATCTGCCAGG
TCCCGGGTGCAGGAGGAGGGAACTGCCGTACAACCGGCGGACGATAGAGTGGAACCCCAAGAAGAATCGGTACCTGTTCG
CCATCTGTCTTTCTGGGCAAATGTCGAACCACTTGATTTGCTTGGAGAAGCACATGTTCTTCGCGGCACTTCTGGGCCGG
ATCTTGGTGGTTCCCAGCCAGAAGGTAGATTATCAGTACGACAAGGTGCTTGATATCAACCACATTAATGATTGTATTGG
AAGGAAGGTTGTGATTACTTATGAGGAATTTGTGGATAAAAGGAAGAAAGTGAGCATCGATCAATTTATATGTTACGTGG
CATCGCCCCCGTGTTACATGGATGAGGAGCATATTAAGAAGTTGAAGGCAGTGGGGATTTCAATGGGGAAGATTGAGGCT
GCTTGGCCAGAGGATGCAAAACTGAAAGAGCCAAAGAAGAGATATGTAGCAGATATCACTGCAAAGTTCACGACAGACTC
TGAGGTGCTTGCAGTCGGTGAGTTGTTCTATGCTGATGCCGAGGAAGAGTGGATTATGCAGCCTGGTGGTCCATTGGCTC
ACAAATGCAAGACTTTGATCCAACCAAGCAGGCTCATAATGCTTACCGCACAGCGGTTTGTGCAGACTTTCTTGGGTGGA
AACTACATTGCTTTGCATTTCCGCCGACATGGCTTTCTTAAGTTCTGTAATGTGAAGAAAGAGAGCTGTTTCTTTCCCAT
CCCTCAGGCAGCAGGATGCATCTTGCGGATCATTGAGAAAGCTAATGCCCCAGTAATATATCTGTCGACTGATGCTGCTG
GGAGTGAGACGAATCTTCTGCAGTCGTTGGTTGTTTTCAATGACCGGCAAGTACCTCTTGTGAGAAGACCAGAGCATGAA
GGTTCGGAGAAATGGGATGCCTTGTTGTACAGAAAACACATGGGTGGAGATGATCAGGTCGAGGCCATGCTCGACAAGAC
AATCTGCGCTTTGTCGAACGTTTTCATAGGGTCATCAGGCTCCACCTTCACAGAGGATATCTTCCGGCTTAGGAGGGGCT
GGGGGTCGATGTCCTACTGCGACGAGTACCTCTGCCAGGGTGAGCTACCCAACTACATAGCGGAGCTAGAGTGAGAAATT
AGTACCACATGGTAGAGATTCATAGCGGCATTCTTTTTCCCTTGACGTGCTGGTGATATACATATATCCTGTAAATTGGC
GTGTACAACTAAGTGTAAAAGAGTTGGTGATGTCTTCTGTATCAGCGTCGTCCACCGATTTGTCTGGGCGGCGTTCGTTA
TTCTTACACGGTTAGAGAATACAATGGGAGCCTTTGGGTTGTGCAGTGTTTTATTAACCATGTGTGGCAAGTGAAATGCC
CATTCCCTGTACTACTACATGGATTGAATTTTAGTTTACCTTCTGCACTCTGTTTCCATGAAAT
>triplet_12-D
CCCTCGGCCGCGTCCTCTGGTCCCGCCGATATCTCCTCATCTGCGTCTGCCTCCCCGTCCTCTTCATCATCCTCTTCTTC
TCCCTCGGCGGCGCCTCGTCTCTCCCCGCCTCCATCCGGCTACCCTCCGCCTCGCCCGCCGCCGACCTTGCCTCCTCCCG
CATGCGCGAGGCCGAGCTCCACGCCCTCTACCTCCTCCGCTCCCAGCGCTCCGGCCTCCTCAGCCTCTTCAACCGCACTG
CCGCCCCTGAGCCCACCAACAGCTCTACCGCCGCCCCTGTCTCGCTGTCTGATCTCCAGACTGCGCTCCTCAGCCAGATC
AAGATCAACCGCGAGATCCAGGAGGCGCTCCTCTCAACGCACCACTCTGGGGTCGGCAATGCTACGGATGATGCTTTGGA
TCTTGATCTGCCAGGTCCCGGATGCAGGAGGAGGGAACTGCCGTACAACCGGCGGACGATAGAGTGGAATCCCAAGAAGA
ATCGGTACCTGTTCGCCATCTGTCTCTCTGGGCAAATGTCGAACCACTTGATTTGCTTGGAGAAGCACATGTTCTTCGCG
GCACTTCTGGGCCGGATCTTGGTGGTTCCCAGCCAGAAGGTGGATTATCAGTACGACAAGGTGCTTGATATCAACCACAT
TAATGATTGTATTGGAAGGAAGGTTGTGATTACTTATGAGGAATTTGTGGATAAAAGGAAGAAAGTGAGCATCGACCAAT
TTATATGTTATGTGGCGTCGCCCCCGTGTTACATGGATGAGGAGCATATTAAGAAGTTGAAGGCAGTGGGGATTTCGATG
GGGAAGATTGAGGCTGCTTGGCCAGAGGATGCAAAACTGAAAGTGCCAAAGAAGAGATATGTCGCAGATATCACGGCAAA
GTTCACGACAGACGCTGAGGTGCTTGCAGTCGGTGAGTTGTTCTATGCTGATGCTGAGGAAGAGTGGATTATGCAGCCTG
GTGGTCCATTGGCTCACAAATGCAAGACTTTGATCCAACCAAGCAGGCTCATAATGCTTACCGCACAGCGATTTGTGCAG
ACTTTCTTGGGTGGAAACTACATTGCTTTGCATTTTCGTCGACATGGCTTTCTTAAGTTCTGTAATGTGAAGAAAGAGAG
CTGCTTCTTTCCCATCCCTCAGGCAGCAGGATGCATCTTGCGGATCATTGAGAAAGCTAATGCCCCAGTAATATATCTGT
CGACTGATGCTGCTGGGAGTGAGACGAATCTTCTGCAGTCGTTGGTTGTTTTCGATGACCGGCAAGTACCTCTTGTGAGA
AGACCAGAGCATGAAGGTTCAGAGAAATGGGATGCCTTGTTGTACAGAAAACACATGGGTGGAGATGATCAGGTCGAGGC
CATGCTCGACAAGACAATCTGTGCTTTGTCGAACGTTTTCATAGGGTCATCAGGCTCCACCTTCACAGAGGATATCTTCC
GGCTACGGAGGGGCTGGGGGTCGATGTCCTACTGCGACGAGTACCTCTGCCAGGGTGAGCTACCCAACTACATAGCGGAG
CTAGAGTGAGAAAGTAGTACCATGGTAGAGATTCATAGCGGCATTCTTTTCCCCTTGACGTGCTGGTGATATACATATAT
CCTGTAAATTGGTGTGTACAACTAAGTGTAAAAGAGTTGGTGATGTCTTCTGTATCAGCGTCGTCCACCGATTTATTCGG
GCGGCGTTCGTTATTCTTACACGGTTAGAGAATACAAAGGGGGCCTTTGGGTTGTGCAGTGTTTTATTAACCATGTGTGG
TAAGTGAAATGCCCATTCTCTGTACTACTACTACATGGAATTGAATTTTAGTTTACCT
>triplet_13-A
CGAAAATTGCAGACCTGACATTTTAACTCCATACTTGGACGTGATAGTCGGCAAACTTCTCCTGTTGCTTCAGAGTCTGG
AAGCCAAATGGTGCAAGAAGGTGCTTTGACCGCTTTAGCGTCAGCTGCAGATTCTTCACAGGAACACTTCCAAAAATATT
ATGATGCAGTCATACCATATCTCAAGGCTATACTCATGAATGCAACTGATAAATCAAGCAGAATGTTGCGTGCCAAATCC
ATGGAATGCATAAGTTTAGTTGGTATGGCTGTTGGGAAACAGAAATTTAGGGATGACGCTAAGCAGGTTATGGAAGTTTT
GATGTCACTGCAAGGATCTCACATGGAGGCTGATGACCCAATAACGAGTTACATGCTGCAAGCATGGGCAAGACTTTGTA
AGTGCCTTGGTCAGGAGTTCCTCCCGTACATGAGTGTTGTTATGCCCCCTCTACTTCAGTCTGCTCAGCTTAAACCAGAT
GTGAGCATCACTTCTGCAGACGAGGATGGTGAATCTGATGATGATGGTGTTGAGACTATTACCCTGGGAGATAAGAGGAT
TGGCATCAGGACCAGTCTTCTGGAGGAGAAAGCAACAGCATGTAGTATGCTGTGTTGCTATGCTGATGAGCTCAAGGAAG
GTTTTTTTCCATGGATTGATCAGGTTGCAACTACTCTGGTACCTCTCCTCAAATTCTATTTTCATGACGAAGTTAGGAAG
GCAGCTGTTTCAGCGATGCCTGAGCTTCTGCGTTCAGCAAAGTTGGCAGTAGAAAAAGGCCAAGCTCAAGGCCGGGATAA
TTCTTATCTTAAGCAACTATCTGATTACATAGTTCCAGCTCTTGTAGAGGCTATGCATAAAGAACCCGAGACACAAATTT
GTGCAAGCATACTGGAGTCATTGAACGAGTCAATTCAGATGTCAGGAACACTTCTCGATGAAGGCCAGGTTAGATATATA
GTGGAGGGAATCAAAGAAGTAATAACAGCAAGCTCTAATAGGAGGACAGAACGAACAGAGAGGGCGAACGCTGAAGACTT
TGATTCAGAAGAAGACGAGCTACTGAGGGAAGAAAACGAACAGGAGGATGAAATCTTTGATCAAGTTGGAGATTGTTTGG
GCACTCTGGTCAAAACTTTCAAGACTTACTTCCTTCCATTCTTTGATGAACTCTCTGTCTACTTGACACCTATGTTGGGC
AAGGATAAGACATCAGAAGAAAGAAGAGTCACCATTTGCATTTTTGATGATGTTGCAGAACACTGTCGAGAAGCAGCAGT
TAGGTATTATGACACATATCTTCCTTCCCTGTTAGAAGCCTGCGCAAGTGAAAACCCAGATGTTAGACAGGCTGCAGTTT
ATGGTATTGGCATCTGTGCTGAGTTTGGTGGTTCTGCATTTAGGCCTCATACTGGGGAGGCACTGTCCAGATTATACAAT
GTAATCAAACATCCTAATGCATTGGATTTGGATAATGCGATGGCATATGACAATTCTGTTTCCGCTCTTGGAAAGATATG
TCAATTTCATCGTGATAGCATCGATGCATCTCAGGTCATTCCTGCTTGGTTAAGTTGTTTGCCATTGAAAAATGACCTAG
TTGAGGCCAAGATTGTCCATGAACAGATGTGTGCAATGCTTGAGAAGTCCGACAGTGAGCTTTTAGGCCATAATAATCAA
CATCTTCCAAAGATTGTATCTACTTTTGCAGAGATCTTGTGTGCCGGCAAGGATCTGGCAACAGAGCAAACTGCTAGCAA
GATAGTTAATCTGCTAAGACAGCTCCAAACCACTCTGCCTCCTTCAGTACTTGCCTCGACATGGTCTACTCTTCAGCCGC
AGCAACAGCTCGCGTTACAATCTGTATTGACATCATAGCTAACCAGAATGACCTCAGTCGTGTTACACATATGGAATTCA
AAGCTTACCTTTTTTTCCCTTTCTTCTTGTGTTCCGTTCACACATTTTTTGTGCTTGGGTTGCTGGGGTTTGTGCAGCAT
ACAAATGCCCTGGGCTTTTGTACCAAGGGCAAGGTTTGCATCAGGTGTGTATATTTTATTGTGGAGTGATGTGTGTGAGG
CTGGGATGTCTCCACATCGCCGCCGCAAGTTTGTAAAGTTACATATTTGGCTAGTGATGTTAGTTGGGTCGAAACAGTTG
TAAATTAACAACAATTTTGATCGTTGATGGTTGATGTCGCATTCATTCTGTCAACATTTGTTCCATCTTGTTTTGAGGGT
TG
>triplet_13-B
GTCCTCGCTCCGCGCGCTGCTCCTCTCCGCCGCCTCCGCGCCCGGCCTCTCCAGGTCAATCTCGAAGAAGCTCTCCGACG
CCGTCGCCGAGCTCGCCACCCACCTGCTGCCCTCCGGCTCCTGGCCCGACCTCCTCACCTTCCTCTACAAGTCTGTCGCC
TCCCCGTCCTCGCCCCCCGCGCTGCAGGAGTCGGCGCTCAACACCCTCGCCAGGCTCGCCTCCCACCTCGCCNGGCTTCC
CCGACCTCCACGCGCTCCTCCTCGCCGCGCTCTCGCACCCCTCCTCCGCCGACGTCCGCGTCGCCGGCCTCAACGCCGCC
ATCAGCGTCATCCAGTCCCTCCCCTCCGCCGCCGAGCGCGACCGGTTCCAGGACCTCCTCCCCGCCATGATGCGCGCCCT
GGCCGAGTCGCTCAACTGCGGCAACGAGGGCTCCGCGCAGGAGGCGCTCGAGATGATGATTGAGCTCGCTGGCCTGGAGC
CGCGCTTCCTCCGCCGCCAGCTGCCCGACGTCGTCGCCTCCATGCTGCAGATTGCCGAGGCCCCTGGATTGGAGGATGGC
ACACGCCACCTCGCTGTCGAGTTCGTTGTTACCCTTGCCGAGGCGAGGGAGCGTGCGCCTGGGATGATGAGGAGGCTGCC
ACGGTACGTCGGCAGGCTCTTTGCGGTGGTCATGAACATGCTGCTTGATGTCCAGGATGAGCCGGCATGGTACGCCGCAG
TGTCCGAGGAGGAGGACGCTGGGGAAACTGGAAGCTTTGTTTTTGCACAGGAGTGTCTTGACCGGCTTGCAATTGCTGTT
GGTGGCAACACCATCTTGCCTGTGGCTGCTGAGTTGCTCCCATCGTTTATCGGTGCTGAAGAGTGGAAGAGACGGCATGC
GGCACTCATGACGATATCACAGATTGCAGAAGGCTGTGCTAAGGTGATGACTAAGAATCTCGATCAGGTAGTTGGGATGG
TGCTCAATTCTTTCAATGATCCTCACCCTCGGGTGAGGTGGGCAGCAATCAATGCAGTAGGGCAGCTTTCGACGGACTTG
GGGCCTGAGTTGCAGAACAAGTTGCACCATGTTGTACTCCCTGCGTTGGCTTCAGCCATGGATGATTCCGAGAACCCACG
CGTACAGGCACATGCAGCTTCTGCAATTCTGAACTTCAGCGAAAATTGCAGACCCGAAATTTTAACTCCATACTTGGACG
TGATAGTCGGCAAACTTCTCCTGTTGCTTCAGTCTGGAAGCCAAATGGTGCAAGAAGGTGCTTTGACCGCTTTAGCGTCA
GCTGCAGATTCTTCACAGGAACACTTCCAAAAATATTATGATGCAGTCATGCCATATCTCAAGGCTATACTCATGAATGC
AACTGATAAATCAAGCAGAATGTTGCGTGCCAAATCAATGGAATGCATAAGTTTAGTTGGTATGGCTGTTGGGAAACAGA
AATTTAGGGATGACGCTAAGCAGGTTATGGAAGTTTTGATGTCACTGCAAGGATCTCACATGGAGGCTGATGACCCAATA
ACGAGTTACATGCTGCAAGCATGGGCAAGACTTTGTAAGTGCCTTGGTCAGGAGTTCCTCCCCTACATGAGTGTTGTTAT
GCCCCCTCTACTTCAGTCTGCTCAGCTTAAACCAGATGTGAGCGTCACTTCTGCAGGCGAGGATGGTGAATCTGATGATG
ATGGTGTTGAGACTATTACCCTGGGAGATAAGAGGATTGGCATCAGGACCAGTCTCCTGGAGGAGAAAGCAACAGCATGC
AGTATGCTGTGTTGCTATGCTGATGAGCTCAAGGAAGGGTTTTTCCCATGGATTGATCAGGTTGCAACTACTCTGGTACC
TCTCCTCAAATTCTATTTTCATGACGAAGTTAGGAAGGCAGCTGTTTCAGCGATGCCTGAGCTTCTGCGTTCAGCAAAAT
TGGCAGTAGAAAAAGGCCAAGCTCAAGGCCGGGATAATTCTTATCTTAAGCAACTATCTGATTACATAGTTCCAGCTCTT
GTAGAGGCTATGCATAAAGAACCTGACACACAAATTTGTGCAAGCATACTGGAGTCATTGAACGAGTCAATTCAGATGTC
AGGAACACTTCTCGATGAAGGCCAGGTTAGATATATAGTGGAGGGAATCAAAGAAGTAATAACAGCAAGCTCTAATAGGA
GGACAGAACGAACAGAGAGGGCGAACGCTGAAGACTTTGATTCAGAAGAAGACGAGCTACTGAGGGAAGAAAACGAACAG
GAGGATGAAATATTTGATCAAGTTGGCGATTGTTTGGGCACTCTGGTCAAAACTTTTAAGACTTACTTCCTTCCATTCTT
TGATGAACTCTCTGTCTACTTGACACCTATGTTGGGCAAGGATAAGACATCAGAAGAAAGAAGAGTCACCATTTGCATTT
TTGATGATGTTGCAGAACACTGTCGAGAAGCAGCAGTTAGGTATTATGACACATATCTTCCTTCTCTGTTAGAAGCCTGC
GCAAGTGAAAACCCAGATGTTAGACAGGCTGCAGTTTATGGTATTGGCATCTGTGCTGAGTTTGGTGGTTCTGCATTTAG
GCCTCATACTGGGGAGGCACTGTCCAGATTATACGATGTAATCAAACATCCTAATGCATTGGATTTGGATAATGCAATGG
CATATGACAATTCTGTTTCCGCTCTTGGAAAGATATGTCAATTTCATCGTGATAGCATTGATGCATCTCAGGTCATTCCT
GCTTGGTTAAGTTGTTTGCCATTGAAAAATGACCTAGTTGAGGCCAAGATTGTCCATGAACAGATGTGTGCAATGCTTGA
GAAGTCCGACAGTGAGCTTTTGGGCCATAATAATCAACATCTTCCAAAGATTGTATCTACTTTTGCAGAGATCTTGTGTG
CAGGCAAGGATCTGGCAACAGAACAGACTGCTAGCAAGATAGTTAATCTGCTAAGACAGCTCCAAACCACTCTGCCTCCT
TCAGTACTTGCCTCGACATGGTCTACTCTTCAGCCACAGCAACAGCTCGCGTTACAATCTGTATTGACATCATAGCTAAC
CAGAATGGCATCAATCGTGTTACACATGGAATTCAAAGTTTACCTTTTTTTCCTTTCTTCTTGTGTTCCATTCACATGTT
TTTTGTGCTTGGGTTGCTGGGGTTTGTGCAGCATACAAATGCCCTGGGCTTTTGTACCAAGGGCAAGGTTTGCATCAGGT
GTGTATATTTTATTGCGGAGTGATGTGTGTGAGGCTGGGATGTCTCCACATTGCCGCAGCAAGGTTGTAAAGTTACATAT
TTGGCTAGTGATGTTAGTTGGGTCGAAACAATTGTAAAGTTACATATATGGCTAGTGATGTTAG
>triplet_13-D
GTGCTCCTCCGCCGCCTCATCTCCCCGGGCTCCCAGGCCTTCGTCTACCCGGCGCTCGCCCCGGCCACGCAGTCCTCGCT
CCGCGCGCTGCTCCTCTCCGCGGCCTCGTCGCCCGGCCTCTCCAGGTCCATCTCGAAGAAGCTCTCCGACGCCGTCGCCG
AGCTCGCCACCTACCTGCTGCCCTCCGGCTCCTGGCCCGATCTCCTCACCTTCCTCTACAAATCCGTCGCCTCCGCCTCC
TCGCCCCCCGCGCTGCAGGAGTCGGCGCTCAACACCCTCGCCAGGCTCGCCTCCCACCTCGCCGCCGGCTTCCCCGACCT
CCACGCGCTCCTCCTCGCCGCGCTCTCGCACCCCTCCTCCACCGACGTCCGCGTCGCCGGCCTCAACGCCGCCATCAGCG
TCATCCAGTCCCTCCCCTCCGCCGCCGACCGCGACCGGTTCCAGGACCTCCTCCCCGCCATGATGCGCGCCCTGGCCGAG
TCGCTCAACTGCGGCAACGAGGGCTCCGCGCAGGAGGCGCTTGAGATGATGATTGAGCTCGCTGGCCTGGAACCACGCTT
CCTCCGCCGCCAGCTGCCCGACGTCGTCGCCTCCATGCTGCAGATTGCTGAGGCCCCTGGATTGGAGGATGGCACACGCC
ATCTTGCTGTCGAGTTCGTTGTTACCCTTGCCGAGGCGAGGGAGCGTGCGCCTGGGATGATGAGGAGGCTGCCCCGGTAC
GTCGGCAGGCTCTTTGCGGTGGTCATGACCATGCTGCTTGATGTCCAGGATGAGCCGGCATGGTACGCCGCAGTGTCTGA
GGAGGAGGACGCTGGGGAAACTGGAAGCTTTGTTTTTGCACAGGAGTGTCTTGACCGGCTTGCAATTGCTGTCGGTGGCA
ACACCATCTTGCCCGTGGCTGCTGAGTTGCTCCCATCGTATATCGGTGCTGAAGAGTGGAAGAGACGGCATGCGGCACTC
ATGACGATATCACAGATTGCAGAAGGCTGTGCTAAGGTGATGACTAAGAATCTTGATCAGGTAGTTGGGATGGTGCTCAA
TTCTTTCAATGATCCCCACCCTCGGGTGAGGTGGGCAGCAATCAACGCAGTAGGGCAGCTTTCGACGGACTTGGGGCCTG
AGTTGCAGAACAAGTTGCACCATGTTGTACTCCCTGCGTTGGCTTCAGCCATGGATGATTCCGAGAACCCACGCGTACAG
GCACATGCAGCTTCTGCAATTCTGAACTTCAGCGAAAATTGCAGACCCGAAATTTTAACTCCATACTTGGACGTGATAGT
CGGCAAACTTCTCCTGTTGCTTCAGTCTGGAAGCCAAATGGTGCAAGAAGGTGCTTTGACCGCTTTAGCGTCAGCTGCAG
ATTCTTCGCAGGAACACTTCCAAAAGTATTATGATGCAGTCATGCCATATCTCAAGGCTATACTCATGAATGCAACTGAT
AAATCAAGCAGAATGTTGCGTGCCAAATCCATGGAATGCATAAGTTTAGTTGGTATGGCTGTTGGGAAACAGAAATTTAG
GGATGACGCTAAGCAGGTTATGGAAGTTTTGATGTCACTGCAAGGATCTCACATGGAGGCTGATGACCCAATAACGAGTT
ACATGCTGCAAGCATGGGCAAGACTTTGTAAGTGCCTTGGTCAGGAGTTCCTCCCGTACATGAGTGTTGTTATGCCCCCT
CTACTTCAGTCTGCTCAGCTTAAACCAGATGTGAGCATCACTTCTGCAGGCGAGGATGGTGAATCTGATGATGATGGTGT
TGAGACTATTACCCTGGGAGATAAGAGGATTGGCATCAGGACCAGTCTTCTGGAGGAGAAAGCAACAGCATGTAGTATGC
TGTGTTGCTATGCTGATGAGCTCAAGGAAGGTTTTTTTCCATGGATTGATCAGGTTGCAACTACTCTGGTACCTCTCCTC
AAATTCTATTTTCATGACGAAGTTAGGAAGGCAGCTGTTTCAGCGATGCCTGAGCTTCTACGTTCAGCAAAGTTGGCAGT
AGAAAAAGGCCAAGCTCAAGGCCGGGATAATTCTTATCTTAAGCAACTATCTGATTACATAGTTCCAGCTCTTGTAGAGG
CTATGCATAAAGAACCTGAGACACAAATTTGTGCAAGCATACTGGAGTCATTGAACGAGTCAATTCAGATGTCAGGAACA
CTTCTCGATGAAGGCCAGGTTAGATATATAGTGGAGGGAATCAAAGAAGTAATAACAGCAAGCTCTAATAGGAGGACAGA
ACGAACAGAGAGGGCGAACGCTGAAGATTTTGATTCAGAAGAAGACGAGCTACTGAGGGAAGAAAATGAACAGGAGGATG
AAATCTTTGATCAAGTTGGCGATTGTTTGGGCACTCTGGTCAAAACTTTTAAGACTTACTTCCTTCCATTCTTTGATGAA
CTCTCTGTCTACTTGACACCTATGTTGGGCAAGGACAAGACATCAGAAGAAAGAAGAGTCACCATTTGCATTTTTGATGA
TGTTGCAGAACACTGTCGAGAAGCAGCAGTTAGGTATTATGACACATATCTTCCTTCTCTGTTAGAAGCCTGCGCAAGTG
AAAACCCAGACGTTAGACAGGCTGCAGTTTATGGTATTGGCATCTGTGCTGAGTTTGGTGGTTCTTCATTTAGGCCTCAT
ACTGGGGAGGCACTGTCCAGATTATACAATGTAATCAAACATCCTAATGCATTGGATTTGGATAATGCGATGGCATATGA
CAATTCTGTTTCCGCTCTTGGAAAGATATGTCAATTTCATCGTGATAGCATTGATGCATCTCAGGTCATTCCTGCTTGGT
TAAGTTGTTTGCCATTGAAAAATGACCTAGTTGAGGCCAAGATTGTCCATGAACAGATGTGTGCAATGCTTGAGAAGTCC
GACAGTGAGCTTTTGGGCCATAATAATCAACATCTTCCAAAGATCGTATCTACTTTTGCAGAGATCTTGTGTGCCGGCAA
GGATCTGGCAACAGAACAAACTGCTAGCAAGATAGTTAATCTGCTAAGGCAGCTCCAAACCACTCTGCCTCCTTCAGTAC
TTGCCTCGACATGGTCTACTCTTCAGCCACAGCAACAGCTCGCGTTACAATCTGTATTGACATCATAG
>triplet_14-A
ATGGATGCCGTTGTTGATGTTGCCGATGCTATGGGCGCTGTGACTATAGAGAACGGGGCGAAGCTGGAGTTGCCTGACAG
TGTAGAGGAGCGCGGCGAAGAGCATGATGCGCAGGCCAACAGAGACCATTCAGGGGAGAGTGAGGTGATCAACCCGCACG
AAGAGGCAGGTGGAGAAGCCACCTCACAGCCAGAAGGGAGGAAGATCGGCCGTTCCAAGGGAGCTGCAAGTCATGGTCCT
AAGGTTGCAAAGACAAGGAGCCCAAAGAGTGGAGATGAAGGTCTAGCAAGGAGAAGCACCCCTAGTTCCTCTCTTCGTAA
GGCACCCATTGCGCGAGTATCACATGCAGACTCAGGCACTGGCTCTTGTACCAATGGTGATCCGAGTGTCGATAAGAAAA
AATCTGGAAAGATCGAGTCTCGTCCGTCTGCCAAGGAGACATCATTGCTCGAGGACATCAGTTCAATTGAAATAATACTT
>triplet_14-B
ATGGATGCCGTTGTTGATGTTGCCGATGCTATGGGCGCTGTGACTATAGAGAACGGGGCGAAGCTGGAGTTACCTGACGG
TGTAGAGGAGCGCGGTGAAGAGCATGATGCGCAGGCCAACAGAGACCATTCAGGGGAGAGTGAGGTGATCAACCCGCACG
AAGAGGCAGGTGGAGAAGCCACCTCACATCCAGAAGGGAGGAAGATCGGCCGTTCCAAGGGAATTGCAAGTCATGGTTCT
AAGGTTGCAAAGACAAGGAGCCCAAAGAGTGGAGATGAAGGTCTAGCAAGGAGAGGCACCCCTAGTTCCTCTCTTCGTAA
GACACCCATTGCACGAGTATCGCATGCAGACTCAGGCACTGGCTCTTGTACCAATGGTGATCCGAGTGTCGATAAGAAAA
AATCTGGAAAGATCGAGTCTCGTCCGTCTGCCAAGGAGACATCATTGCTCGAGGACGCAACATCCAGGGAGGGAAGTAAA
GCTCAAAAGCAATCAGACCAGCATTCTTCCATCAGAAGAGATGAAGAAGATTTAAATAGTGAAAGTTCAAAAGCTCGAAG
GGCTGGCAGCACTCCTGCCTATGGATTCAGTTTCAAGTGTGATGAGAGAGCTGAAAAAAGAAGAGAGTTCTACTCGAAGC
TCGAGGAGAAGATTCACGCAAGAGAGATGGAAATAAGCAATATGCAAGCGAAATCGAAGGAGACTGAAGAAGCTGAACTC
AAAATGCTGAGAAAAAGCTTAAAGTTCAAGGCAACACCGATGCCAAGCTTCTCCCCACCACCGAAGGTTGAACTGAAAAA
GGTAATCCTGCTTTGCTCCTCATTCCTTCTGAATCCCTGGCTTTT
>triplet_14-D
GAAATTGGAAACCAGTAACAACCTCCAACTCAGACACAGTCACCACCCTGTCCCCTCCCCTCCTCTTCCTCGGCCCTCGC
TTCGTTCTCCGCGGGAGCCGGCGAGCCGCCGCCCCACTCTCTCTCTCCCCCCGTCCACCGCACGCCTCCGCCACGCCATT
CCCATATGCTCTTCTCCGGCGAGGGCAACAGAGCATGATTCTGTGGCAAGGTTGAATGGCGGTGAGTTAGGAGACTGCGG
AGCAGGGGTTATTAATAAATTGTGCAAGAGGCGAGCCTTGGCCGAGATGGATGCCGTTGTTGATGTTGCCGATGCTATGG
GCGCTGTGACTATAGAGAACGGGGCGAAGCTGGAGTTGCCTGACGGTGTAGAGGAGCGCGGCGAAGAGCATGATGCGCAG
GCCAACAGAGACCATTCAGGGGAGAGTGAGGTGATCAACCCGCACGAAGAGGCAGGTGGAGAAGCCAGCTCACACCCAGA
AGGGAGGAAGATCGGCCGTTCCAAGGGAACTGCAAGTCATGGTCCTAAGGTTGCAAAGACAAGGAGCCCAAAGAGTGGAG
ATGAAGGTCTAGCAAGGAGAGGCACCCCTAGTTCCTCTCTTCGTAAGGCACCCATTGTGCGAGTATCGCATGCAGACTCA
GGCACTGGCTCTTGTACCAATGGTGATCCGAGTGTCGATAAGAAAAAATCTGGAAAGATTGAGTCTCGTCCGTCTGCCAA
GGAGACATCATTGCTCGAGGACGCAAAATCCAGGGAGGGAAGTAAAGCTCAAAAGCAATCAGACCAGCATTCTTCCATCA
GAAGAGATGAAGAAGATTTAAATAGTGAAAGTTCAAAAGCTCGAAGGTCTGGCAGCACTCCTGCCTATGGATTCAGTTTC
AAGTGTGATGAGAGAGCTGAAAAAAGAAGAGAGTTCTACTCAAAGCTTGAGGAGAAGATTCACGCAAGAGAGATGGAAAT
AAGCAATATGCAAGCGAAATCGAAGGAGACTGAAGAAGCTGAACTCAAAATGCTGAGAAAAAGCTTAAAGTTCAAGGCTA
CGCCGATGCCAAGCTTCTCCCCACCACCAAAGGTTGAACTGAAAAAGGT
>triplet_15-A
AGCGCCATGGCCGCCTCCTCCTCCGCCGCCGCCCCCGCCGACACGTACGACATCCCGTGGGTGGAGAAGTACCGCCCCAG
CCGCGTCGCCGATGTCGTCGGCAACGCCGACGCCGTCAGCCGCCTCGAGGTCATCGCCCGCGACGGCAACATGCCCAACC
TCATCCTCTCCGGGCCTCCGGGGACCGGGAAGACGACGAGCATCCTGGCGCTGGCCCACGAGATGCTCGGGCCCAGCTAC
CGCGAGGGAGTGCTCGAGCTCAACGCCTCGGACGACAGGGGGCTTGATGTGGTGAGGAACAAGATCAAGATGTTCGCGCA
GAAGAAGGTCACACTGCCGCCCGGACGGCACAAGATCGTCATACTGGACGAGGCTGACAGCATGACAACAGGGGCACAGC
AAGCACTGAGAAGAACCATGGAGATTTATTCCAACACCACAAGATTTGCTCTTGCCTGCAATACTTCATCTAAAATCATT
GAACCCATCCAAAGTCGCTGCGCTATTGTCCGGTTCTCGAGGCTTTCAGATCAGGAGATCCTTGGCCGCCTTATGATCGT
GGTTGCTGCTGAGAAGGTCCCTTATGTGCCAGAAGGTCTTGAAGCCATCATTTTTACTGCTGATGGTGACATGAGACAAG
CTTTGAACAATTTGCAAGCTACAGTCAGTGGGTTCCGTTTTGTTAATCAAGAAAATGTGTTCAAGGTTTGCGATCAACCA
CATCCCTTGCATGTCAAGAGTATGGTGAAAAATGTACTAGATGGGAAGTTTGATGAGGCCTGCTCTGGCCTAAAGCAACT
CTATGATTTGGGCTACTCTCCTACTGACATAATCACTACTCTCTTCCGTGTCATCAAGAACTATGACATGGCTGAATTTC
TGAAGCTGGAGTTGCTGAAGGAAACCGGATTTGCGCACATGAGGATCTGTGACGGCGTCGGGTCATTCCTTCAGCTTTCT
GGCCTTCTGGCCAAGTTTGCTCTGGTGAGAGAAACAGCAAAGGCC
>triplet_15-B
AGCGCCATGGCCGCCACCTCCTCCGCCGCCGCCCCCGCTGACGCATACGACATCCCGTGGGTGGAGAAGTACCGCCCCAG
CCGCGTCGCCGATGTCGTCGGCAACGCCGACGCCGTCAGCCGCCTCGAGGTCATCGCCCGCGACGGCAACATGCCCAACC
TCATCCTCTCCGGGCCTCCGGGGACCGGGAAGACGACGAGCATCCTGGCGCTCGCCCACGAGATGCTGGGGCCCAGCTAC
CGCGAGGGCGTGCTCGAGCTCAACGCCTCGGACGACAGGGGGCTTGATGTGGTGCGGAACAAGATCAAGATGTTCGCGCA
GAAGAAGGTCACACTGCCACCTGGACGGCACAAGATCGTCATACTGGACGAGGCTGACAGCATGACAACAGGGGCACAAC
AAGCACTGAGAAGAACCATGGAGATTTATTCCAACACCACAAGATTTGCTCTTGCCTGCAATACTTCATCTAAAATCATT
GAACCCATCCAAAGTCGCTGCGCTATTGTCCGGTTCTCGAGGCTTTCAGATCAGGAGATCCTTGGCCGCCTTATGGTCGT
GGTGGCAGCTGAGAAGGTCCCTTATGTGCCGGAAGGTCTTGAAGCCATAATTTTTACTGCTGATGGTGACATGAGACAAG
CTTTGAACAATTTGCAAGCTACAGTCAGTGGGTTTCGTTTTGTTAATCAAGAAAATGTGTTCAAGGTATGTGATCAACCA
CATCCCTTGCATGTCAAGAGTATGGTGAAAAATGTACTCGATGGGAAGTTTGACGAGGCCTGCTCTGGCCTAAAGCAACT
CTATGATTTGGGCTACTCTCCTACCGACATAATCACCACTCTCTTCCGTGTCATCAAGAACTATGACATGGCTGAATTTC
TGAAGCTGGAATTGCTGAAGGAGACAGGATTTGCGCACATGAGGATCTGTGATGGCGTTGGGTCATTCCTTCAGCTTTCC
GGCCTTCTGGCCAAGTTTGCTCTGGTGAGGGAAACAGCCAAAGCG
>triplet_15-D
CCCCACCCCAGCGCCATGGCCGCCGCCTCCTCCGCCGCCGCCGCCTCCTCCGCCGCCGCCGCCCCCGCCGACACGTACGA
CATCCCGTGGGTGGAGAAGTACCGCCCCAGCCGCGTCGCCGATGTCGTCGGCAACGCCGACGCCGTCAGCCGCCTCGAGG
TCATCGCCCGCGACGGCAACATGCCCAACCTCATCCTCTCCGGGCCTCCGGGGACCGGGAAGACGACGAGCATCCTGGCG
CTCGCCCACGAGATGCTCGGGCCCAGCTACCGCGAGGGAGTGCTCGAGCTCAACGCCTCGGACGACAGGGGGCTTGATGT
GGTGCGGAACAAGATCAAGATGTTCGCGCAGAAGAAGGTCACACTGCCACCCGGACGGCACAAGATCGTCATACTGGACG
AAGCTGACAGCATGACAACAGGAGCACAGCAAGCACTGAGAAGAACCATGGAGATTTATTCCAACACCACAAGATTTGCT
CTTGCATGCAATACTTCATCTAAAATCATTGAACCCATCCAAAGTCGCTGCGCTATTGTCCGGTTCTCGATGCTTTCAGA
TCAGGAGATCCTTGGCCGCCTTATGGTCGTGGTGGCAGCTGAGAAGGTCCCTTATGTGCCAGAAGGTCTTGAAGCCATCA
TTTTTACTGCTGATGGTGACATGAGGCAAGCTTTGAACAATTTGCAAGCTACAGTCAGCGGGTTCCGTTTTGTTAATCAA
GAAAATGTGTTCAAGGTATGCGATCAACCACATCCCTTGCATGTCAAGAGTATGGTGAAAAATGTACTCGATGGGAAGTT
TGATGAGGCCTGCTCTGGCCTAAAGCAACTCTATGATTTGGGCTACTCTCCTACTGACATCATCACTACCCTCTTCCGTG
TCATCAAGAACTATGACATGGCTGAATATCTGAAGCTGGAACTGCTGAAGGAAACGGGATTTGCGCACATGAGGATCTGT
GATGGCGTTGGGTCATTCCTTCAGCTTTCTGGCCTTCTGGCCAAATTTGCTCTGGTGAGAGAAACAGCAAAGGCCTAACG
CTGTGCAGCTGCTCTGACACCAGTTAACAGTGTTGTCATGCATAGCCTATTTTATCGCTCCTCTGTCGTGGTATCTCAGT
GTGTAAGATAGTTCTTTGCTGAAGTGAACTATTTATGCTTGTTTAGCATCGGAGATGTAGTTGTAGCCTGTAGTGACTAG
TGAGGAGACTGAGTCCTCGTAGTTCGAGTACTGCTGTATTTCGGAACTAATCTGGGTATTTTTCGGGTCTTTTGTAGTCT
ATTGAGCTGTCGTACCACCATCATGAAGGAACCGTCAGTTATCCAAGTCAACTGCATATCAATTATGGATTGGCAGAAAA
TGGATTCATCATTTCCTTGCATTTTTATTTTAG
>triplet_16-A
CTCATCCAAAGAATCAAACCATCGTAGTCTTATTCATCCATCTTCCTCATCCAACGGCCGCTAATCGTCGGCAGGAGAAA
ACAAACGAACAAAAGGAAAGGGGCACGAAATAAACACCCCGTGCTTCCCCTCTCCTCCGCGATCCCCCTCTCCCCTCTCC
TCTCCGTCGCCGCCGCTCGCCGCTGAGTCCCCAGCACCGCCGCGGCCCCTCCCTCCGTTAACTTGAGGCTTGAGAGGTGC
TTCTTGATCTGGAGCTGTGGGCTGTTGCCTCGCGTCCAGATTGATCATGAGCTCCAGAAGCCTCGTCCGATCCCCGGTAT
CCTGTAGTGCTGTAAACGAATGCTTTTCCTACAATTCACGCTGCCCAAGAAGCTACTATCAGTATTCTAATACCATGAAG
CTACAAACACCGCAAGCTGGCCAGATGCTTTTGCCTCGCAAATTATGGAAATCTACTCGATTGCAGACCACCCTTCTCAT
CCAGAGGCGGACTGTATCAAACTGTTGCTCTGACCTTAGTACCACTTACACAGAGCAACTTCCCAGCTATTTAGGACTTA
ATGTTTTGCAAGACCAATCAAATGCGAAACAAAACAATATTCGTAAAGTCCTTGTCATCCTGAATCCTAATTCTGGATTC
CGTAGCTCTCGCGAGGTTTTCTACAAGAAAGTGCAATCAACACTGAAGCTTTCAGGCTTCGCGATGGAGGTTGTTGAAAC
AGCGTATGCTGGTCATGCAAAGGTGCTTGCTTCTACTGTTGACCTCAGTACATGCCCTGGTGGCATTATCTGTGTTGGGG
GTGATGGAGTCGTAAATGAGGTTGTGAATGGTTTACTTGGTAGAGACGATTTGAAAGAGGCGCTTCAACTTCCTATTGGG
ATAGTTCCTGCTGGTTCCGATAATTCATTAGTATGGAGTGTTCTTGGCATCAGGGATCCTGTGTCAGCAGCAACTGCTTT
AGCTAAGGGTGGTTTCACACCGATTGATGTGTTTGCTGTAAAATGGATCCAAGCTGGAGTTACTCATTTCGGTTTGACGG
CTTCCTACTGTGGTTTTGTAGCTGATGTTCTGCAATTATCTGAAAACTTCCGCCTGCAGCTTGGGCCCTTCCGTTACGTC
ATCGCTGGCATTCTTAAGTTTTTGTCCCTGCCCCAATACAAATTTGAGGTGGATTATCTGCCTTTATCACCAGAGACAAT
TCCTAACTTGGAGTCACCGATTGAAAAATGCCATGGCCAGCTTTCTGATGACAGCAAGGTTAAGAGTGGTACTTATATGG
ATCGTAGCAGTGGAGATAATTGGGTTACGAGGAAAGGGGAGTTTCTTGGCATTTTGGTCTGCAACCACTTCTGCAAGCCT
GCCCAGGGGTTATTTTCTCCACTTGTTGCACCAAAAGCTCAGCATGATGATGGCAGTCTGGACTTGATTCTTGTACATGG
AAGTGGAAGACTCAGATTATTTTGCTTTTTTGTTGCCTATCAGTTTTGCTGGCATCTTCTACTCCCTTTTGTGGAATATG
TCAAGGTAAAACAAGTAAAGGTTAGGCCAGTGGGCAGTACCCACAGTGGTTGTGGTGTCGACGGCGAGCTTCTTCAGGCG
GAAGGCCAACCAGAATGGCAGTGCTCTCTGCTCCCAGTACAAGGCCGGTTGCTTGGCCGGCATCCCAGAACATAGAAGTA
GGTTTGTGACTCATCCAGAAGTCGTGCTGACAGTTCCGAGCAATACTACTATGTACCCATTAAATTAAGTGGTTAACAAA
GTATTGTTGCACTGTAAAAATGTGTCTTCTGCCATTATTTTCACCCATTCTCTTAAGGTTGTAGATCTGCAGATGAACTC
CAGGTTTGTAGGCCCCCATTGACGGGCAAGTGTATATTCCAGGAAAAGCGAGGCTTCCTTTTCTTCTTGGCATGGAAGTA
CAATGCAGATGTAATGTTAAGCTTAATTTTATTCATTATTCTGATTG
>triplet_16-B
ATGGGCACGGAAATACTCCTTTTTGAGCATGTATCCTGTAGTGCTGTAAACGAATGCTTTTCCTACAATTCACGCCGCCC
AAGAAGCTACTATCAGTATTCTAATACCATGAAGCTACAGACACCGCAAGCTGGCCAGATGCTTTTGCCTCGCAAATTAT
GGAAATCTACTCGAACCACCCTTCTCATCCAGAGGCGGACTGTATCAAACTGTTGCTCTGACCTTAGTACCACTTACACA
GAGCAACTTCCCAGCTATTTAGCACTTAATGTTTTGCAAGACCAATCAAATGCGAAACAAAACAATATTCGTAAAGTCCT
TGTCATCCTGAATCCTAATTCTGGATTCCGTAGCTCTCGTGAGGTTTTCTACAAGAAAGTGCAATCAACACTGAAGCTTT
CAGGCTTCGCGATGGAGGTTGTTGAAACAGCATATGCTGGTCATGCAAAGGTGCTTGCTTCTACTGTTGACCTCAGTACA
TGCCCTGATGGCATTATCTGTGTTGGGGGTGATGGAGTCGTAAATGAGGTTGTGAATGGTTTACTTGGTAGAGACGATTT
GAAAGAGGCGCTTCAACTTCCTATTGGTATAGTTCCTGCTGGTTCCGATAATTCATTAGTATGGAGTGTTCTTGGCATCA
GGGATCCTGTGTCAGCAGCAACTGCTTTAGCTAAGGGTGGTTTCACACCGATTGATGTGTTTGCTGTAAAATGGATCCAA
GCTGGAGTTACTCATTTCGGTTTGACGGCTTCCTACTGTGGTTTTGTAGCTGATGTTCTGCAATTATCTGAAAACTTCCG
CCTGCAGCTTGGGCCCTTCCGTTACGTCATCGCTGGCATTCTTAAGTTTTTGTCCCTGCCCCAATACAAATTTGAGGTGG
ATTATCTGCCTTTATCACCAGAGAAAAATCCTAACTTGGAGTCACCGATTGAAAAATGCCATGGCCAGCTTTCTGATGAC
AGCAAGGTTAAGAGTGGTACTTATATGGATAGTAGCACTGGAGATAATTGGGTTAAGAGGAAAGGGGAGTTTCTTGGCAT
TTTGGTCTGCAACCACTTCTGCAAGCCTGCCCAGGGGTTATTTTCTCCAGTTGTTGCACCAAAAGCTCAGCATGATGATG
GCAGTCTGGACTTGATTCTTGTACATGGAAGTGGAAGACTCAGATTATTTTGCTTCTTTGTTGCCTATCAGTTTTGCTGG
CATCTTCTACTCCCTTTTGTGGAATATGTCAAGGTAAAACAAGTAAAGATTAGGCCAGTGGGCAGTACCCACAGTGGTTG
TGGTGTCGACGGCGAGCTTCTTCAGGCGGAAGGCCAACCAGAATGGCAGTGCTCTCTGCTCCCAGTACAAGGCCGGTTGC
TTGGCCGGCATCCCAGAACATAG
>triplet_16-D
GAGAAAACAAACGAACAAAAGGAAAGGGGCACGAAATAAACACCGCGTGCTTCCCCTCTCCTCCGCGATCCCCCTCTCCC
CTCTCCTCTCCGTCGCCGCCGCTCGCCGCTGAGTCCCGAGCACCGCCGCGGCCCCTCCCTCCGTTAACTTGAGACTTGAG
AGGTGCTTCTTGATCTGAAGCTGTGTGCGGTTGCCTCGCGTCCAGATTGATCATGAGCTCCAGAAGCCTCGTCCGATCCC
CGGTGTCCTGTAGTGCTGTAAACGAATGCTTTTCCTACAATTCACGCCGCCCAAGAAGCTACTATCAGTATTCTAATACC
ATGAAGCTACAAACACCGCAAGCTGGCCAGATGCTTTTGCCTCGCAAATTATGGAAATCTACTCGATTGCAGACCACCCT
TCTCACCCAGAGGCGGACTGTATCAAACTGTTGCTCTGACCTTAGTACCACTTACACAGAGCAACTTCCCAGCTATTTAG
CACTTAATGTTTTGCAAGACCAATCAAATGCGAAACAAAACAATATTCGTAAAGTCCTTGTCATCCTGAACCCTAATTCT
GGATTCCGTAGCTCTCGTGAGGTTTTCTACAAGAAAGTGCAAGCAACACTGAAGCTTTCAGGCTTCGCGATGGAGGTTGT
TGAAACAGCGTATGCTGGTCATGCAAAGGTGCTTGCTTCTACTGTTGACCTCAGTACATGCCCTGATGGCATTATCTGTG
TTGGGGGTGATGGAGTCGTAAATGAGGTTTTGAATGGTTTACTTGGTAGAGACGATTTGAAAGAGGCGCTTCAACTTCCT
ATTGGGATAGTTCCTGCTGGTTCCGATAATTCATTAGTATGGAGTGTTCTTGGCATCAGGGATCCTGTGTCAGCAGCAAC
TGCTTTAGCTAAGGGTGGTTTCACACCGATTGATGTGTTTGCTGTAAAATGGATCCAAGCTGGAGTTACTCATTTCGGTT
TGACGGCTTCCTACTGTGGTTTTGTAGCTGATGTTCTGCAATTATCTGAAAACTTCCGCCTGCAGCTTGGGCCCTTCCGT
TACGTCATCGCTGGCATTCTTAAGTTTTTGTCCCTGCCCCAATACAAATTTGAGGTGGATTATCTATCACCAGAGAAAAA
TCCTAACTTGGAGTCACCGATTGAAAAATGCCATGGCCAGCTTTCTGATGACAGCAAGGTTAAGAGTGGTACTTATATGG
ATAGTAGCACTGGAGATAATTGGGTTACGATGAAAGGGGAGTTTCTTGGCATTTTGGTCTGTAACCACTTCTGCAAGCCT
GCCCAGGGGTTATTTTCTCCAGTTGTTGCACCAAAAGCTCAGCATGATGATGGCAGTCTGGACTTGATTCTTGTACATGG
AAGTGGAAGACTCAGATTATTTTGCTTCTTTGTTGCCTATCAGTTTTGCTGGCATCTTCTACTCCCTTTTGTGGAATATG
TCAAGGTAAAACAAGTAAATGTTAGGCCAGTGGGCAGTACCCACAGTGGTTGTGGTGTCGACGGCGAGCTTCTTCAGGCG
GAAGGCCAACCAGAATGGCAGTGCTCTCTGCTCCCAGTACAAGGCCGGTTGCTTGGCCGGCATCCCAGAACATAGAAGTA
GGTTTGTGACTCATCCAGAAGTCAGTGCTGACAGTTCCGAGCAATACTACAATGTACCCATTAAATTAAGTGGTTAACAA
AGTATTGTTGCACTGTAAAAATGTGTCTTCTGCCATTATTTTCACCCATTCTCTTAAGGTTGTAGATCTGCAGATGAACT
CCAGGTTGTAGGCCCCCATTGATGGGCAAGTGTATATTCCAGGAAAAGTGAGGCTTCCTTCTCTTCTTGGCATGGAAGTA
CAATGCAGATGTAATGTTAAGCTTAATTTTATTCATTATTCTGATTGTCTGTTTAAAG
>triplet_17-A
ATTGGTGTCATACTGCTGCAGTCTACACTCTGAATTACCTGGAAGATTTTTGTGCTGAAAATACCTAGAATGTGGTTTGC
TAACAATCAATCTTGTAGGGATAAAATACGGGAGTACAAGGACGAGAGTGAAAGGTTGGATCAGTGCAGTCGCCTTCATG
ACTCCTCAATCTCGAATGTCAATTTTGAGCTCGATGCAAGTCACATTGCTCAGGAACTCGCAGGGACTGCAACCGTAATT
GAGAGAGAGAAGGTATCTGTTCAGGAGTTGATGACTGTTGTCAATGAAATGATGTGGAACACAGAATTTGCTATTCGCTC
ATATATGATGTTGAGACCAAGGTTCCTCAAATCAGCCACAGGTTCTTCAAATCCTTCTGGACCTGCTGGAGCTCTGCCCA
ATCAGCCTGGACCAACCAATGATTTCTATAGTGGCGTCCCAAAGAGGCCTTCCCTTTTTATGCTGCAAACTGTCAACAAG
TTTGAGAAGTATCTTGACGAATGCTGCAAGTGGATTACTGAACTAGAGCAGCTGGTTCAAATCGAGAGCAATAAAAGATC
ATCTTCTTCTGTGGAATCTCTACCAAAAGTTATGTCGAATGTGCATGACTATTTCATCTATGTCGCTTCAAAGGTGGAAA
ATCTTCATCAGTATGTTGTGTCGATGAAAACTGAATATCTACATGGTCAGCGCCGTCTGGGCAATGCAAATGATCCATTT
CTAGAGGCAAATAGAAGAGAAGCAGCCAAAGAAGAAGCAGCTGCCAAAAGGGTCCATCCGACATTGCACTTGCCTGCTCC
TGTACAGCCCACAACACAAGTTGCTTCACCAGCAACAAGCCAACCACAGCAATCTTTGCTCCCTTCTGGAGGAACTTCCT
CGAGTGCCTTCACAGCTTTTAGCATGCCGGCCTCTGCTCCATCCACTTCAAGTCTCTTTTCAACACCAACAACTTCAAGT
CTCACAACTAACCTTTTCGGTACAACTGGATCAGCCTCGCTGTCCACACCATTTGGGACATCCTCCACTCCCACTCTTGG
ATCAACACCAACTCCGTCTGGATTTGGGGGTATCACCCCATCTTTTCCTTCAACACCTGCTTTAACTGGAACTTCACTAT
TCTCTACGCCATTTGGAGGTGGTGCTACAGCTTCCGGGTCCAGCTTTGGTGGCACATCTAAAGGGAGGTCAAAGGCCCGA
GGCCGGCGCTAGACGTGACTTGATCGGCCGTGAAATGCGGGCGGGCGCCTCTTGTATCTCCTGTCTACTGAGAAAAGAAA
AAACTTGTAATTAATTTTCCAGGCAATTCTACCGGTGGAGCTTGGGTGACTATCTATCTTGTCAATTGCCTGGTACCAGA
TTCATTTGTCTAACGCTTGTTGTTAGCATCGTTCTGCCTGTGGACTATCTATCTCAGTGCTAACAGAGCTAAGCTTCCTA
TTTTTAGAGGCAAAGGTTGTAAACTTGTAATGGCACAACTAGTTTGTGATTGTCATTGCAGAACCTTGGTCTTGCAGCCT
GTCTAGTGTTTTATTTATTTTGTCATCACTGGAGCATAAATTTTTCGGGGTTTCTTTTCGAGTCGGGCTGTTGGCTGCTG
GGCTAGGAGAAAATTGACACTCCTTCCAGTGATTCTCATTGCTTATTGTTATGGTGATGATGAAGCTGCTACGACTTGTC
TCGTTCTG
>triplet_17-B
AGTGGGATGAGCTCCACGCCGACTCGCAGAAGGCGCTGCTTCAGATCGAGGATAAAATAAGGGAGTACAAGGACGAGAGT
GAAAGGTTGGATCAGTGCAGTCGCCTTCATGACTCCTCAATCTCGAATGTCAATTTTGAGCTCGATGCAAGTCACATTGC
TCAGGAACTCGCAGGGACTGCAACTGTAATTGAGAGAGAGAAGGCATCTGTTCAGGAGTTGATGACTGTTGTCAATGAAA
TGATGTGGAACACAGAATTTGCTATTCGCTCATATATGATGTTGAGACCAAGGTTCCTCAAATCAGCCACAGGTTCTTCA
AATCCTTCTGGACCTGCTGGAGCTCTGCCCAATCAGCCTGGACCAACCAATGATTTCTATAGTGGTGTCCCAAAGAGGCC
TTCCCTTTTTATGCTGCAAACTGTCAACAAGTTTGAGAAGTATCTTGACGAATGCTGCAAGTGGATTACTGAACTAGAGC
AGCTGGTTCAAATCGAGAGCAATAAAAGATCATCATCTTCTGTGGAATCTCTACCAAAAGTTATGTCGAATGTGCATGAC
TATTTCATCTATGTCGCTTCAAAGGTGGAAAATCTTCATCAGTATGTTGTGTCGATGAAAACTGAATATCTACACGGTCA
GCGCCGTCTGGGCAATGCAAATGATCCATTTCTAGAGGCAAATAGAAGAGAAGCAGCCAAAGAAGAAGCAGCTGCCAAAA
GGGTTCATCCGACATTGCATTTGCCTGCTCCTGTACAGCCCACAACACAAATTGCTGCACCAGCAACAAGCCAACCACAG
CAATCTTTGCTCCCTTCTGGAGGAACTTCCTCGAGTGCCTTCACAGCTTTTAGCATGCCGGCGGCCTCTGCTCCATCCAC
TTCAAGTCTCTTTTCAACACCAACAACTTCAAGTCTCACAACTAACCTTTTCGGTACAACTGGATCAGCCTCGCTGTCGA
CACCATTTGGGACATCCTCCACTCCTACTCTTGGATCAACACCAACTCCGTCTGGATTTGGGGGTATCACCCCATCTTTT
CCTTCAACGCCTGCTTTAACTGGAACTTCACTATTCTCTACGCCATTTGGAGGTGGGGCTACAGCTTCAGGGTCCAGCTT
TGGTGGCACAT
>triplet_17-D
ATTCTCTTTCCGGTCTCCTAGGGTTTAAAGAACTCGCCGAGCCCACGCGGCCCAGAGCCCACTAACTCCGTCTCGATCTC
CTCGTCCCTGTATCCCCGGCTCCCCGCGCCGCCCTCGCCGGAGAGGAGCCCCTCCGCCATCCGCGGCAATGGCGTTCTCC
TTCTCCTCGCCGGCGCAGCAGAACCCTTTCCAGACGCCAACGCAGCAGAATCCGTTCCAAACCCCAGCGCCGCAGAACCC
GTTTCAGACTCCGTCGCCGGCGCAGACTCAGGCGCCGGCGCAGTCGCCTTCGCCGTTCCAGTTTAACTTCCAGCAACCCC
AGCAGCAGCAGCAACTGGCCGCACCGACGGCGCAGCCTCAGCAGCAGCAGCAGCAGCTGATGCTGTACACAAAGGAGGGG
AAGCCCGCAGGGTACAACACGAAGTGGGATGAGCTCCACGCCGACTCGCAGAAGGCGCTGCTTCAGATCGAGGATAAAAT
ACGGGAGTACAAGGACGAGAGTGAAAGGTTGGATCAGTGCAGTCGCCTTCATGACTCCTCAATCTCGAATGTCAATTTTG
AGCTCGATGCAAGTCACATTGCTCAGGAACTCGCAGGGACTGCAACCATAATTGAGAGAGAGAAGGCATCTGTTCAGGAG
TTGATGACTGTTGTCAATGAAATGATGTGGAACACAGAATTTGCTATTCGCTCATATATGATGTTGAGACCAAGGTTCCT
CAAATCAGCCACAGGTTCTTCAAATCCTTCTGGACCTGCTGGAGCTCTGCCCAATCAGCCTGGACCAACCAATGATTTCT
ATAGTGGCGTCCCAAAGAGGCCTTCCCTTTTTATGCTGCAAACTGTCAACAAGTTTGAGAAGTATCTTGACGAATGCTGC
AAGTGGATTACTGAACTAGAGCAGCTGGTTCAAATCGAGAGCAATAAAAGATCATCATCTTCTGTGGAATCTCTACCAAA
AGTTATGTCGAATGTGCATGACTATTTCATCTATGTCGCTTCAAAGGTGGAAAATCTTCATCAATATGTTGTGTCGATGA
AAACTGAATATCTACACGGTCAGCGCCGTCTGGGCAATGCAAATGATCCATTTCTAGAGGCAAATAGAAGAGAAGCAGCC
AAAGAAGAAGCAGCTGCCAAAAGGGTCCATCCGACATTGCATTTGCCTGCTCCTGTACAGCCCACAACACAAATTGCTGC
ACCAGCAACAAGCCAACCACAGCAATCTTTGCTCCCTTCTGGAGGAACTTCCTCGAGTGCCTTCACAGCTTTTAGCATGC
CGGCCTCTGCTCCATCCACTTCAAGTCTCTTTTCAACACCAACAACTTCAAGTCTCACAACTAACCTTTTCGGTACAACT
GGATCAGCCTCGCTGTCCACACCATTTGGGACATCCTCCACTCCTACTCTTGGATCAACACCAACTCCGTCTGGATTTGG
GGGTATCACCCCATCTTTTCCTTCAACGCCTGCTTTAACTGGAACTTCACTATTCTCTACGCCATTTGGAGGTGGGGCTA
CAGCTTCAGGGTCCAGCTTTGGTGGCACATCTAAAGGGAGGTCAAAGGCGCGAGGCCGGCGCTAGATGTAAGTTGACAAT
GATTGGATCGGCCGTGAAATGCGGGCGGGCGCCTCTTGTATCTCCTGTCTACTGAGGAAAGAAAAAACTTGTAATTAATT
TTCCAGGCAATTCTACCGGTGGAGCTTGAGTGACTATCTATCCATCTTGTCAATTGCCTGGTACCAGATTCATTTGTCTA
ACGCTTGTTGTTAGCATCGTTCTGCCTGTGGACCTCCTCGGTGCTAACAGAGCTAATCGTTCCTATTTTTAGAGGCAAAG
GTTGTAAACTTGTAATAGTACACCTAGTTCGTGATTGCCATTGCAGAACCTTGGTCTTGCAGCCTGTCTATTTTATTTTT
TATTTTATCACTGGAGCATAATTTTC
>triplet_18-A
CACCCAGCCCGCGTAGTTGACCGGACGCGGCGCGCCCCGTCCGTCCGTCGCCCGTCGCCTTTCCCCTCCTCCCCCAGGCC
GCCCACCTCGCTCCACCAACCGCGCTCCTCGCCCACCGCCCGGAGCGGAGCTCGCCGGGGCGTCGCCGGCACCGCGCGCA
CCTCCGCGGATCACGCAAGATTTCTGCTTCACGAGTCCAGGAAGAACAACACTGGCATCAAGCAAGTCATATTCAGCAGG
GAACAGCAGCATCGTTTTGATCTGCCTTTTCGCAGGATACTTGGCCAATTCATAGTGGAAACTTCAACTTGTTCAAGGCC
TCTCTGTTCACAGCAGTACATCATTTTACATCCTTGGAAATTGTGGAGCGAGCCTACTTGAGAATGCAATGTAGCAGGAG
TCATTAGTTTCAGTAAGTCGGAGACTTGCCCTGGAGCTGCCATACTCGGCTGCATTGGCCTTTGATAGATGGTTTTTTCT
CAGACATCCTCTCTGGCAGTAAAGCTTGCACAAGGACCCAAGCTCTTTACTACAAAGACAATTCTCCCCATGGATCCCCC
GGGCGTTGTCTCCTCTGAAAATGCTGAATATGATTTCTCTGATGTTTTTGGTTCCAGTCCAGTCGAGACAGCAACAGAAC
TTTGTGTTGTTGATCCTGACAGCCCTGCAGCTCCCGTTGAGTCCCCTGAGGAGGTTTATAATGATCCTGCGGTCATCTTC
AAGCGGTCACATTCTCTTGTTGGTCCATCATCACTTGTTAGCTGCTCTTTGGGACTTGGCAAGCTCACTCTAAACATAGC
AGATGGATCATCAGAACTTGTAGGTCACACTACAGAAGAAAAGGAACTTAACCTAGAGCAGTTCAGTGATGAAGAGTTTG
GTGATGCCGTGACTGAGGATGAGGGTGTTGGGCTTGATGACTTTGAAATCTTGAAGCTTGTAGGCCAAGGGGCATTTGGC
AAAGTCTTTCAGGTGAGAAAGAAGGGTACTTCAGAAATATATGCAATGAAAGTCATGAGGAAGGACAAGATACTGGAGAA
AAACCATTCCGAGTACATGAAAGCTGAAAGAGACATACTGACAAAAGTTGACCATCCTTATGTAGTGCAGCTGAGGTACT
CCTTTCAGACCAAATATCGACTTTACCTTGTCCTGGACTTCGTAAACGGGGGGCATCTCTTCTTTCAGCTCTACAAGCAA
GGATTATTTAGGGAGGAACTTGCACGAATCTATACGGCTGAGATTATATCTGCTGTAGCCCACCTCCATGCTAATGGGAT
TATGCATAGAGATCTTAAGCCCGAGAACATCCTATTGGATGCTGAAGGCCATGCCATGCTAACTGACTTCGGCCTTGCGA
AAGAATTCCGTGAGAACACCCGATCAAACTCGATGTGTGGCACTCTCGAGTATATGGCCCCTGAAATTATTCAGGGCCAG
GGGCATGATAAGGCCGCAGATTGGTGGAGTGTAGGAATCCTCCTGTTTGAAATGCTGACGGGCAAGCCCCCGTTTGTTGG
GAACAGAGACAAAGTTCAGCAGAAGATAGTGAAGGAGAAGTTGAAGCTTCCTCCGTTTTTGACTAGTGAAGCTCACTCAC
TGCTGAAAGGATTGCTGCACAAAGAGGCCGGCAAGCGGCTGGGAACCGGACCTGGCGGCAGCGACGAGATAAAGAAGCAC
AAGTGGTTCAAGCCGATCAACTGGAGGAAGCTGGACGCCAGGGAGATCCAGCCGAGCTTCCGGCCCGACGTCGCCGGCCT
GACCTGCATCGCCAACTTCGACGTGTGCTGGACCAACACGCCCGTGCTGGACTCCCCGGCCGCCACCCCCGTCACTGCCG
GCGGCGGGCAAGGCAACTTCGCGGGGTTCACCTACGTCAGGCCCGCGCCGTTCCTCCATGACCTGAAGCCGCCCTCGAGC
TCTAGCTAGGCTGCAAGGTTCACTCTAGTGCGCCCGAAACGGGTGTGCGCAATTTTGATCTAGTTCATTCACTGAACCGC
TGTGTTCTATGGCCTGTATGATGTATAGATTCTTGTGCATCTGCTTTACTTGCGGCAATGAGAAGTTGGAAACAGAGAGC
AACTAGAGAAGTTGAGAAGTCGGCCCTTTCTCTGCTCCTTTTTCACTCAATGATTCCTTTGAATTTGCCGACCAAAAATT
CTATGTCTATTCTATGTCCGACAATGGCACCGACTACTAGGATGACCACGGTGAAGCCAAGGCCATGGACAAGCTCAACT
CCACCTTCTGGCAGGGGGTCGGTCTGATCGGATGCGTGCAGTCGCGTGTCAAGAAGGTGGTGTTCGATCAGTTCACCGGG
GGGACAAACCAGGTTGCGTTCCTGAAGCTGGCCCTTGGGCGAGCCGTGCTGCTGCTGCAGGAGGTGACAGTCATAAACTG
CAGCCGTTGGCTTCCAAGAGAATGTGGGCCAGTAAGGTCTCGGACAAACCTTCTTTTGCTGAACTGCAGCCGTCGGCTTC
CAAGAGAATGTGCGCCAAGACAAACTTTCACAGATTAGTGATATTTTGAATTGTTTTCATTTTTCACTCAATGATTCCTT
TGAATTTGCCGACCAAAAATTCTATGTCCG
>triplet_18-B
TCAATGGTTTTTTCTCAGACATCCTCTCTGGCAGTAAAGCTTGCACAAGGACCCAAGCTCTTTACTACAAAGACAATTCT
CCCCATGGACCCCCCGGGTGTTGTCTCCTCTGAAAATGCTGAATATGATTTCTCTGATGTTTTTGGTTCCAGTCCAGTCG
AGACAGCAACAGAACTTTGTGTTGTTGATCCAGAGAGCCCTGCAGCTCCCGTTGAGTCCCCTGAGGAGGTTTATAATGAT
CCTGCGGTCATCTTCAAGCGGTCACATTCTCTTGTTGGTCCATCATCACTTGTTAGCTGCTCTTTGGGACTTGGCAAGCT
CACTCTAAACATAGCAGATGGATCATCAGAACTTGTAGGCCACACCACAGAAGAAAAGGAACTTAACCTAGAGCAGTTCA
GTGATGAAGAGTTTGGTGATGCCGTGACTGAGGATGAGGGTGTTGGGCTTGATGACTTTGAAATCTTGAAGCTTGTAGGC
CAAGGGGCATTTGGCAAAGTCTTTCAGGTGAGAAAGAAGGGTACTTCAGAAATATATGCAATGAAAGTTATGAGGAAGGA
CAAGATACTGGAGAAAAACCATTCCGAGTACATGAAAGCTGAAAGAGACATACTGACAAAAGTTGACCATCCTTATGTAG
TGCAGCTGAGGTACTCCTTTCAGACCAAATATCGACTTTACCTTGTCCTGGACTTCGTAAACGGGGGGCATCTCTTCTTT
CAGCTCTACAAGCAAGGATTATTTAGGGAGGAACTTGCACGAATCTATACGGCTGAGATTATATCTGCTGTAGCCCACCT
CCATGCTAATGGGATTATGCATAGAGATCTTAAGCCCGAGAACATCCTATTGGATGCTGAAGGCCATGCCATGCTAACTG
ACTTTGGCCTTGCGAAAGAATTCCGTGAGAACACCCGATCAAACTCGATGTGTGGCACTGTCGAGTATATGGCCCCTGAA
ATTATTCAGGGCCAGGGGCATGATAAGGCCGCAGATTGGTGGAGTGTAGGAATCCTCCTGTTTGAAATGCTGACGGGCAA
GCCCCCGTTTGTCGGGAACAGAGACAAAGTTCAGCAGAAGATAGTGAAGGAGAAGTTGAAGCTTCCTCCGTTTTTGACTA
GCGAAGCCCACTCGCTGCTGAAAGGATCTGAAAAAAAAACAATATTGCAGTTGCTGCACAAAGAAGCCGGCAAGCGGCTG
GGAACCGGACCCGGCGGCAGCGACGAGATAAAGAGGCACAAGTGGTTCAAGCCGATCAACTGGAGGAAGCTGGACGCCCG
GGAGATCAAGCCGAGCTTCCGGCCCGACGACGCTGGCCTGACCTGCATCGCCAACTTCGACGTGTGCTGGAACAACACGC
CCGTGCTGGACTCCCCGGCCGCCACCCCCGTCACCGCCGGCGGCGGGCAAGGCAACTTCGCGGGGTTCACCTACGTCAGG
CCCGCGCCGTTCCTCCATGACCTGAAGCC
>triplet_18-D
GTAGTTAGTTGACCGGACGCGGCGACCGCGCTGTCCCACCGTCGCCCCTCGCCTTTCCCCTCCTCCAGAGTCCAGACCCG
CACACTTCGCTCCACCAACCGCGCTCACCCGCCCGCGGAGCGAAGCTCGCCGGGGCGTCGCCGGCACCGGTTGCCCGTCA
GCGGAACCCGCGGACCACGGAAGATTTCTGCTTCACGAGTCCAGGAAGAACAACACTGACATCAAGCAAGTCATATTCAG
CAGGGAACAGCAGCATCGTTTTGATCTGCCTTTTCGCAGGATACTTGGGCAATTCATAGTGGAAACTTCAACTTGTTCAA
GGCCTCTCTCTTCACACCAGTACATCATTTTACATCCTTGGAAATTGTGGAGCGAGCCTACTTGAGAATGCAATGTAGCA
GGAGTCATTAGTTTCAGTAAGTTGGAGACTTGCCCTGGAGCTGCCATACTCGGCTGCATTGGCCTTTGATAGATGGTTTT
TTCTCAGACATCCTCTCTGGCAGTAAAGCTTGCACAAGGACCCAAGCTCTTTACTACAAAGACAATTCTCCCCATGGATC
CCCCGGGTGTTGTCTCCTCTGAAAATGCTGAATATGATTTTTCTGATGTTTTTGGTTCCAGTCCAGTCGAGACAGCAACA
GAACTTTGTGTTGTTGATCCAGACAGCCCTGCAGCTCCCATTGAGTCCCCTGAGGAGGTTTATAATGATCCTGCGGTCAT
CTTCAAGCGGTCACATTCTCTTGTTGGCCCATCATCACTTGTTAGCTGCTCTTTGGGACTTGGCAAGCTCACTCTAAACA
TAGCAGATGGATCATCAGAACTTGTAGGCCACACTACAGAAGAAAAGGAACTTAACCTAGAGCAGTTCAGTGATGAAGAG
TTTGGTGATGCCGTGACTGAGGATGAGGGTGTTGGGCTTGATGACTTTGAAATCTTGAAGCTTGTAGGCCAAGGGGCATT
TGGCAAAGTCTTTCAGGTGAGAAAGAAGGGTACTTCAGAAATATATGCAATGAAAGTTATGAGGAAGGACAAGATACTGG
AGAAAAACCATTCCGAGTACATGAAAGCTGAAAGAGACATACTGACAAAAGTTGACCATCCTTATGTAGTGCAGCTGAGG
TACTCCTTTCAGACCAAATATCGACTTTACCTTGTCCTGGACTTTGTTAACGGGGGGCATCTATTCTTTCAGCTCTACAA
GCAAGGATTATTTAGGGAGGAACTTGCACGAATCTACACAGCTGAGATTATATCTGCTGTAGCCCACCTCCATGCTAATG
GGATTATGCATAGAGATCTTAAGCCCGAGAACATCCTATTGGATGCTGAAGGCCATGCCATGCTAACTGACTTTGGCCTT
GCGAAAGAATTCCGTGAGAACACCCGATCAAACTCGATGTGTGGCACTCTCGAGTATATGGCCCCTGAAATTATTCAGGG
CCAGGGGCATGATAAGGCCGCAGATTGGTGGAGTGTAGGAATCCTCCTGTTTGAAATGCTGACGGGCAAGCCCCCGTTTG
TCGGGAACAGAGACAAAGTTCAGCAGAAGATAGTGAAGGAGAAGTTGAAGCTTCCTCCGTTTTTGACTAGCGAAGCCCAC
TCGCTGCTGAAAGGATTGCTGCATAAAGAAGCCGGCAAGCGGCTGGGAACCGGACCCGGCGGCAGCGACGAGATAAAGAG
GCACAAGTGGTTCAAGCCGATCAACTGGAGGAAGCTGGACGCCCGGGAGATCCAGCCGAGCTTCCGGCCCGACGTGGCCG
GCCTGACCTGCATCGCCAACTTCGACGTGTGCTGGACCAACACGCCCGTGCTGGACTCCCCGGCCGCCACCCCCGTCACT
GCTGGCGGCGGGCAAGGCAACTTTGCGGGGTTCACCTATGTCAGGCCCGCGCCGTTCCTCCATGACCTGAAGCCGCCCTC
AAGCTCTAGCTAGCTAGGCTGCAAGTTCGAGGAGCAGGGGCAGCACCAAACACCAAGCAAAGCAGCAGATTCAGCAATCA
GCAGGT
>triplet_19-A
TACGACGACAACAATGACGGGGAAGAAGCACCGCACGCGCACGGCCAGTCGGAGGAGGAGGCGCATGTAGGTGATCAGAG
CGGTCAGCACAAGCAGGAAGACGGAGACAGCGCAGAGCATCATGCCGGCGCTGAGAACAGTGCTGGCTCTGCTGGAGCGA
CGAGATGCGTGGAGTTCGTTCTCCGAGAAGAAGGGGATGTCAGGAGGATCGCGCTGCTTCCACAGGATGGCGGTCTGGCT
CAGTTGATGGACATAGCTCGGAGCAAGTTCCCCGACCTCAAGGAATTGTCTGTGAATTTCAAGGACGACCGGGGTGACTT
GGTAACGGTCGACTCAACCACGGACCAGAGCACATGGTTCGACGAAGCGAATTCCCGGTCCCAAGGGCCACTTCGGTTGT
ACGTGACCGAAGGTAATCACAAACGGGTGTCGTGCCCCGATCAGCCGATTCGGGAACACGACTCTGTTGATCCGTGCTTG
TCGCACGATCAGTAGCAGGCACGTACTATATATATGTCGTACGTTTGGTCATATTGAGTGATGAAATGTATTTACGGTTG
TCGGTGGTCGGTGGTCTAACTAACAAAATGTATGTTTGACTCTCTGAAATGAGTAAGGAGATCCATTGTAATCCAAATAC
AGATAAAGCTATTC
>triplet_19-B
CTCTGCTCCACTCCTTTGATTTGGCATGCATGGAGCAATATTGGGCACAAGGGCCGGAGACTCGCATAATTTGAAGCAGA
GCAAAGACACTGATTGTTTGAGGAGGAGGAGGAGAAGAGAGATTGACCGAGACTAAGCTAATCAACCGGCCGGTGCAACT
CACACGATGAGCAGCGAACAGGAACACCCGGAGACGTCAGAATTGGAGGAGGAGGTGGAGAAGGACGAGGATGCCGCCAT
CGTGGAGCTGGTGACGGAGCTGAAGCAGGAAGGCACCACGTTGTTCCGGCTGCGGGACTACGATGGTGCCGCGTTCAAGT
TCGACGAGGCGATCCGGCTGTCCCCTCGAGCCCCGCGCGCGTACAACGAGAACGACATCGCCTCCCTCCACAGCAATGTG
GCGGCGTGCTACATGCACATGAACGCGCACCGCCCCGAGGACGACTACCACTACCACCAGGCCATCGACCGGTGCAACAT
GGCCCTCGACGCGTCGCCGAGGTACACCAAGGCGCTCCTGAAGAGGGCGCGCTGCTTCGAGGCGCTGGACCGGCTGGACC
TGGCCTGCGTCGACGTGCAGGAGGTGCTGACCTTGGAGCCCAACAACGCGGTCGCGCTGGAGCTCCTCGAGAGCCTCCGG
GAGGAGATGGAGGAGAAGAAGTTCTTGCTGGAGCAGGAGGCCAGGTCGCTGGACGACCTCATCAAGGTCATCTCCGCCAG
CGAGAAGGTGGCCAAGCAGTTCAGCTGTACCATCGCTACTGCAGCAGCAGATCCTACTAAGAAGGCTGTTTCGACGGAGG
CGGATGGCCATGACATGGAGGGGATATTGATCCCCGGTGACGGTGAGCAGGACGACGAGCAGGCGAGCTACGACGACAAT
GACGGGGAAGAAGCACCGAGTGGCCAGACGGAGGAGGCGCATGTAGATGTAGGTGATCAGAGTGGTCAGCACAAGCAGGA
AGACGGAGGCAACGCGGAGCATCATGCCGGCGCTGAGAACAGTGCTGGCTCTGGAGCGACGAGATGCGTGGAGTTCGTTC
TCGGAGAAGAAGGGGATGTTAGGAGGATCGCGCTGCTTCCACAGGATGGCGGTCTGGCTCAGTTGATGGACATAGCTCGG
AGCAAGTTCCCCGACCTCAAGGAACTGTCTGTTAATTTCAAGGACGACCGGGGTGACTTGGTAACGGTCGACTCGACTAC
GGACCAGAGCGCATGGTTCGATGAAGCGAATTCCCGGTCCCAAGGGCCACTTCGGTTGTACGTAACCGAAGGTAATCGCG
AACGGGTGTCGTGCCCCGATCAGCCGATTCGGGAACACGACTCTGTTGATCCGTGCTTGTCGCACGATAAGTAGCAGGCA
CGTACTGTATATGTCGTACGTCTGGTCATATTGAGTGATGAAATGTATTTACGGTGGTCGGTGGTCTAACTCCCAAAATG
TATGTTTGACTCTCTGAAATGAGTAAGGAGATCCATTTGTAATCCAAGTACTACAGATAAAGCTATTCGG
>triplet_19-D
TGAGGAGGAGAAGAGAGATCGACCGAGACTAAGCTAATCAACCGGCCGGTGCAACTCACACGATGAGCAGCGAACAGGAA
CACCCGGAGACGTCGGAGCTGGAGGAGGAGGCGGAGAAGGACGAGGACGCCGCCATCGTGGAGCTGGTGACGGAGCTGAA
GCAGGAAGGCACGACGCTGTTCCGGCTGCGGGACTACGACGGCGCGGCGTTCAAGTTCGACGAGGCGATCCGGCTGTCCC
CTCGGGCCCCGCGCGCGTACAACGAGAACGACATCGCCTCCCTCCACAGCAACGTGGCGGCGTGCTACATGCACATGAAC
GCGCACCGCCCCGAGGACGACTACCACTACCACCAGGCCATCGACCGGTGCAACATGGCCCTGGACGCGTCGCCGAGGTA
CACCAAGGCGCTCCTGAAGCGGGCGCGCTGCTTCGAGGCGCTGGACCGGCTGGACCTGGCCTGCGTCGACGTGCAGGAGG
TGCTGACCCTAGAGCCCAACAACGCGGTCGCGCTGGAGCTCCTCGAGAACCTCCGGGAGGAGATGGAGGAGAAGAAGTTC
CTGCTGGAGCAGGAGGCCCGGTCGCTGGACGACCTCATCAAGGTCATCTCCGCCAGCGAGAAGGTGGCCAAGCAGTTCAG
CTGTACCATCGCTACCGCCGCAGACCCTGCTAAGAAGGCCGTTTCGACGGAGACGGATGATCAGGACGCGGAGGCGATAT
TGATCCACGGTGACGGTGAGCAGGACGACGAGCAGGCGAGCTACGACGACAATGACGGGGAAGAAGCACCGAGTGGCCAG
ACGGAGGAGGAGGCGCATGTAGGCGATCAGAGTGGGCAGAACAAGCAGGAAGACGGAGACAACGCAGAGCATGGCTCTGG
AGCGACGAGATGCGTGGAGCTTTTTCTCGGAGAAGAAGGGGATGTCAGGAGGATTGCGCTGCTTCCACAGGATGGCGGTC
TGGCTCAGTTGATGGACATAGCTCGGAGCAAGTTCCCCGACCTCAAGGAATTGTCTGTTAATTTCAAGGACGACCGGGGT
GACTTGGTAACGGTCGACTCGACTACGGACCAGAGCGCATGGTTCGATGAAGCGAATTCCCGGTCCCAAGGGCCACTTCG
GTTGTACGTAACCGAAGGTAATCGCGAACGGGTGTCGTGCCCCGATCAGCCGATTCGGGAACACCACTCTGTTGATCCGT
GCTTGTCGCACGATCAGTAGCAGGCACATACTATATATGTCGTACGTTTGGTCATATTGAGTGATGAAATGTATTTACGG
TGGTCGGTGGTCTAACTCCCAAAATGTATGTTTGACTCACTGAAATGAGTAAGGAGATCCATTGTAATCCAAGAAATACG
GATAAAGCTATTCGGTTCGATCTGGATCACGGACCCCTCGGCTCAATTGGTTTAGGACGCGTTTGGTTGACATATCTGTT
TTTAGGCATTTTGCCTTGAAGT
>triplet_20-A
TACGCCATCTCCTGGCAAGTGCCCGAACCCACCCCAGCCCATCTCCGTTCCTCCTCCCGACCCAGGTGCTCCGCCTACCT
AGGGCATCCGCATCCTCCCCTCCCCTCTAGCCCCCGCGATCGGGACTCCCCCCGCCGGCGAGCGATGTTGCCCCCTCCGC
GCCGCGGCCCGGCGTACAAGACCAAGATGTGCGCGCTGTGGCAGAACGGCAACTGCGACCGCGAGCTCTGCAGCTTCGCC
CACGGCACGGCCGAGCTCCGCCGGCCCCCCTCCTCCCGGCCCACCTTCCCGCCCCACCACGCCGGGAGAAGAGATTATAG
AGGTGGTGATTTCAGAGGCAGGATTGAAAGGAGGTTCTCACCTCGCAGGAGGCATTCCCCTGGAAGAGATTTCAGGGGTC
ATCGTTCCCTACACGATCGAAGGCCAACTTCTCGAGAAAGGGAGTCTAGCTTTTCACGGTCTCCCAGCAGGAAGAGTGAG
AGGAGGCATGAAAAGAAGATGGATGATGGAGAAACAAACTCATCTAAGAGTTCTCCTATCTCTGATAATAATGATAGGAA
AAAGGAAAAAGTCACTAGTGGTGACGAGAAAGAGGATTATGAAAAGGAGCTGAAACAAGTTAGATCAGATATGGAGGCTT
TGCGTGACGATAAATCTCATCTCGAGATTGTTTTGGATGAGAAAATGGATGAAGTGCGCAGGATTTCTAGCCAAGTAAGT
GACCTTGATCAGCAGCTGAGGAGGGAGAAAGAAGAATGTCATAGAATGACGTCAAAAATGAAGAAGTTCCTAAAAGCTCA
TGTCCGTTTTATGAAAGCTCGGGAGGAGTTGAAAAGGTCACAAGCTCGTTTTGAGAGACTTGGTGATATGCTTGCTTCAG
AAATTTTAAAGCGTGGTGCTAATGAAGAAGCTTCCAGCGTCCATGTTGATGAAGATCTAAATGGACCTTATGAAAGGAGT
CCAAATGCTACTCCAGCTAAAAAGCGATCAATCCCATACTCAACTAGTGATGAGGCAAAAGCTGCTAAGAAAAGAGGAGA
GCGAGAGACTGATACATTCACTAGATCAGATAAATATAGGTCAGAAGGCGATATTACAGACTATGATAAAACAAGTAAGG
GTAGTGATGGAACAAAATCTATATATTTGAAGAAGAGACTGTGGGAAGATGAAAAGAATAAGCTTGGAAATGCTGCCTCC
TCTGCAGACCAGGTGAAAGATTCTCCAGTGAAGCACGCTTTGCCCTCCACTGGTATGGCTGCTCGTGCCTTATATGACCT
TAACGAGGCAGTTGAACTGGATGATAGAAACGAACAGATAGATGCATTGCTAGAAAATGATGCTGACGGGACTAGATCGC
CGGTACCTCCAGTGGGCCAAAATGCCTTCGAGCAGTATGACGACCTCGACGAGGAAGTGGATGTGGACGTATAAGCCGAG
CACAGAGTTGATATGATAAACGACGCGATGGCGGTGGTGCATAATACACCAGTTGGCTTCTGGGAGTCCGAAGACTGTTA
TTAGCATTTCCGTGTACAAAGTGGCATCTTTTGTGTTTTTTTAGCATAATATACCTATCTATTTGATATATATATATATA
TATATTGGGTGTTTTTAGCTTTTTACTCAGAATCCTCGTTTTGTAGTGGCATCCTTTGGTGTTGAGCTGTGACTTTGTTG
ATCCTGGTTGCGGCCTGCTCCGTGGAGCTAACTTATTTTCGTGAATGGCAACTGTCTCTTCGATTTTGTCAGTGACGTTG
CCGTGCACTAGGGATTTCTATGTCATCTCGCAAGCCAATCAGCCCAGTAACTAATGTATTTTCTATAGCACATTCCCTGT
TTTTGGCG
>triplet_20-B
GGTGGTGATTTCAGAGGCAGGATTGAAAGGAGGTTCTCACCTCGCAGGAGGCATTCCCCTGGAAGAGATTTCAGGGGTCA
TCGTTCCCTACATGATCGAAGGCCAACTTCTCGAGAAAGGGAGTCTAGCTTTTCACGGTCTCCCAGCAGGAAGAGTGAGA
GGAGGCATGAAAAGAAGATGGATGATGGAGAAACCAACTCATCTAAGAGTTCTCCTATCTCTGATAATAATGATAGGAAA
AAGGAAAAAGTCACTAGTGGTGACGAGAAAGAGGATTATGAAAAGGAGGCTGAAACAAGTTAGATCAGATATGGAGGCTT
TGCGTGACGATAAATCTCATCTCGAGATTGTTTTGGATGAGAAAATGGACGAAGTGCGCAGGATTTCTAGCCAAGTAAGT
GACCTTGATCAGCAGCTGAGGAGGGAGAAAGAAGAATGTCATAGAATGACGTCAAAAATGAAGAAGTTCCTAAAAGCTCA
TGTGCGTTTTATGAAAGCTCGGGAGGAGTTGAAAAGGTCACAAGCTCGTTTTGAGAGACTTGGTGATATGCTTGCTTCAG
AAATTTTAAAGCGTGCTAATGAAGAAGCTTCCAGCGTCCATGTTGATGAAGATCTAAATGGACCTTATGAAAGGAGTCCA
AATGCTACTCCAGCTAAAAAGAGATCAATCCCATACTCAACTAGTGATGAGGCAAAAGCTGCTAAGAAAAGAAGAGAGCG
AGACTCTGATACATTCACTAGGTCAGATAAATATAGGTCAGAAGGCGATATTACAGAATATGATAAAACAATTAAGGGTA
GTGATGGAACAAAATCTATATATTTGAAGAAGAGACTCTGGGAAGATGAAAAGAATAAGCTTGGAAATGCTGCCTCCTCT
GCAGACCAGGTGAAAGATTCTCCAGTGAAGCACGCTTTGCCCTCCACTGGCATGGCTGCTCGTGCCTTATATGACCTTAA
CGAGGCAGTTGAACTGGATGATAGAAACGAACAGATAGATGCATTGCTAGAAAACGATGCCGACGGGACTAGATCGCCTG
TTCCTCCAGTGGGCCAAAATGCCTTCGAGCAGTATGAGGACCTCGACGAGGAAGTGGATGTGGACGTATAAGCCGAGCGC
ATAGTTGATATGATAAACGACGCGATGGCGGTGGCTAGCATAATACACCAGTTGGCTTCTGGGAGTCCGAAGACTGTTAT
TAGCATTTCCGTGTACAAAGTGGCATCTTTTGTGTTTTTTTAGCATAATATACCTATCTATTTGATATATATATTGGGTG
TTTTTAGCTTTTTACTCAGAATCCTCGTTTTGTAGTGGCATCCTTTGGTGTTGAGCTGTGACTTTGTTGATCCTGGTTGC
GGCCCGATCCGTGGAGCCTAACTTATTTTCGTGAATGGCAACTCTGTCTCTTCGATTTTGTCAGTGACGTTGCCG
>triplet_20-D
ATGTTGCCCCCTCCGCGCCGCGGCCCGGCGTACAAGACCAAGATGTGCGCGTTGTGGCAGAACGGCAACTGCGACCGCGA
GCTCTGCAGCTTCGCCCACGGCACGGCCGAGCTCCGCCGGCCCCCCTCCTCCCGGCCCACCTTCCCGCCCCACCACGCCG
GGAGAAGAGATTATAGAGGTGGTGATTTCAGAGGCAGGATTGAAAGGAGGTTCTCACCTCGCAGGAGGCATTCCCCTGGA
AGAGATTTCAGGGCTGCTTGCTCCTGCTATATGTTCTTATTTGTAATTTTGCTTGCAGAGTCTAGCTTTTCACGGTCTCC
CAGCAGGAAGAGTGAGAGGAGGCATGAAAAGAAGATGGATGATGGAGAAACCAACTCATCTAAGAGTTCTCCTATCTCTG
ATAATAATGATAGGAAAAAGGAAAAAGTCACTAGTGGTGACGAGAAAGAGGATTATGAAAAGGAGTTGAAACAAGTTAGA
TCAGATATGGAGGCTTTGCGTGACGATAAATCTCATCTCGAGATTGTTTTGGATGAGAAAATGGACGAAGTGCGCAGGAT
TTCTAGCCAAGTAAGTGACCTTGATCAGCAGCTGAGGAGGGAGAAAGAAGAATGTCATAGAATGACGTCAAAAATGAAGA
AGTTCCTAAAAGCTCATGTCCGTTTTATGAAAGCTCGGGAGGAGTTGAAAAGGTCACAAGCTCGTTTTGAGAGACTTGGT
GATATGCTTGCTTCAGAAATTTTAAAGCGTGGTGCTAATGAAGAAGCTTCCAGCGTCCATGTTGATGAAGATCTAAATGG
ACCTTATGAAAGGAGTCCAAATGCTACTCCAGCTAAAAAGAGATCAATCCCATACTCAACTAGTGATGAGGCAAAAGCTG
CTAAGAAAAGAAGAGAGCGAGAGACTGATGCATTCACTAGATCAGATAAATATAGGTCAGAAGGCGACATTACAGACTAT
GATAAAACAATTAAGGGTAGTGATGGAACAAAATCTATATATTTGAAGAAGAGACTGTGGGAAGATGAAAAGAATAAGCT
TGGAAATGCTGCTTCCTCTGCAGACCAGGTGAAAGATTCTCCAGTGAAGCACGCTTTGCCCTCCACTGGTATGGCTGCTC
GTGCCTTATATGACCTTAACGAGGCAGTTGAACTGGATGATAGAAACGAACAGATAGATGCATTGCTAGAAAACGATGCT
GACGGGACTAGATCGCCTGTACCTCCAGTGGGCCAAAATGCCTTTGAGCAGTATGAGGACCTCGACGAGGAAGTGGATGT
GGACGTA
>triplet_22-A
ATGGCCGGCGACGACCACACCGAAGCCCCAGCGCTACTGACCTCGCCCTCGCTCGCTTTCCTCGCGTTATCCCGACCTCG
CCGGCGATGGCGGCGTGGCCCAACCCGNNNNNNNNNNNNNNNNNNNNNNNNNNNNNNNNNNNNNNNNNNNNNNNNNNNNN
NNNNNNNNNNNNNNNNNGGCGAGCCCGCCCCCGACCTCGCCGCCGGAGACCTCAGGGCGATGATGGTTGCCGACCTGATG
CTCCTCGGGTCCGACGCCACCTACGCCGACCGCTTCTTCCGCGACCACGTCACGTCCAAGCTTTTCACTAAATCTATTCA
AACAACAAATCCAGATATGATCATAGTCCTTGGGGACATCTCAGCAAGGGGTTCAGAGCATAACGAGAGCAAATGGATAG
CTGTTCTTGAACAGTTTGAGGGAATATTGGGGCAGTACTCTTCCCTTCCTCTTCACATCGTGTTAGGTGACAAAGATGTT
GGCGAATGTTCGAGTTTGGATGGTAAATTGGTGCACCGTATGGCCAAGCATTTGCCAGGATTAGATTCAAGTGGCTGTGG
CGCCTTTGAGTTTAGTAATACCAGTTTTGTGTCTCTAAATGCGGTGGCACTGCTCTGTGGTGACAACATGTTGCGGTTCA
GTGTTGAGAAGGTTATGGAGAAGGAAAGCCATCATTTCCAAAAGAAAAGGTTAAATGGAGCAGATCATTCTCCTCTGGGA
AGTGAAAACGGAGAAGGTGTCGGTGCCCACAGTTGGAGGCAAAACAGCATGACGTTGGGATCAGGTCCTGTCCTTTTGCT
CCACATTCCACTACATAAGTCCCAAAAATCTGACACAGGAGTCATTGGTGTTCCCATGTTTCCAGATGGAACTGTCTCAG
ATCATCCTTTGGTTCCCCCGAGTTCAAAGCAAAGCGGAGTTGATGGCAGGAGGCTATATGATCAATCACATACCCTCCCT
GCAAATTCAACACAATATATTCTTCAAGCGCTTAAACCAAGGATTATATTTAGTGCTCATGCTGATAGCTTCTCAGACTA
CACCCATCCTGATGGGACAAGGGAAGTAACAGTACCAGCTATGACGTGGAAGAAAGGAGGAATGCCAGGTTTTGCCATCG
CTACATTTGGACAAAAAGGCGTTGTATCTGTAAATTGCTGCTGGCTAGTTCAGGAATGGTACATAATGACGGGATATTCA
GTATTTTTGTTCTTGACAGCTCTTGCAATAAGATGGTCACACTGGATATGA
>triplet_22-B
ATGGCCGGCGACGACCAAACCGAAGCCCCAGCGCTACTGACCTCACCCTCGCTTTCCTCGCGTTGTCCCGACCTCGCCGG
CGATGGCGGCGTGGCCCAGCCCGTGGCNNNNNNNNNNNNNNNNNNNNNNNNNNNNNNNNNNNNNNNNNNNNNNNNNNNNN
NNNNNNNNNNNNNNNNNNNNNNNNNNCCCGACCTCGCCGCCGGGGACCTCAGGGCGATGATGGTGGCCGACCTGATGCTC
CTCGGGTCCGACGCCACCTACGCCGACCGCTTCTTCCGGGACCACGTCACGTCCAAGCTTTTCACTAAATCTATTGAAAC
AACGAATCCAGATATGATCATAGTCCTTGGGGACATCTCAGCAAGGGGTTCAGAGCATAACGAGAGCAAATGGATAGCTG
TTCTTGAACAGTTTGAGGGAATATTGGGGCAGTACTCTTCCCTTCCTCTTCATATCGTGTTAGGTGATAAAGATGTTGGC
GGATGTTCGAGTTTGGATGGTAAATTGGTGCACCATATGGCCAAGCATTTGCCAGGACTAGATTCAAGTGGTTGTGGCGC
TTTTGAGTTTAGTAATATCAGTTTTATGTCACTAAATGCGGTTGCACTGCTCTGTGGTGGCAACACGTTGCGCTTCAATG
TTGAGAAGGTTTTGGAGAGGGAAAGCCATCATTTCCAAAAGAAAGGGTTAAATGGAGCAGATCATTCTCCTCTGGGAAGT
GAAAACGGAGAAGGTGTCGGTGCCCACAGTTGGAGGCAAAACAGCATGACGTTGGGATCAGGTCCTGTCCTTTTGCTCCA
CATTCCACTACATAAGTCCCAAAAGTCTGACACAGGAGTCATTGGTGTTCCCATGTTTCCAGATGGAACTGTCTCAGATC
ATCCTTTGGTTCCCCCGAGTTCAAAGCTAAGGGGAGTTGATGGCAGGAGGCTATATGATCAATCGCATACCCTCCCTGCA
AATTCAACACAGTATATTCTTCAAGCGCTTAAACCAAGGATTATATTTAGTGCTCATGCTGATAGCTTCTCAGACCACAC
CCATCCTGATGGGACAAGGGAAGTAACAGTACCAGCTATGACGTGGAAGAAAGGAGGAATGCCAGGTTTTGCCATCGCTA
CATTTGGACAAAAAGGCGTTGTATCTGTAAATTGCTGTTGGCTAGTTCAGGAATGGTACATAATGACAGGATATTCAGTA
TTTTTGTTCTTGACAGCTCTTGCAATAAGATGGTCACACTGGATATGA
>triplet_22-D
CGCCCGCCCCCGACCTCGCCGCCGGGGACCTCAGGGCGATGATGGTTGCCGACCTGATGCTCCTCGGGTCCGACGCCACC
TACGCCGACCGCTTCTTCCGGGACCACGTCACGTCCAAGCTATTCACTAAATCTATTCAAACAACAAATCCAGATATGAT
CATAGTCCTTGGGGACATCTCAGCAAGGGGTTCGGAGCATAACGAGAGCAAATGGATAGCTGTTCTTGAACAGTTTGAGG
GGATATTAGGGCAGTACTCTTCCCTTCCTCTTCATATCGTGTTAGGTGACAAAGATGTTGGCGAATGTTCGAGTTTGGAT
GGTAAATTGGTGCACCGTATGGCCAAGCATTTGCCAGGACTAGATTCAAGTGGCTGTGGCGCTTTTGAGTTTAGTAATAT
CAGTTTTATGTCTCTAAATGCGGTGGCACTGCTCTGTGGTGACAACACGTTGCGGTTCAGTGTTGAGAAGGTTATGGAGA
AGGAAAGCCATCATTTCCAAAAGAAAAGGTTAAATGGAGCAGATCATTCTCCTCTGGGAAGCGAAAATGGAGAAGGTGTC
GGTGCCCACAGTTGGAGGCAAAACAGCATGACGTTGGGATCAGGTCCTGTCCTTTTGCTCCACATTCCACTACATAAGTC
CCAAAAGTCTGACATAGGAGTCATTGGTGTTCCCATGTTTCCAGATGGAACTGCCTCAGATCATCCTTTGGTTCCCCCGA
GTTCAAAGCAAAGCGGAGTTGATGGTAGGAAGCTATATGATCGATCGCATACTCTCCCGGCAAATTCAACACAATATATT
CTTCAAGCGCTTAAACCAAGGATTATATTTAGTGCTCATGCTGATAGCTTCTCAGACCACACCCATCCTGATGGGACAAG
GGAAGTAACAGTACCAGCTATGACGTGGAAGAAAGGAGGAATGCCAGGTTTTGCCATCGCTACATTTGGACAAAAAGGCG
TTGTATCTGTATATTGCTGTTGGCTAGTTCAGGAGTGGTACATAATGACGGGATATTCAGTATTTTTGTTCTTGACAGCT
CTTGCAATAAGATGGTCACACTGGATATGAAATGGAAGTATATAATTTATTTGAAGGTATGATTGGTGACTTATCTTACC
TAGAATGTGTTCTACATAATTTCAATTCTCGCATGATCTCTGTCTTGGATATTAGGTTGATACTAAAGTTAGAACATTG
>triplet_23-A
CGACTACCAAGTGCACGACAACTACTGTTACGATGCTGCCGGCGCCGGGACCACGGCGACGACACCGTACACGCCGAGCC
GGTGCTCGCGGGACGTGCGGGAGGAGGAGGGCATCCCGGAGCTCGAGGAGGACGACGCGGTCGTCAAGGAGGTGTCCAGC
GAGCACTATATGACCGGGAGTGGCGGTGCTCGCAGCCGACGCAGCTCGGTCGGCGGCATGAGCAGCAGCGAAGAGGAGAA
TTGTGTTGTCGATAAGGGAGTGCTCTCCGGAGGTGGCATGGNGGCGCGGCAACATGCGCCAGCGCAGCCTAATGTCTCAG
CCTCCGTGCGGACTCACCGGAAGTCATCGGAGAGTGCAGACTTCGCCGGGGAGATCAAGGCGCAGTTTGTTCGAGCGGCG
GATGCAGTCTGGGCGGTCGCACCGATCCTGGAGGTGGACAGGCGGAGTTACCAATACCACCCCCGCAGCTCAGTGTACCA
TGTTTCGTCTCGGATGGTGTCGACGGCTGCATTACCAAATTCAGCGTACGGAGGTGAAGAGTTGGATGTTGGAGGTTGGA
AGAAGGTGGCTGAAGGGGGGAGGAGCTTATCGGTCACCCTGCAGAAACTCTATATCTGGGAGAAGAAATTATATAATGAG
GTTAAGTCTGAAGAAAAAATGCGCCTCCTGCTAGCCAAGAACTCCAAGCGGCTGAAGTTCTTGGACCAAAAGGGTGCTGA
AGCTCAGAAGATCGAGGCGACTCAAAATTTGGTCAGGAAGCTGTCGGCAAAAATAAGAATGGCTGTGCGAGTTATTGCTA
AGGTTTCAAAAAAGATAAACAGAGTTAGGGATGAGGAATTGTGCCCACAAATTATGGCCTTAATCCAAGGGTTTGTAAAG
ATGTGGCAAGAAAAGCTGGACTGCTACCAGACTCAGTGTGAAGCAATATCGGAGGCGAAGAACCTGGATTCGACCATCTC
CGGCGGGATCAGTCGGGATCTAGCAATGGAGCTTGAAGTGGACCTGGTTAAATGGATTGTGAATTTCTGCTCTTGGGTAA
ACGCGCAAAGGAGCTTCGTGAAGGCACTGAACGGGTGGCTGGCGCTGTGCCTCAACTATCAGCAGGAGGAGACGCCCGAC
GGAGCTCCTCCCTACTCTCCCGGAAGGGTGGGCGCGCCTCTCGTGTTCGTCATCTGCAACACCTGGTCGCAGGCCATGGA
TCGGATTTCCGAGAAGGAAGTGGTCACCGCCATGCAGGCCCTCGTGTCCAGCGTGCGCAACCAGTGCGAGCACAGAGCCG
CCGTTGAGCCAAGCGAGCTGATCTTCGTGACCCGGGAAAGAGAGAAGTGGAACAGGATTCTGGAGAGGAAGTCCGTGGAG
ATTAACAGGGAGGCAGACACACTGAACAGGAAGCTGGCCCTGGTGCCGGGCCGGCAGAGCCTGCTTCCGACGGCGCAAAC
GTACCAGGCGCATTTTCTTGAGGCAGACAGCCTGCAGGTGAGCTTGAGCCGGGTGCTTCAGTCCTTGGAGAGCTTCGCGT
CCAGTTCGCTGCAAGCTTTCCGGGAGACTCTGAGACATGCTGAAGAAGAAATGCTGTCCAGAGAGAGTGTTAAAGCTTCA
TAGCCTGATTTTGCATCTGACCCTAGAGCCAACAAACAAAGCTTGTGGAATATAATCATCATCTCCTCATCAGGTGGCAT
CGGTGCTGAATGTGCTGGGCGAATGCTTCTGACGGATTTTAGTTTTTGTGGAGAAATTCTGACTTCTGAGTCTTAGTAGC
CGACCGAGATTTGCGCAGGCAACCGTTGGTCCATCAGAATAGAACAGCTGTTGAAGTAGCAGGTAAATATGGGCAAGTGC
TAGTTTTTTGTGTCATGGGCATGTACTGTGCAATATTCAGCGCATTGAATCCCTTGGAATTTTTTTTGGCTGCTGCAATT
GCTTTTTGGCCTCTATATTATAACTGAATGTTTGAATGTGCAATAGTGGCATGATCTGCTCATGGGTCGTATTGTTCTGT
ACATGTCGAGTCTTAGCGTGAATTATGTTGAAATTGTCAATTGTGTCCAATCTATGTGTGCTTGGCTGTGTGCATCATGT
GATGCAGAGGTTGGGGTAATTGCTTTTTCATAAAAAAAATAAAATCTATGTGGGTTAGTAAATAAGGTTAGGAG
>triplet_23-B
CTCCGGGGGTGGCATGGCGCGGCAACAGGCGCCAGCGCAGCCTAATGTCGCGGCCTCCGTTCGCACTCACCGGAAGTCAT
CGGAGACTGCAGACTTCGCCGGGGAGATCAAGGCACAGTTTGTTCGAGCGGCCGATGCAGTCTGGGCGGTCGGACCGATC
CTGGAGGTCGACAGGCGGAGTTACCAATACCACCCCCGCAGCTCAGTGTACCATGTTTCGTCTCGGATGGTGTCAACGGC
TGCATTACCAAATTCAGGGCATGGAGGTGACGAGTTGGATGTTGGAGGTTGGAAGAAGGTGGCTGAAGGGGGGAGAAGCT
TATCAGTCACCCTGCAGAAACTCTATATCTGGGAGAAGAAATTATATAATGAGGTTAAGTCTGAAGAGAAAATGCGCCTC
CTGCTAGCCAAGAACTCCAAGCGGCTGAAGTTCTTGGATCAAAAGGGTGCTGAAGCTCAGAAGATCGATGCAACTCAAAA
TTTGGTCAGGAAGCTGTCGGCAAAAATAAGAATGGCTGTGCGAGTTATTGCTAAGGTTTCAAAAAAGATAAACAGAGTTA
GGGATGAGGAATTGTGCCCACAAATTATGGCCTTAATCCAAGGGTTTGTGAAGATGTGGCAAGAAAAGCTGGACTGCTAC
CAGACTCAGTGTGAAGCAATATCGGAGGCGAAAAACCTGGATTCGGCTATCTCCGGCGGGATCAGTCGGGATCTAGCGAT
GGAGCTTGAAGTGGACTTGGTTAAATGGATTGTAAATTTCTGCTCTTGGGTAAATGCGCAAAGGAGCTTCGTGAAGGCAC
TGAACGGATGGCTGGCACTGTGTCTCAACTATCAGCAGGAGGAGACGCCCGACGGAGCTCCTCCTTATTCTCCTGGAAGG
GTGGGTGCGCCTCTTGTGTTTGTCATCTGCAACACCTGGTCTCAAGCCATGGATCGGATTTCCGAGAAGGAAGTGGTTAC
CGCCATGCAAGCCCTTGTCTCCAGCGTACGCAACCAGTGCGAGCACAGAGCCTCTGTTGAGCAAAGCGAGCTGATCTTCG
TAACCCGGGAAAGAGAAAAGTGGAACAGGATTCTGGAGAGGAAGTCCGTGGAGATTAACAGGGAGGCAGACACACTGAAC
AAGAAGCTGGCCCTTGTGCCAGGCCGGCAGAGCCTGCTTCCAACGGCGCAAACGTACCAGGCGCATTTTCTTGAAGCAGA
CAGCCTGCACGTAAGCTTGAGCCGGGTGCTTCAGTCCTTGGAGAGCTTCGCGTCCAGCTCCCTGCAAGCTTTCCGGGAGA
CCCTGAGACATGCCGAAGAAGAAATGCTGTCCAGAGAGAGTGCTAAAGTTTCATAGCCCGATTTTGCATCTGACAGACAC
TAGAGCCAACAAACAAAGCTTGTGGAATATAATCATCATCTCCTCATCAGGTGGCATCGGTGCTGAATGTGCTGGGCGAA
TGCTTCTGACAGATTTTAGTTTTGGTGGAGAAATTCTGACTTCTGAGTTTTAGTAAATGACTGAGATTTGCCTTGCGCAC
GTCGTGTAGGCAACCCTTGGTCCATCAGAATAGAACAGCTGTTGAAGTAGTAGCAGGTAAATATGGGCAGGTGCTAGTTT
TTTGTGTCATGAGCATGTACTGTGCAATATTCAGCGCATTGAATCCCTTTGTTTTTTTTGGCTGCTGCCATTGCTTTTTG
GCCTCTATATTATAACTGAATGCTTGAATGTGCAATAGTGGTATGATCTGCTCATTGGTCGTATTGTTCTGTACATGTCA
GAGTCCGAGAGTGAATTATGTTGAAATTGTCAATTGTG
>triplet_23-D
CTCCGGCCTCGGTCGCCGTCGAGCAGCGCCCGCCCGCGTCGGAGCGCGTCTACTTCGGCTCCTCGGAGCCAGCGGGTGGG
AACGCGCGGTACTACTCGTACGGAGGAGTGGCCACGCCGGCAGGTAGGGCGGCTGCACCCCCGCCGTTGCCGCCGAGGGC
GAGCTCGTGGGACTTCTTCAATGTGTTCGACGACTACCAAGTGCACGACAACTACTGTTACGATGCTGCCGGCGCCGGGA
CCATGGCGACGACACCGTACACGCCGAGCCGGTGCTCGCGGGACGTGCGGGAGGAGGAGGGCATCCCGGAGCTCGAGGAG
GACGACGCGGTCGTCAAGGAGGTGTCCAGCGAGCACTATATGCCCGGGAGTGGTGGTGCTCGCAGCCGACGCAGCTCCGT
CGGCGGCATGAGCAGCAGCGAAGAGGATAATTGTGTTGTCGATAAGGGAGTTCTCTCCGGAGGTGGCGTGGCGCGGCAAC
AGGCGCCAGCGCAGCCTAATGTCGCAGCCTCCGTGCGGACCCACCGGAAGTCATCGGAGAGTGCAGACTTCGCCGGGGAG
ATCAAGGCACAGTTTGTTCGAGCGGCGGATGCAGTCTGGGAGGTCGCACCGATCCTGGAGGTCGACAGGCGGAGTTACCA
ATACCACCCCCGCAGCTCAGTGTACCATGTTTCGTCTCGGATGGTGTCAACGGGTGCATTACCAAATTCAGGGCATGGAG
GTGAAGAGTTGGATGTTGGAGGTTGGAAGAAGGTGGCTGAAGGGGAGAGGAGCTTATCCGTCACCCTGCAGAAACTCTAT
ATCTGGGAGAAGAAATTATATAATGAGGTTAAGTCTGAAGAGAAAATGCGCCTCCTGCTAGCCAAGAACTCCAAGCGGCT
GAAGTTCTTGGATCAAAAGGGTGCTGAAGCTCAGAAGATCGATGCAACTCAAAATTTGGTCAGGAAGCTGGCGGCAAAAA
TAAGAATGGCTGTGCGAGTTATTGCTAAGGTTTCAAAAAAGATAAACAAAGTTAGGGATGAGGAATTGTGGCCACAAATT
ATGGCCTTAATCCAAGGGTTTGTGAAGATGTGGCAAGAAAAGCTGGACTGCTACCAGACTCAGTGTGAAGCAATATCAGA
GGCGAAAAACCTGGATTCAGCTATCTCCGGCGGAATCAGTCGGGATTTAGCAATGGAGCTTGAAGTGGACTTGGTTAAAT
GGATTGTAAATTTCTGCTCTTGGGTAAATGCGCAAAGGAGCTTCGTGAAGGCACTGAACGGATGGCTGGCACTGTGCCTT
AACTATCAGCAGGAGGAGACGCCTGACGGAGCTCCTCCTTATTCTCCTGGAAGGGTGGGTGCACCTCTTGTGTTTGTCAT
CTGCAACACCTGGTCTCAAGCCATGGATCGGATTTCCGAGAAGGAAGTGGTTACCGCCATGCAAGCCCTCGTGTCCAGCG
TGCGCAACCAGTGCGAGCACAGAGCCGCCGTTGAGCCAAGCGAGCTGATCTTCGTGACCCGGGAAAGAGAGAAGTGGAAC
AGGATTCTGGAGAGGAAGTCCGTGGAGATTAACAGGGAGGCAGACACACTGAACAGGAAGCTGGCCCTGGTGCCAGGCCG
GCAGAGCCTGCTTCCAACGGCGCAAACGTACCAGGCGCATTTTCTTGAAGCAGACAGTCTGCACGTAAGCTTGAGCCGGG
TGCTTCAGTCCTTGGAGAGCTTCGCGTCCAGCTCCCTGCAAGCTTTCCGGGAGACTCTGAGACATGCTGAAGAAGAAACG
CTGTCCAGAGAGAGTGCTAAAGCTTCATAGCCTGATTGCATCTCACACTAGAGCCAACAAACAAATCTTGTACTCCCTCC
GTATCAAAATATACGACATTTTTTAGGCTAAACTAGCCTACAAAAACGTCTTATATTTTGGTACAGAGGTAGTAGAGCAT
AATCATCATCTCCTCATCAGGTGGCATCGGTGCTGGGCGAAAGCTTCTGACGGATTTTAGTTTTGGTGGAGAAATTCTGA
CTTCTGAGTTTTAGTAGCCGACCGAGATTTGCGCGCGTTGTTTGGCAACCCTTGGTCCATCAGAATAGAACAGCTGTTGA
AGTAGTAGCAGGTAAATATGGGCAGGTGCTTGTTTTTTGTGTCATGGGCATGTACTGTGCAATATTCAGCGCATTGAATC
CCTTGGGTTTTTTTTTTGGCTGCTGCCATTGCTTTTTGGCCTCTATATTATAACTGAATGCTTGAATGTGCAATAGTGGT
ATGATCTGCTCATTGGTCGTATTGTTCTGTACATGTCGAGTCTGAGCGTGA
>triplet_24-A
CCCGGCGTGTCGTCGCCGCCTTGTGAGGACTGTGTGTGCATTGTGGACCCTGCACAAGAGCAACGGAGTTGTCGGAATGC
CGCCCTAAGTGCTGATGGTTACAGCGGGTTCCGTCTGCATCTGTCGGGAGACGAGGATACACCTGCTGAAAATACTCCAA
CAGGCAGAGAGGTGCTGCCTTTCTCTCTGCACCTTTCTTCAGAAAGTGCAGCACAACTCTCCTCAGTTCAAGCCAATGTT
AGCCCTCAGATTCTAAACTCTGGTGCATGCAAAGGACCGTTCAAGGGCTCTTATGTTGATGGTCAAGTACAAGAGATCAA
AGCTGTACAAGAGGCTAAAAGCATTAAGGATAATAAGCAACTAGAAGTTGGTAGAGTGGCTAGCAAGGATATCTCCTCAG
TTCAAGCCAATGTTAGCCCACAGATTCTGAATTCTGGTACATGCAAAGGACCATTAAAGGACTCTTATGTTGATGGTCAA
GCACAAGAGATCAAAGCTGTGCAAGAGGCTAAAGGCCTTAAGGATGATACACAACAAGGAGTCCGTAGAGTGGCTAGCAA
GGATGTCACTAAACCACTTGGTGCAAGAAAACATCAACCATCTGGTGGAAAAGTTGATGTTCAGAAGCTCCGTAAGGCAG
ATGCTAATGATGCGGTTGAGCTATCTATTGCTGCTTCTGAGGCTATGGTTATTGCAGAAATGATACTTGATGATTGCCAG
CCTGATAAGTTGACTGCAGCTGCCCTCGAAGCTGCTCTGCGTGTAAAGGAAGCTCGGAAACAGTGTTTTCTTGAGGAAAC
AGAACATGATAGTGGATCCTTTCAAAATGATCGGGATGAGAGCGATTGGCTTGCAGAATTGGATGAGATCGAAATGCTTG
ATGTATTTGAAGATGTTGGCCTGTGTACTGTTCAAACTGCTTGTTCATCTCAAGGCCACAACACAACTAACTTGAAACAG
AGCATCTCTCAGCCTAGTTGTGCCCCACATGATGTAGACATTTGTTCTTCCGAGGAGCAAAATAAAGAATGGCACAGCCA
AGATGCTTATACCAGTGACCATGTACCTGATTCTTTGGCAGAGAATAGTTCTGCTGGTACGCTAGTAAAAGAATCAAGTC
CAGGATGTGTTTCTATAAAGCAACTAGCTCAAGATAAAGCAATCTCTTGCTCGAGAAATGAGGAAGCTGCTTTCGAGAAG
TTGACTCAAAACAACCGTGCTTTTACTGAGAACTTGAGGAATCCAGTAAGAGGTCAAAATATCACAAAGGAAGCTGGAAG
AATTGTTGAAGAGACGAAGTTTGGTGGTCGTGCAAGGAAGCATATAAGGACTAGCTTCATTTCTGAGTCAATGGATAGCA
TGAATGAGTGCTCTCCTGCACCTAGAGCGACATCGACAGAAATGGTTGCCTCTTCAAGAGCATCTTTTCTCCAAAAGAAT
GAAGGTTTCCATGGAGAGGTTCAAAGTGCAGAGTCGTGCCATCAAGTAGTATGTTCAAGCTTATCACCTGAGGATCCTCT
CTGTTCATTTGTTCCGTGTAGCATATCTTGCAATGAAGTATCCACTAGTCAACCTCCTGAATGTAAACAGAGGAATGAGG
AAAACAGTGAACCAGTATATCGCAAGGAATCTCTGAAGAATGACCTAGATGTAGAAGCCGGTCCATCTTCTGTGCCGTTA
GATAAGGTACAAGAATCTAATCCATGGAGGCGAAGAACACATAGTTCCCTCAGGCCTTTTAGCATGCTAGGACCTATATC
AAACATCTCGGGAGGTAGTCTGGCTCATAATGATGTTAATGTGGCAGTTTGTCAGAAGGAGAGAAGCGCACCGATAATCT
TAAATAAGAAGATACAGCGTATCCGAGCCTCTAATCAGTTCACTGAAAACAATGCTGAAGCTGGAAGCTTGAACGAATTT
TCTTTGGTTCAGAAGAAGTCATCTGATGCTCAAGATGATAACGAGCATCACAACAAAGAGCAATATATCCCATCAGAAGT
TTTGCCTCAACCCACAACATATTTGAGTGTTGGTAAACGAGGCCTTAAAAGAAAAGGACCCCAATTGTTGAATGCTAAAC
TTAGTACTAGACAAACCAAGAGCAGAAGGGTTAAATCTCGATTCAGTTGGTCTGAAAGCAGAGTTGCTGACATGCAGGAG
CCCAGGGAATGCACTAGCAAAAAAGAAGCCATATTTCATGGACTAGAGTTCTTGGTGACTGGATTTCAAAGTCATAAGGA
GAAAGAGATTGTGTCTGTAATACGGAAATTTGGAGGTTGTGTTCTTTCTAAAGTGCCACCCTGTCCATTTGATAAAAAAA
GCAAGCTTGCAGAGCTCGAGAGGTGGAAGCCTCCTGTAGTTCTTTCCCCTAAAAAGGTATCAACAGCTAAGTTCTTATAT
GGTTGTGCTACCGATTCCTGGATTTTGAATTCCAATTGGCTTTTTGATTCTCTTCAAGCTGGTTTACTGTTGCCACCTGG
AAAGTATTTAATTCGACAAAGGCATACAGTGGAGATTTCAACATTTGGCCAATCAGTTTACCTAAGAAATAATAAATTGG
TATTTCATGGAGTAGGATTCTTGATCCACGGCAAAATCAGCTTCTGTTCAAAATTTTCGAACATTATCAAGCATGGAGGT
GGCCAAGTTTTTGTATCTCTTCAAGGATTAATTCAAAGCTTGAAGGATAAAAGTTGTTCGCGCGGAATCATTCTTGTTGC
AAATGAGGCGAGCGCATCACGTCATCTAAGTCATTGTGGGCTGGAACATGACATAAAAACAGCGCCAGCAAGCTGGATCA
TAGGCAGTCTGTTTTCTGGGAAGCTGATTCACCTGAAGAAAGACCGGTGCGCCCCATTCCGGCGGATTAAGATGCCATTA
TTCCAACAACAGCGTGCATTTGAGATGAGTCAAGAAATATAATTCTTGTCACGAAATGCCTGGAGCACCATCATCGTCCA
ATTGCAAGCAAAGTTTTCAAAGGCATGTTTCTGTCAGACTTGGATTCGCCTGTGCTGCGCAGCCTGCGCTAAGGCCTAAG
GCTGATGCCTGTGTGTGTCTTTCATCATTTTTTGCGTCCGTAATGGTGATGTGGTAGTGGTACACAGCTGCCCATATTTG
AAGAATTCCAAGGGCTAAACTATGGAGGCAGATTACGTTTAGGCATTTGTCCTTAAGCTATATTGCTCCTGTTATTTTAT
TCTGGGGACTGTTGTTCATTTCCCGAACACCGTGACGTTCACTGGAGATTGTACTCTGCTTAGAAATCGGCAGCTAAGCA
ATCTGTAGGGCATGATATGTTTTCTTTAGATCAATATAAGCTTTTCTCCCTGTTTCATTTTATTTAAATCAACAATGCTT
TTCTGCAGATGGACTAGTCCAGACTTTGTGTATATCAATCTCCTTGCATGTATTTATAAGAATATTGTTTTGTTGTAA
>triplet_24-B
CGCATCGGCAGCCGACGGCCGGCGAGCACCCAAGAGACAGCGCCGGCGTGTCGTCGCCGCCTTGTGAGAACTGTGTGTTT
ATTCTGGACCCTGCACAAGAGCAACGGAGTTGTCGGAATGCCACGGTAAACGCTGGCAGTTACGGCGGGTTCCGTCTGCA
TTTGTCGGGAGACGAGGATACACCTGCTGCAAGTACTCCAACAGGCAGAGAGGTACTGCCTTTCTCTCTGCACCTTTCTT
CAGAAAGTGCAGCACAACTCTCCTCAGTTCAAGCCAATGTTAGCCCTCAGATTCTAAACTCTGGTGCATGCAAAGGACCG
TTGAAGGGCTCTTATGTTGATGGTCAAGTACAAGAGATCAAAGCTGTACAAGAGGCTAAAAGCCTTAAGGATGATAAACA
ACTAGAAGTCCGCAGAGTGGCTAGCAAGGATATCTCCTCAGTTCAAGCCAATGTTAGCCCACAGATTATAAATTCTGGTA
CATGCAAAGGACCATTAAAGGACTCTTATGTTGATGGTCAGGCACAAGAGATCAAAGCTGCGCAAGAGGCTAAAGGCCTT
AAGGATGATACACAACAAGGAGTCCGTAGAGTTTCTAGCAAGGATGTCACTAAACCACTTGGTGCAAGAAAACATCAACC
ATCTGGTGGAAAAGTTGATGTTCAGAAGCTCCGTAAGGCAGATGCTAATGATGCGGTTGAGCTATCTATTGCTGCCTCTG
AGGCTATGGTTATTGCAGAAATGATACTTGATGATTGCCAGCCTGATAAGTTGACTGCAGCTGCCCTTGAAGCTGCTCTG
CGTGTAAAGGAAGCTCGGAAACAGTGTTTTCTTGAGGAAACAGAACATGATAGTGGATCCTTTCAAAATGGTCTGGATGA
GAGCGATTGGCTTGCAGAATTGGATGAGATCGAAATGCTTGATGTATTTGAAGATGTTGGCCTGTGTACTGTTCAAACTG
CTTGTTCATCTCAAGGCCACAACACAACTAACATGAAACAGAGCATCTCTCAGCCTAGCTGTGCCCCACATGATGTAGAC
ATTTGTTCTTCCGAGGAGCAAAATAAAGAATGGCGCAGCCAAGATGATTGTACCAGTGACCATGTACCTGATTCTTTGGC
AGAGAACATTTCTGCTGGTACGCTAGTAAAAGAATCAAGTCCAGGATGTGTTTCTGTAAAGCAACCAGCTCGAGATAAAG
CAATCTCTTGCTCGAGAAATGAGGAAGCTGTTTTCCAGAAGTTGACTCAAAACAACCATGCTTTTACTGAAAACTTGAGG
AATCCAGTAAGAGGTGAAAATATCACGAAGGAAGCTGGAAGAATTGTTGAAGAGACGAAGTTTGGTGGTCGTGCAAGGAA
GCATATAAGGACTAGCTTCATTTCTGAGTCAATGGATAGCATGAATGAGTGCTCTCCTGCACCTAGAGCGATATCGACAG
AAATGGTTGCCTCTTCAAGAGCATCTTTTCTCCAAAAGAATGAAGGTTTCCATGGAGAGGATCAAAGTGCAGAGTCGTGC
CATCAAGTAGTATGTTCAAGCTTATCACCTGAGGATCCTCTCTGTTCATTTGTTCCATGTAGCATATCTTGCAATGAAGT
ACCCACTAGTCAATCTCCTGAATGCAAACAGAGGAATGAGGAGAACAGTGAACCGGTATATCGCAGGGAATCTCTGAAGA
ATGACCTAGATGTAGAAGCCGGTCCATCTTCTGTGCCGTTAGATAAGACACCAGAATCTAATCCATGGAGGCGAAGAATA
CACAGTTCCCTCAGGCCTTTTAGCATGCTAGGACCTATATCAAACATCTCGGGAAGTAGTCTGGCTCATAATGATGTTAA
TGTGGCAGCTCGTCAGAAGGAGAGAGGCACAACGATACTCTTAAATAAGAAGATACAGCGTATCCGAGCCTCTAATCAGT
TCATAGAAAACAATGCTGAAGCTGGAAGCTTGAACGAATTTTCTTTGGTTCAGAAGAAGTCATCTGATGCTCACGATGAT
AATGAGCATCACAGCAAAGAGCAATATATCCCATCAGAAGTTTTGCCTCAACCCACAACATATTTGAGCGTTGGTAAACG
AGGCCTTAAAAGAAAAGGACCCCAATTGTTGAATGCTAAACTTAGTACTAGACAAACCAAGAGCAGAAGGGTTAAATCTC
GATTCAGTTGGTCTGAAAGCAGAGTTGCTGACATGCAGGAGCCCAGGGAATGCACTGGCAAAAAAGAAGCTCTATTTCAT
GGACTAGAGTTTTTGGTGACTGGATTTCAAAGTCATAAGGAGAAAGAGATTGTGTCTGTAATACGGAAATTTGGAGGTTG
TGTTCTTTCAAAAGTGCCACCCTGTCCATTTGATAAAAAAAGCAAGCTTGCAGAGCTTGTGAGGTGGAAGCCTCCTGTAG
TTCTTTCCCCTAAAAAGGTCTCGACAGCTAAGTTCTTATATGGCTGTGCTACCGATTCCTGGATTTTGAATTCCAATTGG
CTTCTTGATTCTCTTCAAGCTGGTTTACTGTTGCAACCTGGAAAGTATTTAATTCGACAAAGGCATACAGTGGAGATTTC
AACATTGGGCCAATCAGTTTACGTAAGAAATAATAAATTGGTATTTCATGGAGTAGGATTCTTGATCCACGGCAAAATCA
GCTTCTGTTCAAAATTTTCGAATATTATCAAGCATGGAGGTGGGCAAGTTTTTGTATCTCTTCAAGGATTAATCCAAAGC
TTGAAGGATAAAAGTTGTTCGCGTGGAATCATTCTTGTTGCAAATGAGGCGAGCGCATCACGCCATCTAAGCCATTGTGG
TCTGGAGCATGACATAAAAACAGCGCCAGCAAGCTGGATCATAGGCAGTCTGTTTTCTGGGAAGCTGATTCACCTGAAGA
AAGACCGCTGCGCCCCATTCCGGCGGATTAAGGTGCCATCATTCCAACAGCAGCGTGCATTTGAGATGAGTCAAGAAATA
TAATTCTTGTCACGAAATGCCTGGAGCACCATCATCGTCCAATTGCAAGCAGAGTTTTCAATGGCATGTTTCTGTCACGA
GTTGGATTCGCCTCATCATTTTTTGCAAATACGAGAAAGGTCGAAGCGTCCGTGATGGTGAGGTGGTAGTGGTATACAGC
CGCCCACATTTGAAGAATTCCAAGGGCTAAACTATGGAGGCGGATTACGTTAGGCATTCGTCCTTAAGCTATATCGCTCC
TGTTATTTTAATCAGGGAACTGTTGTTCATTTCCTGAACACCGTGACATTCACTGGAGATTGTACACTGCTTAGAAATCG
GCAACTGAGCAAAATTCTGTAGTGCATGATCAACGGGCTATTCGCCCTGTTTCATTCTATTTAAATCAACAATGCTTTTC
TGCAGATGGACTAGTCCAGACTCGTTGTATTTCAATCTCCTTGCATGTATTTGTAAGAATATTGCTTTGTTGTAAGCTGT
AATTACAATGCTAGAGAAATATTATGGACAAAAAAGCACTGTTGATTTTAAGTTGCGAATACAA
>triplet_24-D
CGCGCTTCTCCGAGGATAACGCGTGGCTCCCGCAATGGCTTCAGCCGCATCGGCACCCGACGGCCGGCGAGCGCCCAGGA
GACAGCGCCGGCGTGTCGTCGCCGCCTTGTGAGAACTGTGTGTTTATTCTGGACCCTGCACAAGAGCAACGGAGTTGTCT
GAATGCCACCGTAAACGCTGGTGGTTACAGCGGGTTCCGTCTGCATTTGTCGGGAGATGAGGACACACCTGCTGCAAGTA
TTCCAACAGGCAGAGAGGTACTGCCTTTCTCTCTGCACCTTTCTTCAGAAAGTGCAGCACAACTCTCCTCAGTTCAAGCC
AATGTTAGCCCTCAGATTCTAAACTCTGGTGCATGCAAAGGACAATTCAAGGGCTCTTACGTTGATGGTCAAGTACAAGA
GATCAAAGCTGAACAAGAGGCTAAAAGCCTTAAGGATGATAAACAACTAGAAGTCCGTAGAGTGGCTAGCAAGGATATCT
CCTCAGTTCAAGCCAATGTTAGCCCACAGATTCTAAATTCTGGTACATGCAAAGGACCATTAAAGGACTCTTATGTTGAT
GGTCAAGCACAAGAGGTCAAAGCTGCGCAAGAGGCTAAAGGCCTTAAGGATGATACACAACAAGGAGTCAGTAGAGTGTC
TAGCAAGGATGTCACTAAACCACTTGGTGCAAGAAAACATCAACCATCTGGTGGAAAAGTTCATGTTCAGAAGCTCCGTA
AGGCAGATGCTAATGATGCGGTTGAGCTATCTATTGCTGCCTCTGAGGCTATGGTTATTGCAGAAATGATACTTGATGAT
TGCCAGCCTGATAAGTTGACTGCAGCTGCCCTCGAAGCTGCTTTGCGTGTAAAGGAAGCTCGGAAACAGTGTTTTCTTGA
GGAAATAGAACATGATAGTGGATCCTTTCAAAATGGTCTGGATGAGAGTGATTGGCTTGCAGAATTGGATGAGATCGAAA
TGCTTGATGTATTCAAAGATGTTGGCCTGTGTACTGTTCAAACTGCTTGTTCATCTCAAGGCCACAACACAACTAACTTG
AAACAGAGCATCTCTCAGCCTAGTTGTGCCCCACATGATGTAGACATTTGTTCTTCCGAGGAGCAAAATAAAGAATGGCG
CAGCCAAGATGATTGGACCAGTGACCATGTACCTGATTCTTTGGCAGAGAACATTTCTGCTGGTACGCTAGTAAAAGAAT
CAAGTCCAGGATGTGTTTCTGTAAAGCAACCAGCTCGAGATAAAGCAATCTCTTGCTCGAGAAATGAGGAAGCTGTTTTC
CAGAAGTTGACTCAAAACAACCATGCTTTTACTGAAAACTTGAGGAATCCAGTAAGAGGTCAAAATATCACGAAGGAAGC
TGGAAGAATTGTTGAAGAGACGAAGTTTGGTGGTCGTGCAAGGAAGCATATAAGGACTAGCTTCATTTCTGAGTCAATGG
ATAGCATGAATGAGTGCTCTCCTGCACCTAGAGCGGTATCGACAGAAATGGTTGCCTCTTCAAGAGCATCTTTTCTCCAA
AAGAATGAAGGTTTCCATGGAGAGGATCAAAGTGCAGAGTCGTGCCATCAAGTAGTATGTTCAAGCTTATCACCTGAGGA
TCCTCTCTGTTCATTTGTTCCATGTAGCATATCTTGCAATGAAGTACCCACTAGTCAACCTCCTGAATGCAAACAGAGGA
ATGAGGAGAACAGTGAACCGGTATATTGCAGGGAATCTCTGAAGAATGACCTAGATGTAGAAGCCGGTCCATCTTCTGTG
CCGTTAGATAAGACACCAGAATCTAATCCATGGAGGCGAAGAATACACAGTTCCCTCAGGCCTTTTAGCATGCTAGGACC
TATATCAAACATCTCGGGAGGTAGTCTGGCTCATAATGATGTTAATGTGGCAGCTTGTCAGAAGGAGAGAGGCACAACGA
TAATCTTAAATAAGAAGATACAGCGTATCCGAGCCTCTAATCAGTTCATAGAAAACAATGCTGAAGCTGGAAGCTTGAAC
GGATTTTCTTTGGTTCAGAAGAAGTCATCTGATGCTCACGATGATAATGAGCATCACAGCAAAGAGCAATATATCCCATC
AGAAGTTTTGCCTCAACCCACAACATATTTGAGCGTTGGTAAACGAGGCCTTAAAAGAAAAGGACCCCAATTGTTGAATG
CTAAACTTAGTACTAGACAAACCAAGAGCAGAAGGGTTAAATCTCGATTCAGTTGGTCTGAAAGCAGAGTTGCTGACATG
CAGGAGCCCAGGGAATGCACTGGCAAAAAAGAAGCCCTATTTCATGGACTAGAGTTTTTGGTGACTGGATTTCAAAGTCA
TAAGGAGAAAGAGATTGTGTCTGTAATACGGAAATTTGGAGGTTGTGTTCTTTCAAAAGTGCCACCCTGTCCATTTGATA
AAAAAAGCAAGCTTGCAGAGCTTGTGAGGTGGAAGCCTCCTGTAGTTCTTTCCCCTAAAAAGGTATCGACAGCTAAGTTC
TTATATGGCTGTGCTACCGATTCCTGGATTTTGAATTCCAATTGGCTTTTTGATTCTCTTCAAGCTGGTTTACTGTTGCC
ACCTGGAAAGTATTTAATCCGACAAAGGCATACAGTGGAGATTTCAACATTTGGCCAATCAGTTTACCTAAGAAATAATA
AATTGGTATTTCATGGAGTAGGATTCTTGATCCATGGCAAAATCAGCTTCTGTTCAAAATTTTCGAACATTATCAAGCAT
GGAGGTGGCCAAGTTTTTGTATCTCTTCAAGGATTAATTCAAAGCTTGAAGGATAAAAGTTGTTCACGCGGAATCATTCT
TGTTGCAAATGAGGCGAGCGCATCACGCCATTTAAGCCATTGTGGGCTGGAACATGACATAAAAACAGCGCCAGCAAGCT
GGATCATAGGCAGTCTGTTTTCTGGGAAGCTGATTCACCTGAAGAAAGACCGCTGCGCCCCATTCCGGCGGATTAAGATG
CCATCATTCCAACAACAGCGTGCATTTGAGATGAGTCAAGAAATATAATTCTTGTCACGAAATGCCTGGAGCACCATCAT
CGTCCAATTGCAAGCAGAGTTTTCAATGGCATGTTTCTGTCACGACTTGGATTCGCCTGTGCTGCGCTAAGGCCTAAGGC
TGATGTCTGTCTTTCATCATTTTTTGCAAATACGAGAAAGGGTCAAAGCGTGCGTAATGGTGATGTGGTAGTGGTATACA
GCCGCCCATATTTGAAGAATTCCAAGGGCTAAACTATGGAGGCGGATTATGTTAGGCATTCGTCCTTAAGCTATATCGCT
CCTGTTATTTTAATCAGGGAACTGTTGTTCATTTCTTGAACACCGTGACATTCACTGGAGATTGTACACTGCTTAGAAAT
CGGCAGCTGAGCAACTGTTGGGCATGATATGTTTTCTTTAGATCAATAGGCTTTTCGTCCTGTTTCTTTCTATTTAAATC
AACAATGCTTTTCTGCAGATGGACTAGTCCAGACTTTTGTATATCAATCTCCTTTCATGTATTTATGAGAATATTGTTTT
GTTGTAACTTGTAAATACAATGCTAGAGAAATA
>triplet_25-A
AGATGACAGGCAGCGATCTGCTGCTGAGGAGGTTTCCGGGGAGCCGGACCAGCAGCAAGAATCTCCAGCTCCTGTGCTGG
ACAAGGATGCTCCAGATCTCTCCTCAGACTCTGGGGGCCTGGATGTGCCACTAGCCCCAGAGGCAGAATCTGATGAGTCA
AAAGAGACTAAGAACTCCGATTCCAACGAGAATCAAGAAAAGAAGTCGTCGCAAAAGAGTAGTATCAGTGATAGCTTTAT
TTCAGCTAAAGTGAGTGATGGGACAAATAGTCTGGGTAAGACCAGTGGTAGTGCTAAGACAAGTGGCCGAGATTTCACCG
AGAGTGGCAAGAGCAGCATGTGCCGTGTTAGTGCAAGCAGTGATTTGAGTGATGAGAGCTCCTGCAGCAGTATGAGCAGT
GCCACCACAAAGCCCCACAAAGGGAATGATTCGAGGTGGGAGGCCATCCAAGTGGTCAAATCCAGGGAGGGCGTTCTTGG
TCTGAACCAATTTAGGTTGCTTAAGAAGCTGGGTTCTGGTGATATCGGAAGTGTGTATCTCTCTGAATTGAGTGGTACCA
AGAGTCACTTTGCAATGAAGGTGATGGATAAAACATCTCTGGCTAGTCGGAAGAAGCTGCTCCGGGCACAGACCGAGCGG
GAGATACTGCAGTCCCTGGATCATCCATTTCTGCCGACCCTATATACTCATTTTGAGACGGACAAGTTTTCGTGTCTGGT
TATGGAGTTCTGCCCTGGAGGGGACTTGCACACTCTTCGACAAAGGCAGCCTGGAAAACATTTTTCAGAGCAAGCAGCAA
AGTTCTATGTAGCAGAGGTGCTCCTTGCATTGGAGTACCTGCATATGCTCGGGATTATATACCGTGATCTCAAGCCAGAA
AATGTCCTAGTTCGGGAGGATGGGCACATCATGCTGACTGATTTTGACCTCTCTCTTCGTTGTTCAGTGAGCCCAACCGT
GATCAGGGGTGCAAATCCTGGCTTAGATGCGCTGCAGAGGAACAATGCAGCGTACTGCGTCCAACCTGCGTGCATTCAGC
CATCCTGTGTTGTTCCAACCACATGCTTTGGTCCTCGATTCTTCTCGAAATCCAAGTCCAAGTCAAAGTCTAAGAAGGAG
AAGCCAAAGCCGGACATCGTGAACCAGGTTAACCTATTCCCTGAGATGATCGCCGAGCCAACTGATGCTCGGTCTATGTC
CTTTGTGGGCACCCACGAGTACCTGGCCCCAGAGATAGTGAAAGGGGAAGGCCATGGCAGCGCGGTGGATTGGTGGACCT
TTGGCATATTCTTGTACGAACTACTGTTCGGCAAGACCCCTTTCAAGGGTTCAGGCAACCGAGCGACGCTTTTCAACGTC
GTCGGTCAGCCCCTGCGGTTCCC
>triplet_25-B
CCCTCGACCCGCCGCCACGCGCTCCTCCTAAGGTTAGGAGGTTGGGAATTGCTCAGTCAGCCTTACACTGAGCAGTGAGC
ACTGACACGGCGTTTATTGTGATTCTGGTCAACCGTTTGCCCAGTTCATGTCTTCCAAACCTGCCTCCCAAAGTATGCCG
GAGCAAGCGGCAAAGCCAAAGGAAATGGGGGAAGATGACAGGCAGCGATCTGCTGCCGAGGAGATTTCAGGGGAGCCGGA
CCAGCAGCAAGAATCTCCAGCTCCTGTGCTGGACAAGGATGCTCCAGATCTCTCACCAGACTCTGGGGTCCTGGATGTGC
CACTAGCCCCAGAGGCAGAATCTGACGAGTCAAAAGAGACCAAGAACTCCGATTCCAACGAGAATCAAGAAAAGAAGTCG
TCGCAAAAGAGTAGTATCAGTGATAGCTGTATTTCAGCTAAAGTGAGTGATGGGACAAATAGTCTGGGTAAGACCAGTGG
TAGTGCTAAGACGAGTGGCCGAGATTTCACCGAGAGTGGCAAGAGCAGCATGTGCCGTGTGAGTGCAAGCAGTGACTTGA
GTGACGAGAGCTCCTGCAGCAGTATGAGCAGTGCCACCACAAAGCCGCACAAAGGCAATGATTTGAGGTGGGAGGCCATC
CAAGTGGTCAAATCCAGGGAGGGCGTTCTTGGTCTGAACCAATTTAGGCTGCTTAAGAAACTGGGTTCTGGTGATATTGG
AAGTGTGTATCTCTCTGAATTGAGTGGTACCAAGAGTCACTTTGCAATGAAGGTGATGGATAAAACATCTCTGGCTAGTC
GGAAGAAGCTGCTCCGGGCGCAAACCGAGCGGGAGATACTGCAGTCCCTGGATCATCCATTTCTGCCAACCCTATATACT
CATTTTGAGACGGACAAGTTTTCGTGTCTGGTTATGGAGTTCTGCCCTGGCGGGGACTTGCACACCCTTCGACAAAGGCA
GCCTGGAAAACATTTTTCAGAGCAAGCAGCAAAGTTCTATGTAGCAGAGGTGCTCCTTGCATTGGAGTACCTGCATATGC
TTGGGATTATATACCGTGATCTCAAGCCAGAAAATGTCCTTGTCCGGGAGGATGGGCACATCATGCTGACTGATTTTGAC
CTCTCTCTTCGTTGTTCAGTGAGCCCAACCGTGATCAGGGGTGCAAATCCTGGCTTAGACGCGCTGCAGAGGAATAATGC
AGCGTACTGCGTGCAGCCTGCTTGCATTCAGCCATCCTGTGTTGTTCCAACCACATGCTTTGGTCCTCGATTCTTCTCGA
AATCCAAGTCCAAGTCAAAGTCCAAGAAGGAGAAGCCAAAGCCGGACATCGTGAACCAGGTTAACCTATTCCCCGAGATG
ATCGCCGAGCCAACCGATGCTCGGTCCATGTCCTTTGTCGGCACTCACGAGTACCTGGCCCCAGAAATAGTGAAAGGGGA
AGGCCACGGCAGTGCTGTGGATTGGTGGACCTTCGGCATATTCTTGTACGAGCTACTGTTTGGCAAGACCCCTTTCAAGG
GTTCAGGAAACCGGGCGACGCTTTTCAACGTCGTCGGTCAGCCCCTGCGGTTCCCAGAGTCCCCGCTAGTGAGCTTCTCG
GCAAGGGACATGATAAGGGGACTACTGGTCAAGGACCCGCAGCACCGGCTGGGCCACAAGCGCGGAGCCACGGAGATAAA
GCAGCACCCCTTCTTCGAGGGCGTGAACTGGGCCCTGATACGATGCGCGAGCCCTCCGGACATACCCAAGCCCGTGGAGC
TGGACTGCCGCCCGAAGCAGGCGCCGGCGGCAAACGGGAAGGTCGCGCCGGCCTCCAACCAGAAGGGCTCGGACAACTAC
CTAGAGTTCGAGTTCTTCTAGCCTCTCTTTCGTGGTGGACTATGGATCCTCCGGAACAGCAGCGCATTTGAGCTGAGGCG
CCACAGAAAGAGAAAAGATGTAGAGCTCCCCCCTCTTGGCCAGGGAAGGTACTCTCATTTGTTGTAGATTGTACGCTCTT
TTCTGGAGCCTCCTCCCCAAGTTTTTCTTCTCTCCTTTCTCTTTTCCGCCATTGAACTTGTTAGCCCTCTCTCTTAGTCA
ATCAAATACTCTCTCTCTATGCATGTTAATTGCGATTTTCAGAAACCGCATTGTGGCGGTGCCTCCTGAACGGGTTTGAA
GGAGCAATGTAACCGCTATTTGTACCTTGTAACTGATGTTTCTTCATCCATCCATCGCTCGATTCGCGTCGTTTATTCTG
CTGCTTCCAGTGTTGCTGATACCTTCATGCTAACAGACAGTGCAGCTGTTACTACCTCACCAGGACCAGGTATTCCTGTT
GTATGATTATGATTGCTGATTGTGACATGCGTGTTTAGGTACTCCCTCTGTAAAGAATACCTGGTTTTTGATGTTGTGTG
AGATGAAAGAAGAGTGG
>triplet_25-D
GTCCGGTTTAGGTTGTTGTTTCTGCCGATATTTACCTGGTGGTTTGGATTTCCTGGAATATTTCTGATCCCTTGTCTGCT
TCGGTGAATTGATGCAAACAAACCCTGGTTATTTTATTGGTGTGCTGATACGCTGTCTGGGCAATTGATTTGCAGGTTAG
GAGGTTGGGAATTGCTCAGTCAGCCTTATACTGAGCAGTGAGCACTGACCGGGGGTTTGTTGTGATTCTGGTCAACCGTT
TGCCCAGTTCATGTCTTCCAAGCCTGCCTCCCAAAGTATGCCGGAGCAAGCGGCAAAGCCAAAGGAAATGGGGGAAGATG
ACAGGCAGCGATCTGCTGCTGAGGAGGTTTCAGGGGAGCCGGACCAGCAGCAAGAATCTCCAGCTCCTGTGCTGGACAAG
GATGCTCCAGATCTCTCACCAGACTCTGGGGTCCTGGATGTGCCTCTAGCCCCAGAGGCAGAGTCTGATGAGTCAAAGGA
GACCAAGAACTCCGATTCCAACGAGAATCAAGAAAAGAAGTCTTCGCAAAAGAGTAGTATCAGTGATAGCTTTATTTCAG
CTAAAGTGAGTGATGGGACAAATAGTCTGGGTAAGACCAGTGGTAGTGCTAAGACCAGTGGTCGAGATTTCACCGAGAGT
GGCAAGAGCAGCATGTGCCGTGTTAGTGCAAGCAGTGATTTGAGTGATGAGAGCTCCTGCAGCAGTATGAGCAGTGCCAC
CACAAAGCCGCACAAAGGGAATGATTCGAGGTGGGAGGCCATCCAAGTTGTCAAATCCAGGGAGGGCGTTCTTGGCCTGA
ACCAATTTAGGCTGCTTAAGAAACTGGGTTCTGGTGATATCGGAAGTGTGTATCTCTCTGAATTGAGTGGTACAAAGAGT
CACTTTGCAATGAAGGTGATGGATAAAACATCTCTGGCTAGTCGGAAGAAGCTGCTCCGGGCGCAGACCGAGCGGGAGAT
ACTGCAGTCCCTGGATCATCCATTTCTGCCAACCCTATATACTCATTTTGAGACGGACAAGTTTTCGTGTCTGGTTATGG
AGTTCTGCCCTGGCGGGGACTTGCACACCCTTCGACAAAGGCAGCCTGGAAAACATTTTTCAGAGCAAGCAGCAAAGTTC
TATGTAGCAGAGGTGCTCCTTGCATTGGAGTACCTGCATATGCTTGGGATTATATACCGTGATCTCAAGCCAGAAAATGT
CCTAGTTCGGGAGGATGGGCACATCATGCTGACTGATTTTGACCTCTCTCTTCGTTGTTCAGTGAGCCCAACCGTGATCA
GGGGTGCAAATCCTGGCTTAGACGCGCTGCAGAGGAATAATGCAGCGTACTGCGTCCAGCCTGCTTGCATTCAGCCATCC
TGTGTTGTTCCAACAACATGCTTTGGTCCTCGATTCTTCTCGAAATCCAAGTCCAAGTCAAAGTCCAAGAAGGAGAAGCC
AAAGCCGGACATCGTGAACCAGGTCAACCTATTCCCTGAGATGATCGCCGAGCCAACTGATGCTCGGTCCATGTCCTTTG
TCGGCACTCACGAGTACCTGGCCCCAGAAATAGTGAAAGGGGAAGGCCACGGCAGTGCTGTGGATTGGTGGACCTTCGGC
ATATTCTTGTACGAGCTACTGTTCGGCAAGACCCCTTTCAAGGGTTCAGGCAACCGGGCGACGCTTTTCAACGTCGTCGG
TCAGCCCCTGCGCTTCCCAGAGTCCCCTCTAGTGAGCTTCTCGGCAAGGGACATGATAAGGGGACTACTGGTCAAGGACC
CGCAGCACCGGCTGGGCCACAAGCGCGGAGCCACGGAGATAAAGCAGCACCCCTTCTTTGAGGGCGTGAACTGGGCCCTG
ATAAGATGCGCGAGCCCTCCAGACATACCCAAGCCCGTGGAGCTTGACTGCCGCCCGAAGCAGGCCCCGGCGGCAAACGG
GAAGGTCGCGCCGGCCTCCAACCAGAAGGGCTCGGACAACTACCTAGAGTTTGAGTTCTTCTAGCCTCTCTTTGGTGGTG
CATTATGGATCCTCCGGAACAGCAGCGCATTTGAGCTGAGGCGCCACAGAAAGAGAAGGAAGATGTAGAGCTCCCCCTCT
TGGCCTGGGAAGGTACTCTCATTTGTTGTAGATTGTATGCTCTTTTCTGGAGCCTCCTCCCCAAGTTTTTCTTCTTTCCT
TTTTCTTTTCCGCCATTGAACTTGTTAGCTCTCTCTTTAGTCAAATACTCTCTCTATGCATGTTAATTGCGATTTTCGGA
AACCGCATTGTGGCGGTGCCTCCTGAACGGGTTTGAAGGAGCGCGCCTGTTCAGGCCGTCGAATGTAACCGTTATTTGTA
CCTTGTAACTGATGTTTCTTCATCCAAACATCGCTCACTTCGCGTCGCTTATTCTGCTGCTTCCAGTGTTGCTGATACCT
TCGTGCTAACGGACAATGCAGCTGTTACTATCTCACCAGGACCGGGCATTCCTGTTGTATGAATATGATTGCAGATTGTG
ACATGTG
>triplet_26-A
AGCGAACCGATCGTCTTTGCCATCTGCCGTCTGCCGTCTCCTTCCAACCCCCGGTTCTTTCCCCTTTGCCATCTGCCGTC
TGAAGTCTCGAGCGCACCCTGTTCCTACTCCGCTCCGCCGAGACCTCGTCGCCGGCGACTCGGGATCTAACCCCTACACC
TACACCTACACCACAACGCACTGAAGAACAAGGCGCAGTAACAGCAGAAATGGTGCTGATCCCTCTCATCCGGGATTACA
TCGACCGCATGCTCCAGGACATCTCCGGCATGAAGGTCCTCATCCTCGACCCCCAAACCGTGGGGATGGTTAGCGTAGTG
TACAGCCAGTCGGATCTCCTGCGGAAAGAGGTGTTCCTCGTGGAGACGGTCGACGACGCCTCCAGCTCCAGGGCGTCCAT
GGCGCACCTAAAGGCCGTCTACTTCCTCCGCCCGTCCTCTGACAACGTCCAGAAGCTTCGCCGCCACCTCTCCGCGCCAC
GATTTGCCGAGTGCCACCTCTTCTTCTCCAATATATTGAAGATTCCACAGATTCAGGTGCTTGCCGATTCTGATGAGCAG
GAGGTTGTGCAGCAAATTCAGGAGTTCTATGCTGACTTTTGTGCCATCGATCCTTTCCATTTCACTCTGAATATACACAA
TAACCACATCTACATGCTTCCAACGGTGGTTGATCCTCCTGGCATGCAAAGCTTCTGCGATCGAGCTGTTGACGGCATCG
CTTCTGTCTTCCTGGCTCTGAAGCGTCGCCCTGTTATTAGATACCAAAGGACATCAGATGTCGCAAAAAGGATTGCACAA
GAAACTACGAGGTTGATGTATGAGCAGGAAAGTGGCCTGTTTGATTTTAGACGAACTGAAAACTCTTCCTTACTATTGGT
GATTGACAGAAGGGATGATCCTGTTACTCCGTTACTTAATCAGTGGACATATCAGGCGATGGTCCATGAGCTTATTGGAA
TTGAGAACAACAAAGTTGATCTTAAGGAGTTCGCTAATGTACCTAAAGATCAGCAGGAGGTGGTTCTATCAGCAGTACAA
GACGACTTTTTTAGAGTGAACATGTTCGAGAATTTTGGAGACCTTGGTATGAATGTCAAAAGAATGGTAGATGACTTTCA
ACATCTTTCAAAAAGCAGCCAGAATTTTCAGAGTATAGATGATATGGCAAAATTTGTGAGCAACTATCCTGAATATCGAA
AGACACATGGAAATGTGACAAAACATGTTGCTTTGGTGAGCGAGATGAGCAGAATGGTGGAGGAAAGGAAGCTTATGCAA
GTTTCGCAGACGGAACAAGAGCTAGCATGTGCAAGTGGACAAGCAGCAGCCTTCGAGGTATTCATTTGATGCCCGGAAAC
TAT
>triplet_26-B
TTCGCTGCAAACTGAAATTGTGTAGAACCAAAGAAGCGAACCGATCGTCTTTGCCATCTGCCGTCGACTCTCTCCTTCCA
ACCCCCGGTTCTTTCCCCTTTGCCATCTGCCGTCTCAAGTCTCGAACGCACCCTGTTCCTACTCCGCTCCGCCGAGACCT
CGCCGCCGGCGACTCGGGATCTAACCCCTACACCTACACCACAACGCACTGAAGAACAAGGCGCAGTAACAGCAGAAATG
GTGCTGATCCCTCTCATCCGGGATTACATCGACCGCATGCTCCAGGACATCTCCGGCATGAAGGTCCTCATCCTCGACCC
CCAAACCGTGGGGATGGTTAGCGTAGTGTACAGCCAGTCGGATCTCCTGCGGAAAGAGGTGTTCCTCGTGGAGACGGTCG
ACGACGCCTCCAGCTCCAGGGCGTCCATGGCGCACCTAAAGGCCGTCTACTTCCTCCGCCCGTCCTCTGACAACGTCCAG
AAGCTTCGCCGCCACCTCTCTGCGCCGCGATTTGCCGAGTGCCACCTCTTCTTCTCCAATATATTGAAGATTCCACAGAT
TCAGGTGCTTGCCGATTCTGATGAGCAGGAGGTTGTGCAGCAAATTCAGGAGTTCTATGCTGACTTTTGTGCCATTGATC
CTTTCCATTTCACTCTGAATATACACAATAACCACATCTACATGCTTCCAACGGTGGTTGATCCTCCTGGTATGCAAAGC
TTCTGCGATCGAGCTGTTGATGGCATCGCTTCTGTCTTCCTGGCTCTGAAGCGTCGCCCTGTTATTAGATACCAAAGGAC
ATCAGATGTTGCAAAAAGGATTGCACAAGAAACTACGAGGTTGATGTATGAGCAGGAAAGTGGCCTGTTTGATTTTAGAA
GAACTGAAAACTCTTCCTTATTATTAGTGATTGACAGAAGGGATGATCCTGTTACTCCGTTACTTAATCAGTGGACATAT
CAGGCGATGGTCCATGAGCTTATTGGAATTGAGAACAACAAAGTTGATCTTAAGGAGTTCGCTAATGTCCCTAAAGATCA
GCAGGAGGTGGTTCTATCAGCAGTACAAGATGACTTTTTTAGAGTGAACATGTTTGAGAATTTTGGAGACCTTGGTATGA
ATGTTAAAAGAATGGTAGATGACTTTCAACATCTTTCAAAAAGCAGCCAGAATTTTCAGAGTATAGATGATATGGCAAAA
TTTGTGAGCAACTATCCTGAATATCGAAAGACACATGGAAATGTGACAAAGCATGTTGCTTTGGTGAGCGAGATGAGCAG
AATGGTGGAGGAAAGGAAGCTTATGCAAGTTTCACAGACGGAACAAGAGCTAGCATGTGCAAGTGGACAAGCAGCAGCCT
TCGAGGCTGTTACTTCCTTACTTAACAATGAAAGTGTATCTGATATTGATCGTTTGCGACTTGTAATGCTCTATGCTTTG
CGGTATGAAAAAGAGAGTCCAGTTCAGTTGATGCAGCTTTTCAACAAATTGGCTTCTCGCTCTGCTAAATACAAGTCGGG
GCTTGTTCAATTCCTGCTTAAGCAGGCTGGTGTTGACAAAAGAACAGGCGACTTGTATGGGAACCGTGACCTATTAAATA
TTGCTCGCAACATGGCTCGTGGACTTAAGGGCGTTGAGAACGTATACACCCAACACCAGCCTCTGATCTTCCAAACGATG
GAGGGAATTGTCAAGGGGCGATTACGGGATGCTGACTATCCACTTGTTGGCAACCATTTCCAGCAGGGCAGGCCTCAAGA
TGTTGTGATATTCATTGTTGGTGGGACAACTTATGAGGAAGCAAGATCAGTAGCCCTTTATAATGCAGCAAATCCTGGAG
TTCGTTTCTTCCTTGGAGGTTCAGTGGTTCTAAATTCTAAGAGATTTCTTGAAAACCTGGGGGAGGCACAAAGAATATCA
AAGTCTAGCACTCTATTATGAGCATGCTGTTGTCCCCTCCTGCTCGAGGCTTGCGAGAATGTGATAATTGATAGTTTCAC
TGCATATATTCAGAGAGAATGCAATTTGTGGTAATTTTTGTAATGTATAGCTTTAGCTGTTAGTGCAATACCACAGCGTA
TCTATAGAGGGCTCAGCTTCTGTACATTTCACATTTGTTGTGATAATTTTTTACTACCCAGTTCCAGTCCAGTTGACACG
ATCAAGAAATGGACTATACAGAAATCTTTTCTTGTCTATTTTGATGGAGCACCACACTGTTGTTGGGGATCCTGGAGATA
AGTGTGTTTAATCCCCTAAATTATTAGGTTCGGGACACATTACCC
>triplet_26-D
CAAGTTTCGCTGCAAACTGAATTGTGTAGAACCAAACAAGCGAACCGATCGTCTTTGCCCTCTGCCGTCTACGCTCTCCT
TCCAACCTCCGGTTCTTTCCCCATCTGCCGTCTGAAGTCTCAAGCCGCCCTGTTCCTACTCCGCAGAGACCTCGCCGCCG
GCGACTCGGGATCTAACCCCTACACCTACACCACAACGCACTGAAGAACAAGGCGCAGTAACAGCAGAAATGGTGCTGAT
CCCTCTCATCCGGGATTACATCGACCGCATGCTCCAGGACATCTCCGGCATGAAGGTCCTCATCCTCGACCCCCAAACCG
TGGGGATGGTTAGCGTAGTGTACAGCCAGTCGGATCTCCTGCGGAAAGAGGTGTTCCTCGTGGAGACGGTCGACGACGCC
TCCAGCTCCAGGGCGTCCATGGCGCACCTAAAGGCAGTCTACTTCCTCCGCCCGTCCTCTGACAACGTCCAGAAGCTTCG
CCGCCACCTCTCTGCGCCGCGATTCGCCGAGTGCCACCTCTTCTTCTCAAATATATTGAAGATTCCACAGATTCAGGTGC
TTGCCGATTCTGATGAGCAGGAGGTTGTGCAGCAAATTCAGGAGTTCTATGCTGACTTTTGTGCCATTGATCCTTTCCAT
TTCACTCTGAATATACACAATAACCACATCTACATGCTTCCAACGGTGGTTGATCCTCCTGGTATGCAAAGCTTCTGCGA
TCGAGCTGTTGACGGCATCGCTTCTGTCTTCCTGGCTCTGAAGCGTCGCCCTGTTATTAGATACCAAAGGACATCAGATG
TCGCAAAAAGGATTGCACAAGAAACTTCGAGGTTGATGTATGAGCAGGAAAGTGGCCTGTTTGATTTTAGACGAACTGAA
AACTCTTCCTTATTATTGGTGATTGACAGAAGGGATGATCCTGTTACTCCGTTACTTAATCAGTGGACATATCAGGCAAT
GGTCCATGAGCTTATTGGAATTGAGAACAACAAAGTTGATCTTAAGGAGTTCGCTAATGTCCCTAAAGATCAGCAGGAGG
TGGTTCTATCAGCAGTACAAGATGACTTTTTTAGAGTGAACATGTTCGAGAATTTTGGAGACCTTGGTATGAATGTCAAA
AGAATGGTAGATGACTTTCAACATCTTTCAAAAAGCAGCCAGAATTTTCAGAGTATAGATGATATGGCAAAATTTGTGAG
CAACTATCCTGAATACCGAAAGACACATGGAAATGTGACAAAGCATGTTGCTTTGGTGAGCGAGATGAGCAGAATGGTGG
AGGAAAGGAAGCTTATGCAAGTTTCACAGACGGAACAAGAGCTAGCATGTGCAAGTGGACAAGCAGCAGCCTTCGAGGCT
GTTACTTCCTTACTTAACAATGAAAGTGTATCTGATATTGATCGTTTGCGACTTGTAATGCTCTATGCTTTGCGGTATGA
GAAAGAGAGTCCAGTTCAGCTGATGCAGCTTTTCAACAAATTGGCTTCTCGCTCTGCTAAATACAAGTCGGGG
>triplet_27-A
GATCTTGTCTAGCTTTGCTTCTTCCCTGAGTCGTCGATTGCAGAGTTGCTTCTTTGACGAAGAAAAACTCGAGTCCAGGA
AGCCTTCTTCACTCCTCCCCGTCCCATCGATTATCTGTGGCGGCCATGAGGGTAGCCTCCATGGTGGTCGTCCTCGTCCG
AGACTCCGCGGGCTACGGCGCAGCCCTCGCTGACGCGCTCCGGCCGTCGCCGGGGCTCACGAGGGGTTCCTCGCCCTTCG
ATCTCCCTCTCGATAAGTACGGCCTCAACGGCGAGAAGGCCTCTGGCGAGCTCGTTAGCTTCTCTGACTCCAGTGGCTCT
CCTCAGGTGTCCTTTTTTGTTCTGCCTGACTATAGGCCTCCTGTTGCTGCATGTGCTATGAATGAGATTTTAGCATTGAT
TTCTTCTGAAGCTCCCTCCATCCAGCCCGTTCTGATTGTACCATTCATCACAAGACCATCAGGCTGTTTCCATGGAATGG
TTAATGCAACCAAAACTGGGCAGTTAACTACACTTCACGCTGCTGAAATAGGGGCATCAAATGAGTTTACTCACTTGTTG
GTTGATGGAAGTATTAAACCTCCCCCATCTTTGCAAATACGTAGTGAACCAATACAATGTTTGCTGGAAATAGTGCGGGT
ATTGAAGATACCCACAGTTCTTGTCACATCAGGTGGGCAGCACCAAGGCAAAAGTTCTTCAGACTCTGACCTTGAGGTGC
TGCAGTGCGTGGGAGATCACGTAGCCAAGCACATCAACTTGGAGTTCTCCAAAGAAACTGTCATTGAGACAGGGGTTGAG
AAATCAGCGAGCATTCAAGAACCCTGGCGTGAACTGTATCTGTGACGATTCTAAAACATATCGTCTTTGTGCCCTTATAA
ATAGATATCTTAACATTTTAGATTCGGATGTACTTTTTTTTTCTTTTTTTTGCGGGTGGAACCTATTCTGTTCATGGTGT
GGTAGTGATGAATTATGTGATTTGTGCAAGGGGCTTGTAACACGAGCCACACTTAATTTTCCTTTACA
>triplet_27-B
TCTGCCTGGTGTTGTAGATGTCACCTGGGTTAGTTGCTTCTTTGAGGAAGAAAAACTCGACTCCAGGAAGCCTTCTTCAC
TCCTCCCCGTCCCATCGATTATCTCTGGCGGCCATGCGGGTAGCCTCCAGGGTGGTCGTCCTCGTCCGAGACGCCGCGGG
CTACGGCGCAGCCCTCGCTGACGCGCTCCGGCCGTCGCCGGGGCTCACGAGGGTTTCCTCGCCCTTCGATCTCCCTCTCG
ATAAGTACGGCCTCAACGGCGAAAAGGCCTCCGGCGAGCTCGTTAGCTTCTCTGACTCCAGTGGCTCTCCTCAGGTGTCA
TTTTTTGTTCTGCCTGACTATAGGCCTCCTGTTGCTGCATGTGCTATGAATGAGATTTTAGCATTGATTTCTTCTGAAGC
TCCCTCCATCCAGCCAGTTCTGATTGTACCATTCATCACAAGACCATCAGGCTGCTTCCATGGAATGGTTAATGCAACAA
AAACTGGGCAGTTAACTACACTTCATGCTGCTGAAATAGGGGCATCAAATGAGTTTACTCACTTGTTGGTTGACGGAACT
ATTAAACCTCGGCCATCTTTGCAAATACGTAGTGAACCAATACAATGCTTGCTGGAAATAGTGCGGGTATTGAAGATACC
CACAGTTCTTCTTGTCACATCAGGTGGGCAGCACCAAGGCAAAAGTTCTTCAGACTCTGACCTTGAGGTGCTGCAGTGCG
TGGGAGATCACGTAGCCAAGCACATCAACTTGGAGTTCCAAAGAAACTGTCATTGAGACAGGGGTTGAGAAATCAGCGAG
CATTCAAGAACCCTGGCGTGAACTGTATCTGTGACGATTCTAAAACATATCGTCTTTGTGCCCTTATAAATAGACATATT
AACATTTTAGATTCGGAT
>triplet_27-D
TTACCGCTGCGCCAGGGCTCCCCTTCTGTGTCCTTTTTTGTTCTGCCTGACTATAGGCCTCCTATTGCTGCATGTGCTAT
GAATGAGATTTTAGCATTGATTTCTTTTGAAGCTCCCTCCATCAAGCCAATTATGATTGTACCATTCAGCACAAGACCAT
CAGGCTGCTTCCATGGAATGGTTAATGCAACAAAAACTGGGCAGTTAACTACACTTCATGCTGCTGAAATAGGGGCATCA
AATGAGTTTACTCACTTGTTGGTTGACGGAATTATTAAACCTCCCCCATCTTTGCAAATACGCAGTGAACCAATACAATG
TTTGCTGGAAATGGTGTGGGTATTGAAGATACCCTTTGTTCTTCTTGTCACATCAGGTGGGCAACACCAAGGTAAAAGTT
CTTCAGACTCTGACCTTGAGGTGCTGCAGTGCGTGGGAGATCACCTAGCCAAGCACATCAACTTGGAGTTCTCCAAAGAA
ACTGTCATTGAGACAGGGGTTGAGAAATCCGCAAGCATTCGAGAACCCTGGCGCGAACTGTATCTG
>triplet_28-A
TAGGTGGGACGGATGGCTGGCCAGTTCGCCAAGCCCAGGTCTGACAACTTCGAAGAGAAGGACGGCGTCAAGCTGCCGAG
TTACAGGGGCGACAACGTCAACGGCGACGCCTTCGACCTCAAGAGCCGCACGCCTGACCCCGACAGGATGATCAGGGCCT
ACGCCCAGTCGGTGGCGACCCTCAACCNNGGAGGCTACGCAGCTATGCAGCGGGTCATCCAGTGGAACCTGGATTTCATG
GATCACAACGAGCAGGGAGACAGGTACCGTGAGTTGGCGCATAGGGTGGACGAGGCTCTTGGCTTCATGACAGCAGCTGG
GCTGGGGATGGACCATCCGATAATGACGACTACTGACTTCTGGACATCCCACGAGTGTCTCCTCTTGCCATATGAGCAGG
CTCTTACCCGTGAGGACTCCACAAGTGGCCTTTTCTACGACTGCTCGGCCCATATGGTGTGGGTTGGTGAGCGTACTCGT
CAACTCGACGGGGCTCATGTTGAATTTCTCCGTGGTATTGCCAACCCTCTTGGCATTAAGGTGAGTGACAAGATGAACCC
TGCTGAATTGGTGAAGCTGATTGACATTTTGAACCCTTCAAACAAGCCGGGAAGGATCACCATCATTACAAGGATGGGAG
CTGAGAACATGAGGGTGAAGTTGCCTCATCTCATCCGTGCTGTCCGCAATTCTGGACAGATTGTCACATGGATTACTGAC
CCCATGCACGGAAACACCATCAAGGCCCCATGTGGTCTGAAGACTCGTCCATTTGACTCTATTATGAATGAGGTGCGTGC
ATTCTTCGATGTGCACGACCAAGAAGGAAGCCACCCAGGAGGCATCCACCTTGAAATGACTGGACAGAATGTGACCGAGT
GCATCGGTGGATCACGGACCGTGACCTTCGATGACCTGGGTGACCGCTACCACACCCACTGCGACCCAAGGCTGAACGCG
TCACAGTCTCTGGAGCTCGCTTTCATCATCGCCGAGAGACTCAGGAAGAGGAGGATGAAGTCAGGACTCACCAACAACCT
GCCACTGCCCCCATTGGCTTTCTAAGCAGGAAGCACCAGGGAGGAGGGGTTAGATAGTTGGCATTTGCAAGCGGTAACCA
AATGCGCATTCCATTGAGTTTGTATGGTGGCTGCTCTTTGCACAAGCTGTGTGCTTATGAGGTGTTGGTACTTGTCGAGG
ACAGCAGGGGGGTAGCGTACTCGTGGTGTTGCACTATGTTTTGTTTCTTTGTTTTATTTTTGAGTGTTTGATCTGTTTGA
GCCTTTGTGATCCGAGAAAATAAAAATAATATGAGTTACCTTTGTTAATTAATTTATTATTCAT
>triplet_28-B
GTAGGTGGGACGGATGGCTGGTCAGTTCGCCAAGCCCAGGTCTGACAACTTCGAAGAGAAGGACGGCGTTAAGCTGCCGA
GTTACAGGGGCGACAACGTCAACGGCGACGCCTTCGACCTCAAGAGCCGCACGCCTGACCCCGACAGGATGATCAGGGCG
TACGCCCAGTCGGTGGCCACGCTGAACTTGCTCCGCGCTTTCGCGACCGGAGGCTACGCAGCTATGCAGCGGGTCATCCA
GTGGAACCTGGATTTCATGGATCACAACGAGCAGGGAGACAGGTACCGGGAGTTGGCACACAGGGTGGACGAGGCTCTTG
GCTTCATGACAGCAGCTGGGCTGGGGATGGACCATCCGATAATGACGACTACTGACTTCTGGACATCCCACGAGTGTCTC
CTCTTGCCATATGAGCAGGCTCTTACCCGTGAGGACTCCACAAGCGGCCTTTTCTACGACTGCTCGGCCCATATGGTGTG
GGTTGGTGAGCGAACTCGTCAACTCGACGGGGCTCATGTTGAATTCCTCCGTGGTATTGCCAACCCTCTTGGCATTAAGG
TGAGCGACAAGATGAACCCTGCTGAATTGGTGAAGCTGATTGACATTTTGAACCCTTCAAACAAGCCGGGAAGGATCACC
ATAATTACAAGGATGGGGGCTGAGAACATGAGGGTGAAGTTGCCTCATCTCATCCGTGCTGTCCGCAATTCTGGACAGAT
TGTCACATGGATTACCGACCCCATGCACGGAAACACCATCAAGGCCCCATGTGGTCTGAAGACTCGTCCATTTGACTCTA
TTATGAATGAGGTGCGTGCATTCTTCGACGTGCACGACCAAGAAGGAAGCCACCCAGGAGGTATCCACCTTGAAATGACT
GGTCAGAATGTGACCGAGTGCATCGGGGGATCGCGGACTGTGACCTTCGATGACCTGGGTGACCGCTACCACACCCACTG
CGACCCAAGGCTGAACGCGTCGCAGTCTCTGGAGCTCGCTTTCATCATCGCCGAGAGACTCAGGAAGAGGAGGATGAAGT
CAGGACTCGCCAACAACCTGCCACTGCCCCCATTGGCTTTCTAAGCAGGAAGCACCAGGGAGGAGGGGTTAGATAGTTGG
CATTTGCAAGCGGTAACCAAATGCGCATTCCATTGAGTTTGTATGGTGGGCTGCTCTTTGCACAAGCTGTGTGCTTATGA
GGTGTTGGTACTTATCGAGGACAGCAGGGGGGTAGCGTACTCGTGGTGTTGTTGCACTATGTTTTGTTTCTTTGTTTTAT
TTTTGAGTGTTTGATCTGTTTGAGCCTTTGTGACCTGAGAAAA
>triplet_28-D
TAGGATTTTTAAGATCAGATTGCAGATAGACCGCAGAAATGCTATGAGTGTATTTGTCGCTGCTTATCCTACCGTATAGT
TTGCAGAATATATTTCTCTAATTGCTGGATTGATATGTTATCTAATGGTCTAAGTTCTTCTGTGGAATGGTCTATAGGTA
CCGTGAGTTGGCACATAGGGTGGATGAGGCTCTTGGCTTCATGACTGCAGCTGGGCTGGGAATGGACCATCCGATAATGA
CGACTACTGACTTCTGGACATCCCACGAGTGTCTCCTCTTGCCATATGAGCAGGCTCTTACCCGTGAGGACTCCACAAGT
GGCCTTTTCTACGACTGCTCGGCCCATATGGTGTGGGTTGGTGAGCGCACTCGTCAACTCGATGGGGCTCATGTTGAATT
CCTCCGTGGTATTGCCAACCCTCTTGGCATTAAGGTGAGTGACAAGATGAACCCTGCTGAACTGGTGAAGCTGATTGACA
TTTTGAACCCTTCAAACAAGCCGGGAAGGATCACCATAATTACAAGAATGGGGGCTGAGAACATGAGGGTGAAGTTGCCT
CATCTCATCCGTGCTGTCCGCAATTCTGGACAGATTGTCACATGGATTACCGACCCCATGCACGGAAACACCATCAAGGC
CCCATGTGGTCTGAAGACTCGTCCATTTGACTCTATTATGAATGAGGTGCGTGCATTCTTCGACGTGCACGACCAAGAAG
GCAGCCACCCAGGAGGTATCCACCTTGAAATGACTGGACAGAATGTCACTGAGTGCATTGGTGGATCGCGGACTGTGACC
TTCGATGACCTGGGTGACCGCTACCACACCCACTGCGACCCAAGGCTGAACGCGTCGCAGTCTCTGGAGCTCGCTTTCAT
CATCGCCGAGAGACTCAGGAAGAGGCGGATGAAGTCAGGACTCACCAACAACCTGCCACTGCCCCCATTGGCTTTCTAAG
CAGGAAGCACCAGGGAGGAGGGGTTAGATAGTTGGCATTTGCAAGCGGTAACCAAATGCGCATTCCATTGAGTTTGTATG
GTGGGGTGCTCTTTGCACAAGCTGTGTGCTTATGAGGTGTTGGTACTTGTCGAGGACAGCAGGGGGGTAGCTTACTCGTG
GTGTTGCACTATGTTTTGTTTCTTTGTTTTATTTTTGAGTGTTTGATCTGTTTGAGCCTTTGTGATTCGAGAAAATAAAA
ATAATATGAGTTACCTTTATTAATTTATT
>triplet_29-A
GTCAGGAACCAGAAAGATGTTGATGCGATCATGCTTGACATCGATGGAACTGAAAACAAATCACAGCTGGGTGCCAATGC
TATTCTTGGAGTCTCTTTAAGCGTATGCAGGGCTGGCGCTTCTGCAAAAGGAGTTCCTCTGTATAAACATATCCAGGAGC
TGTCAGGCACCAAGGAGCTTGTCATGCCTGTCCCAGCTTTCAATGTAATAAACGGAGGTAGCCATGCTGGTAATAATCTG
GCTATGCAGGAATTCATGCTTTTACCTGTGGGGGCAACTTCATTTGCCGAGGCTCTTCGTATGGGTAGTGAAGTTTACCA
TGTTCTCAAGGGCATCATTAAGGCGAAATACGGTCAAGATGCATGCAATGTTGGAGATGAAGGTGGTTTTGCTCCCAATG
TTCAAGACAACAGGGAGGGCCTTGTTTTGCTTATGGATGCCATTGAGAAGGCAGGCTACACTGGAAAGATTAAAATTGGA
ATGGATGTTGCAGCATCAGAATTCCTTATGAAGGATGGAAGCTATGATTTAAACTTTAAGAACCAGCCTAATAACGGAGC
TCATGTTCTTTCGGCCCAGTCTCTCTGTGATCTGTACAAAGAATTCGTCAAGGATTTCCCAATTGTATCAATTGAGGATC
CTTTTGATCAAGATGATTGGAGCTCATGGGCTTCGTTGCAATCCTCAGTTGATATCCAAATTGTCGGGGATGATTTGCTT
GTCACAAACCCAAAACGTATAGTAGAGGCTATTGACAAGAAGGCCTGCAATGCTCTGTTGCTCAAGGTTAATCAGATTGG
TACCGTCACGGAATCTATTCAAGCTGCTCTGGATTCAAAGGCTGCTGGTTGGGGCGTGATGGTCAGCCACAGGAGTGGTG
AAACAGAAGACAATTTCATTGCGGATCTAGCCGTTGGTTTAGCGAGCGGGCAGATCAAAACCGGAGCTCCCTGCAGAAGC
GAGAGACTGGCCAAATACAACCAGCTTGTGCGGATTGAAGAGGAGCTAGGCAACGTGCGGTACGCCGGCGAAGCGTTCAG
GTCTCCATGAGAAACAAGAATTGCAGACCACTTTGACTGAGCAGTAAAAGTTTCTACAGCGGCGACAGTGGTGTACTGTG
TACATCCTTCGATTAGAAATAAAGGCACTGACCGCATAAATTCATGACATCTCCTTGTAGGAGTGCCGCGGTGCACCCCA
AATTTTGCAGCCTTGATTTTATCGCAGATGCACGGCATTATTGTCTGCATTTGTACCTCGAGCTATTATACATTTTCCTT
GACGAACGACAGCGATGATCAGATTAGTTATTGCTTCTGGCTAGGGTTACAGCATGTAGCAACATACTAGGGCACAGGAC
GCACGATTGTACTAGTACTACATGAGTTGAACGGAGCCCAGCCACACGCGCTCAGACGACATGAATTGCGATGCGATGCT
TACCCACCGCATTGCGGTAGAGATGCGAGCTTGAACAGGCCGACGTAGGGCGTGTCGACGGAGCCGATCCACAGCGACCC
GTTCCGCTCCACCACCTCGC
>triplet_29-B
CACCCCGCGCCGCGGCTGCGGTCGCCCCGTCGTCTCCGTCCGCGCGTCGGTGGTTGCCTCTTCGAAGGCCGCCGGGGCGG
AGGCCGTGCGGTCGATCCGCGCGCGGCAGATCGTGGACAGCCGGGGGAACCCCACCGTCGAGGTCGACCTCGTCGCCGGC
GACGGCAGCCTCCACCGCTCCGCCGTTCCCAGCGGGGCCTCCACGGGGATCTACGAGGCCCTCGAGCTCCGCGACGGGGA
CAAGTCGGTCTACGGAGGGAAGGGCGTGNNNNNNCGTGCTCACCGCCGTTCGCAACATCAACGAGGTCATCGCGCCCAAG
CTCGTCGGCGTCGACGTGAGGAACCAGAAAGATGTTGATGCGATCATGCTTGACATTGATGGAACTGAAAACAAATCACA
GTTGGGTGCCAATGCTATTCTTGGAGTCTCTTTAAGCGTATGCAGGGCCGGTGCTTCTGCAAAAGGAGTTCCTCTGTATA
AACATATTCAGGAGCTTTCAGGCACCAAGGAGCTTGTCATGCCTGTCCCAGCTTTCAATGTAATAAACGGAGGTAGCCAT
GCTGGTAATAATCTGGCTATGCAGGAATTCATGCTTTTACCCGTGGGGGCAACTTCATTTGCCGAGGCTCTTCGTATGGG
CAGTGAAGTTTACCATGTTCTTAAGGGCATCATTAAGGCGAAATACGGTCAAGATGCATGCAATGTTGGAGATGAAGGTG
GTTTTGCTCCTAATGTTCAAGACAACAGGGAGGGCCTTGTTTTGCTTATGGATGCCATTGAGAAAGCAGGCTACACTGGA
AAGATTAAAATTGGAATGGATGTTGCAGCATCAGAATTCCTTATGAAGGATGGAAGCTATGATTTAAACTTTAAGAACCA
GCCTAATAATGGAGCTCATGTTCTTTCGGCCCAGTCTCTCTGTGATCTGTACAAAGAATTCGTCAAGGATTTCCCTATTG
TATCAATTGAGGATCCTTTTGATCAAGATGATTGGAGCTCATGGGCTTCGTTGCAATCCTCGGTTGATATCCAAATTGTC
GGCGATGATTTGCTTGTCACAAACCCAAAACGTATAGTAGAGGCTATTGACAAGAAGGCCTGCAACGCTCTGTTACTTAA
GGTTAATCAGATCGGTACGGTCACGGAATCTATTCAAGCTGCTCTGGATTCAAAGGCTGCTGGTTGGGGCGTGATGGTCA
GCCACAGGAGTGGTGAAACAGAAGACAATTTCATCGCGGATCTAGCTGTTGGTTTAGCGAGCGGGCAGATCAAAACTGGA
GCTCCGTGCAGAAGCGAGAGACTGGCCAAATACAACCAGCTTGTGCGGATTGAAGAGGAGCTAGGCAACGTGCGGTACGC
CGGCGAAGCGTTCAGGTCTCCATGAGAAACCCAGAATCACAGACCACTTTGACTGGAGCAGTAAAAGTTTCTACAGCGGC
GACAGTGGTGTACTGTGTACATCCTTCGATTAGAAATAAAGGCACCGACCGTATAAATTCATGACATCTCCTTGTAGGAG
TGCCGCGGCGCACCCCAAATTTTGCAGCCTTGATTTTATCGCAGATGCATGGCATTATTATCTGCATTTGTACCCCGAGC
TATTATACATTTTGCTTGACGGACGACAGCGATGATCAGATTAGTTATTGCTTCTGGCTAGGGTTACAACATGTAGCAAC
AGGTACTAGGGCACAGGACGCACGATTGTACTACTACATGAGTTGAACGGAGCCCGGCCACACGCGCTCAGACGCATGAA
TTGCGACGCGATGCTTACCCACCGCATTGCGGTAGAGATGCGAGCTTGAACAGGCCGACGTAGGGCGTGTCGACGGAGCC
GATCCACAGCGACCCGTTCCGCTCCACCACCTCGCTCACCGTGGCGTCGCCGAACCCGTGCAGCGCCTCGACCACCGTGC
CGTTCGTGGCGTCTCCGGCGACGACGACCCTGACGGCGCTCATGGAGTTGGCCGTGGTCCCGCTCTCTGCCCACTGCTTG
TCCCGGTTCATGCCCACCCAGTACCCGCCCCGGCCGCCTCCGTCGGGGCGCACGTTGTCCGGGTACCCCGGCAGGTCGGC
GAGCACCTCGGTCTCCCCCGCCGCCGGCCCGCGCAGCCAGTGCCGGAGCAGCCTGCACGAGGACGTCTCGGCCACGACGA
GGTGCGTCCCGTCGGCGCTGACGGCCACGCCGTTGGGGAAGGCCAGTCCGGACCTGAGCACGGTGACGTTGCCCGTCTGC
GGGTCGTACCTCATCAGCCGCCCCGTCGCGTCGCCGGTCAGCACCACCAGCATGTACTCGCTGCAGGCACAACACAAACA
TATGATTAGGGAAAACAGAAGCTGCATGCACCACTTCTGACCGGTTATGAATGCGCGTGAATTCATTAC
>triplet_29-D
CCGCCGTTCGCAACATCAACGAGGTCATCGCGCCCAAGCTCGTCGGCGTCGACGTGAGGAACCAGAAAGATGTTGATGCG
ATCATGCTTGACATCGATGGAACTGAAAACAAATCACAGTTGGGTGCCAATGCTATTCTTGGAGTCTCTTTAAGCGTATG
CAGGGCTGGTGCTTCTGCAAAAGGAGTTCCACTGTATAAACATATTCAGGAGCTGTCAGGCACCAAGGAGCTTGTCATGC
CTGTCCCAGCTTTCAATGTAATAAATGGAGGTAGCCATGCTGGTAATAATCTGGCTATGCAGGAATTCATGCTTTTACCT
GTGGGGGCTACTTCATTTGCCGAGGCTCTTCGTATGGGCAGTGAAGTTTATCATGTTCTTAAGGGCATCATTAAGGCGAA
ATACGGTCAAGATGCATGCAATGTTGGAGATGAAGGTGGTTTTGCTCCTAATGTTCAAGACAACAGGGAGGGCCTTGTTT
TGCTTATGGATGCCATTGAGAAGGCAGGCTACACTGGAAAGATTAAAATTGGAATGGATGTTGCAGCATCAGAATTCCTT
ATGAAGGATGGAAGCTATGATTTGAACTTTAAGAACCAGCCTAATAATGGAGCTCATGTTCTTTCGGCCCAGTCTCTCTG
TGATCTGTACAAAGAATTCGTCAAGGATTTCCCAATTGTATCAATTGAGGATCCTTTTGATCAAGATGATTGGAGCTCAT
GGGCTTCGTTGCAATCCTCAGTTGATATCCAAATTGTCGGGGATGATTTGCTTGTCACAAACCCAAAACGTATAGTAGAG
GCTATTGACAAGAAGGCCTGCAATGCTCTGTTGCTTAAGGTTAATCAGATCGGTACCGTCACAGAATCTATTCAAGCTGC
TCTGGATTCAAAGGCTGCTGGTTGGGGCGTGATGGTCAGCCACAGGAGTGGTGAAACAGAAGACAATTTCATCGCGGATC
TAGCTGTTGGTTTAGCGAGCGGGCAGATCAAAACCGGAGCTCCCTGCAGAAGCGAGAGACTGGCCAAATACAACCAGCTT
GTGCGGATTGAAGAGGAGCTAGGCAACGTGCGGTACGCCGGCGAAGCGTTCAGGTCTCCATGAGAAACCAGAATCACAGA
CGACTTTGACTGGAGCAGTAAAAGTTTCTACAGCGGCGACAGTGGTGTACTGTGTACATCCTTCGATTAGAAATAAAGGC
ACTGACCGTATAAATTCATGACATCTCCTTGTAGGAGTGCCACGGTGCACCCCAAATTTTGCAGCCTTGATTTTATCGCA
GATGCACGGCATTATTGTCTGCATTTGTACCTCGAGCTATTATACATTTTCCTTGACGAACGACAGCGACGATCAGATTA
GTAATTGCTTCTGGCTAGGGTTACAGCATGTAGCAACATACTAGGGCACAGGACGCACGATTGTACCACTACATGAGTTG
AACGGAGCCCAGCCACACGCGCTCAGACGACATGAATTGCGATGCATGCGATGCTTACCCACGGCATTGAGGTAGAGATG
CGAGCTTGAAGAGGCCGACGTAGGGCGTGTCGACGGAGCCGATCCACAGCGACCCGTTCCGCTCCACCACCTCGCTCACC
GTGGCGTCGCCGAACCCGCGCAGCGCCTCGACCACCGTGCCGTTCGTGGCGTCCCCGGCGGCGACGACCCTGACGGCGCT
CATCGAGTTGGCCGTGGTCCCGCTCTCTGCCCACTGCTTGTCCCGGTTCATGCCCACCCAGTACCCGCCCCGGCCGCCTC
CGTCGTGGCGCACGTTGTCCGGGTACCCCGGCAGGTCGGCGAGCACCTCCGTCTCCCCCGCCGCCGGCCCGCGCAGCCAG
TGCCGGAGCAGCCTGCACGATGACGTCTCGGCCACGACGAGGTGCGTCCGGTCGGCGCTGAGGGCCACGCCGTTGGGGAA
GGCCAGGCCGGACCTGAGCACGGTGACGTTGCCCGTCCGCGGGTCGTACCTCATCAG
>triplet_30-A
TCATTTACTCCCTCTGTAAACTAATATAAGAGTGTTTAGATCACTACTTTAGTATTCTAAATGCTCTTATATTAGTTTAC
GGAGGGAGTAGTATTTATATCATACTATATAAATGTATTGAGATATTAAGCTCTACTCTTTTGGGATAATATGATTGATC
CAACTACTGTCTTTGGGATGCTTTTTGGGAGTGACTACTTTCAAGATTATGTTGGCCAGCTTGCATTGGCATCCGTGGCT
TCCGTGGAGAGTGAGGAAGATTCGGGTAGTCCAGAGGCAAGGGCAAGGATTCAAGAGAAAATAAAGTTGTTGCAAACGGA
AAGAGAGCAAAAACTTATTCTGAGCCTTAAGAATCGAATTCAACCATACGTCGATGGACAGCAAAAGGAATTTGGCGACT
GGGCAAGTGCAGAAGCTGAACGCTTGTCTCAAGCCGCTTTTGGTGAGGCTATGCTTCACACCATTGGCTACATATATGTT
CGACAAGCAGCAAGAGAACTTGGAAAAAGCAAAATGTATATGGGCGTGCCATTCATTGCTGAGTGGGTAAGGGACAAGGG
CCACCATGTAAAGTCACAGGTTAATGCAGCTTCAGGTGCAATTGCTCTGATACAATTACAAGAGGGGATGAAAAAGATTG
AGGATGGTGACAACAAGGAAGAGCAGATACTGAAGAGTATTGAGGAGAAAAAGGATGCCATGCTTAATTCTTTGTGGAAA
ATTAATGTGGTTGACATTGAGTCAACATTATGGCGTGTCTGTCGAGCATTTTTGAGAGAGAATGCTGTCTCCAAAGATGT
TCTCACGTTGCGAGCAAAAGGACTGAAAAAGCTGGGGACAATATTCCAAGTAAGTTACTTTAACCTTGTTACTTCTCCAG
GTAGTGTGTTCGGACAGAAATTACAAGCTAATCCAAGTAAAAAAAACTCTTTT
>triplet_30-B
ATGGTGAAGGACACCGCGTACTACGACACCTTGGGGGTCAGCACCGACGCCTCCGCCGCCGAGATCAAGAAGGCGTATTA
CCTCAAGGCCAAGGTGGTTCACCCGGATAAGAATCCCGGGAACCCTGATGCCGCGCGCAAGTTTCAGGAATTAGGTGAGG
CCTATCAAGTCCTAAGTGATCCCGCAAAAAGGGAATCTTATGATAAGCATGGAAAAGAAGATCTATCCCAGGATAACATG
ATTGATCCAACTGCTGTCTTTGGGATGCTTTTTGGGAGCGACTATTTTGAAGATTATATTGGTCAGCTTGCACTGGCATC
CGTGGCTTCTGTGGAGAGTGAGGAAGATTCGGATACTCCAGAGGCAAGGGCAAGGGTTCAAGAGAAAATAAAGGCCTTGC
AAACGGAAAGAGAGCAGAAACTTATTCTGAGCCTTAAGAATCGAATTCAACCATACGTTAATGGAAAGCAGAAGGAATTT
GGTGATTGGGCAAGTGCAGAAGCTGAACGCTTGTCTCAAGCCGCTTTTGGTGAGGCTATGCTCCACACCATTGGCTACAT
ATATGTTCGACAAGCAGCAAGAGAACTTGGAAAAAGCAAAATGTATATGGGCGTGCCATTCATTGCTGAGTGGGTAAGAG
ACAAGGGCCACCATGTAAAGTCACAGGTTAATGCAGCTTCAGGTGCAATTGCTCTGATGCAATTACAAGAGGGGATGAAA
AAGATTGAGGATGGTGACAACAAGGAAGAGCAGATACTGAAGAGTATTGAAGAGAAAAAGGGTGCCATGCTTAATTCTTT
GTGGAAAATTAATGTGGTTGACATTGAGTCAACGCTATGGCGTGTCTGTCGAGCATTTTTGAGGGAGAATGCTGTCTCCA
AAGATGTTCTCACGTTGCGAGCAAAAGGACTGAAAAAGCTGGGGACAATATTCCAAGGACATATGAAGTGGAACTGTGGA
AAGCACCCCCTGCGTAAAAACTGCTTGGATGGTATACGTAAGTCCTCCTGGATAA
>triplet_30-D
CGGATGCTGACGGCTCCTGAATTAACTGCGCTGGCGATGTTTGGGTTTCTACAGGCCAAGCTGGTTCACCCGGATAAGAA
TCCCGGGAACCCTGATGCCGCGCGCAAGTTTCAGGAATTAGGTGAGGCCTATCAAGTCCTAAGTGATCCTGCGAAAAGGG
AATCTTATGATAAGCATGGAAAAGAAGGTCTATCTCAGGATAACATGATTGATCCAACTGCTGTCTTTGGGATGCTTTTT
GGGAGCGACTATTTTGAAGATTATGTTGGTCAGCTTGCACTGGCATCCGTGGCTTCTGTGGAGAGTGAGGAAGATTCGGA
TACTCCAGAGGCAAGGGCAAGGGTTCAAGAGAAAATAAAGGCCATGCAAACGGAAAGAGAGCAGAAACTTATCCTGAGCC
TTAAGAATCGAATTCAACCATACGTCGATGGAAAGCACAAGGAATTTGGTGATTGGGCAAGTGCAGAAGCTGAACGCTTG
TCTCAAGCCGCTTTTGGTGAGGCTATGCTCCACACCATTGGCTACATATATGTTCGACAAGCAGCAAGAGAACTTGGAAA
AAGCAAAATGTATATGGGCGTGCCATTCATTGCTGAGTGGGTAAGAGACAAGGGCCACCATGTAAAGTCACAGGTTAATG
CAGCTTCAGGTGCAATTGCTCTGATACAATTACAAGAGGGGATGAAAAAGATTGAGGATGGTGACAACAAGGAAGAGCAG
ATACTGAAGAGTATTGAGGAGAAAAAGGGTGCCATGCTTAATTCTTTGTGGAAAATTAATGTGGTTGACATTGAGTCAAC
GCTATGGCGTGTCTGTCGAGCATTTTTGAGAGAGAATGCTGTCTCCAAAGATGTTCTCACGTTGCGAGCAAAAGGACTGA
AAAAGCTGGGGACAATATTCCAAGTAAGTTACTTTAACCTTGTTACTTCTCCGGGTAGTGTGTTCGGACAGAAATTACAA
GCTAATCCAAGTAA
>triplet_31-A
CTTCTGTCTCTTGGAAGGAGAATGAGCTCAACATGGTCGATACCCCTGGCCACGCTGATTTTGGTGGCGAAGTTGAGCGA
GTTGTTGGAATGGTGGAAGGGGCGGTCTTGGTTGTTGATGCTGGGGAGGGACCTTTAGCACAAACCAAATTTGTGCTTTC
AAAGGCTTTGAAGTATGGTTTACGCCCAATCCTCCTCCTCAACAAGGTTGATAGGCCTTCAGTTTCTGAAGAAACCTGCA
ACGAAGTTGAGAGCTTGGTCTTCGATCTTTTTGCAAATCTGGGTGCCACAGAAGAACAGCTAGATTTCCCAGTTCTTTAT
GCATCAGCTAAAGAAGGGTGGGCTTCCTTGAAATTCACTAAGTGTCCGCCTGATAGTGAAAAAAACATGTCTCCTTTGCT
TGATTCAATTGTACAACATGTTCGTTCCCCAAAAGCTGACCTTGAGGCTCCGTTCCAAATGTTGGTTTCCATGATGGAGC
GTGATTTTTACCTAGGAAGAATACTCACTGGGCGTGTAACCTCTGGAGTTATCCGTGTTGGCGACAAAGTTCATGGTCTG
CGCATCACGGATGAAGGGGTTCACAAGATTGAGGATGGAAAGGTTGTCAAGCTTATGAAAAAGAAAGGCACAAGCATGGC
AGTAATAGAGGCTGCAGGCGCTGGTGATATAATCTCAATGGCTGGATTGTCTGGTCCAGCAATTGGACACACCGTGGCAA
ATCCGGAGGTTTTGACTGCTCTGCCTGCAGTTGAGTTGGACCCTCCCACAATTTCTATGACTTTCGGTGTGAATGATTCA
CCACTGGCTGGCCGTGATGGCACTCATGTAACTGGAGCGAAAATTGGGAACCGTTTGATGGCAGAGGCTGAAACAAACTT
GGCAATTAATGTTCTTCCTGGACCATTGTCAGAATCTTATGAAGTTCAAGGAAGGGGAGAGCTTCAGTTAGGAATCTTAA
TTGAGAACATGCGGCGTGAAGGATTTGAGCTTTCAGTTTCACCCCCAAGAGTGATGTATAAAACAGAGCGTGGGGAAAGG
CTAGAGCCTATTGAAGAAGTTACTGTCGAGGTGGACGAGGAGCATATCGGATTTGTGTTGGAAACCCTTAACAACAGGAA
GGGGGAATTGTTGGACATGGGCCCTGTTCCTGGGACAACTGGAAGAACTCGGGTCTTCATGACCTGTCCATCTAGGGGTT
TGGTGGGTGTTAAAGGAGTTTTCAACAGCTTTACACGTGGAACTGGATTTATGCATCGTGCTTTCCAGGCATATGCTAAA
TACAGAGGTCCACTAGGCACTGTTAGAAAAGGAGTTCTGGTATCTGTTGGCAGAGGATTTATCACTTCACATGCACTCAT
GAGTTTAGAAGCTCGTGGTACTCTTTTTGTCTCTCCTGGGATGGAGACATATGAAGGCATGATAGTTGGCGAGCATTCAC
GTGATAGTGATCTTGAGATCAATCCTGTGAGAACTAAAGAACTTACAAACATCCGAGCTCCTGGAAAGGATGAAAATATC
CGCCTGTCTCCACCTCGCTTGATGACTTTGGAAGAGGCAATTGGATATGTTGCTGTAGATGAGCTTATTGAGGTTACTCC
CAAGGTCATACGGCTTCGGAAGAAATACCTGGACGCCAACAAACGCAAGATGATGAAAAACAAAATCATGCAGTGAAGTT
CGAAACTTCCAGTCACATCTATCTAGTACTGCTAAAGCCACTACTAGTATTGCGCTATCCTCCAAAAGGCATGTCCGTTT
TTTGCATACAAGGCCCATCCAGTTTCTACACACAGCAGTGGGAGGATTGTTTCGTAGGACACTAGCGATGAATAAGCCCA
AGGTTGAGCTGCTGTTGTAACAAAACAGAGTGGGTTTAAGTTAGAATTACCTCGTGAAGGTATAGCATTATAGCTTTTCT
TTAATAGTGAATTTTGGGAACACAGAAATATTACCCTCGAAGGGTATGGTACTCTTTCGGCAGTTCGAGAAAAACAAACT
GAGGTACTCTGGTTGAATTGGCTGCTTTTGTTGACACATTTGGAAACGTCTTGTGAGAAATTAAAGCAAATAAAGTCTCA
CGCTAACTATAGCATTCAATATGACAATGTTGTTACAATGTTTGTCATTA
>triplet_31-B
CTTTATTCCTTTTCTGTTTGGTCCTTGCTTTGTTCAGCGAGCAAAAAAATCTTGGATGGTTCAACATTAATAATGGAATG
TTGAGTAGTGGTTGAAATGGGGCTTTTAGCTTATTGTCCATGCTTCCATGTTGATAGTTTTTCCCCCTCTTAGTACATCT
CCTAAGATGGTGTCTGAATTTAGTCCTCGTTATTGAGGAATGGTATCAATTTGTTTCACTACCTTTTGCAGTATGATATC
AACTTTCAGTCTTTCACCGAGTCATATTTTGGATGTCTACATTTCTTGTGATTTCTTTGGCCCAGTTCATATTTTCATGG
ATAGTTGGCAAGAACATTTTTCGTCCCATGATCATAACAACATGGCTCGAGCTGTTATGTATGCGGTTTCATCTTTCTTT
GATACAAGAGTTTGTCACATTAACCATGATAAAATCACATTTGATTATGTTAGATGTATGGTAGCCGAGCATATTAGTTG
GTCTGTAGGTATTAGTTACTATACTGTTGCCTAGTACATGTATATGTTTGGTCCATTGGAATAACTAAAAGTCCATTTCC
TTACACATAACACTATGGGAATATGCTGTAAGTTCCAGCCAGGCTAACATCTGTCTGGAAGAGCACCACACTGCCGATGT
GTATACCAGCTACCAAGCACTGTCCTAACTTGCAGCTATCCTCGTTGCTTGCATACTCTGAGACATCTGTAAATGGCTAA
CAATTAAACTACTACAGTATATTTTTAATTCTTTGAGTTATCTGTCAGAATTGAATGAAATTGCATATGTATTGGTCTGA
AAGAAGTAGTCAAGTATTTTATTCCAAGTGAGTTGCATTTTTTTTCTTAGCCATTGGTAAGGAATTTCCACAATATAAAT
CATTGTATGGATTTTTCTTGTTTCAACATATCGCATTTTATGTTCTACAGACAATTCCTTTATATCCTTACAGTAATTAC
TTTTCTATAATGCTCCTTGAGCGTGAATCCCCCTTATTTCGAAACAGAGGAGTTTAAATAGGATGCTCCATCTGCATTCA
TCTATGTTTTGAAATGTAAACTCAAATAAGTTTGTAACGGTCCTGTACAGGTTTCCATGATGGAGCGTGATTTTTACCTA
GGAAGAATACTCACTGGGCGTGTAACCTCTGGAGTTATCCGTGTTGGCGACAAAGTTCATGGTCTGCGCATCACGGATGA
AGGGGTTCAGAAGATTGAGGATGGAAAGGTTGTCAAGCTCATGAAAAAGAAAGGCACAAGCATGGCAGTAATAGAGGCTG
CAGGAGCTGGTGATATAATCTCAATGGCTGGATTGTCTGGTCCAGCAATTGGACACACCGTGGCAAATCCGGAGGTTTTG
ACTGCTCTGCCTGCAGTTGAGTTGGACCCTCCCACAATTTCTATGACTTTCGGTGTGAATGATTCACCACTGGCTGGCCG
TGATGGCACTCATGTAACTGGAGCGAAAATTGGGAACCGTTTGATGGCAGAGGCCGAAACAAACTTGGCAATTAATGTTC
TTCCTGGACCATTGTCAGAATCTTATGAAGTTCAAGGAAGGGGAGAGCTTCAGTTAGGAATCTTAATTGAGAACATGCGG
CGTGAAGGATTTGAGCTTTCAGTTTCACCCCCAAGAGTGATGTATAAAACAGAGCGTGGGGAAAGACTAGAGCCTATTGA
AGAAGTAACTGTCGAGGTGGACGAGGAGCATATCGGATTTGTGTTGGAAACCCTTAACAACAGGAAGGGGGAATTGTTGG
ACATGGGCCCTGTTCCTGGGACAACTGGAAGAACTCGGGTCTTCATGACCTGTCCATCTAGGGGTTTGGTGGGTGTTAAA
GGAGTTTTCAACAGCTTTACACGTGGAACTGGATTTATGCACCGTGCTTTCCAGGCATATGCTAAATACAGAGGTCCACT
AGGCACTGTTAGAAAAGGAGTTCTGGTATCTGTTGGCAGAGGATTTATCACTTCACATGCACTCATGAGTTTAGAAGCTC
GTGGTACTCTTTTTGTCTCTCCTGGGATGGAGACATACGAAGGCATGATAGTTGGCGAGCATTCACGTGATAGTGATCTT
GAGATCAATCCTGTGAGAACTAAAGAACTTACAAACATCCGAGCTCCTGGAAAGGATGAAAATATCCGCCTGTCTCCACC
TCGCTTGATGACTTTGGAAGAGGCAATTGGATATGTTGCTGTAGATGAGCTTATTGAGGTTACTCCCAAGGTCATACGGC
TTAGGAAGAAATATCTGGACGCCAACAAACGCAAGATGATGAAAAACAAAATCATGCAGTGAAGTTCCAAACTTCCAGTG
ACATCTACCTAGTACTGCTGAAGCCACCGCTAGTATTGTGCTATCCTCCAAAATTCATGTCTGGTTTTTGCATACAAGGT
CCATCCAGTTTCTACACACAGCAGTGGGAGGATTGTTTCGTAGGACGCTAGCGATGAATAAGCCCAAGGTTGAGCTGCTG
TTGTAACAAAACAGAGTGGGTTTGAGTTAGAATTACCTCGTGAAGGTATAGCATTGTAGCTATCTATAGCTTTTCTTTAT
AGTGAATTTTGGGAACACACAAATATTACCCTGCAAGGGTATAGTGCTCTTTTGGCAGTTTGAGAAGGTAGTCTGGTTGA
ATTGGCTGCTTTTGTTGACACATTTGGAAACGTCTTGTGAGAAATTAAAGCAAATAAAATCTCACGCTAACTATAGCATT
CACTCTGACAATGTTGTTACTATGTTT
>triplet_31-D
TTTTAATGTCCTAATGAAGCACTGTCGTACCAGGGAAGATGTTGACAAACGTTTTCCAATGTAGATAATGTGGCAACGCA
TGTGACATTTCTTGTTTCCTTTTGGTTATATGTTCAGGTCACTTCTGTCTCTTGGAAGGAGAATGAGCTCAACATGGTCG
ATACCCCTGGCCACGCTGATTTTGGTGGCGAAGTTGAGCGAGTTGTTGGAATGGTGGAAGGGGCAGTCTTGGTTGTTGAT
GCTGGGGAGGGACCTTTAGCACAAACCAAATTTGTGCTTTCAAAGGCTTTGAAGTATGGTTTACGCCCAATCCTCCTCCT
CAACAAGGTTGATAGGCCTTCAGTTTCTGAAGAAACCTGCAACGAAGTTGAGAGCTTGGTCTTCGATCTTTTTGCAAATC
TGGGTGCCACAGAAGAACAGCTAGATTTCCCAGTTCTTTATGCATCAGCTAAAGAAGGGTGGGCTTCCTTGAAATTCACT
AAGTGTCCGCCTGATAGTGAAAAAAACATGTCTCCTTTGCTTGATTCAATTGTACAACATGTCCGTTCCCCAAAAGCTGA
CCTTGAGGCTCCGTTCCAAATGTTGGTTTCCATGATGGAGCGTGATTTTTACCTAGGAAGAATACTCACTGGGCGTGTAA
CCTCTGGAGTTATCCGCGTTGGCGACAAAGTTCATGGTCTGCGCATCACGGATGAAGGGGTTCAGAAGATTGAGGATGGA
AAGGTTGTCAAGCTCATGAAAAAGAAAGGCACAAGCATGGCAGTAATAGAGGCTGCAGGAGCTGGTGATATAATCTCAAT
GGCTGGATTGTCTGGTCCAGCAATTGGACACACCGTGGCAAATCCGGAGGTTTTGACTGCTCTGCCTGCAGTTGAGTTGG
ACCCTCCCACAATATCTATGACTTTCGGTGTGAATGATTCACCACTGGCTGGCCGTGATGGCACTCATGTAACTGGAGCA
AAAATCGGGAACCGTTTGATGGCAGAGGCCGAAACAAACTTGGCAATTAATGTTCTTCCCGGACCATTGTCAGAATCTTA
TGAAGTTCAAGGAAGGGGAGAGCTTCAGTTAGGAATCTTAATTGAGAACATGCGGCGTGAAGGATTTGAGCTTTCAGTTT
CACCCCCAAGAGTGATGTATAAAACAGAGCGTGGGGAAAGGCTAGAGCCTATTGAAGAAGTAACTGTCGAGGTGGACGAG
GAGCATATCGGGTTTGTGTTGGAAACCCTTAACAACAGGAAGGGGGAATTGTTGGACATGGGCCCTGTTCCTGGGACAAC
TGGAAGAACTCGGGTCTTCATGACCTGTCCATCTAGGGGTTTGGTGGGTGTTAAAGGAGTTTTCAACAGCTTTACACGTG
GAACTGGATTTATGCACCGTGCTTTCCAGGCATATGCTAAATACAGAGGTCCACTAGGCACTGTTAGAAAAGGAGTTCTG
GTATCTGTTGGCAGAGGATTTATCACTTCACATGCACTCATGAGTTTAGAAGCTCGTGGTACTCTTTTTGTCTCTCCTGG
GATGGAGACATACGAAGGCATGATAGTTGGCGAGCATTCACGTGATAGTGATCTTGAGATCAATCCTGTGAGAACTAAAG
AACTTACAAACATCCGAGCTCCTGGAAAGGATGAAAATATCCGCCTGTCTCCACCTCGCTTGATGACTTTGGAAGAGGCA
ATTGGATATGTTGCTGTAGATGAGCTTATTGAGGTTACTCCCAAGGTCATACGGCTTCGGAAGAAATACCTGGACGCCAA
CAAACGCAAGATGATGAAAAACAAAATCATGCAGTGAAGTTCCAAACTTCCAGTCACATCTATCTAGTACTGCTAAAGCC
ACTACTATATTGCGCTATCCTCCAAAAGGCATGTCCGGTTTTTGCATACAAGGTCCAGCCAGTTTCTACACACAGCAGTG
GGAGGATTTAGCAATGAATAAGCCCAAGGTTGAGCTGCTGTTGTAACAAAACTGAGTGGGTTTGAGTTAGCATTACCTCG
TGAAGGTATAGCATTGTAGCTATCTATAGCTTTTCTTTATAGTGAATTTTGGGAACACACAAATATTACCCTGGAAGGGT
ATAGTGCTCTTTTGGCAGTTCGAGAAAAACAAACCGAGGTACTCTGGTTGAATTGGCTACTTTTGTTGACACATTTGGAA
ACGTCTTGTGAGAAATTAAAGCAAATAAAATCTCACGCTAACTATAGCATTCACTCTGACAGGTCTT
>triplet_32-A
TTTCACCGCAACCGGACTCGTACAGGGGTGCGCGGACAGCCACCGCCCCGTTCAATGGCCGCCGCGCTTTACCTCCCGGC
GAACCCAAATCCTCCGCCTAACCCCACCTCAACCCTCCGCCAGCCGCTGCCGCGGCCTTCCACTTCCGGCGAGCTCCACT
TCCGTCCCCGCCTAGTGCCCCGTCGAGCCCGCGCTCGAACCCATCTCCCCGCCGCGTTCGGGAGGCGACCGCCCGCGGCG
GCTGCGGCCGAGCGCGGAGGGAAGGACTACTACGCCACGCTGAACGTCCGGCGCGACGCCACCATGAAGGAGGTCAAGAG
CGCCTACCGCACCCTCGCGCGCAAGTACCACCCGGATATGAACAAGAGCCCTGGGGCAGAAGAAAAATTTAAGGAGATAA
GTGCTGCATACGAGGTTCTGTCGGACAAAGAGAAAAGATCTTTGTATGATCGGTTTGGAGAAACAGGACTTCATGCAGAT
TATGGAGGTGGAGATTTCAGTGCACATGGGGTTGATCCATATGAACTCTTCAATGCATTCTTTGGCAGTTCTAACAAATT
CTTTGGAGATAGCATGGGTCCAGGGCGATTTCATTACAGTTCAAATGTCAATGATAACAGGGGACTTGATATTCGCTATG
ATCTTCTCCTTCCTTTTGAAGAATCAATCCTTGGAGGCAAACGGGAGATCAGTATTTCTCGACATGAAACATGTGGCGCT
TGCCATGGATCTGGAGCTAAATCTAGCGATAGCATAACAGAATGTACACAATGCAGAGGTCAAGGCAGGTCGATGAAATC
TCAGAGGACACCTTTTGGTATAGTATCTCAGATATCTTCTTGCTTAAACTGTGATGGCAGTGGGAAGATAATTACTGATC
ATTGCGCAAGCTGTTATGGTTCAGGCAAAGTCCAAGTTGAACGAAGTATAGAAGTAGACATACCGGGAGGTATTGAAGAT
GGCTCAGCCGTTCGACTTACCGGAGGAGGTAGTGTTGATAAGCAAAGGGGCGTAAGTGGTGACTTGTATATATTTGTTCG
TGTTGAAGAAAAACAAGGCATCCACAGAGAAGGTCTCAATCTGTGCTCGGATGTCACGATTGATTACACTGATGCAATTT
TAGGAACAACGGTGAAGGTTGAGACAATAGAGGGATTGAAGGATCTTTATATTCCTCCTGGAACTCAGCCTGGGGAGAAG
TTGAAGTTTGCGCAACTGGGAGCTCCAGACATTAAGAGGCCTAACCATAGAGGCGATCACAACTTTGTGATAAAGGTGAA
GATCCCAAGGAATATCAGTGACCAGGCACGTTCACTTGTTCAAGATCTTGCCGCACTAAAGGGAACTCAGGGCATTTCAG
TTCCTAGTGATGAAACTATAGACCAAGGAAACTTGAGAGACGGAAGCCATCATTCTTCGGCAAGGAAGAAAACATCGTTT
TGGGGGTCTGTCAGGAATCTGTTCAGGGCTGATGAAGGGGATCAGAGGTTTGCTTCGATCAGTGCACAACCTGTTATTCC
ACGGTGGACTTATCAACGCGGAGTTCATCGTGCTGCCCCATTGTTAGAAGGATGCTTCATGATCGCAGCACTCATCTTCG
TGATGAGCAGAAGGGACAAATTCAGGTTTTGCCCGAAGGGGGACGATCGCACAACTAAACCTGAAGATGGAGAGTGAAGT
TCGGTAGCGCTGTTTGTTGGATGTTAATAGTGTAATGGATCTGAATCCGGTTGCACAAATCTGTTTCTCGGACAGATTGG
CGATCATATTGTTTGCGCCCCGCCAGTTCTGTTATTGTGTGAGAAGCCAGGAAGAAGCAGGGACCAGAGTAACATCAGTG
AACATAGAACAACACATTTGTACTAGTAGTGCTACTAGACTAGTGCTCATGCCTTGAACAGATTAAAATATGAATATGTG
ATAGAAAATATTTACTACAATTGTAAAGAAGCTGTTGACTCAAGAATGAAACATGTTACATGCAAAAGAGATTGACATAT
GTTTGAAGAAGCTGGTGACAAATGCCG
>triplet_32-B
TTGCAATGTTGTGTGCATCTTGCATCCTAACTAACAAGCCACTTAATATGGAAGGTCTCAGTCGAATAAAGTTAATGTAA
CATGATTCTTTTGCAGGTTGATCCATATGAACTCTTCAATGCATTTTTTGGCAGTTCTAACAAGTTCTTTGGAGATAGCA
TGGGTCAAGGGCGATTTTATTACAGTTCAAATGTCAAGGATAACAGGGGACTTGATATTCGCTATGATCTTCTCCTTCCT
TTTGAAGAATCAATCCTTGGAGGCAAACGGGTGATCAGTATTTCTAGACATGAAACCTGTGGCGCTTGCCATGGATCTGG
AGCTAAATCTAGCAATAGCATAACAGAATGTGCACAATGCAGAGGTCAAGGCAGGTCGATGAAATCTCAGAGGACACCTT
TTGGTATAGTATCTCAGATATCTTCTTGCTTAAATTGTAATGGCAGTGGGAAGATAATTACTGAACATTGCCCAAGCTGT
GATGGTTCAGGCAAAGTCCAAGTTGAGCAAAGTATACAAGTAGACATACCGGGAGGTATTGAGGATGGCTCAACCATTCG
AATTACCGGAGGAGGTAGTGTTGATAAGCAAAGGGGTGTAAGTGGTGACTTGTATATATTTCTTCGTGTTGAAGAAAAAC
AAGGCATCCACAGAGAAGGTCTCAATTTGTGCTCGGATGTCACGATTGATTTCACCGATGCAATTTTAGGAACTACGGTT
AAGGTTGAGACAATAGAGGGATTGAGGGATCTTTATATTCCTCCTGGAACTCAGCCTGGGGAGAAGTTGAAGATTGCGCA
ACTGGGAGCTCCGGACATTAAGAGACCTAACCATAGAGGAGATCACAACTTTGTGATAAAGGTGAACATCCCGAAGAATA
TCAGTGGCCAGGCACGTTCACTTGTTGAAGATCTTGCCGCACTAAAGGGAACTCAGGGCATCTCAGTTCCTGCTGATGAT
CGAGGAAACTTGAGAAGCCATCATTCTTCCACAGGGAAGAAATCATCGTTTTGGGGGTCCGTCAGGAATCTGTTCAGGGG
TGAAGAAGGGGATCAGAGATTTGCTTCGATCAGTGCACAACCTGTTATTCCACGGTGGACTTATCAACGAGGAATCCATC
CTGCTGCCCCACTGTTAGAAGGATGCTTCATGATCGCAGCACTCATCTTCGTGATATTCAGAAGGGGCAAATTCAGGCTT
TGCCTGAAGGGGGATGATCGCGCAACTACTTTTGAAGATGGAGAGTGAAGTTTGGTAGCGCTGTTTGTCGGATGTTAATA
GTGTGATGGATCGGAATCCGGTTGCACAAATCTGTTACTCGGACAGATTGGCGATCATATTGTTTGCGCCCCGCCAGTTT
TGTTATTGTGTGGGAAGCCAGGAAGAAGCAGGGGCCAGAGTAACATCAGTGAACATAGAACAGCACATTTTGTACTAGTA
CTTCCTAGACTGGTGCTCATGACTAGAACAGGTTACAGTATGTGATGGAAAATACCCACAATTTTTAAAGAAGCTGTTGG
CTCAAAGAGTGAAACAAGTTACATGCAAAAGGGA
>triplet_32-D
GATCTTTGTATGATCGGTTTGGAGAAACAGGACTTCATGCAGATTATGGAGGTGGAGATTTCGGTGCACATGGGGTTGAT
CCATATGAACTCTTCAATGCATTTTTTGGCAGTTCTAACAAGTTCTTTGGAGATAGCATGGGTCCAGGGCGATTTCATTA
CAGTTCAAATGTCAAGGATAACAGGGCACTTGATATTTGGCTATGATCTTCTCCTTCCTTTTGAAGAATCAATCCTTGGA
GGAAAACGGGAGATCAGTATTTCTAGACATGAAACCTGCGGCGCTTGCCATGGATCTGGAGCTAAATCTAGCAATAGCAT
AACAGAATGTACACAATGCAGAGGTCAAGGCAGGTCGATGAAATCTCAGAGGACACCTTTTGGTATAGTATCTCAGATAT
CTTCTTGCTTAAATTGTGATGGCAGTGGGAAGATAATTACTGAACATTGCCCAAGCTGTGATGGTTCAGGCAAAGTCCAA
GTTGAGCGAAGTATACAAGTAGACATACCTGGAGGTATTGAGGATGGCTCAGCCATTCGAATTACCGGAGGAGGTAGTGT
TGATAAGCAAAGGGGTGTAAGTGGTGACTTGTATATATTTGTTTGTGTTGAAGAAAAACAAGGCATCCACAGAGAAGGTC
TCGATTTGTGCTCGGATGTCACGATTGATTGCACTGATGCAATTTTAGGAACTACAGTGAAGGTTGAGACAATAGAGGGA
TTGAGGGATCTTTATATTCCCCCTGGAACTCAGCCTGGGGAGAAGTTGAAGATTGTGCAACTGGGAGCTCGGGACATTAA
GAGACCTAACCATAGAGGAGACCACAACTTTGTGATAAAGGTGAAGATCCCGAAGAATATCAGCAGTGACCAGGCACGTT
CACTTGTTGAAGATCTTGCTGCATTAAAGGGAACTCGGGGCATTTCAGTTCCTGGTGATGAAACTATAGATCAAGGAAAC
TTGAGAAACAGAAGCCATCATTCTTCCGCAGGGAAGAAATCATCGTTTTGGGGGTCCGTCAGGAATCTGTTCAGGGGTGA
AGAAGGGGATCAGAGATTTGCTTCGATCAGTGCACAACCTGTTATTCCACGGTGGACTTATCAACGCGGAGTTCATCGTG
CTGCCCCATTGTTAGAAGGATGCTTCATGATCACAACATTCATCTTCCTGATATGCAGAACGGGCAAATTCAGGTTTCGC
CTGAAGGGGGATGATCGCACAAGTAAAGCTGAAGATGGAGAGTGAATTTCGGTAGCATTGTTTGTTGGATGTTAATAGTG
TAATGGATCGGAATCCGGTTGCACAAATCTGTTTCTCGGGCGATCATATTGTTTGCGCCCCGCCAATTTTGTTATTGTGT
GGGAAGCCGGGAAGAAGCAGGGGCCAGAGTAACATCAGTGAACATAGAACAGCACATTTTGTGCTAGTTTTCTAGACAGG
TGCTCATGACTTGAACAGGTTACAGTATGTGATTGAAAATGCCTACAATTTTAAAGAAGCCGTTGTCTCAAAAATGGAAC
ACGTTACATGCAAAAGGGATTGCAATATGTTTACATGCAAAAGGGAACACGTTA
>triplet_33-A
GCTAGTTTTATGGGCCAATGCACACGGAAAATGTCTACTACTGCAGCTGCACTGAATTCAAATATGGCAAACGCAACAGC
AAATTCAGGACTGAAGCTGCTAGTTACCAAAGGGCCTCAAGCACAGAAGGCAGTTGGTATATGGCTCTTTGGATGTGCTG
CCTGGGTGTTCAGCATGGTCATACTTGGTGGAGTCACTCGGCTCACACGTTCGGGGCTGTCAATGACTGACTGGAAGTTC
GCCGGGGGCTTGCCTCCAATGTCGGAAGAAGAGTGGCTACTGGAATTTCAGAAATACAAGCAGTCACCTGAGTACATGAG
GGTGAACAAAGGAATGAACCTTGACGATTTCAAATTTATATACTGGATGGAGTATGCACACAGAATGTGGGGAAGAGCTT
TGGGCTTTGTATTTGCTGTTCCTTTTGCATACTTTGTTGCAAAAGGCTATGTTACCCGCCAACTTGGCGTCAGGCTCTCT
GCTCTTTTTGCACTTGGTGGTGCGCAAGGACTGATTGGCTGGTGGATGGTGAAAAGTGGTCTTGAGGAACCAGCATCTGA
GTATGTTGAACCAAGAGTTAGCCCATACAGGCTGGCAGCTCATCTGACCTCTGCATTTGTTATATATTGTGGTATATTGT
GGACTGCTCTTTCAGTAGTAATGCCAGACCCTCCGGCTGAATCAATGAAATGGGTAAAAGGGGCAGCAAAATTTAGAAAG
CTGGCAATTCCTGCCAGTGCTGTTGTAGGCATTACTGCCATATCTGGAGCGTTCGTTGCAGGGAATGATGCAGGGCGTGC
ATACAATACATTTCCGAAGATGGGTGACAGTTGGATTCCAGAAGATGTGTTCAGTATGGAGCCTTTTATACGTAATTTCT
TTGAAAATACATCTACTGTGCAGCTTAATCACCGAATTCTTGCTACAAGCACCTTATTGTCTGTGAGTGCCTTATGGCTG
GCTGCAAAGAAAGTAGATATGCATCCAGCGGTCAAATCTCTGGTTGGAAGCACACTTGGGATGGCTGCTCTTCAGGTTAC
ATTGGGAATATCCACACTTCTGATGTATGTTCCTACCTCTTTAGGCTCAGCTCATCAAGCTGGGGCATTGACACTACTGT
CACTGATGATCCTTCTCACTCACACATTAAGAAGACCATCACCAGCTCTCTTGAAGTCACTTGCTTCTGCTGTGAAATCA
ACC
>triplet_33-B
CAGTTGATTGTTTTCCTTGGACATGTTGATGCCAAGGAGGGGCACTTGTTTTATAGTTTTATGGGCCAATGCACACGGAA
AATGTCTACTACTGCAGCTGCTCTGAATTCAAATATGGCAAACGCAACAGCAAATTCAGGACTGAAGCTGCTAGTTACCA
AAGGGCCTCAAGCACAGAAGGCAGTTGGTATATGGCTCTTTGGATGTGCTGCCTGGGTATTCAGCATGGTCATACTTGGT
GGAGTCACTCGGCTCACACGTTCGGGGCTGTCAATGACTGACTGGAAGTTCGCTGGGGGCTTGCCTCCAATGTCGGAAGA
AGAGTGGCTACTGGAATTTCAGAAATACAAGCAGTCACCTGAGTACACGAGGGTGAACAAAGGAATGAACCTTGAAGATT
TCAAATTTATATACTGGATGGAGTATGCACACAGAATGTGGGGAAGAGCTTTGGGCTTTGTGTTTGCTGTTCCTTTTGCA
TACTTTGTTGCAAAAGGCTACGTTACCCGCCAACTTGGCGTCAGGCTCTCTGCTCTTTTTGCACTTGGCGGTGCACAAGG
ACTGATTGGCTGGTGGATGGTGAAAAGTGGTCTTGAGGAACCAGCATCTGAGTATGTTGAACCAAGAGTTAGCCCATACA
GGCTGGCAGCTCATCTGACCTCTGCATTTGTTATATATTGTGGTATATTGTGGACTGCTCTGTCAGTAGTAATGCCAGAC
CCTCCGGCTGAATCAATGAAATGGGTAAAAGGGGCAGCAAAATTTAGAAAGCTGGCAATTCCTGCCAGTGCTGTTGTAGG
CATTACTGCCATATCTGGAGCATTCGTTGCAGGGAATGATGCAGGGCGTGCATACAATACATTTCCGAAGATGGGTGACA
GTTGGATTCCAGAAGATGTGTTCAGTATGGAGCCTTTTATTCATAATTTCTTTGAAAATACATCTACTGTGCAGCTTAAT
CACCGAATTCTTGCTACAAGCACCTTATTGTCTGTGAGTGCCCTATGGCTGGCTGCAAGGAAAGTAGATATGCATCCAGC
GGTCAAGTCTCTGGTTGGAAGCACACTTGGGATGGCTGCTCTTCAGGTTACATTGGGAATATCTACACTTTTGATGTATG
TTCCTACGTCATTAGGCTCAGCTCACCNNNNNNNNNNNNNNNNNNNNNNNNNNNNNNNNNNNNNNNNNNNNNNNNNNNNN
NNNNNNNNNNNNNNNNNNNNNNNNNTTGCATCTGCTGTGAAATCAACCTGA
>triplet_33-D
CATGCTACTAACCTGATAATGGTGTCTTAGTCGGCTGCAATTACTCAACTTAAAAGAGTTGATTGTTTTCCTTGGATATG
TTGATGCCAAGGAGTGACACTTGTTTTATGTGTGGAATGCATGCTCTAACTATACAATCAATTATCTTTACTTATAGGGA
ATACACTATGTAGCTCATCACAATCACCTGTTTAAATTTCAATTTTCTGTTACAAAATGCTACACTTGTTGAAATTAATT
TCCCAAAATTTACTGGTGCTTCATTTGCATCATGTCAGAGTTTTATGGGCCAATGCACACGGAAAATGTCTACTACTGCA
GCTACACTGAATTCAAATATGGCAAACGCAACAGCAAATTCAGGACTGAAGCTGCTAGTTACCAAAGGGCCTCAAGCACA
GAAGGCAGTTGGTATATGGCTCTTTGGATGTGCTGCCTGGGTATTCAGCATGGTCATACTTGGTGGAGTCACTCGGCTCA
CACGTTCGGGGCTATCAATGACTGACTGGAAGTTCGCCGGGGGCTTGCCTCCAATGTCAGAAGAAGAGTGGCTACTGGAA
TTTCAGAAATACAAGCAGTCACCTGAGTACATGAGGGTGAACAAAGGAATGAACCTTGAAGATTTCAAATTTATATACTG
GATGGAGTATGCACACAGAATGTGGGGAAGAGCTTTGGGCTTTGTATTTGCTGTTCCTTTTGCATACTTCGTTGCAAAAG
GCTATGTTACCCGCCAACTTGGCGTCAGGCTCTCTGCTCTTTTTGCACTTGGTGGTGCGCAAGGACTGATTGGCTGGTGG
ATGGTGAAAAGTGGTCTTGAGGAACCAGCATCTGAGTATGTTGAACCAAGGGTTAGCCCATACAGGCTGGCAGCTCATCT
GACCTCTGCATTTGTTATATATTGTGGTATATTGTGGACTGCTCTGTCAGTAGTAATGCCAGACCCTCCGGCTGAATCAA
TGAAATGGGTAAAAGGGGCAGCAAAATTTAGAAAGCTGGCAATTCCTGCCAGTGCTGTTGTAGGCATTACTGCCATATCT
GGAGCGTTCGTTGCAGGGAATGATGCAGGGCGTGCATACAATACATTTCCGAAGATGGGTGACAGTTGGATTCCAGAAGA
TGTGTTCAGTATGGAGCCTTTTATACGTAATTTCTTTGAAAATACATCTACTGTGCAGCTTAATCACCGAATTCTTGCTA
CAAGCACCTTATTGTCTGTGAGTGCCCTATGGCTGGCTGCAAGGAAAGTAGATATGCATCCAGCGGTCAAGTCTCTGGTT
GGAAGCACACTTGGGATGGCTGCTCTTCAGGTTACATTGGGAATATCTACACTTTTGATGTATGTTCCTACCTCATTAGG
CTCAGCTCACCAAGCTGGGGCATTGACACTACTGTCACTGATGATCCTTCTCACTCACACATTAAGAAGACCATCACCAG
CTCTCTTGAAGTCACTTGCATCTGCTGTGAAGTCAACCTGATAGCGCACCATTAATCAGTTACAATGGCTATTATATATT
TTTTGCCCTTCTAACATGCACTGGCCCCCTCGTTTCTTTGACTGCTAAAGTATTTGTTAAAAAAAAATCAATTCTTGGGT
AAAGGCTGCTTCATTGTTTTCTGGCGCCAAATACTACAAACCCTTCTGAAAGTTCCTTTGATATATGAGTAGTATTGCAT
GCAGAATCTCATTCCGGGGGTGCTGTTCAAAAGTGTGTGCTCTGATAGATCTTGTCTGTCGAACTTACTCTGTATGTACC
GAAAGGCTGCCAAGGTTTGCTTCATCTATAGTAATGTATAAGTAACTTCCAAGAAC
>triplet_34-A
CTCTCGTCTCGATCTCATCCGCCTCTGAAACTCCCCTTCCCTTCTAGTACTACGAGGCGGCTCCTCCCTTCTTCGATCCA
TCGCACAGCAGGAGGCGCCCCCTACCCGCCCCCCGCGCCAGTGTCGGGGACCAAACCCTAGCACCGCCACCCACCCGATA
TCTCGCCGCCGCCGTCTCTCCGCCTCGGCCCTGCCCCTCCTCGTCTCCCCTTGTCCCCACCCCCGGCCGCGCAACGCAGC
ATTGCCCCCGCCCCACGGAGACGAGGCGGTCAGGCAGAGCTAGGGTTCCGAGATCGGGCGGCGGAAGGCCACCGGAGAGA
TCTGATCCTCTCCCCCACCCTGATCCGATCCGACGACCCGGCCCAGCAAGAGATCTGCCCATTGCTCCAGTGTGTAGTGA
ATAAACTGAGATGTCAGTATCAATGAATATGAGGCAAAACTCAGTCAGCACTCCTATCCGTAGGACGACAAATCCCTTTG
ATTCTGACTCTGATTCTGAAGTGCCCTCAAGACCATCAAGGGCACAATCAGCTCCAACACAGCACACCAATCAATCTGTG
CAAGAATTGGAAGATTACACTCTACGTAAAGCAGAAGAAACCTCAAGCAAAGCAAATGATTGTGTTAGGGCAGCCGAAGC
TATTAGGGAAGATGCGACACAAATCCTTCTGACTTTGCATCGACAAGGTGAACAGATCACTCACACTCATCGAGTAGCGG
CTGACATCGAGCACGACCTTACCATGAGTGAGAAGCTTTTGGGAAGTCTAGGAGGACTATTTTCGAAGACATGGAGGCCA
AAGAGAAATCAACATATAAAAGGCCCTGTTTCACAGAATAGTTCTTTTAAGAGTACAACGAACCAAATGGAGCAGAGGCA
GAATCTTGGTATTGGCTCAAGACCTCAACAATTTCCCAGTTCTGTACATAGTGCGCCTGCAACTGCGATGAACAAAATTA
AGGCTGAGAAAGCAAGGCAAGACGATGCATTTGCAGACTTGAGTAACATGTTGGAAAACCTGAAGGATATGGCACTGGAT
ATGGGTACAGAAATCGATAGGCAAAACAAATCACTGGATACTTTCAGCGACGACGTTGATGAGCTCAACTTCAGAGTCAA
AGGTGCGAACCAACGGGGGCGTCGGTTGCTTGGGAAGTGATACCAGAGTTGGAGTCAGGCTGTGTGGAACCACTGTGCCC
ATGCCTTTGACAGTTAATTTTGACTATGCTGTGGAGCCTATAGTGTGTTTCTGCTGCTATATTCCTGTTTCATAACTGTT
GTTTTTTTGGCAAATAGTCATATTCTTGTATTGTATTGTATTGTATTGTATTGGGGCCTATTGTACTAGTATGTTGATGT
TTCCTGGTTTTTCTTGGGTTGTATGGCTACTAGGTCAGTTACTTGGTGTTACTCCACATATAGACACCACCTTTTTTGGA
CATATATGTTTTGCTGCTGTAATATATGTCAGAGCCAAAAGCTCCAAAGCTGTTTTCCAGATATGTGTGTTAGTGACCTG
AA
>triplet_34-B
CTCTGAAACTCCCCTTCTCTTCTAGTACTACGGGTCGGCTCCTCCCTCCTTCGATCCATCGCACAGCAGAGGAGGCGCCC
CCTACCCGTCTCCCGCGCCAGTGTCGGGGACCTAACCCTAGCACCGCAACCCACCCGATATCTCGCCGCCGGCCAATCTC
CGCCTCGGCCCTGCCCCCCCTCCTCTCCCCTTGCCCCCACCCCTTGCCGCGCAACGCAGCATTGCCCCCGCCCCACGGAG
ACGAGGCAGTCAGGCAGAGCTAGGGTTCCGAGATCGGGCGGCGGAAGGCTACCGGCGAGATCTGATCCTCTCCCCCACCC
TGATCCGATCCGACGACCCGGCCCGGCAAGAGATCTGCCCATTGCTCCAGTGTGTGTAGTGAATAAACTAAGATGTCAGT
ATCAATGAATATGAGGCAAAACTCAGTCAGCACTCCTATCCGTAGGACGACAAATCCCTTTGATTCAGACTCTGATTCTG
AAGTGCCCTCAAGACCATCAAGGGCACAATCAGCTCCAATGCAGCACACCAACCAATCTGTGCAAGAATTGGAAGATTAC
ACTCTACGTAAAGCAGAAGAAACCTCAAGCAAAGTAAATGATTGTGTTAGGGCAGCCGAAGTTATTAGGGAAGATGCGAC
ACAAATACTGCTGACTTTGCATCGACAAGGTGAACAGATCACTCACACTCATCGAGTAGCGGCTGACATCGAGCATGACC
TTACCATAAGTGAGAAGCTTTTGGGAAGTCTAGGAGGACTATTTTCGAAGACATGGAGGCCAAAGAGAAATCAGCATATA
AAAGGACCTGTTTCACAGAATAGTTCTTTTAAGAGTACATCAAACCAAATGGAGCAGAGGCAGAATCTTGGTATTGGCTC
AAGACGTCAACAATCTCCCAGTTCTGTACATAGTGCGCCTGCAACTGCGATGGACAAAATTAAGGCTGAGAAAGCAAGGC
AGGACGATGCATTTGCAGACTTGAGTAACATGTTGGGAGACCTGAAGGATATGGCACTGGATATGGGTACAGAAATCGAC
AGGCAAAACAAATCACTGGATACTTTCAGCGACGACGTTGATGAGCTGAACTTCAGAGTCAAAGGTGCGAACCAACGGGG
ACGTCGGTTGCTTGGGAAGTGATATCAGAGTAGGAGTCAGGCTGTGTGGAACCACTGTGCTGCCCATGCCTTTGACAGTT
AATTTTGACTATGCTGTGGAGCCTATAGTGTGTTTCTGCTGCTATATTCCTATTTCATAACTGTTGTTTTTTTGGCAAAT
AGTCATATTCTTGTATTGTATTGTACTGTATTGTATTCGGGTCTATTGTATTAGTATGTTGATGTTTCCTGATTTTTCTT
GGGTTGTATGACAACTAGGTCAGTTACTGGTGTTACTCCACATAGCCACCTTCTTTTTTGGACATGTATGTTTTGCTGCT
GTAATATTTTCTTCCTATCAGAGCCATAAGCTCCAAAGCTG
>triplet_34-D
CGATCTCATCCGCCTCTGAAACTCCCCTTCTCTTCTAGTACTACGAGTCGGCTCCTCCCATCCTCGATCCATCGCACAGC
AGGAGGCGCCCCCTACCCGTCTCCCGCGCCAGTGTCGGCGGCCTAACCCTAGCACCGCCACCCATATCTCGCCGCCGGCC
TCCGTCGACCGCGGCCCTGCCCCACCCCTCCTCCGCAGCCCCCCGGCCGCGCAACGCAGCATTGCCCCCGCCCCACGGAG
ACGAGGCGGTCAGGCAGAGCTACGGTTCCGAGATCGGGCGGCAGAAGGCTACCGGCGAGATCTCGTCCTCTCCCCCACCC
TTATCCGATCCGACTACCCGGCCCATCAAGAGATCTGCCCATTGCTCCGGTGTGTGTAGTGAATAAACTGAGATGTCAGT
ATCAATGAATATGAGGCAAAACTCAGTCAGCACTCCTATCCGTAGGACGACAAATCCCTTTGATTCTGACTCTGATTCTG
AAGTACCCTCAAGACCATCAAGGGCACAATCAGCTCCAACGCAGCACACCAATCAATCTGTGCAAGAATTGGAAGATTAC
ACTCTACGTAAAGCAGAAGAAACCTCAAGCAAAGCAAATGATTGTGTTAGGGCAGCCGAAGCTATTAGGGAAGATGCGAC
ACAAATCCTTCTGACTTTGCATCGACAAGGTGAACAGATCACTCACACTCATCGAGTAGCGGCTGACATCGAGCACGACC
TTACCATGAGTGAGAAGCTTTTGGGAAGTCTAGGAGGACTATTTTCGAAGACATGGAGGCCAAAGAGAAATCAACATATA
AAAGGCCCTGTTTCACAGAATAGTTCTTTTAAGAGTACATCGAACCAAATGGAGCAGAGGCAGAATCTTGGTATTGGCTC
AAGACCTCAACAATCTCCCAGTTCTGCACATAGTGCGCCTGCAACTGCAATGGACAAAATTAAGGCTGAGAAAGCAAGGC
AGGACGATGCATTTGCAGACTTGAGTAACATGTTGGGAAACCTGAAGGATATGGCACTGGATATGGGTACAGAAATCGAT
AGGCAAAACAAATCACTGGATACTTTCAGCGACGACGTTGATGAGCTGAACTTCAGAGTCAAAGGTGCGAACCAACGGGG
ACGTCGGTTGCTTGGGAAGTGATACCAGAGTTGGAGTCAGGCTGTGTGGAACCACTGTGCCCATGCCCATGCCTTTGACA
GTTAATTTTGACTATGCTGTGGAGCCTATAGTGTGTTTCTGCTGCTATATTCCTATTTCATAACTGTTGCTTTTTGGCAA
ATAGTCATATTGTTGTATTGTATTGTATTTGGGCCTATTGTATTAGTATGTTGATGTTTCCTGATTTTTCTTGGGTTGTA
TGACAACTAGGTCAGTTACTTGGTGTTACTCCATATATAGCCACCTTTTTTGGACATATGTTTTGCTGTTGTAATATTTT
CTTCTTGTCAGAGCCATAAACTCCAAATATGTTTTCAAGATATGTATGTTAGGGACCTGAAAACGT
>triplet_35-A
CAATGATCTCTGTGGGCACATATATGTTACTGTAACTGATATATCTCCTGTTCGTTTTTGCAATTTTCAGCACTCAAATT
GGTAGATAGGAATATCTTTTGTTGAGACTAAATGTAATAAACAGCTATTAATCTGCAGGTGCTTGTCAAGAATACCGACA
ACAATGTTGGGAGGATTGTCAAAGCAGTAGTATTGGATCGGCCATCCCTCGATGAGTCCAAGAGAGAGCATCCTGATCCT
GAACCTGTGGCCTCAACCTCTTCCTCTGATCGTGTGATGGGATTCTTACCTACTCGTTCATTTCCAGCTAACGGCTTTGC
ACCCTTGGATGAAGATGTTGCTTATGTTAGCCCACTTTTGGCTTTCAACCTGGGAGTGCATGTTTCCGGTCTCAAGCTTC
TTATTCAGAAAGGGGAGGAACCTTTCAAGTTTTGCTCTAAAGTTTTCGAGGATGGTTCTGCTAGTAGTGGGACTGATAAA
TTCAGCCATTGGAGGAAGTGACTACCAAGATATGATAGATCAAGCTTTAAATGAACACTTCAAGTTTGATAGGTTCCTAG
CAAGCGGGGATGTGTTTTGCATACATAATGACTGGAACTGTGGCATGATCTCTTGCCTAGCGTGCAATAAGGAGAATGAT
AGACTGCATCCTCCTAGCATGATATACTTTAAGGTAACCGGCATGGAACCATCAAATGAGCCGATTCTTCGTGTTAACCG
TGATCAAACAGCCCTTGTCCTTGGGGGAAGTGCTTCTGCTCCAATCCCTCCCTGCAGCTTCTTTTCTGCCAATGATGATT
CAGTCCCTTTGCATGGCGAAGTAGTGGAGCAGTTAGCATCCATCATCGCACCAGCATTATGTCCTTCAAACATTTTACCG
AGGATCAAGTTTTCCACTTTCTTGTACGGCCCATCAGGATGTGGAAAAAGAACGGTAGTCAAGCATGTTGCGAACCATCT
TGGTATGCATGTGGTTGAGTGTTGCTGTCATGATCTGATGACATCATCAGAAAGCGGGGCATCTGCTGCACTTGTGGCTA
CCTTCAAAGAAGCTCAGAAGTATTCTCCTTCTATAATACTTCTTCGCCACTTTGATGCAATTGGGAATACATCCTCCAAT
GAAGGCCCACAGTCTGAGCAATCTGGCATTGCAGCAAATGTTGAGTCTGTCATTAAGCAGTACACTGGACAGCGTTGGGT
TGTGAAAGACTCGCTGCCAGCAAGGGATGTGATTGGAAATTCATACCTTGTGGAACCTGAATGTGTAAGCTCCGTTCAAG
TTATACTAGTGGCAACTGCAGACAGTGCTGAAGGAATGCAGCAATCAATTAGGCGATGTTTCCGCCATGAGGTCAACATG
AAGACTATAAATGAAGACCAGAGGAAGAACTTGATATCTGAAACACTCCATGGTGTCTCAACAGTTGCTGATGAGAGTAT
CGATGACAAGTTTGTAAAAGATATATCAGTCCAAACGTCTGGGTTCATGCCTAGGGATATACTTGCATTGGTCGCAGATG
CTGGTGTGTCATTTGCGCATAAAGTTACAGTGGAGAAAAGCAGCAATGATGAGCTTGAGGATGCCCCTACCGCGAGCTCT
TCTACCACTCAGAAAGAAGAAAATCATTTCTGTAAAGAAGATATTTTGTCTTCCTTAGAACGGGCTAAGAAAAGGAATCG
TGCTGCATTGGGTACACCAAAAGTTCCTGATGTCAAATGGGAGGATGTTGGTGGGCTTGAGGAAGTGAAGAAGGTTATTC
TAGATACAATTCAGTTACCTCTGTTGTACAAGCACCTTTTTTCTTCTAAATTGCCAAAGCGATCAGGTGTCCTGTTATAT
GGACCTCCAGGCACTGGGAAGACATTACTGGCGAAAGCAGTAGCAACTGAGTGCTCATTAAACTTTCTTAGTGTAAAAGG
TCCAGAACTGATAAACATGTATGTTGGAGAATCAGAGAAGAATGTCAGGGACATCTTTGAGAAGGCTAGATCAGCACGCC
CATGTGTAATTTTCTTCGATGAACTTGATTCCCTTGCTCCTGCACGAGGATCCTCTGCAGATTCTGGAGGTGTGATGGAT
AGAGTGGTTTCTCAGTTGCTGGTGGAGATTGATGGGTTAAGTGATAACAGCCAGGACCTCTTCATTATTGGGGCTACCAA
TAGGCCTGACCTTCTTGATTCTGCACTTCTCCGCCCTGGCCGATTTGATAAGCTTCTCTACATTGGTGTAAATACTGAAG
CATCATACAGGGAAAGGATACTGAAAGCACAGACTCGCAAGTACAAACTACACGAGAATGTATCTCTCTTGTCGATTGCT
CAGCACTGTCCTCCAAACTTCACTGGTGCCGATATTTATGCATTATGCGCGGATGCATGGTTTCATGCTGCTAAGCGTTC
CGTCAAAACGCTTGAAGCTGATCCTTCGAGAAATAACGACGCCGGTGCAGAAGAAGTCATTGTCGAGACTGAAGATTTTA
TGACGGTGTTGGGTGATATCTCGCCGTCATTGTCAATGGAGGAGTTGCAAAACTATGAACAGCTGAGGCAGAAGATCGAA
GGACCTTCTAGATGATGTTTGCTAAGACACTTTACTAGAAAAAGTGTTCCTTTCACCTCCCAACTAATCAACTATTGCCT
GAGTGCACAGCCCTCAACTTTTTTGTTTCGAGTTGAGTTGGAAATAATAAATTGTTGCCAAAGCATCCCAAGCTCCTTCC
GTGAATGGCTCGATGGTTTCTCCTTGCACAATTTCACTGCATTTGACCTCGTGTTGGATGCACCTGCCAGTTAAGAATTT
GCCATGTTTTCTAGTTTTACCGAGCAGGGATGTAAAACCCTGAAAAATACTGTATACTATATAACCGAATTTTGAGAAGT
AGGTTGTATATAGCTTAATAAAGTGTGATGATG
>triplet_35-B
CCTCCCGTCCCGTGGGCTCTCGACTCTCTCCGCTCCTTCTCTCCCTCTCCTCGGGGGGCCGCGGCCATGGTGGAGAGGCG
GCCGCGGAGGAAGCCGCTGGTGCTCGCGTCCACGCAGGCGCTCCTCGACTCGCTCCCGGGGGAGCGCCGCGGGCCGGCCC
CGCCGCCGCCGGAGCCGGTGCGCCTCAGGGCCGGCGTCCTCCGCTTCCCGGCCCGCCCCTCCGGCCCCGGATGCGGCGGC
GAGTTCGGCGACCTCGCGTCCTTCGTTGCCCTCCCCGCGTCCGCGCTCCGCCGTCTCGCCGTCGTCACCGGCACGACGGT
GCTTGTGAAGAATACCGATAATAATGTTGGTAGGATTGTCAAGGCAGTAGTATTGGATCGGCCATCCCTCGATGAGTCCA
AGAGAGAGCATCCTGATTCTGAACCTGTGGCCTCAACCTCTTCTTCTGATCATGTGATGGGATTCTTACCTACTCGCTCA
TTTCCAGCTGATCGTTTTGCACCCTTGGATGAAGATGTTGCTTATGTTAGCCCACTTTTGGCGTTCAACCTGGGAGTGCA
TATTTCCTGTCTCAAGCTTCTTATCCAGAAAGGGGAGGAGCCTTTCAAGTTCTGCTCTAAAGTTTATGAGGATGGTTCTG
CTGTCAGTGGGATTGGTATTTCTCTTCACTTAGAACTTCTCCCATGCCCACAAGTGCCTAAACATGCTTTGCACTTACGG
GTTTCTATTGTGAGGATTCCTGATTGTGGTGTGCTTGCTTCCCTAAAGATAAATTCAGCCATTGGAGGAAGTGACTACCA
AGATATGATAGATCAAGCTTTAAATGAACACTTCAAGTTTGATAGGTTCCTAGCAAGCGGGGATGTGTTTTGCATACATA
ATGACTGGAATTGTGGCATGATCTCTTGCCTAGCGTGCAATAAGGAGAATGATAGACTGCATCCTCCTAGCATGATATAC
TTTAAGGTAACCGGCATGGAACCATCAAATGAGCCGATTCTTCGTGTTAACCGTGATCAAACAGCCCTTGTCCTTGGGGG
GAGTGCTTCTGCTCCAGTCCCTCCCTGCAGCTTCTTTTCTGCCAATGATGATTCAGTCCCTTTGCATGGCGAAGTGGTGG
AGCAATTAGCATCCATCATCGCACCAGCATTGTGCCCTTCAAACATTTTACCAAGGATCAAGTTTTCCACTTTCTTGTAC
GGCCCATCAGGATGTGGAAAAAGAACGGTAGTCAGGCATGTTGCGAACCATCTTGGTATGCATGTGGTTGAGTGTTGCTG
TCATGATCTGATGACATCATCAGAAAGCGGGGCATCTGCTGCACTTGTGGCTGCCTTCAAAGAAGCTCAGAAGTATTCTC
CTTCTATAATACTTCTTCGCCACTTTGACGCAATTGGGAATACATCCTCCAATGAAGGCCCACAATCTGAGCAATCTGGC
ATTGCAGCAAATGTTGAGTCTGTCATTAAGCAGTACACTGGACAGCGTTGGGTTGTGAAAGACTCGCTGCCAGCAAGGGA
TGTGATTGGAAATTCATACCTTGTGGAACCTGAATGTGTAAGCTCCGTTCAAGTTATACTAGTGGCAACTGCAGACAGTG
CTGAAGGAATGCAGCAATCAATTAGGCGATGTTTCCGCCATGAGGTCAACATGAAGACTATAAATGAAGACCAGAGGAAG
AACTTGATATCTGAAACACTCCATGGTGTCTCAGCAGTTGCCGATGAGAGTATCGATGACAAGTTCGTAAAAGATATATC
AGTGCAAACGTCTGGGTTCATGCCTAGGGATATACTTGCATTGGTCGCAGACGCTGGTGTGTCATTTGCGCATAAAGTTG
CAGTGGAGAAAAGCAGCAATGATGAGCTTGAGGGTGCCCTTACTGCAAGCTCTTCTACCACTCAGAAAGAAGAAAATTAT
TTCTGTAAAGAAGATATTTTGTCTTCCTTAGAACAGGCTAAGAAAAGGAATCGTGCTGCATTGGGCACACCAAAAGTTCC
TGATGTCAAATGGGAGGATGTCGGTGGGCTTGAGGAAGTGAAGAAGGTTATTCTAGATACAATTCAGTTACCTCTGTTGT
ACAAGCACCTTTTTTCTTCTAAATTGCCAAAGCGATCAGGTGTTCTGTTATATGGACCTCCAGGCACTGGGAAGACATTA
CTGGCGAAAGCAGTAGCGACTGAGTGCTCATTAAACTTTCTTAGCGTAAAAGGTCCAGAATTGATAAACATGTATGTTGG
AGAATCAGAGAAGAATGTCAGGGACATCTTTGAGAAGGCTAGATCAGCACGCCCATGTGTGATTTTCTTCGATGAACTTG
ATTCCCTTGCTCCTGCACGAGGATCCTCTGCAGATTCTGGAGGTGTGATGGATAGAGTGGTTTCTCAGTTGCTGGTGGAG
ATTGATGGGTTAAGTGATAACAGCCAGGACCTCTTCATTATTGGGGCTACCAATAGGCCTGACCTTCTTGATTCTGCACT
TCTCCGCCCTGGCCGATTTGATAAGCTTCTCTACATTGGTGTAAATATTGAAGCATCATACAGGGAAAGGATACTGAAAG
CACAGACTCGCAAGTACAAGCTCCACGAGAATGTATCTCTCTTGTCGATTGCTCAGCACTGTCCTCCAAACTTTACTGGT
GCTGATATTTATGCATTATGCGCGGATGCATGGTTTCATGCTGCTAAGCGTTCCGTCAAAACGCTTGAAGCTGACCCTTT
GAGAAATAACGAAGCCGGTGCAGAAGAAGTCATTGTCGAGACTGAAGATTTTATAACGGTGTTGGGTGATATCTCGCCGT
CATTGTCAATGGAGGAGTTGCAAAACTATGAACAGCTGAGGCAGAAGATCGAAGGACCTTCTAGATGATGTTTGCTAAGA
CACTTTACTAGAAAAAGTGTGCTTTTCACCTCCCAGCTAATCAACTATTGCCTGAGTGTACAGCCCTCAGCTTTTTTGTG
TTGAGTGGAGTTGGAAATAATAAATTGTTGCCAAAGCATCCCAAACTCCTTGCATGAATGACTCGATGGTTTCTCCTTAT
ACAATTTCAGTGCATTTGACCGCGTGTTGGATGCACCTGCCAGTTAAGATTTTGTCATGTCTTCTAGTTTTACCGAGCAG
GGATGTAAAACTCTGAAAATACTGTGTATAACCGAACTCTTATATTTCTTTACGGAGGGAGTAGGTTGTATATATATAGC
TTAATAAAGCGTGACGATATACAGTCG
>triplet_35-D
AGGTGCTTGTGAAGAATACCGATAATAATGTTGGGAGGATTGTCAAGGCAGTAGTATTGGATCGGCCATCCCTCGAGGAG
TCCAAGAGAGAGCATCCTGATTCTGACCCTGTGGCCTCAACCTCTTCTTCTGATCGTGTGATGGGATTCTTACCTACTCG
CTCATTTCCAGCCAACGGCTTTGCACCCTTGGATGAAGATGTTGCTTATGTTAGCCCACTTTTGGCGTTCAACCTGGGAG
TGCATGTTTCCTGTCTCAAGCTTCTTATTCAGAAAGGGGAGGAACCTTTCAAGTTTTGCTCTAAAGTTTTCGAGGATGGT
TCTGCTGGTAGTGGGACTGGTATTTCTCTTCACCTAGAACTTCTCCCATGCCCACAAGTGCCTAAACATGCTTTGCACTT
ACGGGTTTCTGTTGTGAGGATTCCTGATTGTGGTGTGCTTGCTTCCCTAAAGATAAATTCAGCCATTGGAGGAAGTGACT
ACCAAGATATGATAGATCAAGCTTTAAATGAACACTTCAAGTTTGATAGGTTCCTAGCAAGCGGGGATGTGTTTTGCATA
CATAATGACTGGAATTGTGGCATGATCTCTTGCCTAGCGTGCAATAAGGAGAATGATAGACTGCATCCTCCTAGCATGAT
ATACTTTAAGGTAACCGGCATGGAACCATCAAATGAGCCGATTCTTCGTGTTAACCGTGATCAAACAGCCCTTGTCCTTG
GGGGAAGTGCTTCTGCTCCAATCCCTCCCTGCAGCTTCTTTTCTGCCAATGATGATTCAGTCCCTTTGCATGGCGAAGTG
GTGGAGCAATTAGCATCCATCATCGCACCAGCATTATGTCCTTCAAACATTTTACCAAGGATCAAGTTTTCCACTTTCTT
GTACGGCCCATCAGGATGTGGAAAAAGAACGGTAGTCAGGCATGTTGCGAACCATCTTGGTATGCATGTGGTTGAGTGTT
GCTGTCATGATCTGATGACATCATCAGAAAGCGGGGCATCTGCTGCACTTGTGGCTGCCTTCAAAGAAGCTCAGAAGTAT
TCTCCTTCTATAATACTTCTTCGCCACTTTGACGCAATTGGGAATACATCCTCCAATGAAGGCCCACAATCTGAGCAATC
TGGCATTGCAGCAAATGTTGAGTCTGTCATTAAGCAGTACACTGGACAGCGTTGGGTTGTGAAAGACTCGCTGCCAGCAA
GGGATGTGATTGGAAATTCATACCTTGTGGAGCCTGAATGTGTAAGCTCCGTTCAAGTTATACTAGTGGCAACTGCAGAC
AGTGCTGAAGGAATGCAGCAATCAATTAGGCGATGTTTCCGCCATGAGGTCAACATGAAGACTATAAATGAAGACCAGAG
GAAGAATTTGATATCTGAAACACTCCATGGTGTCTCAGCAGTTGCTGATGAGAGTATCGATGACAAGTTTGTAAAAGATA
TATCAGTGCAAACGTCTGGGTTCATGCCTAGGGATATACTTGCATTGGTCGCAGATGCTGGTGTGTCATTTGCGCATAAA
GTTGCAGTGGAGAAAAGCAGCAATGATGAGCTTGAGGATGCCCCTACCGCAAGCTCTTCTACCACTCAGAAAGAAGAAAA
TCATTTCTGTAAAGAAGATATTTTGTCTTCCTTAGAACGGGCTAAGAAAAGGAATCGTGCTGCATTGGGTACACCAAAAG
TTCCTGATGTCAAATGGGAGGATGTTGGTGGGCTTGAGGAAGTGAAGAAGGTTATTCTAGATACAATTCAGTTACCTCTG
TTGTACAAGCACCTTTTTTCTTCTAAATTGCCAAAGCGATCAGGTGTCCTGTTATATGGACCTCCAGGCACTGGGAAGAC
ATTACTGGCGAAAGCAGTAGCAACTGAGTGCTCATTAAACTTTCTTAGCGTAAAAGGTCCAGAACTGATAAACATGTATG
TTGGAGAATCAGAGAAGAATGTCAGGGACATCTTTGAGAAGGCTAGATCAGCACGCCCATGTGTGATTTTCTTCGATGAG
CTTGATTCCCTTGCTCCTGCACGAGGATCCTCTGCAGATTCTGGAGGTGTGATGGATAGAGTGGTTTCTCAGTTGCTGGT
GGAGATTGATGGGTTAAGTGATAACAGCCAGGACCTCTTCATAATTGGGGCTACCAATAGGCCCGACCTTCTTGATTCTG
CACTTCTCCGCCCTGGCCGATTTGATAAGCTGTTGTACATTGGTGTAAATACTGAAGCATCATACAGGGAAAGGATACTG
AAAGCACAGACTCGCAAGTACAAACTCAACGAGAATGTATCTCTCTTGTCGATTGCTCAGCACTGTCCTCCAAACTTCAC
TGGTGCTGATATTTATGCATTATGTGCGGATGCATGGTTTCATGCCGCTAAGCGTTCCGTCAAAACGCTTGAAGCCGATC
CTTCGAGAAATAACGACGCCGGTGCAGAAGAGGTCATTGTCGAGACTGAAGATTTTATGACGGTGTTGGGTGATATCTCG
CCGTCGTTGTCAATGGAGGAGTTGCAAAACTATGAACAGCTGAGGCAGAAGATCGAAGGACCTTCTAGATGATGTTTGCT
AAGACACTTTACTAGAAAAAGTGTTCTTTTCACCTCCCAACTAATCAACTATTGCCTGAGTGTACAGCCCTCAACTTTTT
TGTTTCGAGTTGAGTTGGAAATAATAAATTGTTGCCAAAGCATCCCAAGCTCCTTCCGTGAATGACTCGATGGTTTCTCC
TTGCACAATTTCACTGCATTTGACCTCGTGTTGGATGCGCCTCCCAGTTAAGAATTTGTCATGTTTTCTAGTTTTACCGA
GCAGGGATGTAAAACTCTGAAAAGTACTGTGTGTAACCGAATTTTGAGAAGTAGGTTGTGCATAGGTTAATAAAGTGTGA
CGGCATCATAAGTTCAATAAATGCAGTCAGGATCTATGTGAACTACAATGCAAAAGTTCAAAGATGAAATTACAAAACTA
CACTATTTTACGTTTTC
>triplet_36-A
AAGGAGGAGCTCTCCAACGAAAAGATCAAACTCGCCCACCAACAGATCTGGTGTGTCACCCGTCAAGATGCTCATGGAGC
AGGACATGTGGAGAGAAGGGGTGCCTGATGATGAGCCTCTCAATGTTGTTGCCAGGTTGATGGGTCTGAACGACGCACCA
TCCGTCCACCAATCTGATTTGGGATCAGGAAGACGGTTCAGTAAGGAAGACGATGGCCGAAATGTCAAGCCAAAGAAGGA
AAGCAGATGCCATCAGAACCAGAAGGCAGGCACGCGGCATGAGGAGACATGGAGACGTGATCAGCCTTCGAAGATCGATA
GCAGCAAGAACAGACACCAAGGAAATGATCCTTCTTGTGAGAGGAGAATGTCCCTTGTCCGCGAGAAGTTTGCTGAAGCA
AAACGTCTGGCTACGGACGAGAAGCTTCTCCATTCAAAGGAGTTCCAAGAAGCGTTGCAGTTTTTGAGCTCAAATAAAGA
CTTGTTCCTGAAGTTCCTAGATGAGCCAACTCCTCTGTTATCAAACAATCATTATGGGTTCGATCCTGTTGCACCACCTT
CAGAAATAAAGCAAATAACCATACTGAAACCAGCAGAATCAGTGAAGAGAAAGGGCAACATTCATGCCGGGAGGCAGCTA
TATTCAGAGGGAAATGAAGCTGAAGGCAACAGATGCTGGCGCCACCAGAGCTTAAATGTCAACCCGGCAAATTCAACTTT
GTCCGAACCAACAAGAATTGTAGTACTAAAGCCAGGACTTCCAAAGTCTCATGAAGATATGATCCCAGTGTCCTCATTAG
AATCATCAACAGAACCAGATAGTGACGACGATAGTGTGATGGCAGTTGATGAAACAGTATCCTCAAGAAGACTGGCCAAG
GAGATCACTTGGCAGATGAGGATGCGCTTAAAAGATAGCCAGGATGAAGATAGTTCGGTCTCTTATGAATACCATGATAC
TTACGTTGAAAATAGCTCCTTTAGTAAGTCAGAGGTTGAAACTGCTAAAGAAGTGTCTGGTGAAATAAGTGAGGATCTGG
AGTTTGGTACTCCCACATCTGGCCGTTCCTGGGATTTCCTGAGCCGGAGTGACAGTCCTTACTCTGCATCATGTTCTAGT
CGGGCATCCAATCGGCGTGAACCGTCGGTGGTTAAGGAAGCCAAAAGGCGGATTTTGGAGAGATGGTCGGTGGTATCGTC
AACTGTTAGCGGTGAGGAAGAAAGGGGAGCACGTAGAAGTGTCGGCACTCTAGGTGAGATGCTCACAATCCCTGAAGGGA
AAAAGGATCAGGAGGAGTGTGGGGGAATAACATTAGAGAGCAGATCGCCTGAGCTGGATACTGCAGATCCTTTCTCATGT
TTGCCAAGGTCTCGGTCTCTTCCAGTTTCTTTGTCTTATGGAGGCAGGGAGTCGAACAGAGTTGCCGTTGGTTCTCAGGA
AGCTGACAATGAAAAAAGTAGGAAGTCATCATCATTCAGGGAAAGAGTTTCCAGCCTGTTCTCTAAAAACAAGAAATCAG
CTCGGGAGAAGTTAGGTCCACCTGGAGTTTTGTCTGCTAATAATACACTCAAGAATGGAAGTGCCATGGCTATTAGTGAT
GGTAGTGAAGGCTCTAGCCATTTTACACTGGAGAATCCACATAAAACTACTTTGCTTGATGCTGATGAGGATGCTCTGCA
AAGAATCATGGCTAGTTCTTGTCACACTAATAATGTGGCCAGCATCCCTGCCAAGGGTGTTTCTCCTTTGCCAAGTCTTG
GTGTCCCAGGATTCTTTGGTGAGTCTCAAGAGCAACCAAGCCCTGTGTCCGTACTGGACCCGGATGGACCGTTTCTCTGT
GATAACAATAGGAGGCTACTGTACTCAACTGAAAATTTCATCACCGCATCCCCACAAATCGTGTCCAGGTCTCCACATAT
CGGATCATTTTCAAGATCCTTGTCATGGGAAGATCCCCCATCAGAAGTGATGTCACCAAATTCTTTGAGACTAGCAAGGC
TTTTCTCCAAGGCTGATGATGATCAAGACTCGTTGACGATTATCCAGAAGCTAGTCTCCTCAGCTGGCATGGATAGAAAA
AGTTGCGTATTAGCCAGCCCTCTGGACCCAAGGTTGCTTGAGAAGTTGTCAGATCACCAAGCAGAGGAGATCAAGTCGAG
GGAAAAGCGGTCAAAAGAGAGGCTTCTCTTTGATGCCGTCAATGAGGCGCTCACCGAGCTTACTTGGACAACAGAACTGT
CCGCGTACCCATGGGGCCGGACATTTTGTTCGCAACGCAAAGATCGTGATGATGATTCCTCCTGTAACTCCGCCGCCGAT
GAAATTTGGCGGGTTATAAGGAACTGGTCGATACTCGACAAGTATCCGCCCGGCGAAGTCATCGAGAGGAACCTTCTGCT
GGAGATGATCCTGAAGAGGGAGGTGGTGGAGACCGCCACCGCCGACACGACGCGGCTAGAGACGTTTGAAGTCTGCGCCA
TGGTTTGCACGGTGGTTTTGGAGGACCTGCTTGAGGAGGCCCTTGTAGATTTGACTAACAGCACCTAGTGAGGTACCTCC
ACCCCTAACTATTGATTTTGCCTCTCCCCAACTCGGTAGTGTTTCTGTTCGCGTGATGATACTTGCTCTGCTGTAACACT
TCTCTATTTATCGTGTTACCGCAGAAAATGTGATGCCAAATGTGTGCCTTTTGCTAATTTGTCCTCTCGTTTTCTGATAT
AGGGGTGATGCTGTAATTAGCTGATTGTTTGCCGTTTTGACAAATAAACCATGTCAGTGTTGAGGTTACCGCCT
>triplet_36-B
CAGTCAGCAAAGAAGGAGCTCTCCAACGAAAAGATCAAACTCACCCACCAACCGATCTGGCGTGTCGCCCGTCAAGATGC
TCATGGAGCAGGACATGTGGCGAGAAGGGGCGCCCGACGACGAGCCCCTCAATGTTGTTGCCAGATTGATGGGCCTAAAC
GACGCTCCAGCCGCCCACCAATCTGATTTGGTATCAGGAAGAAGGTTCAGTAAGGAAGACGACGGCCGAAATGTGAAGCC
AAAGAAGGAAAGCAAATGCCACCAGAACCAGAAGGCAGGATCACGGCATGAGGAGACATGGAGCAGTTTACGTGATCAGC
CTTCGAAGATCGATAGCAGCAACAACAGACACCAAGGAAAGGATCCTTCCTCTGAGAGGAGAATGTCCCTTGTTCGGGAA
AAGTTTGCTGAAGCAAAACGTCTGGCCACGGACGAGAAGCTTCTCCATTCAAAGGAGTTCCAGGAAGCGCTGCAGTTTCT
GAGCTCAAATAAAGACTTGTTCCTGAAGTTCCTTGATGAGCCAACTCCGCTGTTATCAAACAACCATTATGGGTTCGAAC
CTGTTGCACCACCTTCAGAAATAAAGCAGATAACCATACTGAAGCCATCAGAATCAGTGAAGAGAAAGGGCAACATTCAT
GTCGGGAGGCATCTATATTCAGAGGGAAATGAAGCTGAAGGCAACAGAGGCTGGCGCCACCAGAGCTTAAATGTCAACCC
GGCAAATTCAACTCTGTCCGAACCAACAAGAATTGTGGTACTAAAGCCAGGGTTTCCAAAGTCTCATGAAGATACGATCC
CAGTGTCCTCGCTAGAATCATCAACAGAGGCAGATAGTGAAGACGATAGTGTGATGGCAGTTGATGAAACAGTATCCTCG
AGAAGGCTGGCCAAGGAGATCACTTGGCAGATGAGGATGCGCTTAAAAGAGAGCCAGGATGAAGATAGTTCGCTCTCTTA
TGAATACCATGATACTTACAATGAAAATAGCTCCTTTAGTAAGTCAGAGGTTGAAACCGCTAAAGAAGTGTCCGGTGAAA
TAAGTGAGGATCTGGAGTTTGGTACTCCCACGTCCGGCCGTTCCTGGGATTTCCTGAGCAGGAGTGAAAGCCCTTACTCT
GCATCATGCTCCAGCCAGGCGTCCAACCGACGTGAACCGTCGGTGGTCAAGGAAGCCAAAAGGCGGATTTTGGAGAGATG
GTCGGTGGTATCGTCAACTGTTAGTGGCGAGGAAGAAACGGGAGCACGTAGAAGTGTGGGCACACTAGGTGAGATGCTCA
CAATCCCTGAAGGGAAAAAGGATCAGGAGTGTGGGGAAATAACATTAGAGAGCAGATCGCCTGAGCTGGATACCGCAGAT
CCTTTCTCATGTTTGCCAAGGTCTCGGTCTCTTCCAGTTTCTTTGTCTTATGGAGGCAGGGAGTCGAACAGGGTTACAGT
TGGTTCTCAGGAAGCTGACAATGAAAAAAGTAGGAAGTCATCATCATTTAGGGGAAGAGTTTCCAGCCTGTTCTCTAAAA
ACAAGAAATCTGCTAGGGAGAAGTTAGGTCCACCTGGAGTTTTGTCTGCTAATAATACACTCAAGAATGGAGGTGCCGTG
GCTATTAGTGATGGCAGTGAAGGATCTAGCCATTTTACACTGGAGAATCCACATAAAACTACTTTGCTTGATGCTGACGA
CGATGCTCTGCAAAGACTCATGGCTAGTTCTTGTCACACTAATAATGTGGCCAGCATCCCTGCCAAGGGTGTTTCTCCTT
TGCCAAGTCTTGGTGTCCCAGGATTCTTCGGCGAGTCTCAAGACCAACCAAGCCCTGTGTCCGTACTGGACCCGGATGGA
CCGTTTCTCTGTGATAATAATAGGAGGCTACTGTACTCAACTGAAAATTTCATCACCGCATCCCCACAAATCGTGTCCAG
GTCTCCACTTATCGGATCATTTTCAAGATCCTTGTCATGGGAAGAGCCCCCATCGGAAGTCATGTCGCCAAATTCTTTGA
GACTAGCAAGGCTTTTCTCCAAGGCTGATGACGACCAAGACTCGTTGACGATTATCCAGAAGCTAGTCTCCTCAGCTGGC
ATGGATAGAAAAAGTTGCGTATTAGCCAGCCCTCTTGACCTGAAGTTGCTTGAGAAGTTGTCGGATCACCAAGCAGTGGA
GATCAAGTCGAGGGAAAGGCGGTCGAAAGAGAGGCTTCTCTTTGATGCCATCAACGAGGCGCTCACGAAGCTCACTTGGA
CAGCGGAATTGTCCGCTTACCCATGGGGTCGGACATGTCGTTCGCAACGCAAAGATCACGATGATGATTCCTCCTGTAAC
TCCGCGGCCGATGAAATTTGGCGGGTCATAAGGAACTGGTCGATACTCGACAAGTATCCACCCGGTGAAGTCATCGAGAG
GAACCTTCTTCTGGAGATGATCCTCAAGAGGGAGGTGGTGGAGACCGCCACCGCCACCGCCGACACGACTCGGCTGGAGA
CGTTTGAGGTCTGCGCCATGGTCTGCACGGTGGTTCTGGAGGACCTGCTTGAGGAGGCCCTTGTAGATTTTGACTAACAG
CACCTAGTGAGGTACCTCCGCCCCTAACTGTTGATTTTTGCCTCTCCCCAACTCTGTAGCGTTTTCTGTTCGCGTGATGA
TACTTGCTCTGCTGTAACACTGCTCTATTTACCGTGTTACCGCGGAAAATGCGATGCCAAATGTGTGCCTTTTCCTGATA
TAGGGGTGCTGCATGCTGTAATTAGCTGATTGTTTGCCGTTTTGACAAATGAACCATGCCAGTGTTGAAGGTTATCATCA
TCATCTTTTCCTTCGTTAATACTACACAAGTCAGTAATTTTATTTTGTC
>triplet_36-D
CGACTTTCCCCATCGATCCGGGCGCCGCCGTCGCTCTCGCAGTTGCCGCCGCAGCTTCACGCGGCCTTTGCCGCCCACGC
CGCCATCCCTTTCGCGCGGATTCGATCGCGCCCCCGTTCCGGGCAGGGAATCGCCCGCCTTTCGCGGCGTGCGGTTGCTT
CCGGCACCCGCGAGGGCCCGTCGCCGCATCGGGTGGGAGATCACCGGAGCGCGCCGAGATAAGATTTTCTCCCCTCACCA
GAGCGGGGCAGGACGACAAGAAAAGCCGCTGTGCGCGCACATTCGCGCCCCCATCCCCGTCTCCTTTTCCGCGCCCGAGC
TTTTCCGGCTGCGAAATCGCCATGATGAGCTCCAGTGGCTCCGAGATGAAAGGGGCTCAGGATAGGAAGCAGAAGAAGAA
GCAGGACCTGCAGGTGCTGGCGCCCTTCCCCGGCTGCCTCGGCAGGGTCATCAACATGTTCGACCTCAGCAACGGCGTCG
TCGCCACCAAGATGCTCACCGACAAGGCGCACCGAGACGTTTCTCCGGCTGGCAAGGACCGGAGCGGCAGTTTCAAGATG
GCGAGTAATCAGTTTCCGGCTCAGATGGAAGATAAACATAGAGACAGTCAGCAAAGAAGGAGCTCTCCAACGAAAAGATC
AAACTCACCCACCAACAGATCTGGCGTGTCACCCGTCAAGATGCTCATGGAGCAGGACATGTGGAGAGAAGGGGTGCCCG
ACGACGAGCCTCTCAATGTTGTTGCCAGATTGATGGGTCTAAACGACGCTCCAGCCGTCCGCCAGTCTGATTTGGCATCA
GGAAGAAGGTTCAGTATGGAAGACGACGGCCGAAATGTCAAGCCAAAGAAGGAAAGCAAATGCCACCAGAACCAGAAGGC
AGGAACACGGCATGAGGAGACATGGAGCAGTTTACGTGATCAGCCTTCGAAGATCGATAGCAGCAAGAACAGACACCAAG
GAAAGGATCCTTCTTGCGAGAGGAGAATGTCCCTTGTCCGCGAGAAGTTTGCTGAAGCAAAACGTCTGGCTACGGACGAG
AAGCTTCTCCATTCAAAGGAGTTCCAAGAAGCGCTGCAGTTTCTGAGCTCAAATAAAGACTTGTTCCTGAAGTTCCTTGA
TGAGCCAACTCCGCTGTTATCAAACAACCATTATGGGTTCGAACCTGTTGCACCACCTTCAGAAATAAAGCAGATAACCA
TACTGAAGCCATCAGAATCAGTGAAGAGAAAGGGCAACATTCATGCCGGGAGGCAGCTATATTCAGAGGGAAATGAAGCT
GAAGGCAACAGATGCTGGCGCCACCAGAGCTTAAATGTTAACCCGACAAATTCAACTTTGTCCGAACCAACAAGAATTGT
GGTACTAAAGCCAGGGCTTCCAAAGTCTCATGAAGATACGATCCCAGTGTCCTCGTTAGAATCATCAACAGAGGCAGATA
GTGAAGACGATAGTGTGATGGCAGTTGATGAAACAGTATCCTCGAGAAGGCTGGCCAAGGAGATCACTTGGCAGATGAGG
ATGCGCTTAAAAGATAGCCAGGATGAAGATAGTTCGCTCTCTTATGAATACCATGATACTTACAATGAAAATAGCTCCTT
TAGTAAGTCAGAGGTTGAAACCGCTAAAGAAGTGTCCGGTGAAATAAGTGAGGATCTGGAGTTTGGTACTCCTACTTCTG
GCCGTTCCTGGGATTTCCTGAGCAGGAGTGACAGCCCTTATTCTGCATCATGCTCCAGTCAGGCATCCAATCGACGTGAA
CCGTCGGTGGTTAAGGAAGCCAAAAGGCGGATCTTGGAGAGATGGTCGGTGGTATCGTCAACTGTTAGTGGCGAGGAAGA
AAGGGGAGCACGTAGAAGTGTGGGCACACTAGGTGAGATGCTCACAATCCCTGAAGGGAAAAAAGATCAGGAGGAGTGTG
GGGGAATAACATTAGAGAGCAGATCGCCTGAGCTGGATACCGCAGATCCTTTCTCATGTTTGCCAAGGTCTCGGTCTCTT
CCAGTTTCTTTATCTTATGGAGGCAGGGAGTCGAACAGGGTTGCAGTTGGTTCTCAGGAAGCTGACAATGAAAAAAGTAG
GAAGTCATCATCATTTAGGGAAAGAGTTTCCAGCCTGTTCTCTAAAAACAAGAAATCAGCTCGGGAGAAGTTAGGTCCAC
CTGGAGTTTTGTCTGCTAATAATCCACTCAAGAATGGAAGTGCTGTGACTATTGGTGATGGCAGTGAAGCATCTAGCTAT
TTTACACTGGACAATCCACAGAGACTTACTTTGCTTGATGATGATGAGAATGCTGTGCAAAGACACGTGGCTGGTTCTTG
TCACACTAATAATGTGGCCAGCATCCCTGCCAAGGGTGCTTCTCCTTTGCCAAGTCTTGGTGTCCCAGGATTCTTTGGCG
AGTCTCAAGACCAACCAAGCCCTGTGTCTGTACTGGACCCGGATGGACCGTTTCTCTGTGATAATAATAGGAGGCTACTC
TACTCAACTGAAAATTTCATCACTGCATCCCCACAAATCGTGTCCAGGTCTCCACTTATCGGATCATTTTCAAGATCCTT
GTCATGGGAAGAGCCCCCATCGGAAGTCATGTCGCCAAATTCTTTGAGACTAGCAAGGCTTTTCTCCAAGGCTGATGACG
ATCAAGACTCGTTGACGATTATCCAGAAGATAGTCTCCTCAGCTGGCATGGATAGAAAAAATTGCGTATTAGCCAGCCCT
CTGGACCTGAAGTTGCTTGAGAAGTTGTCGGATCACCAAGCAGTGGAGATCAAGTCGAGGGAAAGGCGGTCGAAGGAGAG
GCTTCTCTTCGATGCTGTCAACGTGGCGCTCACAGAGCTCACTTGGACAGCAGAACTGTCTGCATACCCATGGGGTCGGA
CATGTCGTTCGCAACGAAAAGATCAAGATGATGATTCCTCCTGTAACTCCGCCGCCGATGAAATTTGGCGGGTCATAAGG
AACTGGTCGATACTCGACAAGTATCCGCCCGGCGAAGTCATTGAGAGGAACCTTCTGCTGGAGATGATCCTCAAGAGGGA
GGTGGTGGAGACCGCCACCGCTGACACGACACGGCTGGAGACGTTTGAGGTCTGCGCCATGGTTTGCACGGTGGTTTTGG
AGGACCTGCTTGAGGAGGCCCTTGTAGATTTGACTAACAGCACCTAGTGAGGTACCTCCACCCCTAACTATTGATTTTGC
CTCTCCCCAACTCGTAGTGTTTCTGTTCGCGTGATGATACTTGCTGCTGTAACACTGCTCTATTTATCGTGTTACCGCAG
AAAATGTGATGCCAAATGTGTGCCTTTTCCTGATTTACCCTCTCCTTTTTCTGATATAGGGGTGATGCTGTAATTAGCTG
ATTGTTTACCGTTTTGACAGATAAACCATGTCAGTGTTGAAGGTTATCATCATCTTTTCTT
>triplet_38-A
CAAATACAGAATCAAATCGAAAATAAAAATATATGCAATCAATCTTCCAACACCTCACATCTTCATCTGCCATCTTCGAC
ACATACACAAGACGGAATCCCTCTCAGGCAATGGCTTCCTTCTCCTGCTCCTCTAGTAGCGTGATGGGCGTGATCTTGCT
GCTCTTCTCCGTCCTCCTTGCGCCTGCGCGGTCGGCCAGCGACCAGATGATACTTGCCGCATGCAAGACCGTCGGCGGCG
GGAGCACCTACTTCGACGTCACGTTCTGCTTGGAGGCCCTCGGCTCCGCGGGCGGCTCCGGCGGCTACCAAGACCTCGCG
GCCGTCGCCGTGGACCTCCTCGCGACCAACGCCACCAGCACGGAGGCCAAGATCGACCGCCTGCTCGGGTGCGGCGGCGT
GGAGGTCAAGGCGGATGACGCCGCCCTGGCGCGGTGCCTCCGGTCGTGCCAGTCGCTGTACGGCGGCATAGTGGACGACG
GGCCTGCGTGCACCGCCGCGGTCAAGGGCGGGAGGTTCGGCGAGGCGACAGCGATCCTGGAGAAAGCCGCGGCCGCGGCG
AAGGAGTGCGAGGGTGGGTTCGAGAAGAGGAGAGCGGCTTCGCCGCTGACGGCGGAGGACGACGACGCGTTCAAGCTCGC
AAAACTCGCCGTCGCGTTGCTCCGTTTTGCTTGAGAGCCCGGAAACGGACATTGCTGCTACCGATGTTTCGATTTTTTTT
TCTTTTCTTGAATATTTCGTATATTGCATACCTTTTCTTTAGGGTAGCATAATAATCTTCTTGATTAGTTGTTCTATTTA
TAACCGTGTCATGTGATCTGTGATCTGCGTTGTTGGTTAGATCATGTACCGATG
>triplet_38-B
CTCGCGTGATGAGCGTGGTGGCCAAATACAGATATCAAATCGAAAAGTAAAAATATATGCAATTAATCAATCTTCCAACA
CCTCACATGTTCATCTGCCATCTTCCACACATACACAAGACGGAATCCTTCTCAGGCAATGGCTTCCTTCTCCTGTTCCT
CCTCTAGTAGTGTGATGAGCGTGATGGGCGTGATCTTGCTGCTCTTCTCCGTCCTCCTTGCGGCTGCCGAAGCACCTGTG
CCTGCGCGGTCGGCCAGCGACCAGATGATACTTGCCGCATGCAAGACCGTCGGCGGCGGGAGCACCTACTTCGACGTCAC
GTTCTGCCTGGGTGCCCTCGGCTCCGCGGGCGGCGCCGGCGGCTACCAAGACCTCGCCGCCGTCGCCGTGGACCTCCTCG
CGACCAACGCCACCAGCACGGAGGCCAAGATCGACCGCCTGCTCGGTGGCAGCGGCGTGGAGGTCAAGGCGGATGACGCC
GCCCTGGCGCGGTGCCTCCGGTCGTGCCAGTCGCTGTACGGCGGCATAGTGGACGACGGGCCTGCGTGCACCGCCGCGGT
CAATGGCGGGAGGTTCGGCGAGGCGACAGCGATCCTGGAGAAGGCCGCGGCCGCGGCCAAGGAGTGCGAGGGCGGGTTCG
AGAAGAGCAGCGCGGCTTCGCCGCTGACGGCGGAGGACGACGACGCGTTCAAGCTCGCAAAGCTCGCCGTCGCGTTGCTC
CGTTTTGCTTCAGAGCCCGGAAACGGACATTGCTGCTACTGATGTTTCGAATTTTTTTTTTGTTCTTTTCTTTTTTTGAG
TATTTTCGTATATTGCATAATAACATTCTTGATTAGTTGTTCTATTTGTAACCGTGCCTTGGAACTGCCAAGGGCTTGGG
AACCCCGAGGCAGTTCGTGAGCTTCGCAATATTGCAAGGCAAGAAGGGCCTGCTCTGGTTTTTGTCATGGAGACTAAGAT
AAGAGGCAAGA
>triplet_38-D
CAAGTCGAAAAATAAAAATATATGCAATCGATCTTCCAACACCTCACATGTTCATCTGCCATCTTCGACACGTACACAAG
ACGGAATCCTTCTCAGGCAATGGCTTCCTTCTCCTGTTCCTCTAGTAGCGTGATGAGCGTGATTTTGCTGCTCTTCTCCG
TCCTCCTTGCGGCTGCCGAGGCACCTGCGCCTGCGCGGTCGGCCAGCGACCAGATCATACTTGCCGCATGCAAGACCGTC
GGCGGCGGGAGCACCTACTTCGACGTCACGTTCTGCCTGGGTGCCCTCGGCTCCGCCGGCAGCGCCGCCGGCTACCAAGA
CCTCGCCGCCGTCGCCGTGGACCTCCTCGCGACCAACGCCACCAGCACGGAGGCCAAGATCGATCGCCTGCTCGGTGGCA
GCGGCGTGAAGGTCAAGCCGGGTGACGCCGCCCTGGCGCGGTGCCTCCGGTGGTGCCGGTCGCTGTACGGCGGCATAGTG
GACGACGGGCCTGCGTCCACCGCCGCGGTCAAGGGCGGGAGGTTCGGAGAGGCGACAGCGATCCTGGAGAAGGCCGCGGC
CGCGGCGAAGGAGTGCGAGGGCGGGTTCGAGAAGAGCAAAGCGGCTTCGCCGCTGACGGCGGAGGACGACGACGCGTTCA
AGCTCGCAAAGCTCGCCGTCGCGTTGCTCCGTTTTGAC
>triplet_39-A
GAACAATGGCGGAGGGCAGGCGGCTCGATAGGCGGGGTCCAGGCTGCCTCGAGGGCTTGTTCAAATTTCTTGCCCTCAAC
CAAAAATTGCAAACGCCAAAACTGATTGCCTATCAAAAGCATGGGGAAGGAAATGACAACACACTCAGAGTAAAAGTTCC
GAAACCCATAAACGGCATAGAAAAAGAAGAAACTGTTCAGAAGGAGACTGACAGCGTTTCTCCAACGGCGAAGGCCAGCA
TGTTTACATGGAAGACACTCATGTTCAGGAAAAAAACACACAAGAAAGATCAAAAGAAGATTGAATCGCATTCCAATCCG
CGTGACAGCTCCCCATCGTCCTCACGTTTGATACGCTCCGGCTCAATCCATCATTCAAAATGCTTCGAATATGTGGTTCC
TGATGAGTTGGCTTTGGAGTACCAGCGAATGAACGAATCGAGCTCCAATGAGACAGGCTCTAGTCAGGGTGCACCGCAGT
CATCACATCAGAGCCCTAGAGGTCCCGTTTTTCAGGAGTCGCGCAAGGCTTCTGGTAGCATTAGTGGCAAACATAACTTG
ATTGCAGAAGCACCCTGTGAGACCATACCTGAGAACCTTACTACTGAGAATGAGGTCTCCTCTAAGCAGAAAAGCCTTGA
TGATTCAACGCATCACTCGAAGGAGTTCTTGGATTTCCTTGAATTGTTCAATGCACACAGGGAACTGTTTCTCAAGATTC
TTCACGATCCTTCCTTGTTAGTACCACCTGAACAGCAAGAGCAAGAAGCTTCCTCTAGCGGTGCAGTACCGCTGAGCAAA
TTAGAATCGTTCCCAAGACCAGGAGGATCATCAGGGAAGCGTAACCCTATATTTGATCGGAGCGACAGTGAGAAAAGCAG
AAGGGTAGAAATCCAAAGGTCGCCGTCAAGGCCTAAATCTGACCTTGAAGGCGCAAAAGTCATCAGTACAAGAATGCCTT
CTGGTGTCGAGGCATCAACAGTTTCTCTTGCAGAATCAAGAAGCCTAAAAAAAGCTGGAACCACTTCAAGTCAATTTAAA
GCTATAAGTAAGAAGATCAAACATGTCGTAAAGGACGGAGTTTTTCATAAAATGCCTTATGGCCAAAAGATGGCTGAGTT
AACCAAGAGCACCTCCACGAAGAAATATGCCCAGGAGGAGAAACAAATACGAAGATCATATTCTATTGCAGAATCAGTAG
ACAAGTACTCGACTCTCTATGATTCAATGTCAAGGGAGTCAAGGATTTCCTTAGAAAGACCAAGTACAGCAGTGGAAGAC
GATGCAAGCTTAAGAGACAAAAAGTCGCCGATGCACATCAAAAGAATAACTTCTCTTCCAGAAATGGAAGTATATGCTCC
TCAAAAAGATGCTCTAACTGAATTTCCTGGTTCTCAGATTGTGCCCAAGACATATGATGTGGAATCTGATCGGTTTTCTT
CACATGAAAATGACTCCTTCAGTATTGTCACAGAAGGAAATTTGTACCCTGATTATATCACAGAAAGAACAGCAGATATT
TACAGTGAACAAAATGATGAAGAAGGTGCTTTCCTTTGTTCCCTAGAAGAAGATTTACGTAGCATTCTCCGAACTCCCAG
TTCGTCTTCTTTTGGCCAGTCTTTTTCCCATCGACGCATCAACAGTTTACCTTCCTTTGACCGGACATTTTTTCAAGATC
ACAGCCGCAGTTTTACTGAGCATTCTGTAGCAGACTCAGAACCGACATTTGAAGATATGCAACTCGAGGATGATGAGTGG
TTGGTCAAGCCATCACAGGCTTCAGGAGAATATGCTGCCAATTTCAAGGATGACCAGTGGCTAATTAGGCCACTGCAACC
CTCGGGCATCGATGCTGCTGATCATGAGGATGAAGAGTGGGTTGTCGAGACACCACAGCTGCTAGGTACCAATGCTGTCG
AGGATGAAGAGTGGCTGGTCAAGCCGGCACAGCCCTTGGGTGCCGATGATCCAAATTCAGAGTTCCAGTTTATACATGAA
TTCACTGAACAAAATGATGCAGGTTCCTTGCACATTTATGTCAATGACAAGAATGAGGCCGATTTCCAGTATGTGAAGGA
TATACTCAAGAAATCTGGGTTCAGCTGTGGCGAGGCCGATTGGTATGCATCCAACCAGCCACTCAGCCCAGTGATCTTCG
AGGAGGCAGAATGCTCATGTCAGGATCTTGAGATGACCAACGACGAGCCCCACAGCATCATCAGGCGCATGCTCCTGTTT
GATATCATCAACGAGGTCCTGATGCACATCTACGACTCCTCCCTTGTCAACGGTCCGTGGCATTCGCGCTTCGACCCGCG
CACCAGGCCGATACCCATGGGGTCCCATGTCCTTGAGGAGGTGTGGGCAAACGTTAGCTGCTACCTGAGCCTTCAGTGGA
AGCCCAACAAGACGGTGGACGACATTGTGGCGCATGATGTTATGAGGAAGGACAGCTGGATGAACCTGCTGTACGACGCA
GAGTGTGTCGCGCTGGACCTGGAGGATCTTATGGTGGAGGACCTTCTGGATGATGTTGTTCTTCAGATAGTGTTAATATC
TATCGATGAATGACTTCTAAGAGCTAATTGTCTCTGAACACTTAGCAATGCGTTGTTTCTAGACACAGAAAGCAGAATAT
ACATGGAATTAGATAGCAGATGAATAGAATATTTGAAAGACAGGTCTCAGTTATGTGCTTGGTCTATACTTATACTGTAT
GCATTCTAATTGTACTCAAACTGCCAGGGAGCTCGTTGTAGTTCATATTGGTTGCCTGGTTGGTATACGCACAGTGTCTC
GAGCAGTTGAGCTGACTGTCCTAAGTGATATCACGCCG
>triplet_39-B
GGGAAACAACAGAGAGCGAGAATAGGCATTAGTCCGTCAATGGAGGGGAGGAGCAGCAGCTCCATTTCCCTTCTCCCGCC
GCACATCCCGAGGAACGAGCCCTTTTTCTCCACCCTGCTTTCGCCGGAACAATGGCGGAGGGCAGGCGGCTCAATAGGCG
GGGCCCAGGCTGCCTCGAGGGCTTGTTCAAATTTCTTGCCCTCAACCAAAAATTGCAAACGCCAAAACTGATTGCCTATC
AAAAGCATGGGGAAGGAAATGACAACACACTCAGAGTAAAAGTTCCGAAACCCATAAACGGCATAGAAAAAGAAGAAACT
GTTCAGGAGACTGACAGCGTTTCTCCAACGACGAAGGCCAGCATGTTTACATGGAAGACACTCATGTTCAGGAAGAAAAC
ACACAAGAAAGATCAAAAGAAGATTGAATCGCATTCCAATCCGCGTGACAGCTCCCCATCGTCATCACGTTTGATACGCT
CCAGCTCAATCCATCATTCAAAATGCTTCGAATATGTGGTTCCTGATGAGTTGGCTTTGGAGTACCAGCGAATGAACGAA
TCGAGCTCCACTGAGACAGGCTCTAGTCAGGGTGCACCGCAGTCATCACATCAGAGCCCTAGAGGTCCCGTTTTTCAGGA
GTCGCGCAAGGCTTCTGGTAGCATTAGTGGCAAACATAACTTGATTGCAGAAGCACCCTGTGAGACCATACCTGAGAACC
TTACTACTGAGAATGAGGTCTCCTCTAAGCAGAAAAGCCTTGACGATTCAACGCATCACTCGAAGGAGTTCTTGGATTTC
CTTGAATTGTTCAATGCACACAGGGAACTGTTTCTCAAGATTCTTCACGATCCTTCCTTGTTAGTACCACCTGAACAGCA
AGAGCAAGAAGCTTCCTCTAGCGGTGCAGTACCGCTGAGCAAATTAGAATCGTTCCCAAGACCAGGAGGATCATCAGGGA
AGCGTAACCCTATATTTGATCGGAGCGACAGTGAGAAAAGCAGAAGGGCAGAAATCCAAAGGTCGCCGTCAAGGCCTAAA
TCTGACCTTGAAGGCGTAAAAGTCATCAGTACAAGAATGCCTTCTGGTGTCGAGGCATCAACAGTTTCTCTTGCAGAATC
AAGAAGCCTAAAAAAAGCTGGAACCACTTCAAGTCGATTTAAAGCTATAAGTAAGAAGATCAAACATGTCGTAAAGGACG
GAGTTTTTCATAAAATGCCTTATGGCCAAAAGATGGCTGAGTTAACCAAGAGCACCTCCACGAAGAAATTTGCCCAGGAG
GAGAAACAAATACGAAGATCATATTCTATTGCAGAATCAGTAGACAAGTACTCGACTCTCTATGATTCAATGTCAAGGGA
GTCAAGGATTTCCTTCGAAAGACCAAGTACAGCAGTGGAAGACGATGCAAGCTTAAGAGACAAGAAGTCGCCAATGCACA
TGAAAAGAATAACTTCTCTTCCAGAAATGGAATTATATGCTCCTCAAAAAGATGCTCTAACTGAATTTCCTGGTTCTCAG
ATTGTGCCCAAGACATATGATGTGGAATCTGATCGGTTTTCTTCACATCAAAATGGCTCCTTCAGTATTGTCACAGAAGG
AAATTTGTACCCTGATTACATCACAGAAAGAACAGCAGATATTTACAGTGAACAAAATGATGAAGAAGGTGCTTTCCTTT
GTTCTCTAGAAGAAGATTTACGTAGCATTCTCCGAACTCCCAGTTCGTCTTCTTTTGGCCAGTCTTTCTCCCATCGACGC
ATCAACAGTTTACCTTCTTTTGACCGGACATTTTTTCAAGATCACAGCCGCAGTTTTACTGAGCATTCTGTAGCAGATTC
AGAACCGACATTTGAAGATATGCAACTGGAGGATGATGAGTGGTTGGTCAAGCCATCACAGGCTTCAGGAGAATATGCTG
CCAATTTCAAGAATGACCAGTGGCTAATTAGGCCACTGCAACCCTCAGGCATCGATGCTACTGATCATGAGGACGAAGAG
TGGGTTGTTGAGACACCACAGCTGCTAGGTGCCAATGCTGTCGAGGATGAAGAGTGGCTGGTCAAGCCGGCGCTGCCCTT
GGGTGCCGATGATTCGAATTCAGAGTTCCAGTTTATACATGAATTCACCGAACAAAATGATGCAGGTTCCTTGCACATTT
ATGTCAATGACGAGAATGAGGCTGATTTCCAGTATGTGAAGGATATACTCAAGAAATCCGGGTTCAGCTGTGGCGAGGCC
GATTGGTATGCATCCAACCAACCACTCAGCCCAGTGATCTTCGAGGAGGCAGAATGCTCATGTCAGGATCTTGAGATGAC
CAATGACGAGCCCCACAGCATCGTCAGGCGCATGCTCCTGTTTGATATCATCAACGAGGTCCTGATGCACATCTACGACT
CCTCCCTCGTCAACGGTCCGTGGCATTCGCGCTTCGACCCGCGCACCAGGCCGATACCCATGGGGTCCCATGTCCTTGAG
GAGGTGTGGGAAAACGTTAGCTGCTACCTGAGCCTTCAGTGGAAGCCCAACACGACGGTGGACGACATTGTGGCGCATGA
TGTTATGAGGAAGGACAGCTGGATGAACCTGCTGTACGACGCGGAGTGTGTCGCGCTGGACCTGGAGGATCTTATGGTGG
AGGACCTTCTGGATGATGTTGTTCTTCAGATAGTGTTAATATCTATCGACGAATGACTTCTGGAATAAAAGCTAATTGTC
TCTGAACACTTGGCAATGCGTAGATGTTTCTAGACACAGAAAGCAGAATAGACATGGAAGTAGATAGCAGATGAATAGAA
TATTTAAAAGACAGGTCTTAGTTATGTGCTTGGTCTATACTTGTACTGTATGCATTCTAATTGTACTCAAACTGCCAGGG
AGCTCGTTGTAGTTCATATTGGTTGCCTGGTTGGTATACGCACAGTGTCTTGAGCAGTTAAGCTGACTGTCCTAAGTGAT
ATCATGCTGGAGTTTATCCTCCAGTTTGAACATGTAAAATGCTCGTTTTTGTAAGTAGGAAAACGTTCTTCTGTGAACGA
ATAGGAA
>triplet_39-D
GTTTTTTGTTTAACCTCTAGGGATAGGGAAAGAGGGGAAACAACAGAGAGCGGAAATAGGCATTAGTCCGTCAATGGAGG
GGAGGAGCAGCAGCTCCATTTCCCTTCTCCCGCCGCACATCCCGAGGAACGAGCCCTTTTTCTCCACCCTGCTTTCACCA
GAACAATGGCGGAGGGCAGGCGGCTCGATAGGCGGGGCCCAGGCTGCCTCGAGGGCTTGTTCAAATTTCTTGCCCTCAAC
CAAAAATTGCAAACGCCAAAACTGATTGCCTATCAAAAGCATGGGGAAGGAAATGACAACACACTCAGAGTAAAAGTTCC
GAAACCCATAAACGGCATAGAAAAAGAAGAAACTGTTCAGAAGGAGACTGACAGCGTTTCTCCAACGGCGAAGGCCAGCA
TGTTTACATGGAAGACACTCATGTTCAGGAAGAAAACACACAAGAAAGATCAAAAGAAGATTGAATCGCATTCCAATCCG
CGTGACAGCTCCCCATCGTCATCACGTTTGATACGCTCCGGCTCAATCCATCATTCAAAGTGCTTCGAATATGTGGTTCC
TGATGAGTTGGCTTTGGAGTACCAGCGAATGAACGAATCGAGCTCCAATGAGACAGGCTCTAGTCAGGGTGCACCGCAGT
CATCACATCAGAGCCCTAGAGGTCCCGTTTTTCAGGAGTCACGCAAGGCTTCTGGTAGCATTAGTGGCAAACATAACTTG
ATTGCAGAAGCACCCTGTGAGACCATACCTGAGAACCTTACTACTGAGAATGAGGTCTCCTCTAAGCAGAAAAGCCTTGA
TGATTCAACGCATCACTCGAAGGAGTTCTTGGATTTCCTTGAATTGTTCAATGCACACAGGGAACTGTTTCTCAAGATTC
TTCACGATCCTTCCTTGTTAGTACCACCTGAACAGCAAGAGCAAGAAGCTTCCTCTAGCGGTGCAGTGCCGCTGAGCAAA
TTAGAATCGTTCCCAAGACCAGGAGGATCATCAGGGAAGCGTAACCCTATATTTGATCGGAGCGACAGTGAGAAAAGCAG
AAGGGCAGAAATCCAAAGGTCGCCGTCAAGGCCTAAATCTGACCTTGAAGGCGCAAAAGTCATCAGTACAAGAATTCCTT
CTGGTGTCGAGGCATCAACAGTTTCTCTTGCAGAATCAAGAAGCCTAAAAAAAGCTGGAACCGCTTCAAGTCGATTTAAA
GCTATAAGTAAGAAGATCAAACATGTCGTAAAGGACGGAGTTTTTCATAAAATGCCTTATGGCCAAAAGATGGCTGAGTT
AACCAAGAGCACCTCCACGAAGAAATTTGCCCAGGAGGAGAAACAAATACGAAGATCATATTCTATTGCAGAATCAGTAG
ACAAGTACTCGACTCTCTATGATTCATTGTCAAGGGAGTCAAGGATTTCCTTCGAAAGACCAAGTACAGCAGTGGAAGAC
GATGCAAGCTTAAGAGACAAGAAGTCGCCGATGCACATCAAAAGAATAACTTCTCTTCCAGAAATGGAATTATATGCTCC
TCAAAAAGATGCTCTAACTGAATTTCCTGGTTCTCAGATTGTGCCCAAGACATATGATGTGGAATCTGATCGGTTTTCTT
CACATCAAAATGGCTCCTTCAGTATTGTCACAGAAGGAAATTTGTACCCTGATTATATCACAGAAAGAACAGCAGATATT
TACAGTGAACAAAATGATGAAGAAGGTGCTTTCCTTTGTTCCCTAGAAGAAGATTTACGTAGCATTCTCCGAACTCCCAG
TTTGTCTTCTTTTGGCCAGTCTTTCTCCCATCGACGCATCAACAGTTTACCTTCTTTTGACCGGACATTTTTTCAAGATC
ACAGCCGCAGTTTTACTGAGCATTCTGTAGCAGATTCAGAAGCGACATTTGAAGATATGCAACTTGAGGAAGATGAGTGG
TTGGTCAAGCCATCACAGGCTTCAGGAGAATATGCTGCCAATTTCAAGGATGACCAGTGGCTAATTAGGCCACTGCAACC
CTCAGGCATCGATGCTACTGATCATGAGGACGAAGAGTGGGTTGTTGAGACACCACAACTGCTAGGTGCCAATGCTGTCG
AGGATGAAGAGTGGCTGGTCAAGCCGGCGCTGCCCTTGGGTGCCGATGATTCGAATTCAGAGTTCCAGTTTATACATGAA
TTCACCGAACAAAATGATGCAGGTTCCTTGCACATTTATGTCAACGACAAGAATGAGGCTGATTTCCAGTATGTGAAGGA
TATACTCAAGAAATCCGGGTTCAGCTGTGGCGAGGCCGATTGGTATGCATCCAACCAGCCACTCAGCCCAGTGATCTTCG
AGGAGGCAGAATGCTCATGTCAGGATCTTGAGATGACCAATGACGAGCCCCACAGCATCGTCAGGCGCATGCTCCTGTTT
GATATCATCAACGAGGTCCTGATGCACATCTACGACTCCTCCCTTGTCAACGGTCCATGGCATTCGCGCTTCGACCCGCG
CACCAGGCCGATACCCATGGGGTCCCATGTCCTCGAGGAGGTGTGGGCAAACGTTAGCTGCTACCTTAGTCTTCAGTGGA
AGCCCAACAAGACGGTGGACGACATTGTGGCGCATGATGTTATGAGGAAGGACAGCTGGATGAACCTGCTGTACGACGCA
GAGTGTGTCGCGCTGGACCTGGAGGATCTTATGGTGGAGGACCTTCTGGATGATGTTGTTCTTCAGATAGTGTTAATATC
TATCAACGAATGACTTCTGGAGTAAAAGCTAATTGTCTCTGAACACTTGGCAATGCGTTGTTTCTAGACACAGAAAGCAG
AATAGACATGGAAGTAGATAGCAGGTGAATAGAATATTTGAAAGACAGGTCTTAGTTATGTGCTTGGTCTATACTTGTAC
TGTATGCATTCTAATTGTACTCAAACTGCCAGGGAGCTCGTTGTAGTTCATATTGCTTGCCTGGTTGGTATACGCACAGT
GTCTCGAGCAGTTGAGCTGACTGTCCTAAGTGATATCATGCTGGAGTTTATCCTCCAGTTTGAACATGTAAAATGCTCGT
TTTTGAAAGCAGGAAAACGTTCTTCCGTGAACGAATAGGA
>triplet_40-A
AGGTGTTGAATAAGTCATAAGTGTTTATGGACTTCAAGCCAGTAGAGGATTTTTCCTGCACTGCTTATCCTGCTTTATTT
CACAGTGGATTGGCAGATCAGAACTTATCAAAGAAATGCTGATGGATCCACCTGTTATGCAAGCGGATTGCCAACTACAG
AATGACGTGGAGAAAATATCATCTATTTCTTATGATAGGAAGCATACCTTATCATGTAATGACCACGGGTGGCAAGCCTC
CGATGTTCATCAGACAAATGCAGCAATAAGTTGTAACCCTGCTGAAGTTAACAATTCTTCTGGCTCGAGCACAGATGAGA
AAGTAGATGGTTCCTCTGAAAAGTCTTCTGTTAGCTTGGATGGTTTATCAGAGGTGAACTTTTTTGTACCACATAAAGAA
AAGAACGTCCAGGATGCTTACTTCAATGATGTAAGGTTTCAGCTGAATGCAAGCTTGGAAAATAATGGCTCCCCAGGGGA
TGCCAACTGCAGCAAACACTGCATCAATAAGGAGGATTTACACCATTCCCAGGAGGAGATGTGTTCACCGTCCAATATAG
TAACTGGACTTAGGCCATGCCAGTCAAATGGAGATGTCCTAACTTCCAAAGGCAAGAAAATGACAGAAGTACAACTCAAA
TATAACATCAATGTTGATGCAGAAAGTAAGGAATTTGGGACTGACATTGCAAGTAAGGGAGTCGGGACTGACTTGGTAAA
CAAGGAAGTCGGCAACGATATGGCAGGATCTCATGATGCCCAAAAGGAGTTGCCGTGCCCACTTCAAGGTCTATCAGAAA
GAGCATGCGGTGGGTTAGTAAGTAAAATATTTTCTCAGGAAGAGAATGAGACATCTGTCTCACCTAAAAACGGCATGGAT
ATGCTTGTTCATAACAACAGTTGTAATGGCAATACTAATGATGTTGGCGGAGAGATGGATACAAGAAGTATTGAAGAAGA
TCATGCTGTGGCACTTTGGGTAAAGTGGAGAGGAAAATGGCGAACAGGAATTCGATGCTGTAGGGCGGACTGTCCTTTGT
CCACTCTCAAGGCAAAACCAACTATTGACAGGAAGACCTATATTGTTGTTTTCTTCCCACAAACAAGGACTTATTCTTGG
GTGGACATGCTACTAGTCCTTCCAATTGATGAATATCCTGTGCCACTTGTGAATGGAACTCATCGCAAATGGCGAAAGAT
GGTGAAGGATTTGAGTGTTCCTCGACGATTCATCATGCAGAAGCTTGCTATCTCAATGCTAAACTTTAGCGATGAACTTC
ACACTGAGGCCATAATTGAGAATGCTCGGAAGGCAACAGCTTGGAAAGAATTTGCTCGGGAAGCATCATGCTGTAGAGAT
TACACTGATCTTGGGAAGATGCTTGTCAAACTTCAAAAGATGATTCTTCCAGACTACACAAGCTCTCATTGGCTCCAAAA
TTCTTCTGACTTGTGGGGCCAGAAGTGTAATATTGCTCATGATGCTGAGACTGTTGAAATTCTTGCCGAGGAACTTAGGC
AATCTGTTCTTTGGGACAAGGTCGATGAGTTGTGGAATGCACCAATGCAGCCTGAATTAGTACCAGAGTGGAAAACATGG
AAACAAGAAGTCATGAAACAGTTCTTTTCATCACATGCTGTAGGTAATACGGGCAACTTTGATCAAAGCAATAGCTATGA
TGATCCAGGTATGGATCAACAAGCTCGCAGAAAGCGTCCCAAACTTGAAGTGCGCAGAGGAGAACCACATTTTTCTCACG
CGAATGATGCTAACTGCAGCATTCTCAGCGAGGGCCTGAACGGTAATAACTTCCCTAGTAGACCTATCACTGATGGACAT
ATGGAAGTGTTAGCATCAGTGGATCAGAATAACACTGTCACCTTCCTCAGTAATTCTGCCCCCCATGAGATTGCAGAATC
AGGCCACATCAACCCAGCTTTACAGAATGCCAGACATGAGTTTGATTCCTTAAAGAATTCTCGTCAGTGTTCTGCATACA
TAGAAACAAAAGGAAGACAGTGTGGCAGGTGGGCTAATGATGGTGATATTTATTGCTGTGTGCATCAAAGCATGCACGAC
CGTTATTCTAGGGAGGACAGGGGACTTAGTGGTGATGCTTTAGTCTGTAGTGGTATGACTAATTTGGGCAGACAATGCAA
GCATCGAGCCCAGCATGGTTCTATTTTCTGCAAAAAACACCGTTCCCAGACAAGCCTGGATACTGTAAGCTCTGATAATT
TATTCAGTTCATCTGGGGGTCTCCATAAAAGGGAAGAGTCTCCAAAAGGAATGGAAAAGAATTCCAACTCAAGTGCAATA
TGCATTGTGGATGCAGAAAGGGCCAGTAGTTCCCAAGTTCCTCTTCAAATGCAATTGACCTCGACCATGGCTGCAGAGAT
TTCAGGTGATAAAGCTTGTGGATTGGAGAACCCTGATATGTTCTACCCCATGTCAACTTCCATGGCAAAAGCTAATTCAG
ATACTGATCTTTGCATTGGAATTCTTTCTCATGACAATATTGTTGAATGCCAGGATTATGCTAAGCGACACACTCTTTAC
TGTGAGAAGCACCTTCCAAAGTTCCTTAAACGTGCCAGGAACGGAAAGAGTCGACTCATATCTAAAGATGTTTTTATCAA
TCTATTGAAGGGCTGTGCATCAAGGCAAGAAAAAATATGTTTACACCGGGCATGTGAGTTTCTTTATTGGTTCTTGAGAA
ACAACTTCTCTCGTCAACAATCTGGTCTTGGTAACGACTATATGCCTCAGATTCTAGCTGAAGTGTCCAAGGATACTGAT
GTTGGAGAATTTTTGTTAAAGTTGATCTCTAGTGAAAGAGAAAAACTCACAAATCTTTGGGGCTTTGGTACAAATGGATC
TCAGCAAATAAATCCTGATAACCAAGAGGGATCTATGATAGTGTTGCAAGAAGAGAAAACTAATCATTCAGCTGGTTTGA
AGTGCAAAATATGTGCCCAGGAGTTCTCTGATGATCAGTATCTCGCGTTACATTGGACAGAAGTTCACCGAAAGGAGACC
CGATGGCTGTTCAGAGGGTATTCTTGTGCTGTTTGCATGGACCCATTTACCAACAGAAAAGTTCTTGAAAAACATGTACA
AGAAAAACATGGTGCTCAATATCTCCAATATTCGATTCTCTTCCGATGTATGTCATGTGACAGCAACTTCTTGAACATGG
ATCTGCTATGGCAACATATTGTTTCAGATCATGCCCATGAGTTCGGGCTTCTTGATGCCCCACAACGACCTAAAGGTCAA
TCTGTAAGAACAGAAGGGACAAGTTTCAAGGCCCTCTATGATAACCATGACCTCGGGAAGGATGATGGCTCACAGAAGTT
GACCTGTAGACTATGTGGGTTGAGATTCGATCTACTGGCAGATCTTGGCCGCCACAATCAAGTTGCTCATATGGACCAAG
GTACAGTTGGCCACATTCCACCAGGACGTGGGAAGTATCAACTTAACCGTGGTCGACACTACTATTCTGCATTCAAGAAA
AACCTACGACCATCAGGTTCATTAAAGAAGAGGAGTAGCTCAGGGATTGAGAAACATTTTGATATTTCAAGCTCTGATCT
ATCTATGATAACGTCGCAAGTTGCGGAACCTGAAACAGCTAACCTTGGTAAGTTAGTGGATTTCCAATGCTCAGATGTGG
CTCAAATTTTATTTTCAAAGATTCAAAAGACAAGACCCCATCCAAGTAACCTTGATATTTTATCCGTGGCCCGTTCTGTA
TGCTGTAAGACAAGTCTTCTTGCTGCATTGGAAGTGAAATATGGAACAATGCCTGAAAACATATTTGTGAAAGCTGCAAA
GCTTTGTAGTGACATTGGCATCCCAATCAATTGGCATCAAGAGGAATTCACTTGCCCTAAGGGATGCAAATCTGGATATA
CTTCAAATACCCTGCGACCTTTGCAGCTTACCCATGTTGATTTCCCCACAGTAGCTTCTGTGATGAATCCTCCAGAAAAT
GATGGAACGTGGGGTATGGAAGAATACCATTATGTTCTTGATTCAGAGCACTTCATGTGGAAGCTTAAAAATGAGAGGGT
TGTTCTTTGTGAAGATGTAAGCTTTGGCAGGGAGAAAGTTCCAATTGTCTGTGCAATTGATGTTGATGCAAAAGAATCTC
TCCATATGAAACCTGAAGAATTATTGCAGCATTGCTGTTCTGTGCCATGGCAAGGTTTTCATTACGTCACAACTCGTTTG
ATGGATTCATCTCTTGTTGATTCAGAGAGTTACATGGTTGGCTGTGTGTGTTCTCATGCCCATTGCTCTCCTGAGAAATG
TGATCATGTGAACCTCTTTGACAGTGTTTATGAGAACCTAGTGGATATGTATGCTATGCCAATGCATGGCAGATTTGCGT
ACGATGAAAATGGCAAAATCATTTTGCAGGAAGGATATCCGATATACGAGTGCAATTCACTATGTACCTGTGATGCATCC
TGTAAAAATAAAGTTTTGCAGCAAGGGCTGCTGGTTAAATTGGAACTCTTCAGAACTGACAATAAGGGTTGGGCTGTTCG
AGCTACAGAACCTATTCCACAGGGTACTTTTGTGTGCGAGTATGTTGGGGAGGTTGTGAAGGATGATGAGACCATGAGAA
ACACAGAAAGTGAGTCAAAAAGTGGGTGCAGCTACCTTCTTGATATCGCTTCGCATGTTGATCGGGAAAGAGTTAAGACT
TTAGGGACTACGCCATACATGATTGATGCTACAAGATATGGGAATGTCTCCCGCTTTATTAATCATAGTTGTTCGCCTAA
CCTTAGTGCCCGCTTAGTTCTGGTGGAAAGCAAAGATTGCCAACTTGCTCATGTTGGATTGTTTGCCAGTCAAGATATTG
CTGTTGGAGAAGAATTGTCCTTTGATTATCGATGGAAGCTGCAATCCGGTGATGGCTGTCCCTGCCATTGTGGAGCTCAG
AATTGCCGAGGTCGTGTTTATTGAGTTTGCAGGGTGAGAAAATAAAAGGAATGATCCATTGCTTGTAGCACATCTTCAGA
AGCTCGTAGAATGGTGATCACTTGGCAACTATTAACATTGTTTTTCCTAGAGCTTGAATGCAGAGGTAGGATCCTCATTC
TTGATGCAACCAATTGAGTGCAGGGGTAGGGTCTCATTCTGCATGCCGCCACCAAGTAGTGTTTGTGATATAGGACTCTC
ACAGCAGTGACACTAGGTACACCATAGCATTGATTTTAGTCATGGCAACATCATGCTTAACTGACGATTTGTTAGAAGCA
GCCCGAAATTTGAGTGATTCAAGCTTCATTTCCGTAGGCGAGAATTCAGCGTCTTTGTAAAATATGTTCATTCAATTTTT
ACTGCTCTTGAGCTCCCATCATCGAAGTTGAAGCAAAGAGTCTGTACTTGTTAGTGAGACTGTTGGTCATGGAGTTTTGA
TTATGTTGCGGTGCCTGTTTTCGGAAATTGTTATGCACTGTAATTATGGATTTGTGGATCTGAAAAGAAGGAAATCAATT
TGCAATCGTTCT
>triplet_40-B
AAGGTTTCAATTGAATGCAAGCTTGGAAAATAATGGCTCCCCAGGGGATGCCAACTGCAGCAAACACTGCATCAGTAAGA
AGGATTTACATCATTCCCAGGAGGAGATGTGTTCACCGTCCAATATAGTAACTGGACTTAGGTCATGCCAGTCAAATGGA
GATGTCCTTCCTTCCAAAGGCAAGAAAATGACAGAAGTACAACTCACATATAACATCAATGTTGATGCAGAAAGTAAGGA
ATTTGGGACTGACATTGCAAGTAAGGGAGTCGGGACTGACTTGGTAAACAAGGAAGTCGGCAACGATATGGCAGGATCTC
ATGATGCCCAAAAGGAGTTGCCGTGCCCACTTCAAGGTCTATCAGAAAGATCATGCGATGGGTTAGTAAGTAAAATATTT
TCTCAGGAAGAGAATGAGACATCTGTCTCACCTAAAAACGGCATGGATATGCTTGTTCATAACAACAGTTGTAATGGCAA
TACTAATGATGTTGGCGAAGAGATGGATACAAGAAGTATCGAAGAAGAAGATCATGCCGTGGCACTTTGGGTAAAGTGGA
GAGGAAAATGGCGAACAGGAATTCGATGCTGTAGGGTGGACTGTCCTTTGTCCACTCTCAAGGCAAAACCAACTATTGAC
AGGAAGACCTATATTGTTGTTTTCTTTCCACAAACAAGGACTTATTCTTGGGTGGACATGCTACTAGTCCTTCCAATTGA
TGAATATCCTGTGCCACTTGTGAATGGAACTCATCGCAAATGGCGAAAGATGGTGAAGGATTTGAGTGTTCCTCGACGAT
TCATCATGCAGAAGCTTGCTATCTCAATGCTAAACTTTAGCGATGAACTTCACACTGAGGCCATAATTGAGAATGCTCGG
AAGGCAACAGCTTGGAAAGAATTTGCTCGGGAAGCATCATGCTGTGGAGATTACACTGATCTTGGGAAGATGCTTGTCAA
ACTTAAAAAGATGATTCTTCCAGACTACACAAGCTCTCATTGGCTCCAAAATTCTTCTGACTTGTGGGGCCAGAAGTGTA
ATATTGCTCATGATGCTGAGACTGTTGAAATTCTTGCCGAGGAACTTAGGCAGTCTGTTCTTTGGGACAAGGTCGATGAG
TTGTGGAATGCACCAATGCAGCCTGAATTAGTACCAGAGTGGAAAACATGGAAACAAGAAGTCATGAAACAGTTCTTTTC
ATCACATGCTGTAGGTAATACGGGCAACTTTGATCAAAGCAATAGCTATGATGATCCAGGTATGGATCAACAAGCTCGCA
GAAAGCGTCCCAAACTTGAAGTGCGCAGAGGAGAACCACATTTTTCTCACGCGAATGATGCTAACTGCAGCATTCTCAGT
GAGGGCCTGAACGGTAATAACTTCCCTAGTAGACCTATCACTGATGGACATATGGAAGTGTTAGCATCAGTGGATCAGAA
TAACACTGGCACCTTCCTCAGTAATTCTGCCCCCCATGAGATTGCAGAATCAGGCCGCATCAACCCAGCTTTACAGAATG
CCAGACATGAGTTTGATTCCTTGAAGAATTCTCGGCAGTGTTCTGCATACATAGAAACAAAAGGAAGACAGTGCGGCAGG
TGGGCTAATGATGGTGATATTTATTGCTGTGTGCATCAAAGCATGCATGACCGTTATTCTAGGGAGGACAGGGGACTTAG
TGGTGATGCTTTAGTCTGTAGTGGTATGACTAATTTGGGTAGACAATGCAAGCATCGAGCCCAGCATGGTTCTATTTTCT
GCAAAAAACACCGTTCCCAGACAAGCCTGGATACTGTAAGCTCTGATAATTTATTCAGTTCATCTGGGGGTCTCCATAAA
AGGGAAGAGTCTCCAAAAGGAATGGAAAAGAATTCCAACTCAAGTGCAATATGCATTGTGGATGCAGAAAGGGCCAGTAG
TTCCCAAGTTCCTCTTCAAATGCAATTGACCTCGACCATGGCTGCAGAGATTTCAGGTGATAAAGCTTGTGGATTGGAGA
ACCCTGATATGTTCTACCCCATGTCAACTTCCATGGCAAAAGCTAATTCAGATACTGATCTTTGCATTGGAATTCTTTCT
CATGACAATATTGTTGAATGCCAGGATTATGCTAAGCGACACACTCTTTACTGCGAGAAGCACCTTCCAAAGTTCCTTAA
ACGTGCCAGGAACGGAAAGAGTCGACTCATATCTAAAGATGTTTTTATCAATCTATTGAAGGGCTGTGCATCAAGGCAAG
AAAAAATATGTTTACACCGGGCATGTGAGTTTCTTTATTGGTTCTTGAGAAACAACTTCTCTCGTCAACAATCTGGTCTT
GGTAATGACTATATGCCTCAGATTCTAGCTGAAGTGTCCAAGGATACTGATGTTGGAGAATTTTTGTTAAAGTTGATCTC
TAGTGAAAGAGAAAAACTCACAAATCTTTGGGGCTTTGGTACAAATGGATCTCAGCAAATAAATCCTGATAACCAAGAGG
GATCTATGATAGTGTTGCAAGAAGAGAAAACTAATCATTCAGCTGGTTTAAAGTGCAAAATATGTGCCCAGGAGTTCTCT
GATGATCAGTGTCTCGCGTTACATTGGACAGAAGTTCACCGAAAGGAGACCCGATGGCTGTTCAGAGGGTATTCTTGTGC
TGTTTGCATGGATCCATTTACCAACAGAAAAGTTCTTGAAAAACATGTACAAGAAAAACATGGTGCTCAATATCTCCAAT
ATTCGATTCTCTTCCGATGCATGTCATGTGACAGCAACTTCTTGAACATGGATCTGCTATGGCAACATATTGTTTCAGAT
CATGCCCACGAGTTCGGGCTTCTTGATGCCCCACAACGACCTAAAGGTCAATCTGTAAGAACAGAAGGGACAAGTTTCAA
GGCCCTCTATGATAACCATGACCTTGGGAAGGATGATGGCTCACAAAAGTTGACCTGTAGACTATGTGGGTTGAGATTCG
ATCTACTGGCAGATCTTGGCCGCCACAATCAAGTTGCCCATATGGACCAAGGTACGGTTGGCCACATTCCACCAGGACGT
GGGAAGTATCAACTTAACCGTGGTCGACACTACTATTCTGCATTCAAGAAAAACCTACGACCATCAGGTTCATTAAAGAA
GAGGAGTAGCTCAGGGGTTGAGAAACATTTTGATATTTCAAGCTCTGATCTATCTATGATAACATCGCAAGTTGCGGAAC
CTGAAACAGCTAACCTTGGTAAGTTAGTGGATTTCCAATGCTCAGATGTGGCTCAAACTTTATTTTCAAAGATTCAAAAG
ACAAGACCCCATCCAAGTAACCTTGATATTTTATCCGTGGCCCGTTCTGTATGCTGTAAGACAAGTCTTCTTGCAGCATT
GGAAGTGAAATATGGAACAATGCCTGAAAACATATTTGTGAAAGCTGCAAAGCTTTGTAGTGACATTGGCATCCCAATCA
ATTGGCATCAAGAGGAATTCACTTGTCCTAAGGGATGCAAATCTGGATATGCTTTAAATACCCTGCCGCCTTTACAGCTT
ACCCATGTTGATTTCCCCACAGTAGCTTCTGTGATGAATCCTCCAGAAAATGATGGAACGTGGGGCATGGAAGAATACCA
TTATGTTCTTGATTCAGAGCACTTCATGTGGAAGCTTAAAAATGAGAGGGTTGTTCTTTGTGAAGATGTAAGCTTTGGCA
GGGAGAAAGTTCCAATTGTCTGTGCAATTGATGTTGATGCAAAAGAATCTCTCCATATGAAACCTGAAGAATTATTGCAG
CATTGCAGTTCTGTGCCATGGCAAGGTTTTCATTACGTCACAACTCGTTTGATGGATTCATCTCTTGTTGATTCAGAGAG
TTACATGGTTGGCTGTGCGTGTTCTCATGCCCATTGCTCTCCTGAGAAATGTGATCATGTGAACCTCTTTGACAGTGTTT
ATGAGAACCTAGTGGATATGTATGCTATGCCAATGCATGGCAGATTTGCATACGATGAAAATGGCAAAACCATTTTGCAG
GAAGGATATCCGATATACGAGTGCAATTCGCTATGTACCTGTGATGCATCCTGTAAAAATAAAGTTTTGCAGCAAGGGCT
GCTGGTTAAATTGGAACTCTTCAGAACTGACAATAAGGGTTGGGCTGTTCGAGCTACAGAACCTATTCCACAGGGTACTT
TTGTGTGCGAGTATGTCGGGGAGGTTGTGAAGGATGATGAGACCATGAGAAACACAGAAAGTGAGTCAAAAAGTGGGTGC
AGCTACCTTCTTGATATCGCTTCGCATATTGATCGGGAAAGAGTTAAGACTTTAGGGACTACGCCATACATGATTGATGC
TACAAGATATGGGAATGTCTCCCGCTTTATTAATCATAGTTGTTCGCCTAACCTTAGTGCCCGCTTAGTTCTGGTGGAAA
GCAAAGATTGCCAACTTGCTCATGTTGGATTGTTTGCCAGTCAAGATATTGCTGTTGGAGAAGAATTGTCCTTTGATTAT
CGACGGAAGCTGCAATCCGGTGATGGCTGTCCCTGCCATTGTGGAGCTCAGAATTGCCGAGGCCGTGTTTATTGAGTTTG
CAGGGTGAAAAAATAAAAGGGAATGATCCATTGCTTGTAGCGCATCTTCAGAAGCTCGTAGAATGGTGATCACTTGGCAA
CTATTAACATTGTTTTTCCTAGAGCTTGAATGCAGAGGCAGGATCCTCATTCTTGATGCAACCAATTGAGTGCAGGGGTG
GGGTCTCATTCTGCATGCCGCCAGCAAGTAGTGTTTGTGATATAGGATTCTCACAGCAGTGACACTAGGTACACCATAGC
ATTGATTTTAGTCATGGCAACATCATGCTTAACTGACGATTTGTTAGAAGCAGCCCGAAATTAGAGTGATTCAGGCGTCA
TTTTCGTAGGCGAGAATTCAGCGTCTTTGTAAAATATGTTCATTCAATTTTTACTGCTCTTGAGCTCCCATCATCGAAGT
TGAAGCAAAGAGTCTGTACTTGTTAGTGAGACTGTTGGTCATGGAGTTTTGCTTATGTTGGGGTGCCTGTTTTCGGAAAT
TGTTATGCACTGTAATTATGGATTTGTTGACCTGGAAAGAAGGAAATCAATTTGCAATCGTTCTTAATTATGGAGTA
>triplet_40-D
CTCCCCCTCACGTCGCAAACCCTGTGTCGCCACCACCGCCTCCTCCTCTCGCGGCGACCCCGCACCACCCCGCCCCCCTC
CCCCGGTCAGCGCCGCCCTGGTCTCCTGCCCGCCGCGGCCCCGTCGACGCACGCCCTCCCGTCGCCTCCGCCGCATCCTC
CTGCCTCCGCCGAGACATCTGAGGGCGCTCCTGCCCGCGCCGCCGTCTTCGACACCCGCCGATGCCACCGCGGCGCCTCG
TCGAGAAGGGTGTTGAATAAGTCATAAGTGTTTATGGACTTCAAGCCAGTAGAGGATTTTTCCTGCACTGCTTTTAGAAA
TCCTGCTTTATTTCACGGTGGATTGAAAGATCAGAACTTATCAAAGAAATGCTGATGGATCCACCTGTTATGCAAGCGGA
TTGCCAATTACAGAATGACGTGGAGAAAATATCATCTATTTCTTATGATAGGAAACATACCTTATCATGTAATGACCATG
GGTGGCAAGCCTCCGACGTTCATCAGACAAATGCCGCGATAAATTGTAACCCTGTTGAAGTTAACAATTCTTCTGGCTCG
AGCACAGAGGAGAAAGTAGATGGTTCCTCTGAAAAGTCTTCTGTTAGCTTGGACGGTTTATCAGAGGTGAACTTTTTTGT
ACCACTACCACATAAAGAAAAGAACGTCCAGGATGCTTACTTCAATGATGTAAGGTTTCAGTTGAATGCAAGCTTGGAAA
ATAATGGCTCCCCAGGGGATGTCAACTGCAGCAAACACTGCATCAGTAAGGAGGATTTACATCATTCCCAGCAGGAGATG
TCTTCACCGTCCAATGTAGTAACTGGACTTAGGTCATGCCAGTCAAATGGAGATGTCCTTCCTTCCAAAGGCAAGAAAAT
GACAGAAGTAGAACTCAAATATAACATCAATGTTGATGCAGAAAGTAAGGGATTTGGGACTGACATTGCAAGTAAGGGAG
TCGGGACTGACTTGGTAAACAAGGAAGTCGGCAACGATATGGCAGGATCTCATGATGCCCAGAAGGAGTTGTCATGCCCA
CTTCAAGTAAGTAAAGTATTTTCTCAGGAAGAGAATGAGACATCTGTCTCACCTAAAAATGGCATGGATATGCTTGTTCA
TAACAACAGTTGTAATGGCAATACTAATGATGTTGGCGGAGAGATGGATACCAGAAGTATCGAAGAAGAAGATCATGCCG
TGGCACTTTGGGTAAAGTGGAGAGGAAAATGGCGAACAGGAATTCGATGCTCTAGAGCGGACTGTCCTTTGTCCACTCTC
AAGGCAAAACCAACTATTGACAGGAAGACCTATATTGTTGTTTTCTTCCCACAAACAAGGACTTATTCTTGGGTGGACAT
GCTACTAGTCCTTCCAATTGATGAATATCCTGTGCCACTTGTGAATGGAACTCATCGCAAATGGCGAAAGATGGTGAAGG
ATTTGAGTGTTCCTCGACGATTCATCATGCAGAAGCTTGCTATCTCAATGCTAAACTTTAGTGATGAACTTCACACTGAG
GCCATAATTGAGAATGCTCGGAAGGCAGCAGCTTGGAAAGAATTTGCTCGGGAAGCATCATGCTGTAGAGACTACACTGA
TCTTGGGAAGATGCTTATCAAACTTCAAAAGATGATTCTTCCAGACTACACAAGCTGTCTTTGGCTCCAAAATTCTTCTG
ACTTGTGGGGCCAGAAGTGTAATATTGCTCATGACGCTGAGACTGTTGAAATTCTTGCCGAGGAACTTAGGGAATCTGTT
CTTTGGGACAAGGTTGATGAGTTGTGGAATGCACCAATGCAGCCTGAATTAGTACCAGAGTGGAAAACATGGAAACAAGA
AGTCATGAAACAGTTCTTTTCATCACATGCTGTAGGTAATACGGGCAACTTTGATCAAAGCAATAACTATGATGATCCAG
GTATGGATCAACAAGCTCGCAGAAAGCGTCCCAAACTTGAAGTGCGCAGAGGAGAACCACATTTTTCTCACGTGAATGAT
GCTAACTGCAGCATTCTCAGCGAGGGCCTGAACGGTAATAACTTCCCTAGTAGACCTATCACTGATGGACATATGGAAGT
GTTAGCATCAGTGGATCAGAATAACATTGTCACCTTCCTCAGTAATTCTGCCCCCCATGAGATTGCAGAATCAGGCCACA
TCAACCCAGCTTTACAGAATTCCAGACATGAGTTTGATTCCTTAAAGAATTCTCGGCAGTGTTCTGCATACATAGAAACA
AAAGGAAGACAGTGCGGCAGGTGGGCTAATGACGGTGATATTTATTGCTGTGTGCATCAAAGCATGCATGACCGTTATTC
TAGGGAGGACAGGGGACTTAGTGGTGATGCTTTAGTCTGTAGTGGTATGACTAATTTGGGTAGACAATGCAAGCATCGAG
CCCAGCATGGTTCTGTTTTCTGCAAAAAACACCGTTCCCAGACAAGCCTGGATACTGTAAGCTCTGATAATTTATTCAGT
TCATCTGGGGGTCTCCATAAAAGAGAAGAGGCTCCAAAAGGAATGGAAAAGAATTGCAACTCAAGTGCAATATGCATCGT
GGATGCAGAAAGGGCTAGTAGTTCCCAAGTTCCTCTTCAAATGCAATTGACTTCGACCATGGCTGCAGAGATTTCAGGTG
ATAAAGCTTGTGGATTGGAGAACCCTGATATGTTCTACCCCATGTCAACTTCCATGGCAAAAGCTAATTCAGATACTGAT
CTTTGCATTGGAATTCTTTCTCATGACAATATTGTTGAATGCCAGGATTATGCTAAGCGACACACTCTTTACTGCGAGAA
GCACCTTCCAAAGTTCCTTAAACGTGCCAGGAACGGAAAGAGTCGACTCATATCTAAAGATGTTTTTATCAATCTATTGA
AGGGCTGTGCATCAAGGCAAGAAAAAATATGTTTACACCGGGCATGTGAGTTTCTTTATTGGTTCTTGAGAAACAACTTC
TCTCGTCAACAATCTGGTCTTGGTAACGACTATATGCCTCAGATTCTAGCTGAAGTGTCCAAGGATACTGATGTTGGAGA
ATTTTTGTTAAAGTTAATCTCTAGTGAAAGAGAAAAACTCACAAATCTTTGGGGCTTTGGTACAAATGGATCTCAGCAAA
TAAGTCCTGATAACCAAGAGGGATCTATGATAGTGTTGCAAGAAGAGAAAACTAATCATTCAGCTGGTTTGAAGTGCAAA
ATATGTGCCCAGGAGTTCTCTGATGATCAGTGTCTCGCGTTACATTGGACAGAAGTTCATCGAAAGGAGACCCGATGGCT
GTTCAGAGGGTATTCTTGTGCTGTTTGCATGGACCCATTTACCAACAGAAAAGTTCTTGAAAAACATGTACAAGAAAAAC
ATGGTGCTCAATATCTCCAATATTCGATTCTCTTCCGATGTATGTCATGTGACAGCAACTTCTTGAACATGGATCTGCTA
TGGCAACATATTGTTTCAGATCATGCCCACGAGTTCGGGCTTCTTGATGCCCCACAACGACCTAAAGGTCAATCTGTAAG
AACAGAAGGGACAAGTTTCAAGGCCCTCTATGATAACCATGACCTTGGGAAGGATGATGGCTCACAAAAGTTGACCTGTA
GACTATGTGGGTTGAGATTTGATCTACTGGCAGATCTTGGCCGCCACAATCAAGTTGCTCATATGGACCAAGGTACGGTT
GGCCACATTCCACCAGGACGTGGGAAATATCAACTTAACCGTGGTCGACACTACTATTCTGCATTCAAGAAAAACCTACG
ACCATCAGGTTCATTAAAGAAGAGGAGTAGCTCAGGGATTGAGAAACATTTTGATATTTCAAGCTCTGATCTATCTATGA
TAACATCGCAAGTTGCGGAACCTGAAACAGCTAACCTTGGTAAGTTAGTGGATTTCCAATGCTCAGATGTGGCGCAAACT
TTATTTTCAAAGATTCAAAAGACAAGACCCCATCCAAGTAACCTTGATATTTTATCCGTGGCCCGTTCTGTATGCTGTAA
GACAAGTCTTCTTGCTGCATTGGAATTGAAATATGGAACCATGCCTGAAAACATATTTGTGAAAGCTGCAAAGCTTTGTA
GTGACATTGGCATCCCAATCAATTGGCATCAAGAGGAATTCACTTGCCCCAAGGGATGCAAATCTGGATATACTTCAAAT
ACCCTGCCACCTTTACAGCTTACCCATGTTGATTTCCCCGTAGTAGCTTCTGTGATGAATCCTCCAGAAAATGATGGAAC
GTGGGGCATGGAAGAATACCATTATGTTCTTGATTCAGAGCACTTCATGTGGAAGCTTAAAAATGAGAGGGTTGTTCTTT
GTGAAGATGTAAGCTTTGGCAGGGAGAAAGTTCCAATTGTCTGTGCAATTGATGTTGATACGAAAGAATCTCTCCATATG
AAACCTGAAGAATTATTGCAGCATTGCAGTTCTGTGCCATGGCAGGATTTTCACTACGTCACAACTCGTTTGATGGATTC
ATCTCTTGTTGATTCAGAGAGTTACATGGTTGGCTGTGCGTGTTCTCATGCCCATTGCTCTCCTGAGAAATGTGATCATG
TGAACCTCTTTGACAGTGTTTATGAGAACCTTGTGGATATGTATGCTATGCCGATGCATGGCAGATTTGCGTACGATGAA
AATGGCAAAATCATTTTGCAGGAAGGATATCCGATATACGAGTGCAATTCACTATGTACCTGTGATGCATCCTGTAAAAA
TAAAGTTTTGCAGCAAGGGCTGCTGGTTAAATTGGAACTCTTCAGAACTGACAATAAGGGTTGGGCTGTTCGAGCTACAG
AACCTATTCCACAGGGTACTTTTGTGTGCGAGTATGTTGGGGAGGTTGTGAAGGATGATGAGACCATGAGAAACGCAGAA
AGTGAGTCAAAAAGTGGGTGCAGCTACCTTCTTGATATCGCTTCGCATATTGATCGGGAAAGAGTTAAGACTTTAGGGAC
TACGGCATACATGATTGATGCTACAAGATATGGGAATGTGTCCCGCTTTATTAATCATAGTTGTTCGCCTAACCTTAGTG
TCCGCTTAGTTCTGGTGGAAAGCAAAGATTGCCAACTTGCTCATGTTGGCTTGTTTGCCACTCAAGATATTGTTGTTGGA
GAAGAATTGTCCTTTGATTATCGATGGAAGCTGCAATCTGGTGATGGCTGTCCCTGCCATTGTGGAGCTCAGAATTGCCG
AGGCCGTGTTTATTGAGTTTGCAGGAGCTTGAATGCAGAGGTAGGACCCTCATTCTTGATGCAACCAATTGAGTGCAGGG
GTAGGTTCTCATTCTGCATGCCGCCACCAAGTAGTGTTTGTGATATAGGACTCTCACAGCAGTGACACTAGGTACACCAT
AGCATTGATTTTAGTCATGGCAACATCATGCTTAACTGACGATTTGTTAGAAGCGGCCCGAAATTAGAGTGATTCAGGCT
TCATTTTCGTAGGCGAGAATTCAGCGTCTTTGTAAAATATGTTCATTCAATTTTTACTGCTCTTGAGCTCCCATCATCGA
AGTTGAAGCAAAGAGTCTGTACTTGTTAGTGAGACTGTTGGTCATGGAGTTCTGCTTATGTTGCGGTGCCTGTTTTCGGA
AATTGTTATGCACTGTAATTATGGATTTGTGGACCTGAAAAGAAGGAAATCAATTTGCAATCGTTCTT
>triplet_41-A
AAACTTGGACCAATTACGGACGCGTTTTCGTCCACTTCGTGGCTGATCTCGCAGGGAATAAACTCAGGAGACGTGAAGAA
GCTGCAGGATGCGGGGATCTACACTTGCAATGGGCTGATGATGCACACCAAGAAGAGCCTTACAGGGATTAAGGGCTTGT
CTGAAGCAAAGGTTGATAAGATCTGCGAGGCTGCTGAAAAACTTCTGAGTCAGGGTTTCATGACAGGAAGTGATCTCCTT
ATTAAGCGAAAGTCTGTTGTCCGGATTACCACTGGGAGCCAAGCGCTTGATGAGCTGCTTGGAGGAGGGATTGAAACACT
CTGTATCACAGAGGCATTTGGAGAGTTCCGGTCAGGGAAGACCCAGTTGGCTCATACTCTTTGTGTCTCCACTCAGCTTC
CACTCCACATGCATGGTGGGAACGGGAAGGTTGCCTACATTGACACTGAGGGAACATTCCGGCCTGAACGCATTGTGCCA
ATTGCTGAGAGATTTGGGATGGATGCCAATGCTGTTCTTGACAATATCATATACGCTCGCGCATACACCTATGAGCACCA
GTACAACTTACTCCTGGGCCTTGCTGCCAAGATGGCCGAAGAGCCTTTCAGGCTTCTGATCGTGGATTCTGTGATTGCGC
TATTCCGTGTTGATTTCAGTGGTAGGGGTGAACTTGCAGAGCGTCAGCAAAAACTGGCACAAATGCTGTCCCGCCTTACA
AAGATTGCTGAGGAGTTCAATGTTGCAGTGTACATCACCAACCAAGTGATTGCGGACCCAGGTGGTGGTATGTTCATCAC
TGACCCCAAAAAGCCGGCAGGAGGCCACGTGCTGGCGCATGCAGCCACCATCCGGTTGATGCTGAGGAAAAGCAAAGGCG
AGCAGCGTGTCTGCAAGATCTTTGACGCCCCTAACCTTCCCGAGGGAGAAGCTATATCCTTTTGCTTACTACTTGTTTAC
TGCTTGTGCTATTCATTGCTTTAA
>triplet_41-B
ATGGCGCCGTCCAAGCAGTACGACGAGGGCGGGCAGCTCCAGCTCATGGAGGCCGACCGGGTCGAGGAGGAGGAGGAGTG
CTTCGAGTCCATCGACAAGTTGATCTCGCAGGGAATTAACTCAGGAGACGTGAAGAAGCTGCAGGATGCGGGGATCTACA
CTTGCAATGGCCTGATGATGCACACCAAGAAGAGCCTTACAGGGATTAAGGGCTTGTCTGAAGCAAAGGTTGATAAGATC
TGCGAGGCTGCTGAAAAACTTCTGAGTCAGGGTTTCATGACAGGAAGTGATCTCCTTATTAAGCGAAAGTCTGTTGTCCG
GATTACCACTGGGAGCCAAGCGCTTGATGAGCTGCTTGGAGGAGGGATTGAAACACTCTGTATCACAGAGGCATTTGGAG
AGTTCCGGTCAGGGAAGACCCAGTTGGCTCATACTCTTTGTGTCTCCACTCAGCTTCCACTCCATATGCATGGTGGGAAC
GGGAAGGTTGCCTACATTGGCACTGAGGGAACGTTCCGGCCTGAACGCATTGTGCCAATTGCTGAGAGATTTGGGATGGA
TGCCAATGCTGTTCTTGACAATATCATATACGCTCGTGCATACACCTATGAGCACCAGTACAACTTACTCCTGGGCCTTG
TTGCCAAGATGGCTGAAGAGCCTTTCAGGCTTCTGATCGTGGATTCTGTGATTGCGCTATTCCGTGTTGATTTCAGTGGC
AGGGGTGAACTTGCAGAGCGTCAGCAAAAACTGGCACAAATGCTTTCCCGCCTTACAAAGATTGCTGAGGAGTTCAATGT
TGCAGTGTACATCACCAACCAAGTGATTGCGGACCCAGGTGGTGGTATGTTCATCACTGACCCCAAAAAGCCGGCGGGAG
GCCACGTGCTGGCGCATGCAGCCACCATCCGGTTGATGCTGAGGAAAGGCAAAGGCGAGCAGCGTATCTGCAAGATCTTT
GACGCCCCTAACCTTCCCGAGGGAGAAGCTATATCCTTTTGCTCTATACTAGGAACTTGCGCAGCAAAGTTTATGATTTA
G
>triplet_41-D
ATGGCGCCGTCCAAGCAGTACGACGAGGGCGGGCAGCTCCAGCTCATGGAGGCCGACCGGGTGGAGGAGGAGGAGGAGTG
CTTCGAGTCCATCGACAAGTTGATCTCGCAGGGAATAAACTCAGGAGACGTGAAGAAGCTGCAGGATGCGGGGATCTACA
CTTGCAATGGGCTGATGATGCACACCAAGAAGAGCCTTACAGGGATTAAGGGCTTGTCTGAAGCGAAGGTTGATAAGATC
TGTGAGGCTGCTGAAAAACTTCTGAGTCAGGGTTTCATGACAGGAAGTGATCTCCTTATTAAGCGAAAGTCTGTTGTCCG
GATTACCACTGGGAGCCAAACGCTTGATGAGCTGCTTGGAGGAGGGATTGAAACACTCTGTATCACAGAGGCATTTGGAG
AGTTCCGGTCAGGGAAGACCCAGTTGGCTCATACTCTTTGTGTCTCCACTCAGCTTCCACTCCACATGCATGGTGGGAAC
GGGAAGGTTGCCTACATTGACACTGAGGGAACATTCCGGCCTGAACGCATTGTGCCAATTGCTGAGAGATTTGGGATGGA
TGCCAATGCTGTTCTTGACAATATCATATATGCTCGTGCCTACACCTATGAGCACCAGTACAACTTACTCCTGGGCCTTG
CTGCCAAGATGGCTGAAGAGCCTTTCAGGCTTCTGATCGTGGATTCTGTGATTGCGCTGTTCCGTGTTGATTTCAGTGGT
AGGGGTGAACTTGCAGAGCGTCAGCAAAAGCTGGCACAAATGCTGTCCCGCCTTACAAAGATTGCTGAGGAGTTCAATGT
TGCAGTGTACATCACCAACCAAGTGATTGCGGACCCAGGTGGTGGTATGTTCATCACTGACCCCAAAAAGCCGGCGGGAG
GCCACGTGCTGGCGCATGCAGCCACCATCCGGTTGATGCTGAGGAAAGGCAAAGGCGAGCAGCGTGTCTGCAAGATCTTT
GACGCCCCTAACCTTCCCGAGGGAGAAGCTATATCCTTTTGCTCTATACTACTTGTTTACTGCTTGTGCGCTATTCATTG
CTTTAA
>triplet_42-A
ATTGATATGACCATATGGACATTTATCTCCCTTTATTTTAAGCAATGATTTGAGATAATGTTTTCTGTTGACCATGATCG
TCCGAGTGAGTCATTATAGTGCGCACTGGGCAGTGGCATTGTTTGGTGTGCCTTCCTTGGGAGATGCTACCAATAATGCA
TCTTTGAAAGTTGTTCTTGCCATGTCAGGCTTGCCGACTTGTGTTGTTTCAGTGTATTACCTACTAGCACAATTAGCATA
TAGTCCTCCACAATCCTATTCTTAATAGTCATATGATGCTGCTGCAAATGATAAGAGAGTATTGGATGATCCTGCTGATG
TTTCCATGTTTGGCTGGCATTGTTCACATTGCAGACAGGATGGTGTGATAGCCAAGGAACTGTTGATGATGTCAGATCAA
AGATACACATGAGACGTGAGGGCGCAATCAAGAGAGAAAGGGCAATTGCGTATGCTCTTTCTCACCAGCGGAACCCAAAC
CACAATGGAAGACCTAGCTCTCCTGCTGTTTCTCTTAAGAATCATGGGACTAACAGGAGCAATCAGTGGAGCTATTTGGA
CGGGTGGATGACAACAAAACCTTGGGAGAGTCGCCTTATGGAGCAATCACATAGCGAACAGACCAACTCACGTTGTTCAG
AGAGTATCGACGAGATGAACGAAGTCAGCTCAAAACTTTCTGAAGCAAGCTCAGTCAAGATCAGAAGAAACAATGTCACA
ACTAGGGTGTCAGCAAAGCCTCCTTCCGTAATCGCGGTATGCGACGAGAGTGCTCCGTCAACATCTTCAGTCACTCAGAT
GACTGGCAACCATTTCGCGACATCAGAAAGGAGATCTGATTGTGGCCAGGGTGGTGCACCGAGCTATATGGGCTTGACCA
AATCAGCCAAGGCAAGGCTGAGTGGTTCTTCTAGCACTCACAAGCCACCACTTCAAAGACAAGGCTCTGCTGACACACAC
AATTACAGCAGGGGGGCATTCTCTTCAATAGATGTTCAAAGCACCGCTGGCTCCGAGGTTTCTGTTACCTCAAAGAGGTT
GAACGGTTTAACTCTGAAGGGTCGAGGCACTAGAAGAAGCATGGACAAGGAGAACGATGATCAATCTAATTCCTTCTTTT
AGGACGTGAACCCTACTTATTATTTGTTCCCGTATTAGCGGTCTAGTGCTAACATGTAAGTATTTTGTCAGTTCAATGCC
TCATTGCTTATTCTGATATCCATATTTATGGTGTACAAATGTGAAACCAGCCAACGGTCGAACCTGTTCTGTCTGTTGCA
TTACAAAATCTCCGGGGTTTAACTGCAGTTAGGCTGGATGGTTAGTGGTTATTGCTAGTTCGGCTGAATTGCCAGAAATG
AATTGATGGTAATTGAGTACTGAACAACAGAAGTAATCTGAGTGTATATTTATTTGGAGACTAATCATCTACTCCTTGCT
TTGCTCTACTCACAAGATGTGGAGTGTATATCTCCTTACTGCAAACTGCAGCAATTTTGAATTGTAT
>triplet_42-B
CGGCTCTCGGCTGACGGCCGAGACTCGCAGGATACGCTCGACGACCACAGCAGCCACGCGGATCCCGTCAAGGAAGCAGA
GACAGGATGGTGTGATAGCCAAGGAACTGTGGATGATGTCAGATCAAAGATACACATGAGACGCGAGGGCGCAATCAAGA
GAGAAAGAGCAATTGCGTATGCTCTTTCTCACCAGCAGCGGAACTCAAACCACAATGGAAGACCTAGCTCTCCTGCTGTT
TCTCTCAAGAATCATGGGACTAACAGGAGCAATCAGTGGAGCTATTTGGACGGGTGGATGGCAACAAAACCTTGGGAGAG
TCGCCTTATGGAGCAATCACATAGCGAACAGACCAACTCACGTTGTTCAGAGAGTATTGACGAAATGAACGAGGTCAGCT
CAAAGCTTTCTGAAGCAAGCTCAGTCAAGATCAGAAGAAACAATGTCACAACTAGGGTGTCAGCAAAGCCTCCTTCGGTA
ATCGCGGTATGCGACGAGAGTGCTCCGTCAACATCTTCAGTCACTCAGATGACCGGCAACCATTTCGCGACATCGGAAAG
GAGATCTGACTGTGGCCAGGGTGGTGCACCGAGCTATATGGGCTTGACCAAATCAGCCAAGGCAAGGCTGAGTGGTTCTT
CTAGCACTCACAAGCCACCACTTCAAAGACAAGGTTCTGCTGATACACACAATTACAGCAGGGGGGCATTCTCTTCAATA
GATGTTCAAAGCACCGCTGGCTCCGAGGTTTCTGTTACCTCAAAGAGGTTGAACGGTTTAACTCTCAAGGGTCGAGGCAC
TAGAAGAAGCATGGACAAGGAGAACGATGATCAATCTAATTCCTTCTTTTAGGACGTGAACCCTACTTATTAATTGTTCC
CGTATTAGCGGTTTAGTGCTAACCTGTACGTATTTTGTCAGTTCAATGCCTCATTGCTTATTCTGATATCCATATTTATG
GTGTACAAATGTGAAACCAGCCAACGGTTGAACCTGCTGTTCTGTCTGCTGCATTACAAAATCTCCGGTGTTTAACTGCA
GTTAGGCTGGATGGTTAGTGGTTATTGCTAGTTCGGCTGGATTGCCAGAAA
>triplet_42-D
ATGTTTTCTATTGACCATGATCGTCCAAGTGAGACAGGATGGTGTGATAGCCAAGGAACTGTGGATGATGTCAGATCAAA
GATACACATGAGACGCGAGGGCGCAATCAAGAGAGAAAGGGCAATTGCGTATGCTCTTTCTCACCAGCGGAACTCAAACC
ACAATGGAAGACCTAGCTCTCCTGCTGTTTCTCTTAAGAATCATGGGACTAACAGGAGCAATCAGTGGAGCTATTTGGAC
GGGTGGATGGCAACAAAACCTTGGGAGAGTCGCCTTATGGAGCAATCACACAGCGAACAGACCAACTCACGTTGTTCAGA
GAGTATCGACGAAATGAACGAGGTCAGCTCAAAGCTTTCTGAAGCAAGCTCAGTCAAGATCAGAAGAAACAATGTCACAA
CTAGGGTGTCAGCAAAGCCTCCTTCGGTAATCGCGGTATGCGACGAGAGTGCTCCGTCAACATCTTCAGTCACTCAGATG
ACCGGTAACCATTTCACGACATCAGAAAGGAGATCTGACTGTGGCCAGGGTGGTGCACCGAGCTATATGGGCTTGACCAA
ATCAGCCAAGGCAAGGCTGAGTGGTTCTTCTAGCACTCACAAGCCACCACTTCAAAGACAAGGATCTGCTGACAAACACA
ATTACAGCAGGGGGGCATTCTCTTCAATAGATGTTCAAAGCACCGCCGGCTCCGAGGTTTCGGTGACCTCAAAGAGGTTG
AACGGTTTAACTCTGAAGGGTCGAGGCACTAGAAGAAGCATGGACAAGGAGAACGATGATCAGTCTAATTCTTTCTTCTA
G
>triplet_43-A
GGAGATGGGCTGGGGGATATCCCGGTTGATTGGACTGAAGGCTGCTGTCTTGCTCACCGCAGCGTATTTCGTTCATGGAC
TGGGCATGAAACTGCTCTCATTGCCCCTCATATACACCTGCCTGATTGCCGTGCTTATCTCCATTGCTTCCCATCCGTCG
GTCGACCTCCCGTTGCTCCTCGGCAAGGCATCCAATGGAAGCTTTCCCCTGTGGTCATGGGTCATGTTCTCGCCCTTTCT
CTTTTTCATCCATCTGTTTGTGCTGTTGCGGAGATTTGTGAAAAATGAGCCCTTGTACACCGAGATAGCAGACGGAGTGT
ATGTTGGAGGCTGGCCTTCTTCAGTTGAACGCCTGCCACCTGGTGAACCCGCAGTCATTGATTGCACCTGCGAGCTGCCA
AGAAGCTCAACTATATCTGAGAATTCATATTTGTGTGTCGCTACATGGGATACAAGGGCGCCTCAGCCACCACAGATTGA
GTCAGCTGTGCGGTGGGCCGTGAGAAAGCGGTCACAGAACAAACCTGTGTATGTCCACTGTGCCTATGGCCATGGCAGAA
GTGTCTGCGTGATGTGTGCACTTCTAGTTGCGCTGGGATTAGCTGACGATTGGAAAGCTGCTGAGCAAATGATCCGCGAG
AAGCGACCTTCTATCAGCATGAACACTCTTCATCGCAAAAGCTTAGAGGAATGGTCAAAACACTTGCTTTCTCCCTCAAA
AGGAAGTGGGGAATCCGATGTGAGTTCTGTGATTCTTTCGGACTACACCCGGAAAAAGCATTGAACTCGCAAGACACGGA
CTTGTTCAGTAACTGTGATAATTGAGAAGACTTCATGCTTTGGTGTTATCTACTGTAGTCCTAGTAAATGTCCAAGGCAT
TTCGTTGTCTAAGTTACTGTCCTCGATTATGTTGTATGGATACGTGGATATTCTATTACTGTGCCTTACAATGTTGCTCT
TTTTATGCATACTGTTCATTGATCCTTGGGGTCATTGAATGCTTTCAAGACAAATCGTTTTGTGGGATTTTCTCTTAAAA
TAGAGGTCCCTGCTAGCCTGCTAGATTGCCATTTATAACGGAGTGTATGTCTCCCATCCGTACCTTTTGCATTTTTAAGG
CAGTACCATGCATTCAATATCCCTGCTAGGTACTCCTCGTTTGGTTCAAGTAAATGCTCAGCTATTCATAGCTTTCTTGT
GCTGCACCAGCCCGTCGTGTAACCATTTCATTATGTAAAAA
>triplet_43-B
CTCAAAAAACAAAAAAAGGAGAATCCCCAACCCAGACCGCCGCGTCACTGCTCCGCTCCTCTCCATCTTTCTTCCCGTCG
GCCGAGGCCAGAAGGGCCGGGCACCGTCTCCCGTCGGCCGTCGCGATCCCTACACCCCCCGCCGCTGCTGGGATCAGAGG
TTCATCAGTTGAAGGCTTGCGAAGATGGGTTGGGGGATATCCCGGTTGATTGGACTGAAGGCAGCTGTCTTGCTCACCGC
AGCGTATTTCGTTCATGGACAGGGCATGAAAGTGCTCTCACTGCCCCTCATATACACCTGCCTGATTGCCGTGCTTATCT
CCATTGCTTCCCATCCGTCGGTCGACCTCCCATTGCTCCTCGGCAAGGCATCCAATGGAAGCTTTCCCCTATGGTCATGG
GTCATGTTCTCGCCCTTTCTCTTTTTCATCCATCTGTTTGTGCTTTTGCGGAGGTTTGTGAAAAATGAGCCCTTGTACAC
CGAGATAGCAGACGGAGTTTATGTTGGAGGCTGGCCTTCTTCAGTTGAACGCCTGCCACCTGGTGAACCCGCAGTCATCG
ATTGCACTTGCGAGCTGCCAAGAAGCTCAACTATATCCGAGAATTCATATTTGTGTGTCGCTACATGGGATACAAGGGCG
CCTCAGCCACCACAGATTGAGTCAGCTGTGCGGTGGGCCGTGAGAAAGCGGTCACAGAACAAACCTGTGTATGTCCACTG
TGCCTATGGCCATGGCAGAAGTGTCTGCGTGATGTGTGCACTTCTAGTCGCACTGGGATTAGCTGACGATTGGAAAGCTG
CTGAGCAAATGATCCGCGAGAAGCGGCCTTCTATCAGCATGAACACTCTTCATCGCAAAAGCTTAGAGGAATGGTCGAAA
CACTTGCTTTCTCCCTCAAAAGGAAGTGGGGAATCCGATGTGAGTTCTGTGATTCTTTCGGACTACACCCGGAAAAAGCA
TTGAACTTGCGAGACACGGACTTGTTCAGTAACTGTGATACTTGAGAAGACTTCATGCTTTGGTGTTATCTACTGTTGTC
CTAGTAAATGTCCAAGGCATTTCGTTGTCTAAGTTACTGTCCTCGATTATGTTGTATGGATACGTGGGTATTCTATTACT
GTGGCTTACAATGTTGCTCTTTTTATGCATACTGTGCAGTGATCCTTGGGGTCATTGAATGCTTTCAAGACAAATCGTTT
TGTGGGATTTTCTTTCTTAAAATAGAGGTCACTGCTAGCCTGCTAGATTGTCATTTATAACGGAGTGTAGTATGTCTCTC
ATCTGTACCTTGCATTTTTAAGGCAGTACCATGCATTTAATATCTCTGCTAGGTACTCCTCGTTTGGTTCAAGTAAATGC
TCAGCTATTCATAGCTTTCTTGTGCTGTACCACAGTACCAGCCTGTCGTGTAACCA
>triplet_43-D
TTTGATTTCTTCGAACCGTAAAGGCGTAGCTTCCTTCTTAGCTGGAACTGGGTACCATCCCTCCCGATTCACGTTTGTTG
ATATTGCATCTTTGATGTCAGGGTTCAGTTGAAGGTTTGCGAAAGATGGGTTGGGGGATATCCCGGCTGATTGGACTGAA
GGCGGCTGTCTTGCTCGCCGCAGCGTATTTCGTTCATGGACTGGGCATGAAAGTGCTCTCGCTGCCCCTCATATACACCT
GCCTGATTGCCGTGCTTATCTCCATTGCTTCCCATCCGTCGGTCGACCTCCCGTTGCTTCTCGGCAAGGCATCCAATGGA
AGCTTTCCCCTATGGTCATGGGTCATGTTCTCGCCCTTTCTCTTTTTCATCCATCTGTTTGTGCTGTTGCGGAGATTTGT
GAAAAATGAGCCCTTGTACACCGAGATAGCAGACGGAGTGTATGTTGGAGGCTGGCCTTCTTCAGTTGAACGCCTGCCAC
CTGGTGAACCCGCAGTCATCGATTGCACGTGCGAGCTGCCAAGAAGCTCAACTATATCCGAGAATTCATATTTGTGTGTC
GCTACATGGGATACAAGGGCGCCTCAGCCACCACAGATTGAGTCAGCGGTGCGGTGGGCCGTGAGAAAGCGGTCACAGAA
CAAACCTGTGTATGTCCACTGTGCCTATGGCCATGGCAGAAGTGTCTGCGTGATGTGTGCACTTCTAGTCGCACTGGGAT
TAGCTGACGATTGGAAAGCTGCTGAGCAAATGATCCGCGAGAAGCGACCTTCTATCAGCATGAACACTCTTCATCGCAAA
AGCTTAGAGGAATGGTCAAAGCACTTGCTTTCTCCCTCAAAAGGAAGTGGGGAATCCGATGTGAGTTCTGTGATTCTTTC
GGACTACACCCGGAAAAAGCATTGAACTCGCAAGACACGGACTTGTTCAGTAACTGTGATAATTGAGAAGACTTAATGCT
TTGGTGGTATCTACTGTTGTCCTAGTAAATGTCCAAGGCATTTCGTTGTCTAAGTTACTGTCCTCGATTATGTTGTATGG
ATACGTGGATATTCTATTACTGTGGCTTACAATGTTGCCCTTTTTATGCATACTGTTCAGTGATCCTTGGGGTCATTGAA
TGCTTTCAAGACAAATCATTTTGTGGGATTTTTCTTTCTTAAAATAGAGGTCCCTGCTAGCCTGCTAGATTGTCATTTAT
AACGGAGTGCAGTATGTCTCTCATCCGTACCTTGCATTTGTAAGGCAGTACCATGCATTCAATATCTCTGCTAGGTACTC
CTCGTTTGGTTCAAGTAAATGCTCAGCTATTCATAGCTTTCTTGTGCTGTACCAGCCCGTCGTGTAACCATTTCATTATG
TCAAAATTTTCTTGTTTTGAACTTTCCTGACTTACCTATGTTGATTGAGGTTATGCTGAAGTGTACTCATTTTGGTACTC
TTTGATTAAGGTCATGCTAAGGTGTGCTCGTTCTGATATTTTTTGAATGCTCACTTGGTTTTTCATCCTTTTTACCATCT
GTCTATCCTTGTTAATGAGCGGC
>triplet_44-A
GAAAAAAGAAAAAGTAATACTACCAAGTAAACAAAAGCAGTGGGCGCAAAAGAGACCTTTTTCCGGAGCATAAGTTATTG
GGCGTTGCAGCGGTGCTGCTGTGTTCCCAGTCTCAGAGCCTGCCTGCAGAGTGCAGACGGCCAGACGGGTGCTGCAGTGA
CCAACGCGGCAGCCATGACCACGACCACGGCCACGACCAAGATGAGGGGGAGAGGAGCTGCGGCCATTGGAGCGGCGCTG
CTGTTCTTGGCCACCGCCTCCTTGGGGGCTCATGCCAACACCGACTCCAACGATGTGACAGCCCTCAATGTCTTCTATAC
AACAATGAACCACCCACCCCAGCTGAAAAACTGGGTGTCACAAAATGGAGATCCCTGCGGGCAGTTGTGGCAGGGGATCA
CTTGCTCGGGTTCCAGAGTGACAGCAATAAACTTACCGGGCATGAGTCTTAACGGGACTTTGGGTTACAATATGAACCTA
CTGACTGCACTAGTTCAGCTTGATATGAGCAATAATTATCTTGGAGGCAGTGACATTCCCTATAATCTTCCTCCAAATCT
CGAGAAATTAAATCTTGCTGGAAATCACTTCACTGGAACCACACCATACTCTATTTCCCAAATGGTCGCACTTAAGGATT
TAAATCTTGCTCATAACCAGCTCTCAACCATCAGTGATATGTTTAACCAGCTCACCAACTTAACAACAATGGATATCTCA
TTCAACACATTTTCTGGTAATATTCCACAAAGCTTCAACTCTATAACAAGTTTGAAAACACTTTATCTGCAGAACAACCA
ATTCAGTGGCACGATAGATGTCCTTGCCAATCTTCCTCTTACTGACTTAAATGTCGCGAACAACCAATTCACGGGCTGGG
TCCCTGATAAGCTAAAGAAAATAAGGAGTCTACAGACAACTGGAAACTCATTTAGCAATGGTCCCGCGCCACCACCCCCA
CCAGCTACAAATCCAACGCCAACGCCAACGCCAACGCCTCAACGCCCTGCTCTTCCAAGTAGTAATGACAACAATGGTCC
ATCCAACAGCGGCAGCAAACACTCCAAACTACAAGGTGGTGCAATAGCTGGAATTGTTATATGTTTGCTGGTTCTTGGTG
CAATGTTTGCATTCTTTGTGATCAAGAGGAAATCTTGGAAGTTGTCCCGAGGACAAGACCCCGAACAGAAAGAACCTCTA
AGTCCCCTTGCTTCAGGATTTAAACAGATGAAGTCCATCAAGATCATCTCAACAACTGGCAAGGATCAATTTCAAAAGAC
TGTTTCAATGAGCTTAAAACCTCCAACAAAAATTGACTTGCACAAGTCCTTCGATGAAAATGATCTCACACCCAAGTCTG
TTACAAGGAAGATAAGTTTGTCTTCCATCAAAATACCTGCATACACAGTTGCCGACCTGCAGATAGCAACAGGAAGCTTC
AGTGCTGACCATTTCATCAGTGAGGGATCATTTGGACGTGTTTTCAGAGCACAATTCAATGATCAGAAGGTCCTGGCTGT
AAAGAAAATCAACTTTTCTGCATTCCCAGGCCATCCTTCTGATTTGTTCATTGAGTTGGTTGCAAATATTTCAAGGCTAA
ATCATCCAAACCTTGCTGAGTTAGTTGGCTACTGTTCAGAGCATGGGCAGTGCTTGTTGGCATATGAATTCTATCAAAAT
GGTTCTCTGTGTGACTTACTTAACCTGGTGGATGATCAAAGCAAACCACTGTCCTGGAATAGCCGTGTAAAGATTGCTCT
TGGATCTGCAAGGGCATTAGAATACCTACATGAAACATGTTCGCCATCTGTGATCCACAAGAATTTCAAGTCATCAAACA
TTTTACTGGATAATGAGCTGAACCCTCACCTTTCGGATTCTGGATATGGAGATCTTATTCCTAACCAGGAATTCCAGGAA
TCAGAAGAAAACTCAGGATATAGGGCACCTGAGATAGCCATGTCTGGCCAATACTCACTGAAGAGCGATGTATATAGCTT
CGGAGTAGTCATGTTAGAGCTCCTCACTGGCCGCAAACCTTTTGACAGGTCCCGACCACGGTCCGAGCAGTCGCTGGTCC
GATGGGCCGCCCCGCAGCTGCACGACATCGACGCGCTGGACCAGATGGTCGATCCGGCGCTCCAGGGGCTGTACCATTCC
AAGTCCCTGTCCCGCTTCGCCGATGCGATAGCTCTTTGTGTGCAGGCAGAGCCAGAGTTCCGGCCGCCGATGTCCGAGGT
CGTCCAGTCGCTGGTCCGNGCGGGCGAACATGACGAGGATGTCCAGCAGCGAGAGCTACACGCGGCGCGACGGCGAATCC
GGCGACTACGCAGTATAAGCGTCACACTGTTGTACATAGGCCTGAAAGTGTTCCAGAGACCTTTTGGGAAGTAGTAACAG
TTGTACAGATTTACAGTTTTGTTGCCGAGTCTTAGGGTCATTCTTGTTCATCCGTCTCAGCAGCAGCCAGTAGATGCTGT
CCGCCGTAGCAGTGAAGTCGTATTCAGTGACAGTTTTCTGCCGCGTTATGATTCTTCTTTGAAAGAAAAAAAATCCTTGT
GCAATTGGGACGGTGATAGTAAAAATCCC
>triplet_44-B
CTCAATGTCTTCTATACAACAATGAACCACCCACCCCAGCTGAAAAACTGGGTGTCACAAAATGGAGATCCCTGCGGGCA
GTCGTGGCAGGGGATCACTTGCTCGGGTTCCAGAGTGACAGCAATAAACTTACCGGGCATGAGTCTTAACGGGACTTTGG
GATACAATATGAACCTACTGACTGCACTAGTGCAGCTTGATATGAGCAATAATAATCTTGGAGGCAGTGACATTCCCTAT
AATCTTCCTCCAAATCTCGAGAAAATAAATCTTGCTGGAAATCACTTCACTGGAACCACACCATACTCTATTTCCCAAAT
GGTCGCACTTAAGGATTTAAATCTTGCTCATAACCAGCTCTCAACCATCAGTGATATGTTTAACCAGCTCACCAACCTAA
CAACAATGGATATCTCATTCAACACATTTTCTGGTAATATTCCACAAAGCTTCAACTCTATAACAAGTTTGAAAACACTT
TATCTGCAGAACAACCAATTCAGTGGTACGATAGATGTCCTTGCCAATCTTCCTCTCGCTGACTTAAATGTCGCGAACAA
CCAATTCACCGGCTGGGTCCCTGATAAGCTAAAGAAAATAAGGAGTCTACAGACAACTGGAAACTCATTTAGCAATGGTC
CCGCGCCACCACCCCCACCAGCTACAAATCCAACGCCAACGCCAACGCCTCAACGTCCTGCTCTTCCAAGTAGTAATGAC
AACAATGGCCCATCCGACAGTGGCAGCAAACACTCCAAACTACAAGGTGGTGCAATAGCAGGAATTGTTATATGTTTGCT
GGTTCTTGGTGCAATGTTTGCATTCTTTGTGATCAAGAGGAAATCTTGGAAGTTGTCACGAGGACGAGACCCCGAACAGA
AGGAACCTCTCAGTCCCATTGCTTCAGGATTTAAACAGATGAAGTCCATCAAGATCATCTCAACAACTGGCAAGGATCAA
TTTCACAAGACTGTTTCAATGAGCTTAAAACCTCCGACAAAAATTGACTTGCACAAGTCCTTCGATGAAAATGATCTCAC
AACCAAGTCTGTTACAAGGAAGATAAGTTTGTCTTCCATCAAAATACCTGCATACACAGTTGCAGACCTACAGATAGCAA
CAGGAAGCTTCAGTGCTGACCATTTCATCAGTGAGGGATCATTTGGACGTGTTTTCAGAGCACAATTCAACGATCAGAAG
GTCCTGGCTGTAAAGAAAATCAACTTTTCTTCATTCCCAGGCTATCCTTCTGATTTGTTCATTGAGTTGGTTGCAAATAT
TTCAAGGCTAAATCATCCAAACCTTGCTGAGTTAGTTGGCTACTGTTCAGAGCATGGGCAGTGCTTGTTGGCATATGAAT
TCTATCAAAATGGTTCTCTGTGTGACTTACTTAACCTGGTGGATGATCAAAGCAAACCGCTGTCCTGGAATAGCCGTGTA
AAGATTGCTCTTGGATCTGCAAGGGCATTAGAATACCTACATGAAACATGTTCGCCATCTGTGATCCACAAGAATTTCAA
GTCATCAAACATTTTACTGGATAATGAGCTGAACCCCCACCTTTCGGATTCTGGTTATGGAGATCTTATTCCTAACCAGG
AATTCCAGCAATCAGAAGAAAACTCAGGATATAGGGCACCTGAGGTAGCCATGTCTGGCCAATACTCACTGAAGAGCGAT
GTATATAGCTTCGGAGTAGTCATGTTAGAGCTCCTCACTGGCCGCAAACCTTTCGACAGGGTCCCGACCACGGTCCGAGC
AGTCGCTGGTCCGATGGGCCGCCCCGCAGCTGCACGACATCGACGCGCTGGACCAGATGGTCGATCCGGCGCTCCAGGGG
CTGTACCATTCCAAGTCCCTGTCCCGCTTCGCCGACGCGATAGCCCTTTGTGTGCAGGCCGAGCCAGAGTTCCGGCCGCC
TATGTCCGAGGTCGTCCAGTCGCTGGTCCGTCTCGTGCAGCGGGCGAACATGACGAGGATGTCCAGCAGCGAGAGCTACA
CCCGGCGCGACGGCGAATCTGGCGACTACGCGGTATAGGCGTTGCTACGCTGTTGTATATACGCTTTTGGCAAGTAGTAG
CAGTTGTACAAATTTACAGTTTTGCTGCCGAAGTCTTAGGGGTTATTCTTGTTCATCAATCATCCGTCCCAGCAGCAGAG
AGTAGACGCTGTCCTCTGTATCTGGGCAGTAGTAGTATCCAGTGACAGTTTTCTGCCGCGTTACAATTCTTGTTTGAAAG
AAAAATTCCTTGCGCGATTGGGACAGTGAGACCGTGAGAGTAATTGTCCTCCGGATTGCTGCGTCTTGTGTGGCAACTGA
CACCTTGATCTGTAGAAAGGGCACGATCAGAAACTGGGCGCG
>triplet_44-D
CAAATACACAATCCACTGGGGAAAAGAAGGACATGTCAGCACTGAGAAAAAAGAAAAGGTGATGATATACCTTTTCCGGA
GCATAAGTTATTGGGCGTTGCAGCGGTGCTGCTGTGTTCCCAGAGCCTCTGCCTGCCTGCAGACGGGTGCTGCAGTGACC
AACGCAGCAGCCACGACCACGGCCACGACCAAGATGAGGGGGAGGAGAGGAGGAGCTGCGGCCATTGGAGCGGCGCTGCT
GTTCTTGGCCGCCGCCTCACTGGGAGCTCATGCCAACACCGACTCAAACGATGTGACAGCCCTCAATGTCTTCTATACAA
CAATGAACCACCCACCCCAGCTGAAAAACTGGGTGTCACAAAATGGAGATCCCTGCGGGCAGTCATGGCAGGGGATCACT
TGCTCGGGTTCCAGAGTGACAGCAATAAACTTACCAGGCATGAGTCTTAACGGGACTTTGGGCTACAATATGAACCTACT
GACTGCACTAGTTCAGCTTGATATGAGCAATAATAATCTTGGAGGCAGTGACATTCCCTATAATCTTCCTCCAAATCTTG
AGAAATTAAATCTTGCTGGAAATCACTTCACTGGAACCACACCATACTCTATTTCCCAAATGGTCGCACTTAAGGATTTA
AATCTTGCTCACAATCAGCTCTCAACCATTAGTGACATGTTTAACCAGCTCACCAACCTAACAACAATGGATATCTCATT
CAACACATTTTCTGGTAATATTCCACAAAGCTTCAACTCTATAACAAGTTTGAAAACACTTTATCTGCAGAACAACCAAT
TCAGTGGTACGATAGATGTCCTTGCCAATCTTCCTCTCACTGACCTAAATGTCGCGAACAACCAATTCACCGGCTGGGTC
CCTGATAAGCTAAAGAAAATAAGCAGTCTACAGACAACTGGAAACTCATTTAGCAATGGTCCTGCACCACCACCCCCACC
AGCTACAAATCCAACGCCAACGCCAACGCCAATGCCTCAACGTCCTGCTCTTCCAAGTAGTAATGACAACAATGGCCCAT
CCGGCAATGGCAGCAAACACTCCAAACTACAAGGTGGTGCAATAGCAGGAATTGTTATATGTTTGCTGGTTCTTGGTGCA
ATGTTTGCATTCTTTGTGATCAATAGGAAATCTTGGAAGTTGTCACGAGGACGAGACCCCGAACAGAAGGAACCTCTCAG
TCCCCTTGCATCAGGATTTAAACAGATGAAGTCCATCAAGATCATCTCAACTACTGGCAAGGATCAATTTCAGAAGACTG
TTTCAATGAGCTTAAAACCTCCAACAAAAATTGACTTGCACAAGTCCTTCGATGAAAATGATCTCACAACCAAGTCTGTT
ACAAGGAAGATAAGTTTGTCTTCCATCAAAATACCTGCATACACAGTTGCAGACCTGCAGATAGCAACAGGAAGCTTCAG
TGCTGACCATTTCATCAGTGAGGGATCATTTGGACGTGTTTTCAGAGCACAATTCAACGATCAGAAGGTCCTGGCTGTAA
AGAAAATCAACTTTTCTGCATTCCCAGGCTATCCTTCTGATTTGTTCATTGAGTTGGTTGCAAATATTTCAAGGCTAAAT
CATCCAAACCTTGCTGAGCTAGTTGGCTACTGTGCAGAGCATGGGCAGTGCTTGTTGGTATATGAATTCTATCAAAATGG
TTCTTTGTGTGACTTGCTTAACCTAGTGGATGATCAAAGCAAACCGCTGTCCTGGAGTAGCCGTGTAAAGATTGCTCTTG
GATCTGCAAGGGCATTAGAATACCTACATGAAACATGTTCGCCATCTGTGATCCACAAGAATTTCAAGTCATCAAACATT
TTACTGGATAATGAGCTGAACCCCCACCTTTCGGATTCTGGTTATGGAGATCTTATTCCTAACCAGGAATTCCAGGAATC
CGAAGAAAACTCAGGATATAGGGCACCTGAGGTAGCCATGTCTGGCCAATACTCACTGAAGAGCGATGTATATAGCTTCG
GAGTAGTCATGTTAGAGCTCCTCACTGGCCGCAAACCTTTTGACAGGTCCCGGCCACGGTCCGAGCAGTCGCTGGTCCGA
TGGGCCGCCCCGCAGCTGCACGACATCGACGCGCTGGACCAGATGGTCGATCCGGCGCTCCAGGGGCTGTACCATTCCAA
GTCCCTGTCCCGCTTCGCCGACGCGATAGCCCTTTGTGTGCAGGCCGAGCCAGAGTTCCGGCCACCGATGTCCGAGGTCG
TCCAGTCATTGGTCCGTCTCGTGCAGCGGGCGAACATGACAAGGATGTCCAGCAGCGAGAGCTACACCCGGCGCGACCGC
GAATCCGGTGACTGCGCGGTATAAGCGTCACACTGTTGTACATAGGCCTGAAAGTATCCAGAGCAGAGAACTTTTGGTGG
GTAGTAACAGTTGTACAAATTTACAGTTTTGTTGCGGAGTCTTAGGGTTTATTCTTGTTCATCCATCCCAGCAGCACCGA
GTAGATGCTGTCCGCCGTAGCTGTGTAGTACTAGTAATCCAGTGACAGTTTTCTGCCGCGTTATGGTTCTTCTTTGAAAG
AAAAATTCCTTGTGCAATTGGGATGGTGAGAGTAAAAATCCCCCCCCC
>triplet_45-A
AGGATGCGCCTACCACGAACCCGGCAACCGACGACATAGAGCTGGGTGGTGATCGGGGGAACGTGCCGATGCCTGGCAGC
GCTAAGATCCAGCCCTTCGAGTTCAAGGTGCTCGAGGTCTGCCTCGAGCACACATGCAAATGCATGGAATCCGAGACGTT
GGCCCTCGAGAAGGAGGCGTATCCGGCCTTGGACAAGCTGACTTCCAAGGTTAGCACGCTCAACCTGGAGCACGTCAGGC
AGATCAAGAGCCGCCTGGTAGAGCTAACAGGGCGCGTGCAGAAGGTGAGGGATGATATCGAGCAGTTAGTTGACGATGAC
ACGGATATGTTCGAGATGTACCTGACGAGGAAGCTTGCGTTTCAAGGACTGAACGAGCCATCGGGTAAAGTGGATTCCAA
CAAGCATGCATCTCCTGACCATGAGGATGAGAAGGAGGAAGAAGGCAGTGGCGATGATATAGAGAGCTCCCACGGAAGTT
CTGCTTTTGTTAAGCCTGATGTAGAAGAGTTGGAAATGCTTCTCGAAGCTTACTTCGTGCAGTTTGATGGCACACTGAAC
AAGTTATGCCATCTCCGCGACTATGTGGATGACACTGAGGATTACATCAACATGATGCTGGACGAGAAGCAGAACCAGCT
GCTGCAGATGGGCGTGATGCTCACGACGGCGACCGTGGTGATCACCGCGGGCATCGTGGTCGTGAGCCTGTTCGGCATGA
ACATCCACATCGAGCTGACGTTAGATCCGGAGACCCCCGAGATGGCGAGGATCAAAAACAGAAAGTTCTGGGAGACCACC
TGGGCCACCGTTGCCGGCTGCGCCGCTATATACATTCTGGCCATCTATGCAGGAAAGAAGAGCAAATACTTGCAGTGATG
CTGCCATATTCTGTGTTCCGCACCGGACAGACGAAGCATCGGACCGCAAGCTCTGCAGCCCAGGGCCACGTTTTCGCCGT
TGCAAATGGATTCATTCCCTGTGCTGAGAACGTGATGCGGTGGCTTTCTGTTTTGTTCTGTCTGGAAGATGCAGTAGCTG
ATGGGGTTTGGGTAGGAATAATTGAATGATGGACATCCCACCCTTGACACGAATGACGGTTATATAAAGATGCCTTATTT
ATCCTGTCATATCATGATTTACAACTACATCCTCCCTTCATCCCATAATATAAGACGCCTTTTGACACTACTAAGGGAAT
AGTTTTGTAAAAGAAGATGAATATACTAGCCGTGTTTTGGAACCATACAACTTCCTACCCTAGGGTGGTGCACTCCTGCA
CCTCGACGGTGTAATAATTGTTAGCATACGGCAGCCGCATGGATTAAATAGGTCAACGACAGAAACTAACAGACGATACC
AGTTCTGACATTTCAACTTCCACGGTTTTACTTCGATCAGATAAGTTACGAGGCTGATAATGTGAACACTGACTCCACCA
TCCACTTCTCTATTTACAAGGTTTCACGGATGGTATGTAAACCAAAGATTTTGTATCAACGCTGCAGTGCTCACTAGCGC
ATGTACAAAAGGTATTAGGGAACTCAGCATATGTATGTCTAAGACACGTCAGCTAAAACTTCAGTTAGATGGTTATTATG
TTTGCGCCTTCCTTGATCTGGTCCGTCG
>triplet_45-B
CATTATGTGAGGGATGATATCGAGCAGTTGGTTGACGATGACACGGATATGTCCGAGATGTACCTGACGAGGAAGCTTGC
GTTTCAAGGAGTCAATGAGTCATCGGTTAAAGTGGACTCCAACAAACATGCATCTCCTGACCATGAGGATGAGAAGTATG
TCACCTATAGGGAGGAAGAAGACAGTGGCGATGGCATAGAGAGCTCCCACGGAAGTTCCGCTTTTGTTAAGCCTGATGTA
GAAGAGTTGGAAATGCTTCTCGAAGCTTACTTCGTGCAGTTTGATGGCACGCTGAACAAATTATGCCATCTCCGCGACTA
TGTGGACGACACTGAGGATTACATCAACATGATGCTGGACGAGAAGCAGAACCAGCTGCTGCAGATGGGCGTGATGCTCA
CGACGGCGACCGTGGTGATCACCGCTGGCATCGTGGTCGTGAGCCTGTTCGGCATGAACATCCACATCGAGCTGACGTTA
GATCCGGAGACCCCCGAGATGGCAAGGATCAAAAACAGAAAGTTCTGGGAGACCACCTGGGCCACCGTTGCCGGCTGCGC
CGCCATATACCTCCTGGCAATCTATGCAGGGAAGAAGAGCAAATACTTGCAGTGA
>triplet_45-D
GGCGGGGTGAGTTATCTGCACTGTTCGCCTGATTCCGTTGGCTCCTGCTACTGCGTGAAGGATGCGTCTACCACGAATCC
GGCAACCGACGACATGGAGCTGGGTGGTGATCAGGGGAACGTGCCAATGCCTGGCAGCGCTAAGATCCAGCCCTTCGAGT
TCAAGGTGCTCGAGGTCTGCCTCGAACACACATGCAAATGCATGGAATCCGAGACGTTGGCCCTGGAGAAGGAGGCGTAT
CCGGCCTTGGACAAGCTGACCTCCAAGGTTAGCACGCTCAACCTGGAGCACGTCAGGCAGATCAAGAGCCGCCTGGTAGA
GCTAACAGGGCGCGTGCAGAAGGTGAGGGATGATATCGAGCAGCTGGTTGACGATGACACGGATATGTCCGAGATGTACC
TGACGAGGAAGCTTGCGTTTCAAAGAGTAGACGAGTCATCGGTTAAATTGGATTCCAACAAGCATGCATCTCCTGACCAT
GAGGATGAGAAGGAGGAAGAAGACAGTGGCGATGATATAGAGAGCTCCCACGCAAGTTCTGCTTTTGTTAAGCCTGATGT
AGAAGAGTTGGAAATGCTTCTCGAAGCTTACTTCGTGCAGTTTGATGGCACGCTGAACAAGTTATGCCATCTCCGCGACT
ACGTGGATGACACTGAGGATTACATCAACATGATGCTGGACGAGAAGCAGAACCAGCTGCTGCAGATGGGTGTGATGCTC
ACGACGGCGACCGTGGTGATCACCGCGGGCATCGTGGTCGTGAGCCTGTTCGGCATGAACATCCACATCGAGCTGACGTT
AGATCCGGAGACCCCCGAGATGGCGAGGATCAAAAACAGAAAGTTCTGGGAGACCACCTGGGCCACCGTTGCCGGCTGCG
CCGCCATATACATCCTGGCCATCTATGCAGGGAAGAAGAGCAAATACTTGCAGTGATGCTGCCATATTCTGTGTTCCGCA
CCGGACAGACGAAGCATCAGACGTAAGCTCTGCAGTCCACGGCCACGTTTTTGCCATCGCAAATGGCTGTCTGGAAGATG
CAGTAGCTGATGCTTGGTTTGGATAGGAATAACTGAATGATGGACATCCCACCCTTGACACGAATAACGGTTATATAAAG
ACCTTATTTGTCCTCGTATCATGATTTGCAACTACGTAGTTTTGTAAAAGAAATACTCCCTCCGTTCACTTTTGTAATTT
TGTAAAAGAAA
>triplet_46-A
GTTGGTTTGTGTTACGGTAAAAAAAATACATACCGACCTTTACTTATAAAATAGTTTCCCATTTAAAACATGAGTGAGGT
GGTCGCTTGCTGGTTTGGTCAAGCTGGGTGTCGTGGCATGTGTGAGGTTCGAGGCTCCCCAACTGCATTATTTTTCTACC
TTTTCTTTATTATTTATTTCCAAACCTGAGGTGTCTGGTGGGTTCTAGATGGATGAGGGAGATTGGGGTGGAGTGGGGGA
GTGAATTCTTCCAAATCGGAGGGGTCTTGTGGATTCTAGATGGATGAGGGAGATTCTGATGGGGTAGGGAGTGAACTCTT
CCAAACCAGAGGGGTTTGGTGGGTTCTAGATAGATGAGGGAGATTCAGATGGGGTGGGTAGTGAACTCTTCCAAACCAGA
GGGGTTTGGTGGGTTCTAGATAGATGAGGGAGATTCGGGTAGAGTGGGAAGTGAAGTCACCACCACCAATAGCTCCAATT
TATGAGGTAGTAGAGATTAAATTTGGGTTATTGACAAAATCTAAGCAGAAAATGTCAGAATGTACATGTGTTGACGGCTA
TCAGAGGGCTTGGTGCTTTCACGGTTTCACAGACTGGATGGTGCTTGTGAGACATGCCATCTGGGGTTATTTGTTGTTTG
ATTGTTTTTCACGGAATGAAATTGGTGAGCCAGGGCTATGAATTTAGTCATGCCACCTGTCTCATTAGACCTTTAATAGG
GTCTCTTTTTTACATCACCTGGCATGCTCCCATACCACCTGTATTAACTGATGCAACCCCCAGTACCACACTGAATTAGA
ATGTTTATATGCTTGCCTATCACAAGTAGTTTGCCAGATTGGTGAACTGCAGATTCTGGTTTGGATCTGCCAGCTGATAT
AATTCCATAAAATAAAAGAATGGAGCTTCCAGCCTATTGGCCTCTACTTGTGCCATGACTGCTCTGCACAACCTCAAACT
AATGCTTTGTCATTAATGCCAGATAAGAAAACGGAAAAAAACTTTATTTCTACCGCATATCAAGTGAGGGCAGCTGTTGG
AACAGCTGTTGGTGCAGCTGCTGCCCGCGCGAAGATGCTTGTGGACCAGGAAGAGCGAGAGATGGAGCTTCTAATGGCGT
CCATAATTGAAACTCAGCTAAGAAAGATCCAATACAAGATCAAACACTTTGAGGAGCTAGAGTTGATCATGGATCAGGAG
TACACCACCATACAACAAATAAAGGAGTCCCTGATGAAGGAATGGCAAACGGTCCTGGAGCGAGCATTTCAGACTGGAGC
ACCGCTTCAGAGGGACGAAGTGCTCACAAGGCTGTTCCTGGACAGGTCTACTCCATAGAGAAGCTGACTGGAGCCGATTA
TCCCTCCTCCTCTGATCCGCCGCCTCGCCCTCTGACTGTAGTCCCTGTAGGTAAAGCAGCATTGTGCGTGCGCGCAGGAG
GGCGGGCGCATCTGTAAAGGTGCTAATTCATCTAGATATGTTGTGCTTGGGGCCGCCCCTCAGCCCCCTGTACCATGGTG
TGCAATTGCGCACAGCAGCAGCTCTGTTGTACCAACATCCAGCTAGGGTTAGATAGCAAGGGTTGCTGATAGTCTGCTGT
AACTTCATTTTTTCCGGATGCACAGATGTTTGGTCGGTTCGGGGTGTCCGTATTGTCGGCCCCGTTGTACTGTTTGGTTG
AACAAATAGTCGCTGTATAACTTTCCAGTGTGAGCTTAGAGTACATACCGTGAGAATACCATGGATGTTGCTGGAAGAAA
TGGCCATGTGAAC
>triplet_46-B
TTTAATAGGGTCTCTTTTTTACATCACTTGGCATGCTTCCATACCACCTGTATTAACTGATGCAACCCCCAGTACCACAC
TGAATTAGAATGTTTATATGCTTGCCCGTCAGAAGTAGTTTGCCAGATTGGTGAACTGCAGATTCTGGTTGGGATCTGCC
AGCTGATATAATTCCATAAAATAAACGAATGGAGTTTCCAGCCTATAGGCCTCTCTACTTGTGTCATGACTGCTCTGCTC
ACCTCAAACTAATGCTTTGTCATTAATGCCAGATAAGAAAATGGAAAAAAACTTTATTTCTACCGCATATCAAGTGAGGG
CAGCTGTTGGAACAGCTGTTGGTGTAGCTGCTGCCCGCGCGAAGATGCTCGCGGACCAGGAAGAGCGGGAGATGGAGCTT
CTAATGGCGTCCATAATTGAAACTCAGCTAAGAAAGATCCAATACAAGATCAAACACTTTGAGGAGCTAGAGTTGATCAT
GGATCAGGAGTACACCGCCATACAACAAATAAAGGAATCCCTGATGAAGGAATGGCAAACGGTCCTGGAGCGAGCATTTC
AGACTGGAGCACCGCTTCAGAGGGACGAAGTGCTCACAAGGCTGTTCCTGGACAGGTCTACTCCATAGAGAAGCTGACTG
GAGCCGATAATCCCTCCTCTGATCCGCCGCCTCGCCCTCTGACTGTAGTCCCTGTAGGTAAAGCAGCATTGTGCGTGCGC
AGAGGAGGGCGGGCGCATCTGTAAAGGTGCTAATTCATCTAGAAATGTTGTGCTTGGGGCCGCCACACAGCCCCCTGTAC
CATGGTGTGCAATTGCACACAGCAGCAGCTCTGTTGTACCAACATCATCCAGCTAGGGTTAGATAGCAAGGGTTGCTGAT
AGTCTCCTGTAACTTCATTTTTTCCGGATGCACAGATGTTTGGTCGGTTCGGCGTGTCCGTATTGTCGGCCCCGCTGTAC
TGTTTGGTTGAACAAATAGTCGCTGTATAACTTTCCAGTGTGAGCTTAGAGTACATACCGTGAGAATACCATGGATGTTG
>triplet_46-D
TTTAGTTATGCCACCTGTCTCATTAGGCCTTTAATAGGGTCTCTTTTTTACATCACCTGGCATGCTCCCAAACCACCTGT
ATTAACTGATGCAACCCCCAGTACCACACTGAATTAGAATGTTTATATGCTTGCCCGTCACAAGTAGTTTGCCAGATTCG
TGAACTTCAGATTCTGGTTGGGATCTGCCAGCTGATATAATTCCATAAAATAAATGAATGGAGCTTCCAGCCTATTGGCC
TCTACTTGTGTCATGACTGCTCTGCTCACCTCAACTAATGCTTTGTCATTGATGCCAGATAAGAAAATGGAAAGAAACTT
TATTTCTACCGCATATCAAGTGAGGGCAGCTGTTGGAACAGCTGTTGGTGTAGCTGCTGCCCGCGCGAAGATGCTCGTGG
ACCAGGAAGAGCGAGAGATGGAGCTTCTAATGGCGTCCATAATTGAAACTCAGCTAAGAAAGATCCAATACAAGATCAAA
CACTTTGAGGAGCTAGAGTTGATCATGGATCAGGAGTACACCACCATACAACAAATAAAGGAGTCCCTGATGAAGGAATG
GCAAACGGTCCTGGAGCGAGCATTTCAGACTGGAGCACCGCTTCAGAGGGACGAAGTGCTCACAAGGCTGTTCCTGGACA
GGTCTACTCCATAGAGAAGCTGACTGGAGCCGATTATCCCTCCTCCTCTGATCCGCCGCCTCGCCCTCTGACTGTAGTCC
CTGTAGGTAAAGCAGCATTGTGCGTGCGCGCAGGAGGGCGGGCGCATCTGTAAAGGTGCT
>triplet_47-A
GCCGCGACGACGACGCCGGCGGCGGTGGCGTCGGTGGGCGTCGGGGAGGACCTGCCCGAGGGGTACGAGCAGATGATGCC
GACCGTGGAGGCGTCCCAGCGGCGCCGCGCGGGGGTTCTGCTGCACCCGACGTCGCTCCGCGGCCCGCACGGCATCGGCG
ACCTCGGCGACGAGGCCCTCGCGTTCCTCGACTGGCTCCACGGCGCCGGGTGCACGCTCTGGCAGGTTCTTCCACTTGTT
CCCCCGGGAAGAAAATCCGGGGAGGATGGTTCTCCTTATTCAGGACAGGATGCAAACTGTGGTAGTACCTTATTGATTTC
TCTCGAAGAGCTTGTTAAAGATGGGCTGTTGATGGAAGACGAACTTCCTGATCCTTTAGATATGGAATATGTTGAATTTG
ACACCGTTGCTAATCTGAAAGAACCTCTTATTGCCAAGGCAGCAGAGAGGCTACTACAGAGCCCTGGAGAGCTCAGAAGG
CAGTATGACGAATTCAAGAAAAATCCAGATGTTTCAGGTTGGCTTGAAGATGCTGCACTTTTCGCTGCTATCGACAATAG
CATCAATGCAGTGTCCTGGTCTGAGTGGCCTGAACCGCTGAAAGATCGCCATCCTGGAGCCTTGAAAGATATATATGAAA
ACCAGAAGGACTTTATAGAAAATTTTATGGCACAACAGTTCTTATTTGAAAAGCAATGGAAACGGGTTCGTTCACATGCA
CAGAAGCTTGGCATCAGCATAATGGGTGACATGCCAATATATGTTGGCTACCACAGCGCAGATGTTTGGGCAAACAGGAA
ATCATTTTTGCTGGACAAGAATGGTTTCCCCACATTTGTTAGTGGTGTTCCACCTGATGCGTTCAGTAAAACTGGTCAGT
TATGGAACAGCCCATTGTATGACTGGAAATCTATGGAAGCAGATGGCTTTGCATGGTGGGTAAAGAGGATTAAACGTGCC
CTTGATTTGTATGATGAGTTCCGTATTGACCATTTCCGCGGGCTTGCTGGTTTTTGGGCAGTTCCTTCGGGATCAGAAGT
AGCGATGTTTGGAAGCTGGAGGGCTGGACCAAGGAATGCCTTTTTTGATGCGCTTTTCAAAGCTGTTGGTAGAATAAATA
TAATCGCAGAAGACCTGGGGGTGATAACTGAAGATGTTGTTGAGTTAAGGAAGTCTATTGGGGCTCCGGGGATGGCAGTT
CTTCAGTTCGCTTTTGGTGGTGGTCCTGGCAACCCCCACTTACCTCATAACCATGAATTGAATCAAGTTGTATACACTGG
GACACATGATAATGATACAGCTGTTGGCTGGTGGCAAAGCTTACCAGAGGAAGAGAAGCAAACTGTGTTCAAGTATCTAC
CGCAGGTCAGCAACTCGGATGTCTCTTGGGCGCTAATTGCTACTGCCCTCTCTTCCGTTGCGAGGACTTCCATGGTAACC
ATGCAGGACATACTCAGCCTTGGCAGCTCTGCTAGGATGAACACTCCAGCTACACAGAAAGGAAATTGGAAATGGAGGAT
ACCAAGCTGTGTCAGCTTCGACAGCCTTAGCCTCGAAGAAGCAAAGCTGAAGGAGTTGCTTACGCTGTACGGCCGGCTGT
GAATTTCTTGGTTCTTCAGCACCACTCCTGTGTTCTCTGTCTCTTCAGGCTCGGAACTGCCAGACGGTACTGCCATAAAC
TAGCAGCCAAACATGAAGGATCTGGCTGCTATTGTTCCGCGGGATGTTGGCACCTGTCCCCGAATAATAGGGTTGTGTTG
ATTGGTTGCAAATTCACATGCTTGAACTTGAAGCGTCTTGCATGTCTACAACTTGTTTATTATGGTGTATATATAGTCCT
ATGATAATAAAATGGTAGTCCTTTATTTTCCCATTTCGTCTATGTACTATTGTAACTCATGAGTCTTGGAACTCTTGATA
AGTGGGATATGTGTATCAAGTTCTTTTTTACATTTCAGAG
>triplet_47-B
CGTCGCTCCGCGGCCCGCACGGCATCGGCGACCTCGGCGACGAGGCCCTCGCATTCCTCGACTGGCTCCACGGCGCCGGC
TGCACGCTCTGGCAGGTTCTTCCACTTGTTCCCCCGGGAAGAAAATCCGGGGAGGATGGTTCTCCTTATTCAGGACAGGA
TGCAAACTGTGGTAGTACCTTATTGATTTCTCTCGAAGAGCTTGTTAAAGATGGGCTGTTGATGGAAGACGAACTTCCTG
ATCCTTTAGATATGGAATATGTTGAATTTGACACCGTTGCTAATCTGAAAGAACCTCTTATTGCCAAGGCAGCAGAGAGG
CTACTACAGAGCCCTGGAGAGCTCAGAAGGCAGTATGACGAATTCAAGAAAAATCCAGATGTTTCAGGTTGGCTTGAAGA
TGCTGCACTTTTCGCTGCTATCGACAATAGCATCAATGCAGTGTCCTGGTCTGAGTGGCCTGAACCGCTGAAAGATCGCC
ATCCTGGAGCCTTGAAAGATATATATGAAAACCAGAAGGACTTTATAGAAAATTTTATGGCACAACAGTTCTTATTTGAA
AAGCAATGGAAACGGGTTCGTTCACATGCACAGAAGCTTGGCATCAGCATAATGGGTGACATGCCAATATATGTTGGCTA
CCACAGCGCAGATGTTTGGGCAAACAGGAAATCATTTTTGCTGGACAAGAATGGTTTCCCCACATTTGTTAGTGGTGTTC
CACCTGATGCGTTCAGTAAAACAGGTCAGTTATGGAACAGCCCATTGTATGACTGGAAATCTATGGAAGCAGATGGCTTT
GCATGGTGGGTAAAGAGGATTAAACGTGCCCTTGATTTGTATGATGAGTTCCGTATTGACCATTTCCGCGGTCTTGCTGG
TTTTTGGGCAGTTCCTTCAGGATCAGAAGTAGCGATGTTTGGAAGCTGGAGGGCTGGACCAAGGAATGCCTTTTTTGATG
CGCTTTTCAAAGCTGTTGGTAGAATAAATATAATCGCAGAAGACCTGGGGGTGATAACTGAAGATGTTGTTGAGTTAAGG
AAGTCTATTGGGGCTCCGGGGATGGCAGTTCTTCAGTTCGCTTTTGGTGGTGGTCCTGGCAACCCCCACTTACCTCATAA
CCATGAATTGAATCAAGTTGTATACACTGGGACACATGATAATGATACAGCTGTTGGCTGGTGGCAAAGCTTACCAGAGG
AAGAGAAGCAAACTGTGTTCAAGTATCTACCGCAGGTCAGCAACTCGGATGTCTCTTGGGCGCTAATTGCTACTGCCCTC
TCTTCCGTTGCGAGAACTTCCATGGTAACCATGCAGGACATACTCAGCCTTGGCAGCTCTGCTAGGATGAACACTCCAGC
TACACAGAAAGGGAATTGGAAATGGAGGATACCAAGCTGTGTCAGCTTCGACAGCCTTAGCCTCGAAGAAGCAAAGCTGA
AGGAGTTGCTTATGCTGTACGACCGGCTGTGAAGTTCTCGGTTCTCCAGCACTCCTGTGTTCTCTGTCTCTTCAGGCTTG
GAACTGCCAGACGGTACTGCCATAAACTAGCAGCCAAACATGAAGGATGTGGCTGCTATTGTTCCATGGGATGTTGGCAC
CTGTCCCCGAATAATAGGGCTGTGTTGATCGGTTGCAAATTAACATGCTTGAACTTGAAGCGTCTTGCATCTTTACAATT
GCTATTATGGTGTATATAGGTAGTCCTTTATATTCCCATTTCGTCTATGTACTATTGTAACACATGAGTCTTGGAAACTC
TTAATAAGTGGGATGTGTGTATCAAGTTCTTTTT
>triplet_47-D
TTCGGCCTCGTCCCTCCCCCGGCACCGCCGCTGCCGCCTCCTCCTCCCCGCAATGTCGCAGGCGCGCGGCCCCCCCGCGC
GAGGGATCGCCTGCCGCGCCGCGACGACGACGCCGGCCGCGGTGGCGGCGGTGGGCGTCGGGGAGGACCTGCCCGAGGGC
TACGAGCAGATGATGCCGACCGTGGAGGCCTCCCAGCGGCGGCGCGCGGGGGTCCTGCTGCACCCGACGTCGCTCCGCGG
CCCGCACGGCATCGGCGACCTCGGCGACCAGGCAATCGCGTTCCTCGACTGGCTCCACGGCGCCGGCTGCACGCTCTGGC
AGGTTCTTCCACTTGTTCCCCCGGGAAGAAAATCCGGGGAGGATGGTTCTCCTTATTCAGGACAGGATGCAAACTGCGGT
AATACACTATTGATTTCTCTTGAAGAGCTTGTTAAAGATGGGCTGTTGATGGAAAACGAACTTCCTGATCCTTTAGATAT
GGAATATGTTGAATTTGACACTGTTGCTAATCTGAAAGAACCTCTTATTGCCAAGGCAGCAGAGAGGCTCCTACAGAGCC
CTGGAGAGCTCAGAAGGCAGTATGACGAATTCAAGAAAAATCCAGATGTTTCAGGTTGGCTTGAAGATGCTGCACTTTTC
GCTGCTATCGACAATAGCATCAATGCAGTGTCCTGGTCTGAGTGGCCTGAACCGCTGAAAGATCGCCATCCTGGAGCCTT
GAAAGATATATATGAAAACCAGAAGGACTTTATAGAAAATTTTATGGCACAACAGTTCTTATTTGAAAAGCAATGGAAAC
GGGTTCGTTCACATGCTCAGAAGCTGGGCATCAGCATAATGGGTGACATGCCTATATATGTTGGCTACCACAGCGCAGAT
GTTTGGGCAAACAGGAAATCATTTTTGCTGGACAAGAATGGTTTCCCTACATTTGTTAGTGGCGTTCCCCCTGATGCATT
CAGTAAAACTGGTCAGCTATGGAACAGCCCATTGTATGACTGGAAATCTATGGAAGCAGATGGCTTTGCATGGTGGGTAA
AGAGGATTAAACGTGCCCTTGATTTGTATGATGAGTTCCGTATTGACCATTTCCGGGGGCTTGCTGGTTTTTGGGCAGTT
CCTTCGGGATCAGAAGTAGCGATGTTTGGAAGCTGGAGGGCTGGACCAAGGAATGCCTTTTTTGATGCGCTGTTCAAAGC
TGTTGGTAGAATAAATATAATCGCTGAAGACCTGGGGGTGATAACCGAAGATGTTGTTGAGTTAAGGAAGTCTATTGGGG
CTCCAGGGATGGCAGTTCTTCAGTTCGCTTTTGGCGGTGGTCCTGGCAACCCCCACTTACCTCATAACCATGAATTGAAC
CAAGTTGTATACACTGGGACACATGATAATGATACAGCTGTTGGCTGGTGGCAAAGTTTACCAGAGGAAGAGAAGCAAAC
TGTGTTCAAGTATCTACCGCAGGTCAGCAACTTGGATGTCTCTTGGGCGCTAATTGCTACTGCTCTCTCTTCCGTTGCAA
GGACTTCCATGGTAACCATGCAGGACATACTCAGCCTTGGCAGCTCTGCTAGGATGAACACTCCAGCTACACAGAAAGGA
AATTGGAAATGGAGGATACCAAGCTGTGTCAGCTTCGACAGCCTTAGCCTCGAAGAAGCAAAGCTGAAGGAGTTGCTTAC
GCTGTACGGCCGGCTGTGAAGTTGTCGGTTCTCCAGCACTCCTGTGTTCTCTGTCTCTTCAGGCTTGGAACTGCCAGACG
GTACTGCCATAAACTAGCAGCCAAACATGAAGGATCTGGCTGCTATTGTTCCGTGGGATGTTGGCACCTGTCCCCGAATA
ATAGGGTTGTGTTGATTGGTTGCAAATTAACATGCTTGAACTTGAAGCGTCTTGCATCTTTACAATTTGCTATTATGGTG
TATATAGATAGTCCTTTATGTTCCCATTTCGTCTATGCTATTGTAACTCATGAGTCTTGGAAACTCTTAATAAGTGGGAT
ATGTGTATCAAGTTCTTTTTACATTTCAGAGAGAAATCTCTGTG
>triplet_48-A
ATGGCTTGTTGCCTTATGTGTAGAAAGGACATCAAACAGACTATTGAAGTTCCAGGAGGAAATAAGGTGAAAGCTTTTTC
TTACAGTGAGCTGAGAAAAGCCACACATGATTTTAGTGGAGCCAACAAGCTTGGCGAAGGCGGTTTTGGTTCTGTGTTCA
GGGGAAGGCTTAAAGACGCCACAATTGTTGCGGTAAAGGTGCTTTCTGCCCATTCAAAGCAAGGCATCCAAGAGTTCTTT
ACTGAACTTACAGCAATTTCTGATATTGTGCATGAAAACCTGATCACCTTAGTCGGTTGCTGCGCTGAGGGACCCCATAG
GATCCTTGTATACAACTATCTTGAAAACAATAGCCTTGCACATACACTGCTAGGTAAGGGTTATAGCAGCATTCGATTCA
ACTGGAGAGTCCGTGTTAAAATTGCTGTAGGTGTTGCCCATGGGCTTGCATTTCTTCACGAAGAAATCCATCCTCCCATA
ATCCACCGGGACATAAAGGCAAGCAATATTCTGCTTGACAAGGATCTCACACCCAAAATTTCTGATTTTGGGTTGGCAAG
GCTCCTCCCTCCAAATGCAACTCATGTGAGCACCCGCGTTGCAGGTACAATAGGATACCTGGCTCCTGAATATGCAGTTA
GAGGGCAAGTGACAAAGAAGTCAGATATTTATAGTTTTGGTGTTTTGCTATTGGAAATTGTTAGTGGCAGGTGTAACCAC
AATAATAGATTGCCTTATGAAGACCAATTTCTGCTCGAGAGGACATGGACATGTTATGAACAAGGACAGCTCGAGAAGAT
GATAGATGCAGATCTAGAAGATGACCTAGACTCCGACGAGGCATGCCGATTCTTGAAAGTTGGTCTTCTGTGCACTCAAG
ACGCGATGAAACTCCGTCCCAACATGACCAACGTCGTCCGGATGCTGACCGGAGAAAAAGATGTCTCCATGGAGAGGATC
ACCAAGCCTGCTGTGATCGGTGACATGGGAGACATCAAGGTCAACAACCAGCAGAGACCAGGCGACTCGCAATCTGAACC
ATCCACAATCATATCATCAGAAGCAACAGCAGAGTCATCGCACAAGTGCGTGTTCGGTTGA
>triplet_48-B
CTCCCCTCTCTCTTTCTCCAGCGCGGCCGACTGGCTCTCAGGTACCGGCGGCGCTCAGGCCACTTCTCCTCGCCGGCTGG
TTCTTGGGGCCCAGGCGGCGCTAAGGGCGCAGGAGCTCCATCCACATCAGGGAATTCAGCGCCAAATTAGCCAGTTCTCT
TTGTTGATATCCACGATTTGGCTTCTGATTTGCAAACATGGCTTGTTGCCTTATGTGTAGAAAGGACATCGAACAGACTA
TTGAAGGTGAAGAAGCTCCAGGAGGAAATAAGGTGAAAGCTTTTTCTTACAGTGAGCTGAGAAAAGCTACACATGATTTT
AGTGGAGCAAACAAGGTTGGCGAAGGCGGTTTTGGTTCTGTGTTCAGGGGAAGGCTTAAAGACGGCACAATTATTGCGGT
AAAGGTGCTCTCCGCCCATTCAAAGCAAGGCATCCGAGAGTTCTTTACTGAACTTACAGCAATCTCTGATATTGTGCATG
AAAACCTGATCACCTTAGTCGGTTGCTGCGCTGAGGGACCCCATAGGATCCTTGTATACAACTATCTTGAAAACAATAGC
CTTGCACATACACTGCTAGGTAAGGGTTATAGCAGCATTCGATTCAACTGGAGAGTCCGTGTTAAAATTGCTGTAGGTGT
TGCCCATGGGCTTGCATTTCTTCACGAAGAAATCCATCCTCCCATAATCCACCGGGACATAAAGGCAAGCAATATTCTGC
TTGACAAGGACCTCACACCCAAAATTTCTGATTTTGGGTTGGCAAGGCTCCTCCCTCCAAATGCAACTCATGTGAGCACC
CGCGTTGCAGGTACAATAGGATACCTGGCTCCTGAATATGCAGTTAGAGGGCAAGTGACAAAGAAGTCAGATATTTATAG
TTTTGGTGTTCTGCTATTGGAAATTGTTAGTGGCAGGTGTAACCACAATAATAGATTGCCTTATGAAGACCAATTTCTGC
TCGAGAGGACATGGACATGTTATGAACAAGGACAGCTCAAGAACATGATAGATGCAGATCTAGAAGATGACCTAGACACC
GACGAGGCATGCCGGTTCTTGAAAGTCGGCCTTCTGTGCACTCAAGACGCGATGAAACTCCGTCCCAACATGACCAACGT
CGTCCGGATGCTGACCGGAGAAAAAGATGTCTCCATGGAGAGGATCACCAAGCCTGCTGTGATCGGTGACGTGGGAAACA
TCAAGGTCAACAACCAGCAGAGACCAGGCGACTCGCAATCTGAACCATCCACAATCATATCATCAGAAGCAACAGTAGAG
TCATCGCCGTGAGCAGCACGGAATGTATCATGCAAATCCTGTTGTTGTACATTACCATGCTGGGTAGGCACAAGTGCGTG
TTCGGTTGACTGATGCCACCGTGGTGTTACTATGCAGTAAAGTTATTGCATAATTAAACAAGTTTCCTTTACAA
>triplet_48-D
CAAGCTCCGTCATCGTGCGCTCTACGATTTGCTTTACACAAACCCCCACTGGGTACCAGATCCCTCAGCCACCACGTCCT
TGTCCTAATCCGGCAATCTCCCCTCTCTCTTTCTCCAGCGCGGCCGACTGGCTCTCAGATACCGGCGGCGCTCAGGCCAC
TTATCCTCGCCGGCTGGTTCTTGGGGCACAGGCGGCGCTAAGGGCGCAGGAGCTCCATCCACATCAGGAATTCAGCCCGA
AATTAGCCAGTTCTCTTTGTTGATATCCACGATTTGGCTTCTGATTTACAAACATGGCTTGTTGCCTTATGTGTAGAAAG
GACATCGAACAGACTATTGAAGGTGAAGAAGCTCCAGGAGGAAATAAGGTGAAAGCTTTTTCTTACAGCGAGCTGAGAAA
AGCTACACATGATTTTAGTGGAGCAAACAAGGTTGGCGAAGGCGGTTTTGGTTCTGTGTTCAGGGGAAGGCTTAAAGACG
GCACAATTGTTGCGGTAAAGGTGCTGTCTGCCCATTCAAAGCAAGGCATCCGAGAGTTCTTTACTGAACTTACAGCAATT
TCTGATATTGTGCATGAAAACCTGATCACCTTAGTCGGTTGCTGCGCTGAGGGACCCCATAGGATCCTTGTATACAACTA
TCTTGAAAACAATAGCCTTGCACATACACTGCTAGGTAAGGGTTATAGCAGAATTCGATTCAACTGGAGAGTCCGTGTTA
AAATTGCTCTAGGTGTTGCCCATGGGCTTGCATTTCTTCACGAAGAAATCCATCCTCCCATAATCCACCGGGACATAAAG
GCAAGCAATATTCTGCTCGACAAGGATCTCACACCCAAAATTTCTGATTTTGGGTTGGCAAGGCTCCTCCCTCCAAATGC
AACTCATGTGAGCACCCGCGTTGCAGGTACAATAGGATACCTGGCTCCTGAATATGCAGTTAGAGGGCAAGTGACAAAGA
AGTCAGATATTTATAGTTTTGGTGTTTTGCTATTGGAAATTGTTAGTGGCAGGTGTAACCACAATAATAGATTGCCTTAT
GAAGACCAATTTCTGCTCGAGAGGACATGGACATGTTATGAACAAGGACAGCTCGAGAAGATGATAGATACAGATCTAGA
AGATGACCTAGACTCCGACGAGGCATGCCGATTCTTGAAAGTTGGTCTTCTGTGCACTCAAGACGCGATGAAACTCCGTC
CCAACATGACCAACGTCCTCCGGATGCTGACCGGAGAAAAGGATGTCTCCATGGAGAAGATCACCAAGCCTGCTGTGATC
GGTGACATGGGAGACATCAAGGTCAACAACCAGCAGAGACCAGGCGACTCGCAATCTGAACCATCCACAATCATATCATC
AGAAGCAACAGCAGAGTCATCGCCGTGAGCAGTACAGAATATATGATGCAAATCCTGTTGTTGTACATTATCATGCTGGG
TCGGCACAAGTGCGTGTTCAGTTGACTGATGCCACCGTGGTGTTACTATGCAGTTAAGTTATTGCATAATTAAACAAAGT
TTCCTTTATAAGTTGCCTGACGCATTTATCTGACAGACGTTCACTGGGGGCGAATTGCCAGAGAACGCCT
>triplet_49-A
GCAGGAAGCTAGCCATCCAAGAAAAAGATTTGGCGAGGCGAAGGAAAGGGGAGAGGATATCGGGAGAGGAGGCGAATAGA
CATGGCTTTTGTGAGGCAGCGGGCGATGGGGAGGTGGCGGAGATGAGGGATGCTAGCTTCTGCGATGGATTACCTGAGAT
CTTGCTGGGGTCCGACGTCGTCGCCGGACGGGCGCCCTCGCAAGGGGGTGGATGCGGCCGGCCGGCAGGACGGGCTCCTG
TGGTACAAGGACGCAGGGCAGCTCGTCGCCGGCGAGTTCTCGATGGCCGTGGTCCAGGCCAATAACCTGCTGGAGGACCA
CAGTCAGGTAGAATCTGGGTCGCTGAGCACCACGGATCCCGACCTGCAGGGCACCTTCGTCGGCGTCTATGATGGCCATG
GTGGACCGGAGACGGCACGCTACATCAATGACCACATGTTCAACCATCTGAAGGTATATGCATCTGAGCAGAAGTGCATG
TCAGTGGAAGTAATTCGGAAGGCTTTCCGAGCGACCGAGGAGGGATTTCTCTCTCTGGTCAGTAATCAATGGTCGGTGAG
GCCGCAATTAGCGGCGGTAGGCTCTTGCTGTCTAGTTGGTGTGATTTGTGCTGGAACTCTCTATGTTGCAAATGTTGGGG
ACTCCCGTGCTATTCTGGGGAGACTTGTCAAGGGAACTGGAGAGGTTGTGGCTATGCAGCTCTCAGCAGAACATAATGCA
TCCTTTGAGGAGGTTAGGCGAGAGATGCAGGCAATGCATCCTGATGATCCCCACATTGTGATCCTGAAGCACAATGTTTG
GCGTGTGAAGGGTATTATTCAGATAACAAGGTCCATTGGAGATGTGTATCTGAAGAGACCAGAATTCAACAGAGAACCTT
TGCATAGCAAGTTTCGGCTTCCAGAAACTTTCCGGAGACCGCTTCTTAGTTCTGAGCCAGCAATTACTGTACACCAAATA
CAGTTAACTGATCAGTTCATCATTTTTGCATCTGATGGACTCTGGGAGCATCTTAGTAACCAAAAAGCTGTTGAGCTAGT
CCACAGTAGTCCTCGTAATGGGATTGCTCGAAAGCTAGTGAAGGCTGCAATGCAGGAAGCAGCAAAGAAGAGGGAGATGC
GGTATTCAGATCTCAAGAAAATTGACCGTGGAGTGAGGCGCCACTTTCATGATGATATAACGGTCGTTGTGGTATTTTTC
GATTCGAATGCCATAGCCATGGATGCCTGGAGCCGTCCCACAGTTTCTCTGAGAGGTGGCGGCGTTGCCCTCCCAGCAAA
TTCCCTTGCTCCATTCTCAGGTTCCTAGCCTTTCACTGGAGTCAAGAAGACACGAAGGCCAGAAAAGAAATGGTGAAGAA
GACAAGAAGAGCAGCAGCCACGGTCAAGTGTAGTGCGTTTCCTGTGCGTTCTCGCAACAAAAAAAAAGACCTTTTAGATT
CAACCTGGTTACTAGTGTACTGATAGCGGCAAGGTATAAGATTAGATTATTCTTAGTGTACATTCTCCGGATCGTCTTGT
GATAATAGTTCATCTCATCACCATTTCATTTTGTTTAGCCCCTCACAAAGTGCTGCATCTCAAGGCTGGCTAATCTTGGA
CATGTAGCAGGTTGCTTTCTTGATGCCTTAATCTGCTGAGCTCTGATCAACACGATCTACAACGTTATTCTGTTGACAAG
TCACATGTGAACTTGCACATATTGAACGGTTCTTGTCACATCGTTCGGAAAGCAAGCATGATAAACCTAAGATCTTGCAG
CATCGGTTTTCTGTTGCCAAGAATAGCCAAATCTGGTGCCAATCTATTAAAAAGCAGATGAACTGACGTACTCGTATAAT
TTATGGCAATGAAACATCACAGCATATTACTCACTCTGTTATCTACTACTACAAAACATGAACACACAGAGTTTCTCCCT
AACCCAACAGGCACACCTCTGCCCTTCGAGGGCTTGCTCCTTACCGGAGGCCAGAGAAGCAAAAGTGTTTGCCACCTTCA
GAATGATGAGCTCTCTCACCATCTTATGAGCCTTCACTGTGAGTTCAGGGACCGAGCAACTTCTTCCACCAGGCGTACCC
TAACAAAACAACGGAGATCACAAAGCAGCCTGACGATGTACCTCCGACAAATGGCCAAAAGAAGCTGCCATCTGTGTCAT
AAAAATGGCATGGAATGTTCATCGCAAATGCCCCAGCTATGAAGGTATTGACGGCTATGCCGAAAGACGCGATGGTCAGC
GTAAGCTGAAGTTGGATCAGTTCATTTCGCTGGTTGTCGAGTTGAATGTTGACGTAGTCTTCTGTGTCATCAATATACTC
TCGGACCTGTTAAATTTCCAAAGGAGAAATCAATGTACACATCAAGATGAGTAAGAAATAAGAACCCAAATAACTCGACC
AAAATATGCTCCTAATAATGAAATAATTCAGCATATGATATCTTGCTGCCTCGAGTATCAACTGAGCCCTGTGTTTTGCA
GAACAAAAGACAATTTATCTGTGCAATTACACTCTCGGAAATGGAACAACAACTAAATTCCACATGATTACTCAGCACCA
AATACGTACAATATCAAGAATTAAGATAAGCCAGTGTTAAATAGCTCAAGAAAACAGTAACAAGGCTTATGTCGGAAGGA
CTAACCGATAAAATTCTGTTGCGAATTCCATCCAGTTGCATGAAGTAGGCCTCAAGCAACATCTCTAGGTCTTCCACATC
GTTATCCAAATATATACTGGTAGCAATGCTCACACTGCGCCGAAAACTGGAGTTCAGCCTCGGCAGACTTGCTCCTGCGG
GAACAATGCTATTGGAAGCAGCAGACGTCATTATAGCCTCAACCTGCTGATTCTGTGCTTGCTTCCTTGTAAGATAAAGA
TGTGCCATGTCTTCATTATCAGCTAGAAGATGTTCTATCTCATCCCTGACCTAAGAAGAGCAGCATGTGGGTTATCATCA
AGGTTCTCAAAACTACAGTAGAAATTCCCAGTAGCAATACACTGTAAGCAATAAGATTGAGAAGCTTAATGGCGAATAGA
AGAAAACCAAAAATGGTCAACTGCCTATGCCNNNNCCCCCCCCTGTTCAATTTTTTTCTAATGTAACAATTCAATCAGAA
TTAGAATTTAAATTATCATCTTTTATAGTAATCTAAAGCAGATAAATTGTAGCAATTGGTTCTTTGAAAACTTGCACCAA
GATAGTTTTATAATAGTTATTCATCCACGTGAAGAGGGCTATGTAAGAACTACTCTTGATGCTCCATTATGAGCGAATAA
AATCCACTCTTTGTCGAAAAATGTAAGACCGTACATCAATTGGTGACTCGACTAAATGATAAAGGTGGAAGGCAGCAGAG
TTTCTCTAATGATACCTTCTGAACGCGGGCAAGCAAACGGGTAAGGTCACTCTTGAGGCTCCGCACACGCTCCAAGTTCT
TAGTGCTGACATTCTTGGTGAGCTCATCAAGCACGGGAATAGCACGCCTCTCAAGATCAGCCACGCTGGAGTCCAACGTG
GAGCACACGGCCTCAAGCCCGACCTCCAGCACCTGGAACTCGAATGGCAACTCATGCTCTGCCCCGGTGGCCTCATTAAG
ACAGGGCACCTGATCCCCGGGCGAACCATCCTGCTTGACCCCATTGCCATCACCGCCGTGTTCACCATTCCCACCCACCA
GGCTCCTCAGAGGGAGATGCTGCCTCAATTGGTCGACGAAAGGGAGCACCTCCTGCATCAGAGGGTCCAATAGGAGGACC
TCCTCCGCAGTAACAATCGCCCTGATGAATTCTAGGTTGATGACCATCGCCTTCTCTCTAG
>triplet_49-B
ACGAAATAGTCACCACCCCGGAATGAAATTAGGTCCTATCGCCTTTGCCATTGCCTTGCTGGCCCCGACCCCCCCTCGCT
CTCTCCTTGGGTTGCCTTGTTCGTCTTCTCTCTTGCTTGCTAGTCCTCTCTCTCCCTCTCTTTGCTGTGGAGCGGAGAAG
ATAGAGAGATTCCCTGATCTGCTCGTCGTTCGAGCCTGCCTGCCTGCCTGCAAAATTTGGCAGCCGCGAGAAGGGAGACC
GAAAAGGAGAGCGGAAAAGCGCATCTTATTTTAGTCTCTCCGCCTCAGCTTCGCGGTTGCTTCGTCTGGATCCCGTAGAG
GAGCCCACCCGTTCCACCAAAACCCAATCTTCCGCTTGCTCGAGATCGATTGGTTTCCAGATCCAAGCCCGCCCCTCCCT
CGTCGCGAGATCGCAGGAAATCTGGGTGCGCGGCTCTGCAGGAAGCTAGCCATCCAAGAAAAAGATTTGGCGAGGCGAAG
GGAAGGGGAAAGGATATCGGGAGAGAAGGCGAATAGACATGGCTTTTGTGAGGCAGCGGGCGATGGGGAGGTGGCGGAGA
TGAGGGATGCTATCGTCTGCGATGGATTACCTGAGATCTTGCTGGGGTCCGACGTCGTCGCCGGACGGGCGCCCTCGCAA
GGGGGTGGATGCGGCCGGCCGGCAGGACGGGCTCCTGTGGTACAAGGACGCAGGGCAGCTCGTCGCCGGCGAGTTCTCGA
TGGCCGTGGTCCAGGCTAATAACCTGCTGGAGGACCATAGTCAGGTGGAATCCGGGTCGCTGAGCACAACGGATCCCAAC
CTGCAGGGCAGCTTCGTCGGCGTCTATGATGGCCATGGTGGACCGGAGACGGCGCGCTACATCAATGACCACATGTTCAA
CCATCTGAAGGGATATGCATCTGAGCAGAAGTGCATGTCAGTGGAAGTAATTCGGAAGGCTTTCCGAGCGACCGAGGAGG
GATTTCTCTCTCTAGTCAGTAATCAATGGTCGGTGAGGCCGCAATTAGCGGCGGTAGGCTCTTGCTGTCTAGTTGGTGTG
ATTTGTGCTGGAACTCTCTATGTTGCAAATGTTGGGGACTCTCGTGCTATTCTGGGGAGACTTGTCAAGGGAACTGGAGA
GGTTGTGGCTATGCAGCTCTCAGCAGAACATAATGCATCCTTCGAGGAGGTTAGGCGAGAGATGCAGGCAATGCATCCTG
ATGATCCCCACATTGTGATCCTGAAGCACAATGTTTGGCGTGTGAAGGGTATTATTCAGATAACAAGGTCCATTGGAGAT
GTGTATCTGAAGAGACCAGAATTCAACAGAGAACCTTTGCATAGCAAGTTTCGGCTTCCAGAAACTTTCCAGAGACCGCT
TCTTAGTTCTGAGCCAGCAATTACTGTACACCAAATACAGTTAACTGATCAGTTCATCATTTTTGCATCTGATGGGCTCT
GGGAGCATCTTAGTAATCAGAAAGCTGTTGAGCTAGTCCACAGTAGTCCTCGTAATGGGATTGCTCGAAAGCTAGTGAAG
GCTGCAATGCAGGAAGCAGCAAAGAAGAGGGAGATGCGGTATTCAGATCTCAAGAAAATTGACCGTGGAGTGAGGCGCCA
CTTTCATGATGATATAACGGTTGTCGTGGTATTTTTTGATTCGAATGCCATAGCCACTGACGCCTGGAACCGGCCCACAG
TTTCTCTGCGAGGTGGTGGCGTTGCCCTCCCTGCAAATTCCCTTGCTCCATTCTCAGGTTCCTAGCCCTTCCACTGGAGT
TAAGAAGACACGAAGACCAGAAAAGGGAAGGAAAAGAAGAAGACAAGAAGAGCAGCAGCCACGGTCAAGTGTAGCGCGTT
TCCTGTGCGTTCTCGCAAGAAAAAAAAACTTTTAGATTCAACCTGGTTACTAGTGTACTGATAGGGGCAAGGTATAAGAT
TAGATTATTCTTAGTGTACATTCTCCGGATCGTCTTGTGATAATAGTTCATCTCATCACCATTTCATTTTGTTTAGCCCC
TCACAAAGTGCTGCATCTATAGGCTGGCTAATCTTCGGCATGTAGCAGGTTGCTTTCTTTATGCCTT
>triplet_49-D
GAAGCATTCCACGAAATAGTCACCACCCCGGAATGAAATTAGGTCCTATCGCCTTTGCCATTGCCTTGCTGGCCCCGACC
CCCCCTCGCTCTCTCCTTGGGTTGCCTTGTTCGTCTTCTCTCTTGCTTGCTAGTCCTCTCTCTCTCTCTCTCTTTGCTGT
GGAGCGGAGAAGATAGAGAGATTCCCTGATCTGCTCGTCGATCGGGCCTGCCTGCCTGCCTGCAAAATTTGGCACCGCGA
GAAGGGAGACCGAAAAGGAGAGCGGAAAAGCGCATCTTATTTTAGTCTCTCCGCCTCAGCTTCGCGGTTGCTTCGTCTGG
ATCCCGTAGAGGAGCCCACCCGTTCCACCAAAACCCAATCTTCCGCTTGCTCGAGATCGATTGGTTTCCAGATCCAAGCC
CGCCCCTCCCTCGTCGCGAGATCGCAGGAAATCTGGGCGCGCGGCTCGGCAGGAAGCTATCCATCCAAGAAAAAGATTTG
GCGAGGCGAAGGAAAGGGGAGAGGATATCGGGAGAGAAGGCGAATAGACATGGCTTTTGTGAGGCAGCGGGCGATGGGGA
GGTGGCGGAGATGAGGGATGCTATTGTCTACGATGGATTACCTGAGATCTTGCTGGGGTCCGACGTCGTCGCCGGACGGG
CGCCCTCGCAAGGGGGTGGATGCGGCCGGCCGGCAGGACGGGCTCCTGTGGTACAAGGACGCAGGGCAGCTCGTCGCCGG
CGAGTTCTCGATGGCCGTGGTCCAGGCCAATAACCTGCTGGAGGACCACAGTCAGGTGGAATCCGGGTCGCTGAGCACCA
CGGATCCCGACCTGCAGGGCACCTTCGTCGGCGTCTATGATGGCCATGGTGGACCGGAGACGGCACGCTACATCAATGAC
CACATGTTCAACCATCTGAAGGGATATGCATCTGAGCAGAAATGCATGTCAGTGGAAGTAATTCGGAAGGCTTTCCGAGC
GACCGAGGAGGGATTTCTCTCTCTAGTCAGTAATCAATGGTCGGTGAGGCCGCAATTAGCAGCGGTAGGCTCTTGCTGTC
TAGTTGGTGTGATTTGTGCTGGAACTCTCTATGTTGCAAATGTTGGGGACTCCCGTGCTATTCTGGGGAGACTTGTCAAG
GGAACTGGAGAGGTTGTGGCTATGCAACTCTCAGCAGAACATAATGCATCCTTCGAGGAGGTTAGGCGAGAGATGCAGGC
AATGCATCCTGATGATCCCCACATTGTGATCCTGAAGCACAATGTTTGGCGTGTGAAGGGTATTATTCAGATAACAAGGT
CCATTGGAGATGTGTATCTGAAGAGACCAGAATTCAACAGAGAACCTTTGCATAGCAAGTTTCGGCTTCCAGAAACTTTC
CGGAGACCGCTTCTTAGTTCTGAGCCAGCAATTACTGTACACCAAATACAGTTAACTGATCAGTTCATCATTTTTGCATC
TGATGGACTCTGGGAGCATCTTAGTAACCAGAAAGCTGTTGAGCTAGTCCACAGTAGTCCTCGTAATGGGATTGCTCGAA
AGCTAGTGAAGGCTGCAATGCAGGAAGCAGCAAAGAAGAGGGAGATGCGGTATTCAGATCTCAAGAAAATTGACCGTGGA
GTGAGGCGCCACTTTCATGATGATATAACGGTCGTTGTGGTATTTTTCGATTCGAATGCCATAGCCATGGATGCCTGGAG
CCGTCCCACAGTTTCTCTGCGAGGTGGCGGCGTTGCCCTCCCAGCAAATTCCCTTGCTCCATTCTCAGGTTCCTAGCCTT
TCACTGGAGTCAAGAAGACACGAAGGCCAGAAAAGAAATGGAGAAGAAGACAAGAGCAGCAGCCACGGTCAAGTGTAGCG
CGTTTCCTGTGCGTTCTCGCAAGAAAAAAAAACCTTTTAGATTCAACCTGGTTACTAGTGTACTGATAGCGGCAAGGTAT
AAGATTAGATTATTCTTAGTGTACATTCTCCGGATCGTCTTGTGATAATAGTTCATCTCATCACCATTTCATTTTGTTTA
GCCCCTCACAAAGTGCTGCATCTCAAGGCTGGCTAATCGTGGACATGTAGCAGGTTGCTTTCTTGATGCCTTAATCTGCT
GAGCTCTGATCAACACGATGTACGACGTTATTCTGTTGACATGTCACATGTGAACTTGCACATATATTGAACGGTTCTTG
TCACATCGTTTGGAAAGCAAGCATGATAAACCTAAGATTTTGCAGCATCGGTTTTCTGTTGCCAAGAACAGCCAAATCTG
GTGCCAATCTATTAAAAAGCAGATGAACTGACGTACTTGTATAATTTATGGCAATGAAACATCACAGCATATTACTCACT
CTGTTATCTACTACTACAAAACATGAACACACATAGAGTTTCTCCCTAACCCAACAGGCACACCTCTGCCCTTTGAGGGC
TTGCTCCTTACTGGAGGCCAGAGAAGCAAAAGTATTTGCCACCTTCAGAATGATGAGCTTCTCACCATCTTATGACTTGC
CTTCACTGTGAGTTCAGGGACCAAGCAACTTTTTCCACCAGGCGTACCCTAACAAAACGACGGAGATCACAAAACAGCCT
GACGATGTACCTCCGACAAATGGCCAAAAGAAGCTGCCATCTGTGATGTCATAAAAGTGGCATGGAATGTTCATCGCAAA
TGCCCCAGCTATGAAGGTATTGACGGCTATGCCGAAAGACGCAATGGTCAGTGTAAGCTGAAGTTGGATCAGTTCATTTC
GCTGGTTGTCGAGTTGAATGTTGACGTAGTCTTCTGTGTCATCAATATACTCTCGGACCTGTTAAATTTCCAAAGGAGAA
ATCAATGCCCACATCAAGATGAGTAAGAAATAAGAACCCAAATAACTCAACCAAAATATGCTCCTGATAATGAAATAATT
CAGCATATGATAATTTGCTGCCTCGAGTATCAACTGAGCCCTGTGTTTTGCAGAACAAAAGACAATTTATCTGTGCAATT
ACACTCTCAGAAATGGAAAAACAACTAAATTGCACATGATTACTCAGCATCAAATATGTACAATATCAAGAATTAAGATA
AGCCACAGTGTTAAATAGCTCAAGAAAACAGTAACAAGGCTTGTGTCGGAAGGACTAACCGATAAAATTCTGTTGCGAAT
TCCATCCAGCTGCATGAAGTAGGCCTCAAGCAACATCTCTAGGTCTTCCACATCGTTATCCAAATATATACTGGTAGCAA
TGCTCACACTGCGCCGAAAACTGGAGTTCAGCCTCGGCAAACTTGCTCCTGCGGGAACAATGCTATTGGAAGCAGCAGAC
GTCATTATAGCCTCAACCTGCTGATTCTGTGCTTGCTTCCTTGTAAGATAAAGATGTGCCATGTCTTCATTATCATCTAG
AAGATGTTCTATCTCATCTCTGACCTAAGAAGAGCATCATGTGGGTTATCATCAAGGTTCTCAAAACTACAATAGAAGTT
CCCAGTAGCAATACACTGTAAGCAATACGATTGAGAAGCTTAATGGCGAATAGAAGAAAACCAAAAATGGTCAACTGTCT
ATGGCCCCCCTCCCCCTTCTTTGTTCTAATATTTTCTAATGTAACAATTCAATCAGAATTTGAATTTAAAATGTTCATCT
TCTAGTAATCTAAAGCAGCTAAATTGTAGCAATTGGTTCTTGGAAAATTTGCACCAAGATAGTTTTATAATAGTTATTCA
TCCACATGAAGAGGGCTATGTAAGAACGTACTCTTGATGCTCCATTATGAGCGAATAAAATCAACACTTTGTCGAAAAAA
TGTAAGACCGTACATCAATTGGCGACTCAACTAAATGATAAAGGTGAGAGGCAGCAGAGGTTCTCTAATGATACCTTCTG
AACGCGGGCAAGCAAACGGGTAAGGTCACTCTTGAGGCTCCGCACACGCTCCAAGTTCTTAGTGCTGACATTCTTGGTGA
GCTCATCGAGCACGGGAATAGCACGCCTCTCAAGATCAGCCACGCTAGAGTCCAACGTGGAGCACACGGCCTCAAGCCCG
ACCTCCAGCACCTGGAACTCGAATGGCAACTCATGCTCTGCCCCGGTGGCCTCATTAAGACAGGGCACCTGATCCCCGGG
CGAACCATCCTGCTTGGCCCCATTGCCATCACCGCTGTGTTCACCATTCCCACCCACCAGGCTCCTCAGAGGGAGATGCT
GCCTCAATTGGTCCACGAAAGGGAGCACCTCCTGCATCAGAGGGTCCAATAGGAGGACCTCCTCCGCGGTAACGATAGCC
CTGATGAATTCTAGGTTGATGACCATCGCCTTCTCTCTA
>triplet_50-A
CTCACAGCGTCCGTATCCAGAAACACAACTGATCACCCCAGCACCCCATATAAAACAGGGGAGGCCTCTCCACCCCTTTC
ACATCCCCGGCTCCTCTCCGTCCCCATCGCGTGATCGATCGCCTCCGCCTTTTCCGCGAGCCTCTTCTTCCCCGATCATG
GAGCAGACTTTCATCATGATCAAGCCCGACGGCGTCCAGAGAGGCCTGATCGGGGATATCATCAGCCGATTCGAGAAGAA
AGGGTACTACTTGAAGGGGATGAAGTTTATGAATGTGGATAAATCCTTCGCGCAGCAGCACTATGCCGATCTCTCTGCCC
AGCCCTTCTTTGCCAAGTTGGTGGATTACATCATTTCCGGCCCTGTTGTGGCCATGGTGTGGGAGGGGAAGGATGTTGTC
TTGACTGGCCGCAGGATCATCGGGGCCACCAGGCCTTGGGAGGCGGCTCCCGGCACCATCCGTGGTGACCATGCTGTGGA
GGTTAGCAGGAATGTGATTCATGGAAGTGATTCTGTGGAGAACGGAAAGAAGGAGATCGCTCTGTGGTTCCCAGGAGGCT
TAGCCGAATGGAAGAGCAACCTCCACCCTTGGATCTACGAGAACTGAGCTCACACGATCATCTACTTCTACTTGTTGATG
CCTCGTTTCTTCAGAATTCGAGCTTGTCCCGGTCTGGCTATCCGAGTCGATGATTAGATTTCGTGCTGCGTGATGATGTT
AATAACCGAACTTGAATGTGTTGCCTGAACCTGTATGGCTTCTGCATTTCCTTTGATGCAAGTGTAACTGCTGCCACCTC
AGTGCAGTTGTCTGAAATAAGATAAACCTAGCAGGGGAGTTTAACCTTTTGTTCTTAAATTGATTGACATCTCAGAAGAG
CTCTGCATTTCATCAAGGAGAGAGAAAACTAGTAAATCGTAAGTAGAAGAGAAAAGTATACTTTTCGTCCCTCAACTCTG
AAATTTACCACAAAATTTTAC
>triplet_50-B
GTGCTTGACCTTATTTTAAGAGAAATTTCTAATAAGACTTAAGAAGAATTTTAAAAGCCGTTAACGCTGTCGTGTATAAA
AGTCCTAACCACTATAGAATTTTACATGGAGTCATTAAAAAAATTGCACTGATTCATCCCTCTCAGTCCATCAACGCTTC
TGACCGTCGGATCTGGATTTGTGGGCGTTCCTGATCGTTGGATCTTCGCTTAATCCGGCCTGGCTTTCCTTGATGCGCAG
ATCGCGCTACACGGGCTGGGCTCCTACTCCCATGACAAAAATCAGTGATCTGCTGTTAAACGGGCCTACTGGCCATTGAC
TCTGTCATATGTGATCGACTTATAACAATGCCCACATAAATCGCCGCTTTCCCTTCCACTCCCCACTCACAGCGTCCGTA
TCCAGAAACATAACTGACCACCCCAACATCCCATATAAAACAGGGGAGGCCTCTCCACCCCTTCCACATCCCCAGCTCCT
CTCCTTCCCCATCGCGTGATCGATCGCGTCCGCCTTTTCCGCGAGCCTCTTCCTCCCCGATCAGCGTCGCCATGGAGCAG
ACTTTCATCATGATCAAGCCCGACGGCGTCCAGAGAGGCCTGATTGGGGATATCATCAGCCGATTCGAGAAGAAAGGGTA
CTACTTGAAGGGGATGAAGTTTATGAACGTGGAGAAATCCTTCGCGCAGCAGCACTACGCCGATCTCTCTGCCCAGCCCT
TCTTTGCCAAGTTGGTGGATTACATAATTTCCGGCCCTGTTGTGGCCATGGTGTGGGAGGGGAAGGATGTTGTCTTGACT
GGCCGAAGGATCATCGGGGCCACCAGGCCCTGGGAGGCAGCTCCTGGCACCATCCGTGGTGACCATGCTGTGGAGGTTAG
CAGGAATGTCATTCATGGAAGTGATTCTGTGGAGAACGGAAAGAAGGAGATCGCTCTGTGGTTCCCAGGAGGCTTGGCCG
AATGGAAGAGCAACCTCCACCCTTGGATCTACGAGAACTGAATTCGCACGATCATCTACTTCTACTTGTTGATGATGCCT
CGTTTCTTCAGAATTCGAGCTTGTCCCGGTCTGGCTATCCGAGTCGATGATTAGATTTCGTGATGTGTGATGATGTTAAT
AACCGCACTTGAATGTGTTGCCTGAACCTGTATGCCTTATGCGTTTCCTTTGATGTAAGTGTAACTGCTGCCACCTCAGT
GCAGTTGTCTGAAATAAGATAAACCTAGCAGGGGA
>triplet_50-D
CACAGCGTCCGCATCCAGAAACATAACTGATCACCCCAACATCCCATATAAAACAGGGGAGGCCTCTCCACCTCTTTCAC
ATCCCGAGCTCCTCTCCTTCCCAATCGCGTGATCGATCGCCTCCGCCTTTTCCGCGAGCCTCTTCTTCCCCGATCATGGA
GCAGACTTTCATCATGATCAAGCCCGACGGCGTCCAGAGAGGCCTGATTGGGGATATCATCAGCCGATTTGAGAAGAAAG
GGTACTACTTGAAGGCGATGAAGTTTATGAATGTGGAGAAATCCTTCGCGCAGCAGCACTATGCCGATCTCTCTGCCCAG
CCCTTCTTTGCCAAGTTGGTGGATTACATCATTTCCGGCCCTGTTGTGGCCATGGTGTGGGAGGGGAAGGATGTTGTCTT
GACTGGCCGAAGGATCATCGGGGCCACCAGGCCCTGGGAGGCAGCTCCTGGCACCATCCGTGGTGACCATGCTGTGGAGG
TTAGCAGGAATGTAATTCATGGAAGTGATTCTGTGGAGAACGGAAAGAAGGAGATCGCTCTGTGGTTCCCAGGAGGCTTG
GCCGAATGGAAGAGCAACCTCCACCCTTGGATCTACGAGAACTGAACTCACACGATCATCTACTTCTACTTGTTGATGAT
GCCTCGTTTCTTCAGAATTCGAGCTTGTCCCGGTCTGGCTATCCGAGTCGATGATTAGATTTCGTGCTGTGTGATGATGT
TAATAACCGAACTGAATGTGTTGCCTGAACCTATATGGCTTTTGCGTTTCCTTTGATGTAACTGTAACTGCTGCCACCTC
ACTACCTCAGTGCAGTTTTCTGAAATAAGATAAACCTAGCATGGGAGTTTAACCTTTTGTTCTTAGATTGATTGACATCT
CAGAAGAGCTCTGCATTTCATCAGTCAAGGAGAGAAATAGCTAGTAGTAAATCGCAAGGAGAAGGGAAATGGCGTTTAAT
TGTTGTTTTTTGAACCGAGGGGTTGTTGATATTTAAGTCGCATCTTGCTGTTCC
>triplet_51-A
GCTTAACCCGGCCTACTCCCATCGAATCGACCGACCCACTCGCCACGCCGGACCCCCCACCTACGCGAACCAAACTCGCA
CTAGTAGGAAGCATATCCTCAAATGCAAATACGGATTAATTGCGTTTATTCTATTGCCTATCTATCTATCCATTAATTGG
AAAAAGGAGGCGAGTTATAATACTACCAAAATCTGCTATGAAGCGGTGACTCATCAATCAAAGCAAAGATAAGCATCGCA
TTTATCCTACGTTTCCATATACTAGCAACCTGCCTCAAAAAAAAAAAAGGTAACCTGCCTGATCTCCCGAGGCGACGACA
CGAAACGGTTGCAGCTGCACCAAACCCAGCCCGACCCGTCCGGGCCTTTACTCCACCACCACAGTATCAGTACCGCACCC
ATCCATCCTCCTCTCCTGCAAAACCAAAGGCCAGACCCAGACCCAGACCGCTCACGCCGCACCGCACGCGCTGCACTGGC
ACCCAACACAAGCCCTTCTCCGATCGTGCTCTCTCGCCGCCGGTAGCAGTCTAGCAGAGCAGCGGGGAGGAGCTCCGAGA
TGAGGGCGCCGCGGAGGCCGATGGCGGTCGTGCTCAGCTGGGTGCGGAGGCAGCCGCCCAAGGTCAAGGCCTTCCTCGCC
GTCGTCGCGGGCATGACCGCGCTCGTCTTCATCCGCTTCATCGTCCACGACCACGACAACCTCTTCGTCGCCGCCGAGGC
CGCGCACGCGCTCGGCATCGCCGTGCTCATCTACAAGCTCACCAAGGAGAAGACCTGCGCTGGACTTTCACTCAAGTCTC
AGGATTTGACAGCACTGTTCCTGGCCGTTAGGTTGTACTGCAGCTTTGTTATGGAGTATGACATCCATACAATACTGGAT
TCAGCTACACTAGTAGCTACTCTTTTTGTCATTTACATGATTCGGTTCAGACTGAGGTCAACTTATATGCTGGACAAGGA
CAATTTTGCATTGTACTACGTGGTTGTACCATGTTGTGTGCTGGCATTTATTGCTCATCCTTCGACATCACATATCATGA
TCAATAGGATCTGCTGGGCCTTCTGTGTTTACTTGGAAGCTGTTTCAGTGCTGCCCCAGTTGCGCTTGATGCAGAATACA
AAGATTGTTGAACCATTCACAGCTCATTATGTGTTTGCATTGGGAGTGGCAAGGTTCCTTAGCTGTGCACACTGGGTCCT
TCAGGTCTTGGATACTCGTGGCAGATTATTGACTGCTCTGGGCTATGGCTTTTGGCCATCGATGGTTCTCCTCTCTGAAA
TCGTCCAGACGTTCATCCTTGCAGATTTCTGCTACTACTATGTGAAGAGTCTTGCTGGTGGACAACTAGTGCTGCGACTT
CCTTCTGGGGTGGTGTAAAATCTGCATCATGATGGACAACTCATTTGTTTGGTGCTGTGTCTTACTGTTGAACAGTGGCT
CTGCTTCTGGCGCCCAACCTTCGCTCTTCCCATGTGGGATGGATTCAAGAGTCTTGTTTGCCTTTTCTTTTTCAGTTATA
AACTGTTTGGTGAAAATTGTACCAGAGACTCTTGGTCGTGAAATGTAGGCTGTTG
>triplet_51-B
CTGAGCTGGGTGCGGAGGCAGCCGCCCAAGGTCAAGGCCTTCCTCGCCGTCGTCGCGGGCATGACCGCGCTCGTCTTCAT
CCGCTTCATCGTCCACGACCACGACAACCTCTTCGTCGCCGCCGAGGCCGCGCACGCGCTCGGCATCGCCGTGCTCATCT
ACAAGCTCACCAAGGAGAAGACCTGCGCTGGACTTTCACTCAAGTCTCAGGATTTAACAGCACTGTTCCTGGCGGTTAGG
TTGTACTGCAGCTTTGTTATGGAGTATGACATCCATACAATACTGGATTCAGCTACACTAGTAGCTACTCTTTTCGTCAT
TTACATGATTCGGTTCAGACTGAGGTCAACTTATATGTTGGACAAGGACAATTTTGCATTGTACTACGTGGTTGTACCAT
GTTGTGTGCTGGCATTTATTGCTCATCCTTCAACCTCACATGTCATGATCAATAGGATCTGCTGGGCCTTCTGTGTTTAC
TTGGAAGCTGTTTCAGTGCTGCCCCAGTTGCGCTTGATGCAAAATACAAAGATTGTTGAACCATTCACAGCTCATTATGT
GTTTGCATTGGGTGTGGCAAGGTTCCTTAGCTGTGCACACTGGGTCCTTCAGGTCTTGGATACTCGTGGCAGATTATTGA
CTGCTCTGGGCTATGGCTTTTGGCCATCGATGGTGCTCCTCTCTGAAATCGTCCAGACGTTCATCCTTGCAGATTTCTGC
TACTACTATGTGAAGAGTCTTGCTGGCGGACAACTAGTGCTGCGACTTCCTTCTGGGGTGGTTGGCTCTGCTTCTGGCGC
CCAACCTTCTCTCTTCCCATGTGGGATGGATTCAAGAGTCTTGTTTGCCTTTTCTTTTTCCAGTTATAAACTGTTTGGTG
AAAATTGTACCGGAGACT
>triplet_51-D
CCCGAGGCGACGACACGAAACGGTTGCAGCTGCACCAAACCCAGCCCGACCCGGCCGGCCTTTACTCCACCACCACAGAC
AGTATCAGTACCGCACCCATCCACCCCCCTCTCCTGCAAAACCAAAGGCCAGACCCAGACCAGACCGCTCACGCCGCACC
GCACGCGCTGCACGGGCACCCAACACAAGCCCTTCTCCGATCGTGCTCGCTCGCCGCCGGTACTAGTCTAGTAGAGCAGC
GGGGAGGAGCTCCGAGATGAGGGCGCCGCGGAGGCCGATGGCGGTGGTGCTCAGCTGGGTGCGGAGGCAGCCGCCCAAGG
TCAAGGCCTTCCTCGCCGTCGTCGCGGGCATGACCGCGCTCGTCTTCATCCGCTTCATCGTCCACGACCACGACAACCTC
TTCGTCGCCGCCGAGGCCGCGCACGCGCTCGGCATCGCCGTGCTCATCTACAAGCTCACCAAGGAGAAGACCTGCGCTGG
ACTTTCACTCAAGTCTCAGGATTTGACAGCATTGTTCCTGGCCGTTAGGTTGTATTGCAGCTTTGTTATGGAGTATGACA
TCCATACAATACTGGATTCAGCTACACTAGTAGCTACTCTTTTTGTCATTTACATGATTCGGTTCAGACTGAGGTCAACT
TATATGCTGGACAAGGACAATTTTGCATTGTACTACGTGGTTGTACCATGTTGTGTGCTGGCATTTATTGCTCATCCTTC
AACATCACATATCATGATCAATAGGATCTGCTGGGCCTTCTGTGTTTACTTGGAAGCTGTTTCAGTGCTGCCCCAGTTGC
GCTTGATGCAGAATACAAAGATTGTTGAACCATTCACAGCTCATTATGTGTTTGCGTTGGGTGTGGCAAGGTTCCTTAGC
TGTGCACACTGGGTCCTTCAGGTCTTGGATACTCGTGGCAGATTATTGACTGCTCTGGGCTATGGCTTTTGGCCATCGAT
GGTGCTCCTCTCTGAAATCGTCCAGACGTTCATCCTTGCAGATTTCTGCTACTACTATGTGAAGAGTCTTGCTGGCGGAC
AACTAGTGCTGCGACTTCCTTCTGGGGTGGTGTAAAATCTGGTGCACAACTCATTTGTTCGGTGCTGTGTCTTACTGTTG
AACAGTGGCTCTGCTTCTGGCGCCCAACCTTCTCTCTTCCCATGTGGGATGGATTCAAGAGTCTTGTTTGCCTTTTCTTT
TTCCAGTTATAAACTGTTTGGTGAAAATTGTACCGGAGACTGTTGGTCGTGAAGCTTAGGCTGTTGAGAATACTATCTAT
AGCTGACTATTTATCCAGACTAGTTTTCAAGTACTTGCCTCCTTACATGCTCAGTCATCCCAGTTCCGGATTGGGGAGGC
CATGAGATGCTCCATTTTCGATGGTCATGTTCTCTTTCCATTTGTGTTGATCTGGTGTTGTAGCTTTAAGCATTGGGCTG
GCCAGGGTTCCAGCTGAGCCAACATCTCCAGTTTTTGTATGGGCCTTGGATTCTGCTGAATTCGCAGTGCCGTCAACGAA
ACTGAAGAGTTGTTGTTCAGGCTATATAGGTTGGTCATCCGTGGGATTCGGCTATGCAATTTTTCCAGTTCAATCTTTTG
TCAAAACTCCTCAGTTTCATCACTAAGAGCTTCAATGATTCCAA
>triplet_52-A
CGGCTTTTCATATGCAGAATGTTTAGAGGATGGCTAAAATCAAAATAATCCTCCTATCTCTTAGGACGTAAGTGGAGCAC
CGTAAAGCGTAAAAGAGTTCTGCTTATATGTATATATATCCATTGTATACATATTGTTAACGTTTTTTGTAGTTTTGGTA
CCATGTGTCCTTGTCTCTGTTGCATTTACAGTTTGCCTCTTGTTTCTGTTCACAGACAACTTTACTAAATCACATACTGA
CATCTCACCATGGAAAACGGATCGCTGTCATTGAGAATGAGTATGGTGAAGTTGACATTGATGGTTCGTTAGTTGCCGCA
CAAACTGCTGGAGCTGAGGACATAATGATGCTGAACAATGGTTGTCTTTGCTGCACTGTGCGTGGTGATTTAGTCCGAAT
GATCAGTGAATTGGTTGACAAGAAGAAGGGAAAGTTTGACCATCTTGTCATTGAAACCACAGGTTTAGCAAACCCAGCAC
CCATAATACAGACATTCTACGCAGAAGATACAGTTTTTAATGATGTCAAGCTAGATGGTGTTGTTACTCTAGTGGATTCA
AAGCATGCAAGGTTGCATTTGGATGAAGTGAAGCCCAAGGGTATAGTCAATGAGGCAGTTCAGCAAATTGCTTATGCTGA
CAGAATTATAATTAACAAGACTGACCTTGTTAGCGAGCCTGAAGTTTCTTCCTTGGTTGAGCGTATAAGGAGTATCAATC
GCATGGCTAATTTGAAACGAGCTCAGTATGGTAAAGTTGATTTGGATTATGTGCTTGGAATTGGAGGCTTTGATTTGGAG
AGGATTGAGAGTGCTGTCACTGAAGAACCACATGATGAGCACGAACATGAACATGAACACAAGCATGAACATGAACATCA
CCATGACCATGCCCACGACCACGACCATGATCACCATCATCATGATCATGACCATAAACATGACCATCATGCGCATGATC
ACACCCATGATCCCGGTGTTTCTTCTGTAAGCATCGTTTGCGAAGGGGAGATGGATCTTGAAAAGGCTGACATGTGGTTG
GGGAACCTACTGCTGGAACGCAGTGATGACATATACCGGATGAAGGGGCTGCTCTCAGTCAGTGGAATGCCTCAACGCTT
CGTCTTTCAGGGAGTGCACGACATTTTCGAGGGATCTCCCGACAGGATGTGGGAGCCCAACGAGCCGCGCATCAACAAGN
NNGGCAGGAACCTCAACCGGGAAGAGCTGGAGACGGGCTTCAAGGACTGCCTGCTGAAGTAGGCCAGAGCTTCTCCTTTT
GGATGGATCTCCAGCTTCATGATTTTGAGCTTTGCGGCTGCAGACCTTATCCTTCATTGAAATGTCGAAACTGTAACCGT
TATTGAACTGACACGGAACGTGAGATGTATATATAGATTGGGGAACAGTAGCATATACTTGGAACCTGGCCGCCGTGTTG
TTCGCAGATGTCTACTGTTATGCATGATGTTGCACTGTGACTTGCAGAGATTTATAGACTGTACTGTGACTTGAGGAATT
GCTTTCTATAACATGTCATTAGAACCTGGCCGCTGTGTTGTTGGCAGATGTCTACTCTTATGACTTGCTGGCAGATGTCT
ACTCTTATGACTTGCGGAGATTTATAGACTACTGTGACTTGAGGAATTGCTTTGTAAGCCTGAAAAGTC
>triplet_52-B
GCTGTGCGTAGCTACCACCATGGGTAGCGAATTATTTCCGTTGTTAGTAAATTGCAAAGTGAGAACTTAGTCCATATAGA
ACATTCGTTTTGGCATAGCAGCTAGTGGCTTTTCATATGCAGAATGTTTAGAGGATGGCTAGAATCAAAACAATCCTCAT
ATCTCTTAGAGCGTAAGTGGAGCACCGTAAAGCGTAAAAGAGTTCTGCTTATATGTACATATCCGCTGTGTACATATTGT
TAACGTTTTTTATTTTTTGATACCATGTGTCCTTGTCTCTGTTGTATTCACAGTTTGCCTTTTGTTTCCGTTCACAGACA
ACTTTACTAAATCACATACTGACATCTCACCATGGAAAACGGATCGCTGTCATTGAGAATGAGTATGGTGAAGTTGACAT
TGATGGTTCGTTAGTTGCCGCTCAAACTGCTGGAGCTGAGGACATAATGATGCTGAACAATGGCTGCCTTTGCTGCACTG
TGCGTGGTGATTTAGTACGAATGATCGGTGAATTGGTTGACAAGAAGAAGGGAAAGTTTGACCATCTTGTTATTGAAACC
ACAGGTTTAGCAAACCCAGCACCCATAATACAGACATTCTATGCAGAAGATACAGTTTTTAATGATGTCAAGCTAGATGG
TGTTGTTACTCTAGTGGATTCAAAGCATGCAAGGTTGCATTTGGATGAAGTGAAGCCCAAGGGTATAGTCAATGAAGCAG
TTCAGCAAATTGCTTATGCCGACAGAATTATAATTAACAAGACTGACCTTGTTAGCGAGCCTGAAGTTTCTTCCTTGGTT
GAGCGTATAAGGAGTATCAATCGCATGGCTAATTTGAAACGAGCTCAGTATGGTAAAGTTGATTTGGATTATGTGCTTGG
AATTGGAGGCTTTGATTTGGAGAGGATTGAGAGTGCTGTCACTGAAGAACCACATGATGAGCACGAACATGAACATGAAC
ACAAGCACGAACATGACCATGACCATGCCCACGACCACGATCACCATCATCATGATCATGACCATAAACATGACCATCAT
GCGCATGATCACACCCATGATCCCGGTGTTTCTTCTGTAAGCATCGTTTGCGAAGGGGAGATGGATCTTGAAAAGGCTGA
CATGTGGTTGGGGAACCTACTGCTGGAACGCAGTGATGACATATACCGGATGAAGGGGCTGCTCTCTGTCAGTGGAATGC
CTCAACGCTTTGTCTTTCAGGGAGTGCACGACATTTTCCAGGGATCTCCCGACAGGATGTGGGAGCCCAACGAACCGCGC
ATCAACAAGATTGTGTTCATCGGCAGGAACCTCAACCGGGAAGAGCTGGAGACGGGCTTCAAGGACTGCCTGCTGAAGTA
GGCCAGAGCTTCTCCTTTTGGATGGATCTCCAGCTTCATGATTTTGAGCTTTGCGGCTGCAGACCTTATCCTTCATTGAA
ATGTCGGAAACTGAAACCGTTATTGAACTGTCACGAAACGCGAGATGTATATATAGATTGGGGAACAGTAGCATATCCTT
GGAACCTGGCCGCCGTGTTGTTCGCTTCGCAGATGTCTACTGTTATGCACGATGTTGCACTGTGACTTGCAGAGATTTAT
AGACTCTACTGTGACTTGAGGAATTGCTTCATAAGTCC
>triplet_52-D
ACAACAACTTTACTAAATCACATACTGACATCTCACCATGGAAAACGGATCGCTGTCATTGAGAACGAGTATGGTGAAGT
TGACATTGATGGTTCGTTAGTTGCCGCACAAACTGCTGGAGCTGAGGACATAATGATGCTGAACAATGGTTGCCTTTGCT
GCACTGTGCGTGGTGATTTAGTACGAATGATCGGTGAATTGGTTGACAAGAAGAAGGGAAAGTTTGACCATCTTGTTATT
GAAACCACAGGTTTAGCAAACCCAGCACCCATAATACAGACATTCTACGCAGAAGATACAGTTTTTAATGATGTCAAGCT
AGATGGTGTTGTTACTCTAGTGGATTCAAAGCATGCAAGGTTGCATTTGGACGAAGTTAAGCCCAAGGGTATAGTCAATG
AGGCAGTTCAGCAAATTGCTTATGCTGACAGAATTATAATTAACAAGACTGACCTTGTTAGCGAGCCTGAAGTTTCTTCC
TTGGTTGAGCGTATAAGGAGTATCAATCGCATGGCTAATTTGAAACGAGCTCAGTATGGTAAAGTTGATTTGGATTATGT
GCTTGGAATTGGAGGCTTTGATTTGGAGAGGATTGAGAGTGCTGTCACTGAAGAACCACATGATGAGCACGAACATGAAC
ATGAACACAAGCATGAACATGAACATGACCATGACCACGATCACCATCATCATGATCATGACCATAAACATGGTGAGCAT
AACCATCATGCACATGATCACACCCATGATCCTGGTGTTTCTTCTGTAAGCATTGTTTGCGAAGGGGAGATGGATCTTGA
AAAGGCTGACATGTGGTTGGGGAACCTACTGCTGGAACGCAGTGATGACATATACCGGATGAAGGGGCTGCTCTCTGTCA
GTGGAATGCCTCAACGCTTCGTCTTTCAGGGAGTGCACGACATTTTCCAGGGATCTCCTGACAGGATGTGGGAGCCCAAT
GAGCCGCGCATCAACAAGATTGTGTTCATCGGCAGGAACCTCAACCGGGAAGAGCTGGAGACGGGCTTCAAGGACTGCCT
GCTGAAGTAG
>triplet_53-A
ATCCGTAACCTGATTTCTTCTTCTTCTGCTGACAAAGACCCAAATCTGCTCCCCGACCCCGTCCTCTCTCCTCAGTCTCG
GAGCCAGGGGCGATCCGTCGACCTCGCCTCTCCGCCGCCGTAATCTCCTTCTTCTCCGTTACTACCGTGAGCTGAGTGAG
ATCGATAAAGAGTGGAGGTCGCCAGTTCAGCCTCAAGAGTGAGGGGAGAGTCTCAGGCTTGGGAACCTTTTCCTTTGGAC
ACATAGCTTGATAAAAGCAACACCCGGGTGTCGCTGAAGAAGCATAGATCGGGGAGTTTTCTTGGCCTGAGAAGTACAGG
AGAGGAGAGTAGTGATAGCATGGCTTCAAAGCTTGTGGTTCTTGGAATCCCTTGGGATGTGGATACAGAAGGATTAAAAG
AGTACATGAGCAAGTTTGGCCCCCTGGATGATTGCATTGTTATGAAGGATCGCTCATCTGGTCGATCTCGTGGTTTTGGA
TACGTGACGTTTTCGTCAGTAGAGGATGCAAAGAATGTCGTTAACTCTGAGCATATTCTTGGAGACCGAACTCTGGAAGT
GAAGATAGCGACTCCCAAGGAAGAAATGCGAGCTCCAGGAAACAAGAAAGCTACTAGGATATTTGTTGCTCGGATTCCAC
AGTCTGTGGATGAGTCAATGTTTCGCAGGCATTTTCAAACTTTTGGAGAAATAACAGATCTTTATATGCCCAAGGAACTG
GGTTCAAAAGAACATCGTGGAATTGGGTTTGTCACTTTCCGAAGTGCAGAATGCGTGGACAATGTCATGCAAGAAAATCA
TGAGATTGATGGTTCAACAGTTGTTGTTGATCGTGCAACTCCGAAGCAGGATGAAGAAGTCAGGCACCCTCCAAGGAGGG
GGGGAGGAGCACAGGGCGAGGGTGGTTATGGCTCGTATAATGCATACATTACAGCTGCTACCAGATATGCAGCTCTGGGC
GTACCAACACTGTATGATCATCCTGGACCAGCTTATGGAAGAGGTTACTTGAATGAGCCCCCTGTATCAAGCAAAAAGAT
TTTTATTGGTAGACTCCCACAAGAAGCAAATACTGATGATTTATGGGATTATTTTGGCCGATTTGGCAGAATTGTGGATG
CATACATTCCAAAGGATCCTAAAAAGAGCGGCCACCGTGGTTTTGGTTTTGTTACTTTTGCTGAGGATGGTGTAGCAGAT
CGTGTAGCGCGAAGAAGTCATGAAATTTTGGGACAGGAGGTTGCTGTAGACTCAGCTGCACCTGTTGAGGGTGGCCCCAG
TCGAGGCGGTTACATGGAACCACCTGCGCCACATGGAGCTTACAGCCCGATGATGTCTTATGGCCAGTTCTCTGGCAGTC
TTGGTTATGATTATGGTTATGGTCCCAGTGGAAGTAGCAGCAGATCAAGAGTACAGCCACGGTACAAACCGTACTGAGGC
ATTTTCTTGGAGCATCTATGCGACGTGATAGCGAAGGAGATGCTAGTATGACCATGATAGTGAAAAAAAGGATGTTCCGT
TGTCAGGATTCTATGGTACCGTGTATACTTATGTTTGTTTTTGTCCAGGATATGCGTAACCCTTTTTGTTCATGACGATT
TTTCTGTATTCATGTGCCACCGGAAATTTGATCATATGGTGCGGCAGACTCTGAACATCACCGATTATGCTAGCTGGCAC
TGGCAGATGGGTTAGCTGTGCAGTTATTTTTTTTTCCG
>triplet_53-B
CTGATTTCTTCTTCTGCTGACAAAGACCCAAATCTGCTCCCCGACCCCGTCCTCTCTCCTCAGTCTCGGAGCCAGGGGCG
ATCCATCGACCTCGCCTCTCCGCCGCCGTAATCTCCTTCTTCTTCCTCTTCCTCGTCAGTTACTACCGTGAGCTGAGTGA
GATCGATAAAGAGTGGAGGTCGCCAGTCCAGCCTCAAGAGTGAGGGGAGAGTCTCAGGCTTGGGAACCTTTTCCTTTGGA
CACATAGCTCGATAAGAGCAACACCCGGGTGTCGCTGAAGAAGCATAGATCGGGAGTTTTCTTGGCCTGAGAAGTACAGG
AGAGGAGCGTAGTGATAGCATGGCTTCAAAGCTTGTGGTTCTTGGAATCCCCTGGGATGTGGATACAGAAGGATTAAAAG
AGTACATGAGCAAGTTTGGCCCCCTGGATGATTGCATTGTTATGAAGGATCGCTCATCTGGTCGATCTCGTGGTTTTGGA
TACGTGACGTTTTCGTCAGTAGAGGATGCAAAGAATGTTGTTAACTCTGAGCATATTCTTGGAGACCGAACTCTGGAAGT
GAAGATAGCGACTCCCAAGGAAGAAATGCGAGCTCCAGGAAACAAGAAAGCTACCAGGATATTTGTTGCTCGGATTCCAC
AGTCTGTGGATGAGTCAATGTTTCGCAGGCATTTTCAAACTTTTGGAGAAATAACAGATCTTTATATGCCCAAGGAACTG
GGTTCAAAAGAACATCGTGGAATTGGCTTTGTCACTTTCCGGAGTGCAGAGTGCGTGGACAATGTCATGCAAGAAAATCA
TGAGATTGATGGCACAACAGTTGTTGTTGATCGTGCAACTCCGAAGCAGGATGAAGAAGTGAGGCACCCTCCAAGGAGGG
GGGGAGGAGCACAGGGCGAGGGTGGTTATGGCTCATACAATGCATACATTACAGCTGCTACCAGATATGCAGCTCTGGGC
GTACCAACACTGTATGATCATCCTGGGCCAGCTTATGGAAGAGGATACTTGAATGAGCCCCCTGTATCAAGCAAAAAGAT
ATTCATTGGTAGACTCCCACAAGAAGCAAATACTGATGATTTATGGGATTATTTTGGCCGATTTGGCAGAATTGTGGATG
CATACATTCCAAAGGATCCAAAAAAGAGCGGCCACCGTGGTTTTGGTTTTGTTACTTTTGCTGAGGACGGTGTAGCAGAT
CGTGTAGCACGAAGAAGTCATGAAATTTTGGGACAGGAGGTTGCTGTAGACTCAGCTGCACCCGTGGAGGGTGGCCCCAG
TCGAGGCGGGTACATGGAACCACCTGGGCCATATGGAGCTTACAGCCCGATGATGTCTTATGGCCAGTTCTCTGGCAGTC
TTGGTTATGATTATGGTTATGGTCCCAGTGGAAGTAGCAGCAGATCAAGAGTACAACCGCGCTACAGACCCTACTGAGGC
ACTCTCTTGGAGCCATCACAGCATTTAAGCGACATGATAGCATGAAGATGCTATGACATTGTGAGAACATGATAGTGAAA
AAAAGGATGTTCCGTTGTCAGGATTCTATGGTACCGTGTATACTTATGTTTGTTTTTGTCCAGGATATGCGTAACCCTTT
TTGTTCATGACGTTTTTCTGTATTCATGTGCCACCGGAAATTTGATTATATGGTGTGGCAGACTCTGAACATTGCCGATT
ATGCTAGCTGGCAGACGGGTTAGCTGTGCAGTTTGATTACGTTTTTCAGCGTT
>triplet_53-D
CCGTAACCTGATTTCTTCTGCTGACAAAGACCCAAATCTGCTGCCCGACCCCGTCCTCTCTCCTCAGTCTCGGAGCCAGG
GGCGATCCATCGACCTCGCCTCTCCGCCGCCGTAATCTCCTTCTTCACCTCATCAGTTACTACCGTGAGCTGAGTGAGAT
CGATAAAGAGTGGAGGTCGCCAGTTCAGCCTCAAGAGTGAGGGGAGAGTCTCAGGCTTGGGAACCTTTTCCTTTGGACAC
ATAGCTCGATAAGAGCAACACCCGGGTGTCGCTGAAGAAGCATAGATCGGGGAGTTTTCTTGGCCTGAGAAGTACAGGAG
AGCTGCGTAGTGATAGCATGGCTTCAAAGCTTGTGGTTCTTGGAATCCCCTGGGACGTGGATACAGAAGGATTAAAAGAG
TACATGAGCAAGTTTGGCCCCCTGGATGATTGCATTGTTATGAAGGATCGCTCATCTGGTCGATCTCGTGGTTTTGGATA
CGTGACGTTTTCATCAGTAGAGGATGCAAAGAATGTCGTTAACTCTGAGCATATTCTTGGAGACCGAACTCTGGAAGTGA
AGATAGCGACTCCCAAGGAAGAAATGCGAGCTCCAGGAAACAAGAAAGCTACTAGGATATTTGTTGCTCGGATTCCACAG
TCTGTGGATGAGTCAATGTTTCGCAGGCATTTTCAAACTTTTGGAGAAATAACAGATCTTTATATGCCCAAGGAACTGGG
TTCAAAAGAACATCGTGGAATTGGGTTTGTCACTTTCCGGAGTGCAGAATGCGTGGACAATGTCATGCAAGAAAATCATG
AGATTGATGGCACAACCGTTGTTGTTGATCGTGCAACTCCGAAGCAGGATGAAGAAGTCAGGCACCCTCCAAGGAGGGGG
GGAGGAGCACAGGGCGAGGGTGGTTATGGCTCATACAATGCATACATTACAGCTGCTACCAGATATGCAGCTCTGGGCGT
ACCAACACTGTATGATCATCCTGGGCCAGCTTATGGAAGAGGTTACTTGAATGAGCCCCCTGTATCAAGCAAAAAGATAT
TTATTGGTAGACTCCCACAAGAAGCAAATACTGATGATTTATGGGATTATTTTGGCCGATTTGGCAGAATTGTGGATGCA
TACATTCCAAAGGATCCAAAAAAGAGCGGCCACCGTGGTTTTGGTTTTGTTACTTTTGCTGAGGACGGTGTAGCAGATCG
TGTAGCGCGAAGAAGTCATGAAATTTTGGGACAGGAGGTTGCTGTAGACTCAGCTGCACCCGTTGAGGGTGGCCCCAGTC
GAGGCGGTTACATTGAACCACCTGGGCCGTATGGAGCTTACAGCCCGATGATGTCTTATGGCCAGTTCTCTGGCAGTCTT
GGTTATGATTATGGTTATGGTCCCAGTGGAAGTAGCAGCAGATCAAGAGTACAACCACGCTACAGACCCTACTGAGGCAC
TCTCTTGGAGCCATCACAGCATTTAAGCGACATGGTAGTAGCATGAAGATGCTTATGACATTGTGAGAACATGATAGTGA
AAAAAAGGATGTTCCGTTGTCAGGATTCTATGGTACCGTGTATACTTATGTTTGTTTTTGTCCAGGATATATGCGTAACC
CTTTTTGTTCATGACATTTTTCTGTATTCATGTGCCACCGGAAATTTAATTATATGGTGTGGCAGACTCTGAACATTGCA
GATTATGC
>triplet_54-A
CAAACCCCTCCCAGTCCCCCACTCCCCCGTGCTCAGCTCGCCGCCCCGCCTATTTAGGCCCCGGGATAAGGACGGGCCCG
AGGCCTTGATGCTTCTCGGCGCCTCCATCTCACCGCAATCCGGCCACCATGGTACACGAGACAAGATCACGGACTCATGC
GGCTGAAGAAGGGAAAGATGCCCCAAAAAGGCAGAAGGAAGAGCACAAAGAGCAGGAAGGGGGGAAGGAGCGGCCCTCCA
AGAACAAGAAGCCGGCCGAGCCAGAGGCACCAACCAAGACCAAGAAGCTCAAGGGTGGGGAGTCGGAGCTAGATGGGAAG
GAAAACTCGACGAAAGAGTACACAGATTTCTGCAAGGCCATAAGAGAGCACCTCTCTGTGGAGGACATGCGCAAGATCCT
CGAAGCCAACGGGCAAGACGCTTCCGGATCAGAAGATGCAGTTGTTCCAAGCTGTGAGGATATGATGTTTTACGGGCCGC
TTGAGAAGTGCCCAACATGTGGTGGCCAGCTTGAGTGCAAGGGGTGGAAGTACAAGTGCACTGGTAAATACAGTGAGTGG
GCAAGCTGCATTTTCAGCAGCAGCAATCCTCCAAGGAAATCTGATCCTATAAAGGTGCCGGAGGAAATCAACAATGATTA
TGTGAACAAGTGGCTGAAGCAGCAAGAAGGGAAGGGGTACCCTAAGCGTGATGTGGACGAAGAGGCCCATATCTTCTCGG
GCATGATGATCGCATTATCTGGACGGATGTCGCGCTCACACGCTTATTTCAAGGAGCAGATTCTGAACCATGGAGGGCAA
GTGAATAATTCTGTGCTTGGTGTCACATGTGTAGTTGCTTCTCCAGCCGAGAGAGACAAGGGGGGCTCAGGAGGATTTGC
TGAAGCACTGGAGCGTGGAACTCCAGTAGTGAGTGAGAACTGGATAGTTGATAGCATTCAGAAGAAGGAAGCCCAGCCTT
TGGCTGCTTATGATATTGTATCGGATGTTGTTCCGGAGGGCAGAGGACTGCCACTGGATAAGCTTGATCCAAGCGAGGAG
GCCATCGAGACTTTGGCTGCAGAGCTGAAACTTGCTGGCAAAAGATCGGTGCACAAGGACTCTAAACTGGACAAAGACGG
TGGGCATATCTTCGAGAAGGATGGCATCATCTATAACTGCGCCTGTTCGGTTTGCGACTTAGGGTCTGAGATGAATCAGT
TCTGCATTATGCAGCTGATCATGCTACCTGAAAAACACCTGCACCTCTTCTACAAGAAGGGTCCAATTGGCCATGATCAG
ATGGCAGAGGAACGGGTCGAGGATTTTGGTAATCGTGTCAATGATGCTATCAAGGAATTTGCTCGTCTGTTTGAGGAAGT
TACTGGAAATGAGTTCGAGCCATGGGAGAGAGAAAAGAAGTTTGAGAAGAAGAGCATGAAGATGTACCCCTTAGACATGG
ATGTCGGTTTCGACGTGCGTCATGGAGGTGCAGCACTTCGTCAACTGGGAGCTGCAGCAGCACACTGCAAGCTTGACCCT
GCTATTTCTTTTCTTCTAAAGCAATTGTGCGGCCAAGAAATATACAGGTATGCTCTGACAGAGATGGCCCAGGATCTGCC
TGACCTTCCTGTTGGGATGCTTACGGATCTCCATTTGAAGAGAGGGGAGGAAGTGCTACTTGAATGGATCCGAGACGCGG
AAGCAGTGCCGGAGTCCGGCCCTGCTGCTGATGCATTGTGGATAGAGATAAGCAACAAGTGGTTCACCCTGTTCCCCACA
ACTCGGCCATATATAATGAGGGGGTTTGAACAGATTGCCGACAATGTGGCCTCTGGTTTCGAGACGATCCGCGATATAAA
TGTTGCGTCTCATCTCATAGGAGATGTTTTTGGGTCAACCTTAGATGATCCGCTGTCTGAATGCTACAAGAAGCTGGGTT
GTTCAATCAACAGCGTTCCTGAAGATTCAGATGATTACAAGATGATTGTCAAGTACCTGGAGAAAACGTACGAGCCGGTC
AAGGTTGACGACGTGGTCTATGGCGTGTCGGTGGATCGGATATATGCCGTTGAGTCCAGTGCATTCCCTTCTTATGAAGA
AATAAAGAAACTGCCAAACAAAGTTCTTCTCTGGTGTGGAACTAGGAGCTCGAACCTGCTCAGGCATCTGCATAAAGGAT
TCATGCCTGCTGTTTGTCATCTGCCTGTGCCCGGATACATGTTTGGTCGAGCCATAGTCTGTTCGGACGCGGCGGCTGAA
GCTGCTCGTTATGGCTATACGGCGGTGGACCGTCCAGAGGGATACCTGGTCTTGGCAGTGGCCTCTCTGGGGGAAGAGAT
CAAGGAGATAACGGGCACACCAGGAGCAGAGGATGTGAAATCCCTGGAGGAGAAGAAGCTTGGCGTGAAGGGGGTGGGGA
GGAAGACGACGGACGAGTCGGAGCACCTCACCTGGAGGGACGACGTCAAGGTGCCCTGCGGCAAGCTGGTGCCCTCGGGG
AACGAGGACGGCCCTCTCGAGTACAACGAGTTCGCCGTGTATGACCCGAAGCAGGTGAGCATCCAGTTCCTGGTCGGGGT
GAGGTACGAGGAGCAGAACATGGAGGTGGTGCCGGACGAGTGAAGCGTCCGCCCTCGGGCCTCCGGTCATGGCGGCGTCC
GGCCGCGGTCAGGTCGACGGTTCCCTGTATTTTGGAACGCTTTAGTGGTAGTGGTAGTGACCGTTTAACGGTCGTGTGAT
CGGCGCGGCGATGTAGTTCGGCGATGATGTCGGTGGCCTGTGTCCCATTTTGGGCTGCCTCCAGGTTTCGTCCCCGTTGC
CGCCGGTTAGTAGGCGTTGTTGGGTAACATGGAGGTAGGAGGAACGCTTGTGGTTGTAGTAGCTGAACATGTTGTGCCTG
TATATATGTCTGTAGCAGAATGTGTGTATGTATGTATGTATCTGCCAGCTGGGGTCCTGGTGCCGTGGTGCACGTAGCAG
GAATGCATGTGGATGTTGGTTTGCTGTGCACTACTAGATCGTGCTGTGCTACATCCTGGGTTCTTGGTTTTATTTTAGAA
ATCTAGCACAGCAAGCCTGCTGTTGCA
>triplet_54-B
TCCGCCCCTATTTAGGCCCCCGGGATAAGGACGGACCGGGACCTTGATGCTTCTCGGCGCCTCCATCTCACCGCAATCCG
GCCACCATGGTACACGAGACACGATCACGGACTCATGCGGCTGAAGAAGGGAAAGATGCCCCAAAAAGGCAGGAGGAGGA
ACACAAAGAGCAGGAAGGGGGGAAGGAGCGGCCCTCCAAGAACAAGAAGCCGGTCGAGCCGGAGGCACCAACAAAGACCA
AGAAGCTCAAGGGTGGGGAGTCGGAGCTAGATGGGAAGGGAAACGGCACGAAAGAGTTCGAAGACTTCTGCAAGGCCATA
AGAGAGCACCTCTCTGTGGAGGACATGCGCAAGATCCTCGAAGCCAACGAGCAAGACGCTTCTGGATCAGAAGATGCAGT
TATTGCAAGATGTGAGGATATGATGTTTTACGGGCCACTTGAGAAGTGCCCAACATGCGGTGGCCAGCTTGAGTGCAAGG
GGTGGAAGTACAAGTGCACTGGCAAATACAGTGAGTGGGCAAGCTGCATTTTCAGCAGCAGCAATCCTCCAAGGAAATCT
GATCCTATAAAGGTGCCGGAGGACATCAACAATGATTATGTGAACAAGTGGCTGAAGCAGCAAGAGGGGAAGGGGTACCC
TAAGCGTGATGTGGATGAAGAGGCCCATATCTTCTCCGGCATGATGATCGCATTGTCCGGACGGATGTCACGCTCACACG
CTTATTTCAAGGAGCAGATTCTGAACCATGGAGGACAAGTGAATAATTCTGTGCTTGGTGTCACATGTGTAGTTGCTTCT
CCAGCCGAGAGAGATAAGGGGGGCTCAGGAGGATTTGCTGAAGCTCTGGAGCGTGGAACTCCAGTAGTGAGTGAGAAGTG
GATAGTTGATAGCATTCAGAAGAAGGAAGCTCAGCCTTTGGCTGCTTATGATATTGTCTCGGATGTTGTTCCGGAGGGCA
GAGGACTGCCACTGGACAAGCTTGATCCAAGCGAGGAGGCCATCGAGACTTTGGCTGCAGAGCTGAAACTTGCTGGCAAA
AGATCAGTGCACAAGGACTCTAAACTGGACAAAGATGGTGGGCTTATTTTTGAGAAGGATGGCATCATCTACAATTGTGC
ATGTTCGGTTTGCGACTTAGGATCCGATACTAACCAGTTTTGCATTATGCAGCTGATCATGCTACCTGAAAAACACTTGC
ACCTTTTCTACAAGAAGGGTCCAATTGGCCATGATCAGATGGCAGAGGAACGAGTCGAGGATTTTGGTAACCGTGTCAAT
GATGCTATCAAGGAATTTGCTCGTCTGTTCGAGGAGGTTACTGGAAATGAGTTCGAGCCGTGGGAGAGAGAGAAGAAGTT
TGAGAAGAAAAGTATGAAGATGTACCCCTTAGACATGGATGTTGGTTTCGACGTGCGTCATGGAGGTGCAGCACTTCGTC
AACTGGGAGCTGCAGCAGCACACTGCAAGCTTGACCCTGCCATTTCTTTTCTCCTAAAGCAATTGTGCGGCCAAGAAATA
TACAGGTATGCTCTGACAGAGATGGCCCAGGATCTGCCTGATCTTCCTGTTGGGATGCTTACAGATCTCCATTTGAAGAG
AGGGGAGGAAGTGCTACTTGAATGGATCCGAGGCGCGGAGCCAGCGCCAGAGTCCGGCCCTGCTGCTGATGCATTGTGGA
TAGAGATAAGCAACAAGTGGTTCACCCTGTTCCCCACAACTCGGCCGTATATAATGAGGGGGTTTGAACAGATTGCTGAC
AATGTGGCCTCTGGTTTCGAGACGATCCGTGATATAAATGTTGCGTCTCATCTTATAGGAGATGTTTTTGGGTCAACCTT
AGATGATCAGCTGTCTGAATGCTACAAGAAACTGGGTTGTTCATTCAATAGCGTTCCTGAAGATTCAGAGGATTACAAGA
TGATTGTCAAGTACCTGGAGAAAACATACGAACCGGTCAAGGTCGACGACGTGGTCTATGGCGTGTCGGTGGATCGGATA
TATGCTGTTAAATCCAGTGCATTCCCTTCTTATGAAGAAATAAAGAAACTGCCAAACAAAGTTCTTCTCTGGTGTGGAAC
GAGAAGCTCAAACCTGCTTAGGCATCTGCATAAAGGTTTCCTGCCTGCTGTTTGTCATCTGCCTGTGCCCGGATACATGT
TCGGTCGAGCCATTGTTTGTTCGGACGCGGCGGCTGAAGCTGCCCGTTATGGCTATACGGCGGTTGACCGTCCAGAAGGG
TACCTGGTGTTGGCAGTGGCCTCTCTGGGGGAAGAGATCAAAGAGATAACGGGCACACCTGGAGCAGAGGATGTGAAATC
CCTGGAGGAGAAGAAGCTCGGCGTGAAGGGGGTGGGGAGGAAGACTACGGACGAATCGGAGCACCTCACCTGGAGGGACG
ACGTCAAGGTGCCCTGCGGCAAGCTGGTGCCGTCGGGGAACGAGGACGGCCCGCTCGAGTACAACGAGTTCGCCGTGTAT
GACCCGAAGCAGGTGAGCATCCAGTTCCTGGTTGGGGTGAGGTACGAGGAGCAGAACATGGAGGTGGTGCCGGACGAGTG
AAGCGTCCACCCTCGGGCCTCCGGTCATGGCGGCGCCCAGCCGCGGTCAGGTCGACAGTTCCCTGTATTTTGGAACGCTT
TAGTGGTAGTGACCGTTTAACGATGGTGCGTCGGCGATGTCGGTGGCCTGTGTCCCATTTTGGGTAACTTGGAGGTAGGA
GAAACGCTTGTAGTTGTAGTAGGTGAACATGCTGTGTCTGTATATATGTCTAGCAGAATGTATGTATGTATGTATCTGCC
AGTCGGAGTCCTGGTGCCGTGGTGCACGTAGCAGGAATGCATGTGGATGTTGGTTTGATGTGCACTAGTTCGTGC
>triplet_54-D
TGACATTGCCCTGTGGTAGTCGTTCTTGCTAATCTAGTGATTTGGTCGCGTCTTTTTGCTCGATCCTTGGTTGCTCATGG
CTGCAATGGATCAGGTACACGAGACAAGATCACGGACTCATGCGGCTGAAGAAGGAAAAAATGCCCCAAAAGGGCAGAAG
GAAGAGCACAAAGAGCAGGAAGGGGGAAAGGAGCGACCCTCCAAGAACAAGAAGCCGGTCGAGCCGGAGGCACCAACGAA
GACCAAGAAGCTCAAGGGTGGGGAGTCTGAGCTAGATGGGAAGGAAAACTCAACGAAAGAGTTTGAAGACTTCTGCAAGG
CCATAAGAGAGCACCTCTCCGTGGAGGACATGCGCAAGATCCTCGAAGCCAATGATCAAGACGCTTCTGGACCAGAAGAT
GCAGTTGTGCAAATCTGTGAGGATATGATGTTTTACGGGCCGCTTGAGAAGTGCCCAATGTGTGGTGGCCAGCTCGAGTG
CAAGGGGTGGAAGTATAAGTGCACTGGCAAATACAGTGAGTGGGCAAGCTGCATTTTCAGCAGCAGCAATCCTCCAAGGA
GGTCTGATCCTATAAAGGTGCCGGAGGACATCAGCAATGATTTTGTGAACAAGTGGCTGAAGCAGCAAGAAGGGAAGGGG
TACCCTAAGCGTGATGTGGACGAAGAGGCACATATCTTCTCGGGCATGATGATTGCATTGTCCGGACGGATGTCACGCTC
ACACGCTTATTTCAAGGAGCAGATTCTGAACCATGGAGGGAAAGTGAATAATTCTGTGCTTGGTGTCACATGTGTAGTTG
CTTCTCCAGCCGAGAGAGACAAGGGGGGCTCAGGAGGATTTGCTGAAGCACTGGAGCGTGGAACTCCAGTAGTGAGTGAG
AACTGGATAGTTGATAGCATTCAGAAGAAGGAAGCCCAGCCTTTGGCTGCTTATGATATTGTATCGGATGTTGTTCCGGA
GGGCAGAGGACTGCCGCTGGACAAGCTTGATCCAAGCGAGGAGGCCATCGAGACTTTGGCTGCAGAGCTGAAACTTGCTG
GCAAACGATCGGTGCACAAGGACTCTAAACTGGACAAGGACGGTGGGCATATCTTCGAGAAGGATGGCATCATCTACAAC
TGCGCGTGTTCAATTTGCGAGTTAGGATCTGAGATGAACCAGTTCTGCATTATGCAGCTGATCATGCTACCTGAAAAACA
GCTGCACCTTTTCTACAAGAAGGGTCCAATTGGCCATGATCAGATGGCAGAGGAACGGGTCGAGGATTTTGGTAACCGTG
TCAATGATGCTATCAAGGAATTTGCCCGTCTATTTGAGGAGGTCACTGGAAATGAGTTCGAGCCATGGGAGAGAGAGAAG
AAGTTTGAGAAGAAGAGTATGAAGATGTACCCCTTAGACATGGATGTTGGTTTTGACGTGCGTCATGGAGGTGCAGCACT
CCGTCAGCTGGGAGCTGCAGCAGCACACTGCAAGCTTGACCCTGCCATTTCTTTTCTTCTAAAGCAACTGTGCGGACAAG
AAATATATAGGTATGCTCTGACAGAGATGGCCCAGGATCTGCCTGATCTTCCTGTTGGGATGCTTACGGATCTCCATTTG
AAGAGAGGGGAGGAAGTGCTACTTGAATGGATCCGAGACGCGGAAGCAGCGCCGGAGTCTGGCCCTGCTGCTGATGCATT
GTGGATAGAGATAAGCAACAAGTGGTTCACCCTGTTCCCCACAACTCGGCCGTATATAATGAGGGGGTTTGAACAGATTG
CTGACAATGTGGCCTCTGGTTTCGAGACGATCCGCGATATAAATGTTGCGTCTCATCTCATAGGAGATATGTTCGATTCA
ACCTTAGATGATCCGCTGTCCGAATGCTACAAGAAACTGGGTTGTTCAATCAACAGCGTTCCTGAAGACTCAGAGGATTA
CAAGATGATTGTCAAGTACCTGGAGAAAACATATGAACCGGTCAAGGTCGACGACGTGGTCTACGGTGTGTCTGTGGATC
GGATATATGCTGTTGAATCCAGTGCATTCCCTTCTTATGAAGAAATAAAGAAACTGCCAAACAAAGTTCTTCTCTGGTGT
GGAACGAGAAGCTCAAACCTGCTTAGGCATCTGCATAAAGGTTTCCTGCCTGCTGTTTGTCATCTGCCTGTGCCCGGATA
CATGTTTGGTCGAGCCATAGTCTGTTCGGACGCGGCGGCTGAAGCCGCTCGTTATGGCTATACGGCGGTGGACCGTCCAG
AAGGATACCTGGTCTTGGCAGTGGCCTCTCTGGGGAAAGAGATCAAAGAGATAACAGGCACACCAGGAGCAGAGGATGTG
AAATCCCTGGAGGAGAAGAAGCTTGGCGTGAAGGGGGTGGGGAGGAAGACGACGGACGAGTCGGAGCACCTCACCTGGAG
GGACGGCGTCAAGGTGCCCTGCGGCAAGCTGGTGCCGTCGGGGAACGAGCACGGGCCGCTCGAGTACAACGAGTTCGCCG
TGTATGACCCAAAGCAGGTGAGCATCCAGTTCCTGGTCGGGGTGAGGTACGAGGAGCAGAACATGGAGGTGGTGCCGGAC
GAGTGAAGGGTCCGCTCCTCGGGCCTCCGGTCATGAGGTCGACGGTTCCCTGTATTTTGGAACGCTGTAGTGGTAGTAAC
CGTTTGACGGTGGTGCGATCGGTGCGGCGATGCGTTCGACGATGTCGGTCGCCTGTGTCCCATTTTGGGCTGCCTTCTGG
TTTCATCGCCGTTGCCGCCGGTTAGTAGGCGTTGCTGGGTAACTTGGGTAGGAGAAACCCTTGTAGTTGTAGTAGCTGAA
GTGCTGAACATGCTGTGCCCGTACAGATGTCTGTAGCAGAATGTATGATGTATGTATCTGCCAGCTGGGGTCCTGGTGCC
GTGGTGCACGTAGCAGGAATGCATGTGGATGCTGGTTTACTGTGCGCTTGTTCGTGCTATTCTACATTCTGGGTCACTGG
GT
>triplet_55-A
CAACAATAGATGCTGTTCTTCTGTCTCATCCTGACATGATGCATCTAGGAGCTTTGCCCTATGCTATAAAACATCTTGGA
TTATCTGCACCAGTATATGCAACAGAACCTGTGTTTAGACTTGGCCTTTTAACCATGTATGATTATTTTCTATCTCGATG
GCAAGTTGCAGATTTTGACTTGTTTTCTTTGGATGATATTGATGCCGCATTCCAGAATGTTGTGAGACTGAAATATTCAC
AGAATCACCTTCTTAACGCAGATAAAGGTGAAGGAATAGTTATTGCGCCACATGTGTCGGGCCATCTTTTGGGGGGTACA
GTATGGAAGATAACAAAAGATGGAGAGGATGTCGTCTATGCTGTTGACTTTAACCACCGAAAAGAGAGGCATTTGAATGG
TACTACCCTTGGATCTTTTATACGGCCAGCTGTTTTGATTACTGATGCTTACAATGCCTTGAACAATCAGGTCTACAAAA
GGCAGCAGGATCAAGATTTCATTGATTCAATGGTGAAAGTTCTATCAAGTGGTGGTAGCGTATTACTGCCTGCTGATACA
GCTGGTAGAGTGCTAGAACTTCTTTTAATAATGGAGCAGTACTGGGCTCAACGACATTTGGTCTATCCTATCTACTTTCT
GACAAATGTTTCTACTAGTACTGTTGATTTTGTCAAGAGTTTTCTTGAATGGATGAGTGATTCTATCTCAAAGTCTTTTG
AACACACTAGAGATAATGCCTTCTTATTAAGACATGTCTCACTGATAATTAACAAAGAAGAGCTAGAGAAACTGGGAGAT
GCTCCAAAGGTGGTTCTAGCATCCATGTCAAGTTTGGAGGTTGGCTTTTCTCATGACATTTTTGTTGAGATGGCAAATGA
AGCTAAAAATCTAGTGCTTTTTACTGAGAAGGGTCAGTTTGGGACACTTGCTCGCATGCTTCAAGTGGATCCACCCCCCA
AAGCCGTAAAAGTCACTATGAGCAAGCGAGTTCCTTTAGTTGGTGATGAGCTGAAAGCTTATGAAGAGGAACAAGAACGG
ATAAAAAAGGAAGAAGTGCTAAAGGCTAGCATCAGCAAGGAGAAGGAGCTAAAGGCTTCTCATGAATCAAATGCAAAGGC
TTCTGACCCCATGGTTGTTGATGCAAGCTCGTCTCGTAAATCATCCAATGCTGGCTCACATGTTGGCGGGAATGTGGATA
TTCTAATTGATGGATTTGTCTCTCCGGTGACCAGCATCGCTCCAATGTTTCCTTTCTTTGAAAATACTGCTGACTGGGAT
GACTTCGGCGAGGTTATCAATCCTGATGATTATATGATGAAACAAGATGAAATGGATAATAATATGATGCTCGGTGCTGG
AGATGGCATGGATGGTAAACTTGATGAGAGCTCAGCACGCCTTCTTCTTGATTCAGCACCGTCAAAAGTTATTTCCAACG
AGATGACTGTGCAAGTAAAGTGCTCATTGGCATATATGGACTTTGAAGGTCGGTCCGATGGACGTTCTGTAAAATCAGTT
ATTGCTCATGTGGCCCCACTGAAACTCGTTTTGGTACACGGATCAGCAGAAGCTACTGAACATTTAAAAATGCATTGTGC
AAAAAACTCTGACTTGCATGTTTATGCTCCTCAGATAGAAGAAACGATTGATGTAACATCAGATTTATGTGCTTACAAGG
TACAACTTTCTGAGAAGTTAATGAGCAATGTCATTTCTAAGAAGTTGGGTGAGCATGAAATTGCATGGGTTGATTCAGGG
GTTGGAAAGGTGGATGAGAAGCTCACTTTGCTACCCCCCTCATCAACTCCAGCAGCCCACAAGTCAGTTCTTGTGGGTGA
TCTGAAATTGGCTGATTTCAAGCAATTCCTAGCAAATAAAGGTTTACAGGTTGAGTTTGCTGGGGGTGCTCTACGGTGCG
GCGAGTACATCACCGTGCGCAAGATTGGCGATTCTAACCAAAAGGGTAGCACGGGTTCTCAGCAGATTGTGGTCGAGGGT
CCGTTGTGCGAGGACTACTACAAGATCCGCGAGCTCCTTTATTCACAGTTCTTCTTGTTGTAGAGGTCAAGCGCTGCACC
ATTGTTGTGTGTTGTACAAACCGACTGGTGAATAGACAAGTGGAAACTGCCTCGCTAACGTAAATTAATCCTGGGGATGC
CAGTTGTACCTTTTCTTATTGAACACCTTTGTCCGTTGCTAACGTCATTTGTGCATTCATCTTTTAGTTCATTTATTTCA
TATTTCTGTGGCATGTGTGTTGCCACATACCATATTTCTGTGGTAATACGTAATGAAGGGGGAAAACTAAATTATGTAAG
GAAACACAACAAATGTATCATTACGGCAGCAAGTTCATGTTTAGGTGAACCACCGTTTTCTGTCTTTGCCA
>triplet_55-B
CCAGCAGCTCCCTTCAACCTCAAACCCGCTTGAACCTCCGGCTCCACTCGCCGTCGCCGCCGCCGCCCACCGACGACGAA
GGGATGGGGACGTCCGTGCAGGTGATGCCGCTGAGCGGGGCGTACGGGGAAGGTCCCCTTTGCTATCTGCTCGCCGTCGA
CGGCTTCCGTTTCCTCCTCGACTGCGGCTGGACCGACCACTGCGACCCCGCCCTCCTCCAGCCCCTCGCCAGGGTTGCGC
CAACAATAGATGCTGTTCTTCTGTCTCATCCTGACATGATGCATCTAGGAGCTTTGCCCTATGCTATAAAACATCTTGGA
TTATCTGCACCAGTATACGCAACAGAACCTGTGTTTAGGCTTGGCCTTTTAACCATGTATGATTATTTTCTATCTCGATG
GCAAGTTGCAGACTTTGACTTGTTTTCTTTGGATGATATTGATGCCGCGTTCCAGAATGTTGTGAGACTGAAATATTCAC
AAAATCACCTTCTTAACGATAAAGGTGAAGGAATAGTTATTGCGCCACATGTGTCGGGCCATCTTTTGGGGGGTACAGTA
TGGAAGATAACAAAAGATGGAGAGGATGTCGTCTATGCTGTTGACTTTAACCACCGAAAAGAGAGGCATTTGAATGGTAC
TACCCTTGGATCTTTTGTACGGCCAGCTGTTTTGATTACTGATGCTTACAATGCCTTGAACAATCAGGTCTACAAAAGGC
AGCAGGATCAAGATTTCATTGATTCAATGTTGAAAGTTCTATCAAGTGGCGGTAGCGTATTACTGCCTGTTGACACAGCT
GGTAGAGTGCTAGAACTTCTTTTAATAATGGAGCAGTACTGGGCTCAACGACATTTGGACTATCCTATCTATTTTCTGAC
AAATGTTTCTACTAGTACTGTTGATTTTGTCAAGAGTTTTCTTGAATGGATGAGTGATTCGATCTCAAAGTCTTTTGAAC
ACACTAGAGATAATGCCTTCTTATTAAGACATGTCTCACTGATAATTAACAAAGAAGAGCTAGAGAAACTGGGAGATGCT
CCAAAGGTGGTTCTAGCATCCATGTCAAGTTTGGAGGTTGGCTTTTCTCATGACATTTTTGTTGAGATGGCAAATGAAGC
TAAAAATCTAGTGCTTTTTACTGAGAAGGGTCAGTTTGGGACACTTGCTCGCATGCTTCAAGTGGATCCACCCCCCAAAG
CCGTAAAAGTCACTATGAGCAAGCGAGTTCCTTTAGTTGGTGATGAGCTGAAAGCTTATGAAGAGGAACAAGAACGGATA
AAAAAGGAAGAAGTGCTAAAGGCTAGCATCAGCAAGGAGAAGGAGCTAAAGGCTTCTCATGAATCAAATGCAAAGGCTTC
TGACCCCATGGTTGTTGATGCAAGCTCGTCTCGTAAATCATCCAATGCTGGCTCACATGTTGGCGGGAGTGTGGATATTC
TAATTGATGGATTTGTCTCTCCGGTGACCAGCATCGCTCCAATGTTTCCTTTCTTTGAAAATACTGCTGACTGGGATGAC
TTCGGCGAGGTTATCAATCCTGATGATTATATGATGAAACAAGATGAAATGGATAGTAATATGATGCTCGGTGCTGGAGA
TGGCATGGATGGTAAGCTCGATGAGAGCTCAGCACGCCTTCTTCTTGATTCAGCACCGTCAAAAGTTATTTCCAACGAGA
TGACTGTGCAAGTGAAGTGCTCATTGGCATATATGGACTTTGAAGGTCGGTCCGATGGACGTTCCGTAAAATCAGTTATT
GCTCATGTGGCCCCACTGAAACTCGTTTTGGTGCATGGATCAGCAGAAGCTACTGAACATTTAAAAATGCATTGTGCAAA
AAACTCTGACTTGCATGTTTATGCTCCTCAGATAGAAGAAACAATTGATGTAACATCAGATTTATGTGCTTACAAGGTAC
AACTTTCTGAGAAGTTAATGAGCAATGTCATTTCTAAGAAGTTGGGTGAGCATGAAATTGCATGGGTTGATTCAGGGGTT
GGAAAGGTGGATGAGAAGCTCACTTTGCTACCCCCCTCATCAACTCCAGCAGCCCACAAGTCAGTTCTTGTGGGTGATCT
GAAATTGGCCGATTTCAAGCAATTCCTAGCAAATAAAGGTTTACAGGTTGAGTTTGCTGGGGGTGCTCTACGGTGTGGGG
AGTACATCACCGTGCGCAAGATTGGCGATTCTAACCAAAAGGGTAGCACGGGTTCTCAGCAGATTGTGGTCGAGGGTCCG
CTGTGCGAGGACTACTACAAGATCCGCGAGCTCCTTTATTCACAATTCTTCTTGTTGTAGAGGTCAAGCGCTGCACCATT
GTTGTGTTGTACAAACCGACTGGTGAATAGACAAGTGGAAACTGCCTCGCTAACGTAAATTAATCCTGGGGATGCCAGCT
GTACCTTTTCTTATTGAACACCTTGTCCATCGCTAACGTCATTTGCGTATTCATCTTTCAGTTCATTGAGTTCATATTTC
TGTGGTATGTGTGTTGCCACCTGCGACCGCGAGTAGTTGACTTCATAATGAGATTGTTTTTTTATCGTTGTAATACGTAA
TGAAGGGGGAAAACTAAATTATGTAGGGAAACAGAGCATGTTTCATTACGGCAGTATGTTCATGTTTCGAGCCAATGCTT
GAACTTTCAAC
>triplet_55-D
TATGGCCCGTATCGCCTAGCCCGGGCCAAGTTTCACTTCCATACCAGCCGGCCCAGCAGCTTCCTTCAACCTCAAACCCG
CTCGAACCTCCGGCTCCACTCGCCGTCGCCGCCGCCGCCGCCCACCGACGACGAAGGGATGGGGACGTCCGTGCAGGTGA
TGCCGCTGAGCGGGGCGTACGGGGAAGGTCCCCTTTGCTATCTGCTCGCCGTCGACGGCTTCCGCTTCCTCCTCGACTGC
GGCTGGACCGACCACTGCGACCCCGCCCTCCTCCAGCCCCTCGCCAGGGTTGCGCCAACAATAGATGCTGTTCTTCTGTC
TCATCCTGACATGATGCATCTAGGAGCTTTGCCCTATGCTATAAAACATCTTGGATTATCTGCACCAGTATATGCAACAG
AACCTGTGTTTAGACTTGGCCTTTTAACCATGTATGATTATTTTCTATCTCGATGGCAAGTTGCAGACTTCGACTTGTTT
TCTTTGGATGATATTGATGCCACATTCCAGAATGTTGTGAGACTGAAATATTCACAAAATCACCTTCTTAACGATAAAGG
TGAAGGAATAGTTATTGCGCCACATGTGTCGGGCCATCTTTTGGGGGGTACAGTATGGAAGATAACAAAAGATGGAGAGG
ATGTCGTCTATGCTGTTGACTTTAACCACCGAAAAGAGAGGCATTTGAATGGTACAGCCCTTGGATCTTTTGTACGGCCA
GCTGTTTTGATTACTGATGCTTACAATGCCTTGAACAATCAGGTCTACAAAAGGCAGCAGGATCAAGATTTCATTGATTC
AATGGTGAAAGTTCTATCAAGTGGTGGTAGCGTATTACTGCCTGTTGATACAGCTGGTAGAGTACTAGAACTTCTTTTAA
TAATGGAGCAGTACTGGGCTCAACGACATTTGGTCTATCCTATCTACTTTCTGACAAATGTTTCTACTAGTACTGTTGAT
TTTGTCAAGAGTTTTCTTGAATGGATGAGTGATTCGATCTCAAAGTCTTTTGAACACACTAGAGATAATGCCTTCTTATT
AAGACATGTCTCACTGATAATTAACAAAGAAGAGCTAGAGAAACTGGGAGATGCTCCAAAGGTGGTTCTAGCATCCATGT
CAAGTTTGGAGGTTGGCTTTTCTCATGACATTTTTGTTGAGATGGCAAATGAAGCTAAAAATCTAGTGCTTTTTACTGAG
AAGGGTCAGTTTGGGACACTTGCTCGCATGCTTCAAGTGGATCCACCTCCCAAAGCCGTAAAAGTCACTATGAGCAAGCG
AGTTCCTTTAGTTGGTGATGAGCTGAAAGCTTATGAAGAGGAACAAGAACGCATAAAAAAGGAAGAAGTGCTAAAGGCTA
GCATCAGCAAGGAGAAGGAGCTAAAGGCTTCTCATGAATCAAATGCAAAGGCTTCTGACCCCATGGTTGTTGATGCAAGC
TCGTCTCGTAAATCATCCAATGCTGGCTCACATGTTGGCGGGAATGTGGATATTCTAATTGATGGATTTGTCTCTCCGGT
GACCAGCATCGCTCCAATGTTTCCTTTCTTTGAAAATACTGCTGACTGGGATGACTTCGGCGAGGTTATCAATCCTGATG
ATTATATGATGAAACAAGATGAAATGGATAATAATATGATGCTCGGTGCTGGAGATGGCATGGATGGTAAGCTTGATGAG
AGTTCAGCACGCCTTCTTCTTGATTCAGCACCGTCAAAAGTTATTTCCAACGAGATGACTGTGCAAGTGAAATGCTCATT
GGCATATATGGACTTTGAAGGTCGGTCCGATGGACGCTCCGTTAAATCAGTTATTGCTCATGTGGCCCCACTGAAACTCG
TTTTGGTGCATGGATCAGCAGAAGCTACTGAACATTTAAAAATGCATTGTGCAAAAAACTCTGACTTGCATGTTTATGCT
CCTCAAATAGAAGAAACAATTGATGTAACATCAGATTTATGTGCTTACAAGGTACAACTTTCCGAGAAGTTAATGAGCAA
TGTCCTTTCTAAGAAGTTGGGTGAGCATGAAATTGCATGGGTTGATTCAGGGGTTGGAAAGGTGGATGAGAAGCTCACTC
TGCTACCCCCCTCATCAACTCCAGCAGCCCACAAGTCAGTTCTTGTGGGTGATCTGAAATTGGCCGATTTCAAGCAATTC
CTAGCAAATAAAGGTTTACAGGTTGAGTTTGCTGGGGGCGCTCTACGGTGTGGGGAGTACATCACTGTACGCAAGATTGG
CGATTCTAACCAGAAGGGTAGCACGGGTTCTCAGCAGATTGTGGTCGAGGGTCCGCTGTGCGAGGACTACTACAAGATCC
GCGAGCTCCTTTATTCACAATTCTTCTTGTTGTAGAGGTCAAGTGCTGCACCATTGTTGTGTGTTGTACAAACCGACTGG
TGAATAGACAAGTGGAAACTGCCTCGCTAACGTAAATTAATCCTGGGGATGCCAGCTGTACCTTTTCTTATTGAACACCT
TGTCCGTCGCTAACGTCATTTGTGCATTCCTCTTTCAGTTCATTGATTTCATATTTCTGTGGTATGTGTGTTGCCACCTG
CGACCGCGAGTAGCTGAC
>triplet_56-A
CCCAAACCCACTCCCACCCCCCCGTCACGCGTCTCCCGGACCCTTCCTCGTCTCTCTCTCTCTCTGAACACCCCCACCCA
GCCGACCAAATCGCCGCACGAGGGCGCGCCATGGAGCCGGCGGTGGAGAGGAAGGTGCCCGAGCAGGAGGAGCAGCTGCA
GCCGTCGCACGCCCGGGCCGAGGACGCGCCGCCCGCCGCCGTCGAGGAGGAGGACGAGGCGGAGGCGGAGGAGAGCGAGC
GCCGCAGCCGCGAGCTCAAGGCCGGCCTCCATCCCCTTAGGCGCAAGCTCGTGCTCTGGTACACCCGCCGGACGCCCGGG
ACGAGGTCGCAGTCGTACGAGGACAACATCAAAAAGATCGTCGATTTCAGCACTGTCGAGTCGTTCTGGGTTTGCTACTG
CCACCTCGCACGCCCGTCCTCCCTCCCGAGCCCCACGGACCTGCATCTTTTCAAAGAGGGTGTCCGTCCACTCTGGGAGG
ATCCTGCAAATCGGAATGGTGGCAAGTGGATTATACGGTTCAAGAAGGCTGTTTCTGGGCGTTTCTGGGAGGATTTGGTA
AGTAATCTATTTGTGCTTTCGTTGGGCTGTAAGATTTGGTCATCATACAAACTTCGGTTGTTGTTCTATAAACCCTCAAC
TAGGACTTCCCTTGCCTGTGCCACCATGAAGTACCACACACTAGCCTACTTGATTTGTGGAAAATTCTACTAGTTTTTAT
CATGGGATTCTCAAGTAATGTTTTTATTTTGTTCATGACTGGTCTTTGATTGCATTATAACCATGTGGATGCCGTGAGGA
GTTAGTGATGGATCAAATATTTCACTACTCAAGCGAAACAGGAACATTAGGTCTAGATTTGAAACAGGATAGTCCTTGTT
CCGTTTATAGAGTGG
>triplet_56-B
CCTCTAGACTTTGTACTCGATGTGATCTCAGATGAGATCCCAGACTATTACTAGATAAATAAAGCGGCGGAAGTTACCCT
AAAAAAAAAAGCACGGTTCATCCCGATCGAAGAGGACCAAAAAGGCCCAAACCCACTCCCGTCCCCTCGTCACGCGTCTC
CCGGACCCTTCCTCGTCTCTCTCTCTCTGAACACCCCACCCAGCCGACCAAATCGCCGCACGAGGGCGCGCCATGGAGCC
GGCGGTGGAGAGGAAGGTGCCCGAGCAGGAGGAGCAGCTGCAGCCGTCGCACGCCCGGGCCGAGGACGCGCCGCCCGCCG
CCGTCGAGGAGGAGGACGAGGCGGAGGCGGAGGAGAGCGAGCGCCGCAACCGCGAGCTCAAGGCCGGCCTCCATCCCCTC
AGGCGCAAGCTCGTGCTCTGGTACACCCGCCGGACGCCCGGGACGAGGTCGCAGTCGTACGAGGACAACATCAAAAAGAT
CGTCGATTTCAGCACTGTCGAGTCGTTCTGGGTTTGCTACTGCCACCTCGCACGCCCGTCCTCCCTCCCGAGCCCCACGG
ACCTGCATCTTTTCAAAGAGGGTGTCCGTCCACTCTGGGAGGATCCTGCAAATCGGAATGGTGGCAAGTGGATTATACGG
TTCAAGAAGGCTGTTTCTGGGCGTTTCTGGGAGGATTTGGTAAATAATCTATTTGTGCTTTCGTTAGGCTGTAAGATTTG
GTCATCATACAAACTTCGGTTGTTGTTCTTTAAACCCTCAACTAGGACTTCCCTTGCCTGTGCCACCATGAAATACCACA
CAGTAGCCTACTTGATTTGTGGAAAATTCTAATTTTTATCATGGGATTCTTAAGTAACCTTTTTATTTTGTTCATGACTG
GTCTTTAATTGCATTATAACCATATGGATGTCGTCAGGAGTTAGTGATGGATCAAATATTTCACTGCTCAAGCGAAACAA
GAAAATTAGGTCTAGATTTGAAACAGGATAGTCCTTGTTCCGTTTATAGAGTGGAGTTGTTTTTTCCTTCAGAA
>triplet_56-D
AAGATTTCAACCCACACCCACGGAATAGAAGCGCTCCCTGGCACGGTTCATCCCGATCGAAGAGGACCAAAAAGGCCCAA
ACCCACTCCCATCCCCTCGTCACGCGTCTCCCGGACCCTTCCTCGTCTCTCTCTCTCTCAACACCCCCACCCAGCCGACC
AAATCGCCGCACGAGGGCGCGCCATGGAGCCGGCGGTGGAGAGGAAGGTGCCCGAGCAGGAGGAGCAGCTGCAGCCGTCG
CACGCCCGGGCCGAGGACGCGCCGCCCGCCGCCGTCGAGGAGGAGGACGAGGCGGAGGCGGAGGAAAGCGAGCGCCGCAA
CCGCGAGCTCAAGGCCGGCCTCCATCCCCTCAGGCGCAAGCTCGTGCTCTGGTACACGCGCCGGACGCCCGGGACGAGGT
CGCAGTCGTACGAGGACAACATCAAGAAGATCGTCGATTTCAGCACTGTCGAGTCGTTCTGGGTTTGCTACTGCCACCTC
GCACGCCCGTCTTCCCTCCCGAGCCCCACGGACCTGCATCTTTTCAAAGAGGGTGTCCGTCCACTCTGGGAGGATCCTGC
AAATCGGAATGGTGGCAAGTGGATTATACGGTTCAAGAAGGCTGTTTCTGGGCGTTTCTGGGAGGATTTGGTAAATAATC
TATTTGTGCTTTCGTTGGGCTGTAAGATTTGGTCATCATACAAACTTCGGTTGTTGTTCTTTAAACCCTCAACTAGGACT
TCCCTTGCCTGTGCCACCATGAAGTACACAGTAGCCTACTTGATCTGTGAAAAATTCTAGTTTTTATCATGGGATTCTCA
AGTAATGTTTTTATTTTGTTCATGACTGGCCTTTAATTGCATTATAACCACGTGGATGCCGTGAGGAGTTAGTGATGGAT
CAAATATTTCACTGCTCAAGCGAAGCAAGAAAATTAGGTCTAGATTTGAAACAGGATAGTCCTTGTTCCGTTTATAGAGT
GGAATTATTATTTTTCCTTCAGAACGGTATTCCTCACGAGTCATGACCATAGTCTCTACTATCTTATAAATGGGAGTTAG
TAGTGGTGGTGGTGGGTTCCCTCCCCCACTCCACCCTAATCTCCCTCAGTCATCTAGAACCCATGAGACCCCTCCAATTT
GGAGAGAAAAAAAAACATAGCTTGCAATGGTGTTCTCATCGCTGCCGCAGTTACGCAAGTGCAGTGTTGGCTGCTTGATT
GAGTTTGAGTTCTCTGCAGTGTTGCACGTGCATTGGTTGTTATATACTACTAATAATCCAATACAACTGAATCATTTTTG
TGGTTCCGTAGCAATGCACCGACGTTATGCTATGCCAATAAACGATGGAGACTAGGGCCATGACATGAAAACATGGGATT
ACCCATGATGAGCCTAGATCTCCCTGTATAAGGCTATCCCTTAAACCAAACAGCCTTGTAGCGCATTGTGGTCTGGCTCC
CTGTTACCAGTACCAGCATAAGCCTGAGATCTGAGGTAGTATTATTGCTATTTCATGTTTACTGTGTGCACTTATGATTT
GAAGCAAATGGTTCAGCATAGAAGAAGTTGACGCTGATCCATAAATTAATTAGCAGCCTTCCAAGATGCACTGGTCTGCG
GTTACAGTTGACTGCTTTCTTAAGCATGCATGCCATATGCTATAGTTTACAAATTTACACATGTCTACTGAGCCATACTT
CTTATCACCATTTCCTTTTCTTTAATTTTGTATTTTCTTTGTTTGAAGTCCCTTATCTCTAACACTTGATTTAGTGTATA
AATATTCAAGTTTGGCAGTCTAGTTTCCCTATCAATATTTTTGAAAACAAGATTGCAAATAATAGCATGCATGCCTCCTA
ATAGTCGATTTATGCATCACTAGTACAATGGGCGCAGTGGGTTTTAAAATATGGAACAGGATTATTACCTATGCTATTGT
TTCCACAAACAAAACCTTTGGCTCTGTAACTTTGTGAATGTTTGCCTTGGGAAGTGGGGATTCTTTGTTTGTGCTGCATT
AAAAACGAAGACTATGAGAAACATTTGGATGCATAGATGCCCTTTATGAGTTGTTGTCACATCCCATCCCACACTCTTCA
TGGTAATATGCAGTGCCTGTTTAACATCATTTTTGTTTCTTATTTATTTGTCTGAGTAGTTTTGCGGATATTGCATGAGT
ACGAGGATACTAATTTTAGAGAGGAAGATATGTGTTGCATTTACTCATAAATTGGTTTTACTAATGAAATGGAAATGGCA
CTTCACCCTTGTGTGTTTTCCTACTGCAACTGTTTGACTTTACTCTCATTCTGGTCTCCCACCATGAGCCCTCACATCTA
GCTGATTTTACATGCTCTGTTGTACTTGCAACAAGTAGTTTTTTTATCATTATTTTCTGCCACTATCTTCTTTTCTCTAT
CATGCCTGATTTTCGTTGACGCCACATT
>triplet_57-A
CTGCCGGCGATGAGCACCACCGAGGGAAAGGCGGACGCCGCTGCGGTGGAGGAGATGGCGCGGTCGGCGACCGCATGGTG
CGCGATGCACGGACTCGTCGTCGGGGACCGCGCGGACCCGAGATCAGGAACAGTTCCTGGGGTTGGGTTGGTCCACGCTC
CAATCTCCCTGCTCCCGTCGCGTCTCCCGGAGTCTTTCTGGAGTCAGGCGTGCGAGCTGGCCCCGCTTTTCAACGAGCTC
GTGGATCGTGTTAGCTTGGATGGGGATTTCTTGCAGGATTCCTTGTCCAAAACAAGGCAGGTTGATGATTTCACTTCTAG
GCTCTTAGATATTCACAGGAAGATGATGGATGCAAACAAGGAGGAGAATATCCGACTGGGGCTGCACCGATCAGATTATA
TGCTGGATTCAGAAACCAATTCTCTTCTCCAAATAGAGCTCAACACTATTTCAGTATCTTTTCCTGGGCTTTGTTCAATA
GTGACTGAGCTTCACAGGACCTTGATCAATCAGTATGGAAATTTATTATGTCTAGATGCCAAAAGGGTTCCTGGAAATGA
TGCAAGCCGTCAATTTGCTAAAGCATTGGCCAAAGCATGGGATGAGTTTAATGTTGACAGTGCTGTAGTTATGATGATTG
TGCAGCCCGAAGAAAGAAATATGTATGACCAATACTGGCTTGTCAAATATTTGAGGGAATCACATGGCATAACAACTATT
AGGAAGACCTTGTCAGAGGTGGAGGCTGAAGGCCAGGTTCTCCTTGATGGAACTCTTGTTGTAAATGGCAGGAAGGTCGC
TGTGGTGTATTTTAGAGCTGGCTATACACCAAACGATTATCCTTCAGAAGCAGAATGGAGTGCAAGGCTTTTGATGGAAC
AATCATCTGCTGTGAAGTGTCCTTCAATATCATATCATTTAGTGGGGACCAAGAAGATTCAACAAGAACTAGCAAAACCT
AACGTGCTTGAAAGGTTTCTTGAAAATAAGGAGGAAATTGCCAAGCTCCGTCAATGCTTTGCAGGGCTATGGAGCTTGGA
TGATAAAGAGGTTGTCAAATCTGCGATTGAAAACCCTGACTTGTTTGTCTTGAAGCCTCAACGTGAAGGCGGAGGGAACA
ACATATACGGTCTTGATGTGCGAGAGGCTCTGATCAGACTCAAGAAGGAAGGAGGAGATGCTCTCTCAGCCTACATACTG
ATGCAAAGAATCTTTCCCAAAGCATCTCTCGCTAGTCTGGTCCGTGGTGGTTTTTGCCATGAGGCCCTCACAGTATCTGA
GCTTGGGATATATGGAGCCTACCTGCGGAACAAAGATAAGGTGATCATCAATGATAAGTGTGGTTACTTGATGCGAACAA
AAGTTTCTTCTTCGGATGAAGGCGGTGTTGCTGCGGGATTTGCTGTTTTGGACAGCTTATACCTGACCGACAAGGTGA
>triplet_57-B
GTTTGGATTCGCTTTGGTCCATGGCCACAGAATCCATCATCAGTTTTCCAACCGGAGGACTTCTTTCAAAAAAATGTTTG
AGGCTGCTGCCCAAGCAGAGAAAGTGACCGGCACACTTTACAGAGACCAAACCTGACCCTGCCGCCTTCGCCGCCCCCTC
CATTTTCCTAGAAATCGCAAACCCCACCACACCGATAACCTAAGCTTCAAATTCAGAATATACCACCTCAAACTACGCAG
AAATTCTTCACGCGCCCAATACCCACCACTGCCGGCGATGAACACCACCGAGGGAAAGCCGGGCGCCGCTGCGGTGGAGG
AGATGGCGCGGGAGGCGGCGGCGTGGTGCGCTATGCACGGGCTCGTCGTCGGGGACCGCGCGGACCCGAGATCAGGAACA
GTTCCTGGGGTTGGGTTGGTCCACGCTCCAATCTCCCTGCTCCCGTCGCGTCTCCCGGAGTCCTTCTGGAGCCAGGCGTG
CGAGCTGGCCCCGCTTTTCAACGAGCTCGTGGATCGTGTTAGCTTGGATGGGGATTTCTTGCAGGATTCCTTGTCCAAAA
CAAGGCAGGTTGATGATTTCACTTCTAGGCTCTTAGATATTCACAGGAAGATGATGGATGCAAACAAGGAGGAGAATATT
CGACTGGGGCTGCACCGATCAGATTATATGCTGGATTCAGAAACCAATTCTCTTCTCCAAATAGAGCTCAACACTATTTC
AGTATCTTTTCCTGGGCTTTGTTCTATAGTGACTGAGCTTCACAGGACCTTGATCAATCAGTATGGAAATTTATTATGTC
TAGATGCCAAAAGGGTTCCTGGAAATGATGCAAGCCGTCAATTTGCTAAAGCATTGGCCAAAGCATGGGATGAGTTTAAT
GTTGACAGTGCTGTAGTTATGATGATTGTTCAGCCCGAAGAAAGAAATATGTATGACCAATACTGGATTGTCAAATATTT
GAGGGAATCACATGGCGTAACAACTATTAGGAAAACCTTGTCAGAGGTGGAGGCTGAAGGCCAGGTTCTCCCTGATGGAA
CTCTTGTTGTAAATGACAGGAAGGTCGCTGTGGTGTATTTTAGAGCTGGCTATACACCAAACGATTATCCTTCAGAAGCA
GAATGGAGTGCAAGGCTTTTGATGGAACAATCATCTGCTGTGAAGTGTCCTTCAATATCATATCATTTAGTCGGGACCAA
GAAGATTCAACAAGAACTAGCAAAACCTAACGTGCTTGAAAGGTTTCTTGAAAATAAGGAGGAAATCGCCAAGCTCCGTC
AATGCTTTGCAGGGCTATGGAGCTTGGATGATGAAGAGGTTGTCAAATCTGCGATTGAAAACCCTGACTTGTTTGTCTTG
AAGCCTCAACGTGAAGGCGGAGGGAACAACATATACGGTCTTGATGTGCGAGAGGCTCTGATCAGACTCAAGAAGGAAGG
AGGAGATGCTCTCTCAGCCTACATACTGATGCAAAGAATCTTTCCCAAAGCATCTCTCGCTAGTCTGGTCCGTGGTGGTG
TTTGCCATGAGGCCCTCACAGTATCTGAGCTTGGGATGTATGGAGCCTACCTGCGGAACAAAGATAAGGTGATCATCAAT
GACAAGTGTGGTTACTTGATGCGAACAAAAGTTTCTTCTTCGGATGAAGGCGGTGTTGCTGCGGGATTTGCTGTTTTGGA
CAGCTTATACCTGACCGACAAGTGATATCACCTCAGGAATAGCAGCTACAAATCCGAACCAGCATTGACCTACCATGGAT
TTAGCATTCTGTTGCATCGGTCGCAATAAATGAGATGAACAAAGTTGCTGCACAATTTGCAGACGTCAGCCATTAACATA
CAGCACACTGTGTGAAGAATAAATATGTCATGTATAGATGACGTGTGTATGTATGGAAAAATAATCCCCGTGAAAAAACG
GATTACAAATTCTTGTTTCGTGGATCACTACACCCTTGATTCGGGGCCAGGCAGTTGTGTTATACTGTTAATGTGAATTT
TCAGCGTTG
>triplet_57-D
TTAGCTTTTATTTTATTTTTTATAGTCTGTATAGTATTGTACTAGAATGGTTTGGATTCGCTTTGGTCCATTACCACAGA
ATCCATCATCAGTTTTCCAACTGGAGGACTTCTTTAAAAAAAATGTTTGAGGCTGCTGCCCAAGCAGAGAAAGTGACCGG
CACACTTTACAGAGACCAAACCTGACCCTGCCGCCTTCGCCGCCCCCTCCATTTTCCTAGAAATCGCATACCCCTCCACA
CCGATAACCTAAGCTTCAAATTCAGAATATACCACCTCAAACTACGCAGAAATTCTTCACGCGCCCAACACTCACCACTG
CCGGCGATGAGCACCACCGAGGGAAAGCCGGACGCCGATGCGGTGGAGGAGATGGCGCGGGAGGCGGCGGCGTGGTGCGC
GATGCACGGGCTCGTCGTCGGGGACCGCGCGGACCCGAGATCAGGAACAGTTCCTGGGGTTGGGTTGGTCCACGCTCCAA
TCTCCTTGCTCCCGTCGCGTCTCCCGGAGTCCTTCTGGAGCCAGGCGTGCGAGCTGGCCCCGCTTTTCAACGAGCTCGTG
GATCGTGTTAGCTTGGATGGGGATTTCTTGCAGGATTCCTTGTCCAAAACAAGGCAGGTTGATGATTTCACTTCCAGGCT
CTTAGATATTCACAGGAAGATGATGGATGCAAACAAGAAGGAGAATATTCGACTGGGGCTGCACCGATCAGATTATATGC
TGGATTCAGAAACCAATTCTCTTCTCCAAATAGAGCTCAACACTATTTCAGTATCTTTTCCTGGGCTTTGTTCTATAGTG
ACTGAGCTTCACAGGACCTTGATCAATCAGTATGGAAATTTATTATGTCTAGATGCCAAAAGGGTTCCTGGAAATGAGGC
AAGCCGTCAATTTGCTAAAGCATTGGCCAAAGCATGGGATGAGTTTAATGTTGACAGTGCTGTAGTTATGATGATTGTTC
AGCCCGAAGAAAGAAATATGTATGACCAATACTGGCTTGTCAAATATTTGAGGGAATCACATGGCGTAACAACTATTAGG
AAAACCTTGTCAGAGGTGGAGGCTGAAGGCCGGGTTCTCCCTGATGGAACTCTTGTTGTAAATGACAGGAAGGTCACTGT
GGTGTATTTTAGAGCTGGCTATACACCAAACGATTATCCTTCAGAAGCAGAATGGAGTGCAAGGCTTTTGATGGAACAAT
CATCTGCTGTGAAGTGTCCTTCAATATCATATCATTTAGTGGGGACCAAGAAGATTCAACAAGAACTAGCAAAACCTAAT
GTGCTTGAAAGGTTTCTTGAAAATAAGGAGGAAATTGCCAAGCTCCGCCAATGCTTTGCAGGGCTATGGAGCTTGGATGA
TGAAGAGGTTGTCAAATCTGCGATTGAAAACCCTGACTTGTTTGTCTTGAAGCCTCAACGTGAAGGCGGAGGTAACAACA
TATACGGTCTTGATGTGCGAGAAGCTCTGATCAGACTCAAGAAGGAAGGAGGAGATGCTCTCTCAGCCTACATACTGATG
CAAAGAATCTTTCCCAAAGCATCTCTCGCTAGTCTGGTCCGTGGTGGTGTTTGCCATGAGGCCCTCACAGTATCTGAGCT
TGGGATATATGGAGCCTACCTGCGGAACAAAGATAAGGTGATCATCAATGATAAGTGTGGTTACTTGATGCGAACAAAAG
TTTCTTCTTCGGATGAAGGCGGTGTTGCTGCAGGATTTGCTGTTTTGGACAGCTTATACCTGACCGACAAGTGACATAAC
CTCAGGAATACCAGCTACAAATCCGAACCAGCATTGACCTACCATGGATTTAGCATTCTGTTGCATCGGTCGCAACAAAT
GAGATGAACAAAGTTGCTGCACAATTTGCAGACGTCAGCCATTAGCATACAGCACACTGGGTGAAGAATAAATGTCATGT
ATAGATGACATGTTTATGTATGGAAAAATAATCCCCGTGAAAAAACAGATTACAAATTCTTGTTTCGTGGATCACTACAC
CCTTGACTCGGGGCCAGGCAGTTGTGTTATGCACTGTTAAGGTGAATTTTCAGCGTTGCCATTTCTGTTGGTCAATCATA
TACGAAGAAGTTAAAAATTCTGTGAGATGCAACTTTTTTGAGTGTAAAAAAGACCATATGGGCATGATCGTCATGGAAAA
TCCTCCGCTCTGCTGTCCTGCTCTTTCCAGATGGATCATATGCTTTGGATGCTATCATGCACCAGCCAAGATGTTGTCGA
AATCAAGCAGTCGAGCAGATCAAT
>triplet_58-A
TATCTTTATTCTAGTTTTGTTCTCCTTTTTCCACTTGGATCTCCAATCTTGCACACAGCTTATGACTCCTGAAAGGCGCA
AAGCCGTTTGGGCGATCTATGTATGGTGCAGGAGAACTGATGAGCTAGTGGATGGCCCTAACTCATCTTACATCACGCCC
AAGGCGCTGGATCGGTGGGAGAAGAGATTAGAGGATCTCTTCGAAGGCCGCCCATATGATATGTACGACGCAGCCCTCTC
TGACACGGCGTCAAAGTTTCCAATTGATATCCAGCCGTTCAGAGATATGATTGAAGGGATGAGGCTTGACCTTTGGAAAT
CGAGGTATATGACCTTTGACGAGCTTTACCTCTACTGCTACTACGTCGCTGGCACTGTCGGTCTCATGACGGTACCGGTG
ATGGGGATTGCTCCGGACTCAAAGGCCTCAGCAGAGAGCGTGTACAATGCCGCACTGGCCCTTGGCATTGCCAACCAGCT
CACAAACATCCTCCGAGATGTAGGAGAAGACTCAAGGAGGGGGAGAATATACCTTCCACTGGACGAACTGGCACAGGCGG
GTCTGACAGAAGAGGACATATTCAGAGGGAAAGTGACGGATAAATGGAGGAGGTTCATGAAGGGCCAAATCCAGCGCGCC
AGGCTCTTCTTTGATGAGGCCGAGAAGGGTGTCATGCATCTAGACTCTGCGAGCAGATGGCCGGGTCCTGGCATCGCTGT
GGCTGTACAGGCAGATCCTGGACGCCATCGAGGCGAACGACTACAACAACTTCACCAAGCGGGCTTACGTGGGCAAGGCG
AAGAAGTTTCTGTCTCTACCGGCGGCGTACGCGAGGGCGGCTCTTTCGCCATGAGCAAAGCAAAGCAAAGCAATCCTGTA
GATCAGATGTTTTTTTCTTCTTCTTTTTCTTTCTTTTTGTCCTGTCACCCTACAATGATTTTTTTTGGCTGTTGTATATA
TTCAGCTGTATGTTTGCCATACGCCCTCGTCGGTATTTAGGTCAAGGGACCGATGTCGGGTCCTGCTGTACTGAAAGTCT
GAAACACTTGTTACTACCACAGTGGAGAATCAAAATTGCTCCAGTTGAATGAAGAAGAAACAAACGCTCTTTCTTCCTAA
AGAGCAGGACCATCAACA
>triplet_58-B
CGGATATAAAAGGCGATCGGATCTGCCGACTTTGGTAGGTGAAGATGGTGCACGTGGGTGCTACGTGCCATGCATATCTT
GGCCGATCTCAGGGAAGCAATCAGTAAAGGCAGCGGTGTCTCGTCCTCCACCACGGAGAATTGTTGCCGATATTAATTAG
TTATAGCTTTCTTGGATGGACGGAGGTTAGGGGAACTAGCTAGACTGGTTGGTGGTGGGGTTGAGGTGATGTGGAGATGC
ATGGGCTTCGATTTAAGACGATTGGCTTCTATCTTAGCTTTATTTAATTTGTGTCTCTGTTCCCATTTGGATCTCTTATC
TTGTGAGAATCATCCTTTATTGGTATGATGATCTGAAAAGTCGACTTTTATGGTCTTTAGTTTCTCATCACAGATGTTTG
TTCTTGTGGCAGGCACACAGCTTATGACTCCTGAAAGGCGCAAAGCTGTTTGGGCAATTTATGTATGGTGCAGGAGAACT
GATGAGCTAGTGGATGGCCCTAACTCGTCTTACATCACGCCCAAGGCGCTCGATCGGTGGGAGAAGAGATTGGAGGATCT
CTTCGAAGGCCGCCCGTATGATATGTATGACGCAGCCCTCTCAGACACGGCGTCAAAGTTTCCAATTGATATCCAGCCAT
TCAGAGACATGATTGAAGGGATGAGGCTCGACCTTTGGAAATCGAGGTATAGGACCTTTGACGAGCTTTACCTCTACTGC
TACTACGTCGCTGGCACTGTCGGTCTCATGACGGTACCGGTGATGGGGATTGCTCCGGACTCAAAGGCCTCAGCAGAGAG
CGTGTACAATGCCGCACTGGCCCTTGGCATTGCCAACCAGCTCACAAACATCCTCCGAGATGTAGGAGAAGACTCGAGGA
GGGGGAGAATATACCTTCCACTGGACGAGCTGGCACAGGCGGGCCTGACAGAGGAGGACATATTCAGAGGGAAAGTGACG
GATAAATGGAGGAGGTTCATGAAGGGCCAAATCCAGCGCGCCAGGCTCTTCTTCGATGAGGCCGAGAAGGGCGTCATGCA
TCTGGACTCCGCGAGCAGATGGCCGGTCCTGGCTTCGCTGTGGCTGTACAGGCAGATCCTTGACGCCATCGAGGCGAACG
ACTACAATAACTTCACCAAGCGTGCGTACGTGGGCAAGGCGAAGAAGTTCCTGTCGTTGCCGGCCGCGTACGCGAGGGCG
GCTCTTTCGCCATGAGCGAAGCAAAGCAAAGCGATCCCGTAGATCAGATGTTTTTCTTCTTCTTTTTCTTTCTTTTGTCC
TGTCACCTACAAAGTTTTTTGTTGGCTGTTGTATATATTCAGCTATATGTTACGGTATTTAGGTCAAGGGACGGATGTCG
GGTCCCGCTGTACTGAAACACTTGTTGCTACCACACCACA
>triplet_58-D
CCTCGACGACGCCTACGACCGCTGCGGCGAGGTCTGCGCCGAGTACGCCAAGACCTTCTACCTCGGCACACAGCTTATGA
CTCCTGAAAGGCGCAAAGCCGTTTGGGCAATCTATGTATGGTGCAGGAGAACTGATGAGCTAGTGGATGGCCCTAACTCA
TCTTACATCACGCCCAAGGCGCTCGATCGGTGGGAGAAGAGATTAGAGGATCTCTTCGAAGGCCGCCCATATGATATGTA
TGATGCAGCCCTCTCAGATACAGCGTCAAAGTTTCCAATTGATATCCAGCCATTCAGAGACATGATTGAAGGGATGAGGC
TCGACCTTTGGAAATCGAGGTATAGGACCTTTGACGAGCTCTACCTCTACTGCTACTACGTCGCTGGCACTGTCGGTCTC
ATGACGGTACCGGTGATGGGGATTGCTCCGGACTCAAAGGCCTCAGCAGAGAGCGTGTACAATGCCGCACTGGCCCTTGG
CATTGCCAACCAGCTCACAAACATCCTCCGAGACGTAGGAGAAGACTCAAGAAGGGGGAGAATATACCTTCCACTGGACG
AACTGGCACAGGCGGGTCTGACAGAAGAGGACATATTCAGAGGGAAAGTGACGGATAAATGGAGGAGGTTCATGAAGGGG
CAAATCCAGCGCGCCAGGCTCTTCTTTGACGAGGCCGAGAAGGGCGTCATGCATCTAGACTCCGCGAGCAGATGGCCGGT
CCTGGCATCGCTGTGGCTGTACAGGCAGATCCTGGACGCCATCGAGGCCAACGACTACAACAACTTCACCAAGCGCGCGT
ACGTGGGCAAGGCAAAGAAGTTCCTGTCTCTACCGGCCGCGTACGCGAGGGCGGCTCTCTCGCCATGAGCAAAGCAATCC
CGTAGATCAGATGTTTTTTCTTCTTCTTTTTCTTTCTTTTTGTCCTGTCACCCTACAATGATTTTTGTTGGCTGTTGTAT
ATACTCAGCTATATGTTTGCCATACGCCCGCCGCGGTATTTAGGTCAAGGGACCGACGTCGGGCCCCGCTGTACTGAAGT
CTGAAACACTTGTTGTTACCACACAGTGGAGAATCAAAATTGCTCCAGTTGAATGAAGAAGAAACAAACACTCTTTCTTC
CTAAAGAGCAGGACCATCAAAA
>triplet_59-A
CGTTTCACGCCGGAAGCNNNNNNNNNNNCGGCGGCGCGAGTGCTGCCGAAGGCGGTGACCTTCGTGACGGGCAACGCCAA
GAAGCTGGAGGAAGTCCGTGCGATTCTCGGCTCCTCCATCCCCTTCCAGTCCCTCAAACTCGACTTGCCTGAGTTGCAAG
GTGAGCCAGAGGACATATCTAAAGAGAAGGCCCGAATGGCTGCATCTCAGATAAATGGCCCTGTACTTGTCGAGGACACC
TGTCTATGTTTCAATGCGCTCAAAGGTTTGCCAGGGCCCTATATAAAATGGTTTCTAGAGAAGATTGGGCATGAAGGTTT
GAACAATTTGTTAATAGCTTATGAAGACAAATCAGCTTTTGCTATGTGCATCTTTTCGCTTGCTCTTGGACCAGAGGAGG
AACCGATCACATTTGTTGGAAAAACAGCAGGGAAAATTGTACCTGCCAGAGGCCCTGCTGATTTTGGATGGGACCCTGTA
TTCCAACCAGATGGATTTGAACAAACGTATGCTGAGATGCCCAAGTCAGAAAAGAATGAAATATCTCATAGGGCGAGAGC
TCTTGCACTGGTGAAAGAGCATTTCGCTTCTGCCAATTATGAAGTTCAGAGTGGCTTGAAT
>triplet_59-B
GGCGGCGGCGGCGGCGGCGCGAGTGCTGCCGAAGGCAGTGACCTTCGTGACGGGCAACGCCAAGAAGCTGGAGGAAGTCC
GCGCGATTCTCGGCTCCTCCGTCCCCTTCCAGTCCCTCAAACTCGACCTGCCTGAGTTGCAAGGTGAGCCAGAGGACATA
TCTAAAGAGAAGGCCCGAATGGCTGCATCTCAGGTGAATGGCCCTGTACTTGTTGAGGACACTTGTCTATGTTTCAATGC
GCTCAAAGGTTTGCCAGGGCCCTATATAAAATGGTTTCTAGAGAAGATTGGGCATGAAGGTTTGAACAATTTGTTAATAG
CTTATGAAGACAAATCAGCTTTTGCTATGTGCATCTTTTCACTTGCTCTTGGACCAGAGGAGGAACCGATCACATTTGTT
GGAAAAACAGCAGGGAAAATTGTACCTGCCAGAGGCCCTGCTGATTTTGGATGGGACCCTGTATTCCAACCAGATGGATT
TGAACAAACGTATGCTGAGATGCCCAAGTCAGAAAAGAATAAAATATCTCATAGGGCGAGAGCTCTTGCACTGGTGAAAG
ATCATTTTGCTTCTGCCAATTATGAAGTTCAGAGTGATGGATTGGCTTAAAATTCGTTTTCCAATTGAACAAAATGTAAT
GGAATATGAGCAAAAGATTTTCATGTTACGGAATCTTCCAAGCTGTCTGTTTCTCCTGCAACTTTTGGTGACTGTTAATT
TTTTTTTTGAAACGAGGCAAAAGACTT
>triplet_59-D
GCAGTGCCCGAGTTGCAAGGTGAGCCAGAGGACATATCTAAAGAGAAGGCCCGAATGGCTGCATCTCAGGTGAATGGTCC
TGTACTTGTTGAGGACACCTGTCTATGTTTCAATGCGCTCAAAGGTTTGCCAGGGCCCTATATAAAATGGTTTCTAGAGA
AGATTGGGCATGAAGGTTTGAACAATCTGCTAAAAGCTTATGAAGACAAATCAGCTTTTGCTATGTGCATCTTTTCCCTT
GCTCTTGGACCAGAAGAGGAACCGATCACATTTGTTGGAAAAACAGCAGGGAAAATTGTACCTGCCAGAGGCCCTGCTGA
TTTTGGATGGGACCCTGTATTCCAACCAGATGGATTTGAACAAACGTATGCTGAGATGCCCAAGCCTGAAAAGAATCAAA
TATCTCATAGGGGGAGAGCTCTTGCACTGGTGAAAGAACATTTTGCTTCTGCCAATTATGAAGTTCAGGGTGACGGATTG
GCTTAA
>triplet_60-A
AAAAAGTACCGATTGACCTCTCGCCAATCGTCATTGGGGAGCGACGGAGCGCTGTTCCTCTTCTTCCCCCAACCTCACTC
CTCCGCACGAACAAGCCTCCAGGCCTCCGTCCAGCGGGCGAAGCACGCCAACTCGAAGGATTTCTCTCTCATAGTCGTCG
CCATCCACATAACCCGCTCTACCGAACTGCCGAGGAGAGGAGATCCACCTGCATGGTCATGGTGGAGTTCTAACTGCAGT
TGGGTTTCCAGTAATTTTGGGGGTTCAACAGTTCAACAGAACCCCCAAACCCTACGTTAGATCCGCCCCCCTGCCGAGCT
CCGCTACGTTTATGATATTGTGACGGCATCGTAGAGCCCTTCACTGCTGTGAGGCTGAGACTTCTAATGGGCCAGATGGT
TTCCGATGGTGTCATCCAAGAACAGGCAGCTCGCAATGGCGGGATCATTAAGAACGGGAGGGAAATCCTATTGCAGGCTT
TTAACTGGGAATCCCATAAACACAATTGGTGGAGTAATTTAGAGGGCAGAGTTGCCGACATTGCTAAATCTGGGTTTACA
TCAGTATGGTTGCCTCCACCGACACAATCGTTATCTCCAGAAGGCTATCTGCCACAGAACCTGTACAGCCTTGACTCTTG
TTATGGTTCTCTTCAGCAGCTAAATTCGTTGATTCAGAACATGAATGACCACAATATAAGGGCTATGGCTGATGTAGTTA
TTAACCATCGAGTTGGGACTACTAAAGGATCAAATGGGATGTATAATCGTTATGATGGTATCCCAATATCATGGGACGAA
CATGCGGTTACATCTTGTTCTGGTGGGAAGGGGAACAAAAGTACTGGCGATAACTTTGATGGGGTTCCCAACATAGATCA
TACCCAGCCATTTGTAAGGAAGGATATTATTGAATGGCTGATCTGGCTTCGGGAAACCATTGGTTTTCAAGATTTCCGCT
TTGATTTCACAAAAGGTTATGCTTCGAAGTTTGTGAAAGAATACATTGAGGAATCAAAGCCTCTTTTTGCAGTGGGGGAA
TACTGGGACAGCTGTGAATATGCCCCCCCTGACAACCGTCTGAGCTACAATCAGGATAAACACAGGCAGAGAATTATCAA
TTGGATAGATAGCACTGGAGGACTTTGCGCTGCGTTTGATTTCACAACGAAGGGTATTCTTCAGGAGGCTGTGAAAGGAG
AGTTGTGGCGTTTGCGCGACCCTGAAGAAAAGCCGCCTGGTGTGATGGGGTGGTGGCCTTCAAGATCAGTTACATTTATT
GAAAATCATGACACAGGGTCAACTCAGGGCCATTGGCCATTTCCATCTGACCATGTCATGGAGGGATATGCTTATATACT
CACGCACCCTGGAATCCCCACAGTGTTCTACGATCATTTCTTTGATTGGGGAGATTCTTTCCACGATGAAATAGCAAAAC
TGATGGAGATTAGGAAATCCCAAGACATACATAGTCGTTCAGCTGTCAAAATTTTGGAGGCAAGCTCAAATCTGTACTCG
GCAGTAATCGATGATAAGTTGTGCATGAAGATCGGAGAGGGCCCCTGGTGCCCAAGCGACCCAGAGTGGAAGCTGGCGGC
ATGTGGAGACAGATATGCCGTGTGGCACATGTAGGCAGCGACAAGCCGCATCAGCGTGCCATATTTCTGCTGAAGAGAAG
ATTAGCCTGGTAACTGAAGTACACCACACCAGATTACCGCAGCATACCTACACCTATCTATTATGAATAACGATATGTGT
GAGTGGAACCGGGTATTCCTGAAGAGGCGCTAATGCCGCGCTTCTCCTGCCTGCCTAGGTTCGAGTTCTGGGACAAACCT
GACGGCCACCTTACTTTATTCAAGTGCTAAACTTCGAAAATAGAATAAATTGTTATGAGTGCACCATGTCACTGCATTCA
TTTGGCTAGCCAATAATAGAGGGCATCATCCTATCTCTTTATGTATGAAATGCAGAATGTACATTTATAATGTGACAACT
ACAACAGCTGCTTGATTATATAGTACTCCCTCCGCCCTACAATATAAGACG
>triplet_60-B
GAGGGACGGCACGGAGCGCTTTTCCTCTTCTTCCCCCAACCTCACTCCGCACGAACAAGCCTCCAGGGTCCACTCACAAA
AGAAAAAGAAAAAAAGAACAAGCCTCCAGGGCTCCGTCCAGCGGGCGAAGCACGCCAACTCGAAGGATTTCTCTCTCATA
GTCGTCGCCATCCACATAACCCGCTCTACCGAACTGCCGAGGAGAGGAGATCCATCTGGTCTGGTCGATTTCTTCTCATG
GTCACGGTGGAGTTCTAACTGCAGTTGTTTTTCAAGTAATTTGGGGGGTTCAACAGGTTCAACAGAACCCCAAACCCTAC
GTTAGATCCGCCCCCCTGCCGAGCTCCGCTACGTTTATGATATTGTGACGGCGTCGTACAGTCCTTCGCTGCTTACTTTG
CGCATTGGTGAGGCTGAGACTTCTAATGGGCCAGATGGTTTCCGATGGTGTTGTCCAAGAACAGGCAGCTCGCAATGGCG
GGATCATTAAGAACGGGAGAGAAATCCTATTGCAGGCTTTTAATTGGGAATCCCATAAACACAATTGGTGGAGTAATTTA
GAGGGCAGAGTTGCCGACATTGCTAAATCTGGGTTTACATCAGTATGGTTGCCTCCACCGACACAATCGTTATCTCCAGA
AGGCTATCTGCCACAGAACCTGTACAACCTTGACTCTTGTTATGGTTCTCTTCAGCAGCTAAATTTGTTGATTCAGAACA
TGAATGACCACAATATAAGGGCTATGGCTGATGTAGTTATTAACCATCGAGTTGGGACTACTAAAGGATCAAATGGGATG
TATAATCGTTATGATGGTATCCCAATATCATGGGACGAACATGCTGTTACATCTTGTTCTGGTGGGAAGGGGAACAAAAG
TACTGGTGATAACTTTGATGGGGTTCCCAACATAGATCATACCCAGCCATTTGTAAGGAAGGATATTATTGAATGGCTGA
TCTGGCTTCGGGAAACCATTGGTTTTCAAGATTTCCGCTTTGATTTCACAAAAGGTTATGCTTCAAAGTTTGTGAAAGAA
TACATTGAGGAATCAAAGCCCCTTTTTGCAGTGGGGGAATACTGGGACAGCTGTGAATATGCCCCCCCTGACAACAGTCT
GAGCTACAATCAGGATAAACATAGGCAGAGAATTATCAATTGGATAGATAGCACTGGAGGACTTTGCGCTGCGTTTGATT
TCACAACAAAGGGTATTCTTCAGGAGGCTGTGAAAGGAGAGTTGTGGCGTTTGCGCGACCCTGAAGAAAAGCCGCCTGGT
GTGATGGGGTGGTGGCCTTCAAGATCAGTTACGTTTATTGAAAATCATGACACAGGGTCAACTCAGGGCCATTGGCCATT
TCCATCTGACCATGTCATGGAGGGATATGCTTATATACTTACGCACCCTGGAATCCCCACAGTGTTCTACGATCATTTCT
TTGACTGGGGAGATTCTTTCCACGATGAAATAGCAAAACTGATGGAGATTAGGAAATCCCAAGACATACATAGTCGTTCA
GCTGTCAAAATTTTGGAGGCAAGCTCAAATCTGTACTCCGCAATAATCGATGATAAGTTGTGCATGAAGATTGGAGAGGG
CTCGTGGTGCCCAAGCGACCCAGAGTGGAAGCTGGCGGCATGTGGAGACAGATATGCTGTGTGGCACAAGTAGGCATCAG
CGTACCATATTCCTGCTGAAGAGAATACATTAGCCTGGTAACTGAAGTGCACCACACCAGATCGCCGCAGCATACCTACA
CTTATCCATTTACGAATAATGATATTTCTGCTGAAGAAAAGATATTAGCCTGGTTCCTGAAGAGGCACTAATGCCGCGCT
TCTCCAGCCTGCCTAGGTTCGAGTTCTGGGACAAACCTTACGGGCACCTTAGTTTGTTCGAGTGCTAAACTTCAAAAGTA
AAATAAAATTTTATGAGTGCACCATGCCACTGCATTTATTTGGCTAGCTAATAATAGAGGGCATCATCCTATCTCTTTAT
GTATGAAAAAAAATACAGAATGTACATGTATAATGTGACGCAAGCACACAGCTGCTTGATTATATATATTGAAAAAGGGT
TTCATGTTTCAG
>triplet_60-D
GCGCTGTTCCTCTTCTTCCCCCAACCTCACTCCTCCGCACGAACAAGCCTCCAGGGTCCACTCAAAAAAAGAAAAAGAAA
AAAGAACAAGCCTCCAGGGCTCCGTCCAGCGGGCGAAGCACGCCAACTCGAAGGATTTCTCTCTCTATAGTCGTCGCCAT
CCACATAACCCGCTCTACCGAACTTCCGAGGAGAGGAGATCCACCTGCATGGTCATCGTGGAGTTCTAACTGCAGTTGGG
TTTCCAGTAATTTTGGGGGTTCAACAGTTCAACAGAACCCCAAACCCTACGTTAGATCCGCCCCCCTGCCGAGCTCCGCT
ACGTTTATGATATTGTGACGGCATCGTATAGTCCTTCGCTGCTTACTTGGCGCATTGTTGAGGCTGAGACTTTTAATGGG
CCAGGTGGTTTCCGATGCTGTTGTCCAAGAACAGGCAGCTGGCAATGGCGGAATCATTAAGAATGGGAGGGAAATCCTAT
TGCAGGCTTTTAACTGGGAGTCCCATAAACACAATTGGTGGAGTAATTTAGAGGGCAGAGTTGCCGACATTGCTAAATCT
GGGTTTACATCAGTATGGTTGCCTCCACCGACACAATCGTTATCTCCAGAAGGCTATCTGCCACAGAACCTGTACAGCCT
TGACTCTTGTTATGGTTCTCTTCAGCAGCTAAATTCGTTGATTCAGAACATGAATGACCACAATATAAGGGCTATGGCTG
ATGTAGTTATTAACCATCGAGTTGGAACTACTAAAGGATCAACTGGGATGTATAATCGTTATGATGGTATCCCAATATCA
TGGGACGAACATGCTGTTACATCTTGTTCTGGTGGGAAGGGGAACAAAAGTACTGGTGATAACTTTGATGGGGTTCCCAA
CATAGATCATACCCAGCCATTTGTAAGGAAGGATATTATTGAATGGCTGATCTGGCTTCGGGAAACCATTGGTTTTCAAG
ATTTCCGCTTTGATTTCACAAAAGGTTATGCTTCAAAGTTTGTGAAAGAATACATTGAGGAATCAAAGCCTCTTTTTGCA
GTGGGGGAATACTGGGACAGCTGTGAATATGCCCCCTCTGACAACCGTCTGAGCTACAATCAGGATAAACATAGGCAGAG
AATTATCAATTGGATAGATAGCACTGGAGGACTTTGCGCTGCGTTTGATTTCACAACAAAGGGTATTCTTCAGGAGGCTG
TGAAAGGAGAGTTGTGGCGTTTGCGCGACCCTGAAGAAAAGCCGCCTGGTGTGATGGGGTGGTGGCCTTCAAGATCAGTT
ACATTTATTGAAAATCATGACACAGGGTCAACTCAGGGCCATTGGCCATTTCCATCTGATCATGTCATGGAGGGATATGC
TTATATACTTACGCACCCTGGAATCCCCACAGTGTTCTACGATCATTTCTTTGATTGGGGAGATTCTTTCCACGATGAAA
TAGCAAAACTGATGGAGATTAGGAAATCCCAAGACATACATAGTCGTTCAGCTGTCAAAATTTTGGAGGCAAGCTCAAAT
CTGTACTCGGCAATAATCGATGATAAGTTGTGCATGAAGATCGGAGAGGGCCCCTGGTGCCCAAGCGACCCAGAGTGGAA
GCTGGCGGCATGTGGAGACAGATATGCCGTGTGGCACAAGTAGGCAGCGACAAGCCGCATCAGCGTGCCATATTTCTGCT
GAAGAGAAGATATTAGCCTGGTAACTGAAGTACACCACACCAGATTACCGCAGCATACCTACACCTATCTATTATGAATA
ATGATATGTGTGAGTGGAACCGGGTATTCCTGAAGAGGCGCTAATGCCGCGCTTCTCCTGCCCGTCTAGGTTCGAGTTCT
GGGACATACCTGACGGCCACCTTACTTTATTCAAGTGCCAAACTTCGAAAATAGAATAAATTGTTATGAGTGCACCATGT
CACTGCATTCATTTGGCTAGCCAATAATATAGGGCATCATCCTATCTCTTTATGTATGAAATGCAGAATGTACAATTATA
ATGTGACAACTACACACAGCTGCTTGATTATATAGTACTCCCTCCGTCCCACAATATAAGATGTTCCAAAAAGTCACTTT
GGTGGACGGGTGCATTGGAGCCCTATATTTTGAATAGTGTCAAAATGATATTTTGAAGTTTAAAAAAATTCCAAAAAAAT
ATTCCACATGTACATATTGATGTATGTTACACAAGAG
>triplet_62-A
AGGATTTTCGTGTCGTTTTGTTGGATCTCTGAATCTCACAACAGTTCTTCTTGCAGGTCGGATGAGGACATGATCGAGGT
GTTCGCCATGAACAGTGTGGCAGCTAGGGACGTATCGAGGAAAGGTGGCATGTCGACGAAGCTTAGGCGGGAGGAGAGGG
TCCTCGACCCGGAGAAGGAACAGAGCATTGCCATCCTGATGCGTGCGCTGAATGTCACGCCTGATGAGGTGTCGGATGCA
CTTTTACACGGTAATGGTGAATGTTTGGGGGCAGAACTTTTGGAGACTTTAGTAAAGATGGCTCCTACCAAAGAGGAAGA
ACTTAAACTGAGAGATTTTACTGGGGAATCATCTAAACTTGGTTCGGTGGAGTGCTTTCTTAAAGCAGTTCTCGATATAC
CTTTCGCCTTCAAACGAATTGAGGCAATGCTATACCGAGCAAATTTTGAGAATGAAATAACGTACCTCAGAAAATGTTTT
CAAACAATTGAGGCAGCTTGTGATGACTTAAAAGGCAGCAGATTGTTCCTAAAACTACTCGAAGCAGTGCTGAGAACCGG
GAACCAAATGAATGTCGACACAAATCGGCGCGAGACCGCCAAAGCTTCCAAACTTGACACCCTCCTTAATCTAGCAGACG
TCAAAGGCGCCGACGGTAAAACCACCCTGCTACACTCTGCCGTGCAAGAAATCGCCAGGTCAGAAGACGAAAAATCCGAT
GAAATCACAGAAAGTCACATACAGTTCCGTAAGCATGGCCTGAAGGTCGTGTCAGGGCTGAGCAGCGAGCTGGGAAACGT
AAAAAAAGCAGCAACAATGGATTTCGACGTGCTGCATGGCTATGTCTCCAAGCTTGAAACCGGCGTCGGAAAGATAACTT
CGGTGATTCTGCTCGAGAATCAATGCAGGAAGGGGGAGAGGTTTTTCACCGCGATGCGTGGTTTTCTCAAGGAAGCTGAG
CAGGGGATCGGACAGGTGAGGGGTGAGGAGAGGAAGGCCATGGAGAGAGTGAAGGAGATCACTGGTTACTTCCACGGCAA
CACGGCGAGAGAGGAGGCGCATCCTCTGAGGATATTCATGGTGGCGAGGGACTTCGTCGCCATTCTGGACCGTGTCTGCA
GGGAGGTCGGCCAGCAGGACCGGGCGTTCCTTGGGTCCGCGAGGTCTTTCCGTATCTCGGCAACCACCCCAACGCCATTG
TTGGGTATGCATGGCCAGCAAGGAGGAGACGGCAACTCCGACGAAGCTACGCTCCTCGGTGTAGGGGGTGGGGACTAGGA
AGGAACCACACGTACTGCATGCTCATTTTTGAAGGAACAATGTCGATCGCACTAGTCTTCAGTAGATGGGTATATATATA
CTGCCCATGATAGATGAAGCACATATGTAATTTCCTCTTTTTGATAAAGTTTAAAGTTCAGTAAAAGTCCTATTGTATAT
TTGTGGATCGTTGGAAATCTTCTGTACAAAATAAATAATTACCGAG
>triplet_62-B
GTCCTTGATCCGGAGAAGGAACAGAGCATTGCCATCCTGATGCGTGCGCTGAATGTCACGCCTGATGAGGTCTCGGAGGC
ACTGTTAAATGGTAATGGTGAATGTTTGGGGGCAGAACTTTTGGAGACTTTAGTAAAGATGGCTCCTACCAAAGAGGAAG
AACTTAAACTGAGAGAATTTACCGGGGAATCATCTAAACTTGGTTCGGTGGAGTGCTTTCTTAAAGCAGTTCTTGATATA
CCTTTCGCCTTCAAACGAATTGACGCAATGCTATACCGAGCAAATTTTGAGAATGAAATAACGTACCTGAGAAAATGTTT
TCAAACAATTGAGGCAGCTTGTGATGATTTGAAAGGCAGCAGATTGTTCCTAAAACTACTCGAAGCAGTGCTGAGAACCG
GGAACCGAATGAATATCGACACAAATTGGAGCGAACCCAAAGCTTCCAAACTCGACACCCTCCTTAAACTAGCAGACGTC
AAAGGCGCCGATGGCAAAACCACCCTGCTACACTCTGCCGTGCAAGAAATCGCCCGGTCAGAGGACGAAAAATCCGATGA
AATCGCAGAAAACCACATACAGTTCCGTAAGCATGGCCTGAAGGTCGTGTCCGGGCTGAGCAGTGAGCTGGGAAACGTCA
AAAAGGCGGCAACAATGGATTTCGACGTGCTGCATGGCTATGTCTCCAAGCTTGAGGCCGGCGTTGGGAAGATAACGTCG
GTGATTCTGCTCGAGAAGCAATGCAGGAAGGGGGAGGGTTTTTTCGCTGCGATGCGTGGTTTTCTCATGGAAGCCGAGCA
GGGGATCAGACAGGTCAGGGGTGAGGAGAGGAAGGCCATGGAGAGAGTGAAGGAGATCACCGGTTACTTCCACGGCAACA
CGGCGAAAGAGGAGGCGCGCCCTCTGAGGATATTCATTGTGGCGAGGGACTTCGTCGCCATTCTGGACCGTGTCTGCAGG
GAGGTCGGCCAGCAGGACCGGGCGTTCGTCGGGTCCGCGAGGTCTTTCCGTGCCTCGGCAACCACCCCAACGCCATTGTT
GAGCATGCATGGCCAGCACGAAGGAGATGGCAACTCCGACGAAGCTACGCTCCTCGGTGTAGGGAATGGGGACTAGGAAG
GAACCACACTGGATGCTCATTTTTGAAGGAACAATGTCGATCGCACTAGTCTTCAATAGACGGATATATATACTGCCCAT
GATAGATGAAGCACATATGTAATTTCCTCTTTTTGGTAAAGTTTAAAGTTCCTGTTGTATATTTTTGGATCTTTGGAAAT
CTTCTGTACAAAATGTATAATTATCGAGCAGTAGATTTATTAGTACACTGGCAGTTTTTCAGTCTGAGGAAAAACGTCCA
CATATCATTTGC
>triplet_62-D
ACATGATCGAGGTGCTGGCCATGAACAGTAGGGACACATCGAGGAAAGGTGGCATGTCGACGAAGGTTAGGCCGGAGGAG
AGGGTCCTCGACCCGGAGAAGGAACAGAGCATTGCCATCCTGATGCGTGCGCTGAATGTCACGCCTGATGAGGTCTCGGA
TGCACTCTTACATGTAGGTAATGGTGAATGTTTGGGGGCAGAAATTTTGGAGACTTTAGTAAAGATGGCTCCTACCAAAG
AGGAAGAACTTAAACTGAGGGATTTTACTGGGGAATCATCTAAACTTGGTTCGGTGGAGTGCTTCCTTAAAGCAGTTCTT
GATATACCTTTCGCCTTCAAACGAATTGACGCAATGCTATACCGAGCAAATTTTGAGAATGAAATAACGTACCTCAGAAA
ATGTTTTCAAACAATTGAGGCAGCTTGTGATGATTTGAAAGGCAGCAGATTGTTCCTCAGAATACTTGAGGCAGTGCTGA
GAGCCGGGAACCGAATGAATATCAACACAAATTGGAGCGAGCCCAAAGCTTCCAAACTCGACACGCTCCTTAAACTAGCA
GACGTCAAAGGCGCCGATGGCAAAACCACCCTGCTACACTCTGCCGTGCAAGAAATCGCCCGGTCCGAAGACGAAAAATC
CGATGAAATCGCAGAAAACCACATACAGTTCCGTAAGCATGGCCTGAAGGTCGTGTCCGGGCTGAGCAGCGAGCTGGGAA
GCGTAAAAAAAGCAGCAACAATGGATTTCGACGTGCTGCATGGCTATGTCTCCAAGCTTGAGACCGGCGTTGGGAAGATA
ACATCGGTGATTCTGCTCCAGAATCAATGCAGGAAGGGGGAGAGGTTTTTCGCCGTGATGCGCGGTTTTCTCAAGGAAGC
TGAGCAGGGGATCAGACAGGTCAGGGGTGATGAGAGGAAGGCCATGGAGAGAGTGAACGAGATCACCGGTTACTTCCACG
GCAACGCGGCGAAAGAGGAGGCGCATCCTCTGAGGATATTCATGGTGGCGAGGGACTTCGTCGCCATTCTGGACCGTGTC
TGCAGGGAGGTCAGCCAGCAGGACCGGGCGTTCGTCGGGTCCGCGAGGTCTTTCCGTGCATCGGCAACCACCCCATCGCC
ATTGCTGAGTATGCATGGCCAGCACGGAGGAGATGGCAACTCCGACGAAGCTACCCTCCTCGGTGTACTGGATGCTCATT
TTTGAAGGAACAATGTCGCACCAATAGACGGACATATATACTGCCCATGATAGATGAAGCACATATGTAATTTCCTCTTT
TTGATAAGTTTAAAGTTCAGTGCAAGTCCTGTAGTATATTTGTGGATCGTTGCTTCTGTACAAAATACATAATTACCGAG
CAGTAGAATTGTTAGTACACTGTGGCAGTTTTTCACAGCCTGTGG
>triplet_63-A
GCAACTCTCCCGCGTGCGCCCCCACGCCACAGCCCCGCTGCTCAGCCACATGAACGTCGCCGGCCCGGCCACCGCTTTCG
TGCCGACCGCCAGGCCAGCGCCCCGCGCCCTGCGACCGCTCTGGTGGCGCCCCCGCGCCCGCTGCAGCCTCAGCCCACGC
GCCGCCACCGAGCCGCCGGCGGCGGCGCCCGTCTACGCCCCCACTCCGCGGGATCGGCCTCTGCGGACGCCGCACAGCGG
GTATCACTATGATGGAACCGCCAGGGCTTTCTTTGAAGGATGGTACTTCAAGGTGTCCATTCCAGAATGCAGGCAGAGCT
TCTGTTTCATGTACTCTGTTGAGAACCCATTCTTTCGTGATGGGATGACTGCTCTCGACCAGACATTGTATGGTCCACGG
TTTACCGGGGTGGGAGCGCAGATTCTTGGTGCGGATGACAAGTACATATGCCAGTTCTCTGAAAAATCAAACAACTTTTG
GGGGAGTAGACATGAGCTAATTCTCGGAAACACTTTCATTCCCAATAAAGGCTCAACTCCCCCGGAGCGGGAAATCCCTC
CTCAGGAATTTTCTAATCGCGTTTTGGAAGGCTACCAAGTCACACCAACTTGGCATCAGGGCTTCATACGTGATGATGGA
AGGTCAAAGTATGTGCCAAATGTCCAAACAGCTCGTTGGGAGTACAGCACCCGTCCGGTGTATGGCTGGGGTGATGTCAC
ATCTAAGCAGAAGTCAACAGCTGGTTGGCTTGCTGCTTTTCCATTCTTTGAACCTCATTGGCAGATATGCATGGCTGGTG
GCCTATCCACAGGATGGATAGAATGGGATGGAGAACGGTTTGAATTTGAAAATGCTCCCTCCTATTCAGAGAAGAACTGG
GGTGGGGGTTTCCCAAGGAAGTGGTACTGGATCCAGTGTAATGCCTTCTCAGGCGCATCTGGTGAAGTTGCTTTAACTGC
TGCCGGTGGATTAAGGAAAATTGGATTGGGAGATACCTACGAGAGTCCTTCACTGATTGGCGTCCATCACGAGGGAAAAT
TTTACGAGTTTGTGCCTTGGACTGGGACAGTAAGCTGGGACATTGCTCCTTGGGGTCACTGGAGGATGTCTGGCGAGAAC
AAAAATCATCTGGTAGTAGAAATAGAAGCAACCACCAAAGAACCGGGGACTGCTTTGCGAGCCCCAACAATGGAGGCTGG
ATTAGTACCAGCATGCAAAGACACCTGTTATGGAGATCTCAAGCTGCAAATGTGGGAAAAGAAATACGATGGGAGCAAAG
GGAAGATAATACTTGACACTACAAGCAACATGGCAGCGGTGGAAGTTGGGGGAGGTCCCTGGTTCAACGGGTGGAAAGGC
ACGACTGATTCGCCTGAGCTTGTGAATAACATCGTTGGTACTCAGGTCGACGTGGAGAGCCTGTTCCCAATTCCATTTCT
CAAGCCCCCTGGTCTGTAGGTTTATTCAGAGGAACTGTGAAGAAATTGAAGCCAGTGTAGGTTCTTTTGGCTTTAGTTCT
GCAATCAACTGGCCCTGTTCTTCTCTCAAAAGAAAAAAAAAGCTTGCCCTTTTCTGAGCATGTTGGCTCAGCAGTTGGTG
ATGCAATGCATACAGATTAAGTTTCCCATGGCTCAGAAAGCGCCACTGCATCACCTCTTGGCTTAGTTTCCAATGTTACC
GAAGATAAACCCTTTTTAAGGTGGAGTTATATTTTTCTTTTGAACAGCAAAAGGGCCCGGAATAGGAGAAGGGCCCAGTA
CTTGCGTACAGTTCTAACAC
>triplet_63-B
GATAAGATCTATGATTTGTTACTTGGATTGGATTGGATTGTTATGCCTCTATACGAAGAGCCTCCCACCCCCACCCCCCC
CACCCAATGTGGAATAAAGGAAGTACTACAAGAACAGTTCTTCTATCTTGCTTGTAGTGGCGAGAGCCTTTCCAAGCCCT
TGTACAAAACAGGGTCAAAGTATGTGCCAAACGTCCAAACAGCTCGTTGGGAGTACAGCACCCGTCCAGTGTATGGCTGG
GGTGATTTCACATCTAAGCAGAAGTCAACAGCTGGTTGGCTTGCTGCTTTTCCATTCTTTGAACCTCATTGGCAGATATG
CATGGCAGGTGGCCTATCCACAGGATGGATAGAATGGGATGGAGAACGGTTTGAATTTGAAAATGCTCCCTCCTACTCAG
AGAAGAACTGGGGTGGGGGGTTCCCCAGGAAGTGGTACTGGATCCAGTGTAATGTCTTCTCAGGCACATCTGGTGAAGTT
GCTTTAACTGCTGCTGGTGGATTAAGGAAAATTGGATTGGGAGATACCTACGAGAGTCCTTCACTGATTGGTGTCCATCA
CGAGGGAAAATTTTACGAGTTTGTGCCTTGGACTGGGACAGTAAGCTGGGACATTGCTCCTTGGGGTCACTGGAGGATGT
CTGGCGAGAACAAAAATCATCTGGTCGAAATAGAAGCAACCACCAAAGAACCGGGGACCGCTTTGCGAGCCCCAACAATG
GAGGCTGGATTGGTACCAGCATGCAAAGACACATGTTATGGAGATCTCAAGCTGCAAATGTGGGAAAAGAAATACGATGG
GAGCAAAGGGAAGATAGTACTTGACACTACAAGCAACATGGCAGCGGTGGAAGTTGGGGGAGGTCCCTGGTTCAACGGGT
GGAAAGGCACGACCGCTTCGCCTGAGCTTGTGAATAACATCGTTGGTACTCAGATCGACGTGGAGAGCCTGTTCCCAATT
CCATTTCTCAAGCCCCCTGGTCTGTAG
>triplet_63-D
CTCACAGATTCACCCCCAGTCATGCGCATGCTTGGTTTTCTGAATAAGGGCTCACTGAATTTAACCCCAACCTGATATGA
TGCAACTCTCAAGTGGGGCGGACTGAGATTCTGTAGAATGTTGCTAATGTGCTACTCTGCATTCACAGGCTACTAGGACT
GATGTGACACTGTGTTCATGTTGCAGGAGATTTAGAAGCTAATAGTGGTGGTGAACTGTTTGCAGGTATCACTATGATGG
AACCGCCAGGGCTTTCTTTGAAGGATGGTACTTCAAGGTGTCCATTCCAGAATGCAGGCAGAGCTTCTGTTTCATGTACT
CTGTTGAGAACCCATTCTTTCGTGATGGGATGACTGCTCTCGACCGGACATTGTATGGTCCACAGTTTACCGGGGTGGGA
GCGCAGATTCTTGGTGCGGATGACAAGTACATATGCCAGTTCTCTGAAAAATCAAACAACTTTTGGGGGAGTCGACATGA
GCTAATTCTCGGAAACACTTTCATTCCCAATAAAGGCTCAACTCCCCCGGAGCGTGAAATCCCTCCTCAGGAATTTTCTA
ATCGCGTTTTGGAAGGCTACCAAGTCACACCAACTTGGCATCAGGGCTTCATACGTGATGACGGAAGGTCAAAGTATGTA
CCAAACGTCCAAACAGCTCGTTGGGAGTACAGCACCCGTCCAGTGTATGGCTGGGGTGATGTCACATCTAAGCAGAAGTC
AACAGCTGGTTGGCTTGCTGCTTTTCCATTCTTTGAACCTCATTGGCAGATATGCATGGCTGGTGGCCTATCCACAGGAT
GGATAGAATGGGATGGAGAACGGTTTGAATTTGAAAATGCTCCCTCCTACTCAGAGAAGAACTGGGGTGGGGGGTTCCCC
AGGAAGTGGTACTGGTGTAATGCCTTCTCAGGCACATCTGGTGAAGTTGCTTTAACTGCTGCTGGTGGATTAAGGAAAAT
TGGATTGGGAGATACCTACGAGAGTCCTTCACTGATTGGCGTCCATCACGAGGGAAAATTTTACGAGTTTGTGCCTTGGA
CTGGGACAGTAAGCTGGGACATTGCTCCTTGGGGTCACTGGAGGATGTCTGGCGAGAACAAAAATCATCTGGTAGAAATA
GAAGCAACCACCAAAGAACCGGGGACTGCTTTGCGAGCCCCAACAATGGAGGCTGGATTGGTACCAGCATGCAAAGACAC
CTGTTATGGAGATCTCAAGCTGCAAATGTGGGAAAAGAAATACGATGGGAGCAAAGGGAAGATAATACTTGACACGACAA
GCAACATGGCAGCGGTGGAAGTTGGGGGAGGTCCCTGGTTCAACGGGTGGAAAGGCACGACTGCTTCGCCTGAGCTTGTG
AATAACATCGTTGGTACTCAGATCGACGTGGAGAGCCTGTTCCCAATTCCATTTCTCAAGCCCCCTGGTCTGTAGGTTTA
TTCAGAGGAACTGTGAAGAAATTGAAGCCAGTGTAGGTTCTTTTGGCTTTAGTTCTGCAATCAACTGGCCCTGTTCTTCT
CTCTGAAAAGAAAAGAAAAAAAAACTTGCCCTGTTCTGAGCATGTTGGCTCAGCAGTTGGTGATGCATACAGATTAAGTT
CCCAATGGCTCAGAAAAGCGCCACTCCATCACCTCTTGGCTTAGTTTCCATGTTACCGAAGATGAACCCTATTTAAGGTG
GAATTATATTTTTCTTTTGAACAGGAAAATG
>triplet_64-A
ATGTCGGATTTCCAGACCTCCACGCACCGGGAGCGGTGGATCTTCCAGCCGCAGGACCTGGTGAATAAGTGGACGACGGC
GAACCGGCGTTCAGCGGAGATCCTCGCCCAGTATGGGACGACGAGATTGAAGGTGGACCCTGTTGATGGCTCGATATCGA
ACCCTGAACCTCTGCCTGATCATGGTACACTTGTTGGGAGCTCGAGCGTGAAGCCTCTATCCTGCGAAGAGGAGCAAGTG
ATGCGGATATTTTACGAGCAAAAGATTCAAGAAGTGTGCAGAGCATTCAAATTCCCCCACAAAATTCAGGCTACAGCGAT
AATATATTTCAAGAGATTCTATCTACAGTGGTCTGTAATGGAGCACCACCCAAAGCATATTATGTTAACCTGTGTATATG
CTTCTTGCAAAGTGGAAGAAAATCACGTTTCTGCTGAGGAACTTGGCAAAGGGATTCAGCAGGACCACCAGATTATTCTA
AATAATGAGATGATTGTTCTGAAATCTTTAGATTTTGATTTGATCGTTTATGCTCCATATCGTTCTATCGAAGGATTTAT
TGATGACATGGATGATTTTTGTAGGGCAGGTAATGGTGCACATCAACGGTTGAAGGATTTGCATCAAACTGCGAATTCTG
AGGTTGACACAATGATGTTGACTGATGCACCTCTTCTCTATACTCCTGGACAGTTGGCTTTGGCTGCTCTGTACAAGTCC
AACAGTGCACTCAGTGTCCTTGATTTTGAAAGATACTTGGAAAGTGTTTTTTCAAGGCAACACTTTGATTGTCCAGTCGA
ACAATTTATTCAGATAATCAGTTCAATCAATCACCTGGTTAGCCAGCTTCAACTACCTGGCACGAAAGAAATGAGGCATG
CTGATCGCAAGCTGAAGCATTGTTTGGATCCAAGCTCAAGCTCTCATGATGACCACAAGAAGAAAGAGAAGAAGTCAAAG
CACAAATCGAAAAGGACTGCCAGTGATGCCCAGCTCAACAGC
>triplet_64-B
CTCGGGCTCTCTCTCTCTCTCTCCATAACACCAGACCGGGAGGGGTTCTGCTCCCCAACCGGCGCCCCCGAAACCCCTTG
ACGGCCGGACCGCCGCTGCCGCTGCCGCCCGTCGCCGCGCCCCTCCTCGGCGTCCTCCGGAGGACGCCATAGTACTGCGG
CATCCCCTCCACACCCGCTTCCATCAAGCGGTGTTCACCAGCAGGGGGGAGGGGGGCTCGATTCGGCTGCTGGGAGCGGA
GGGAGGAGCGGCCAAGATGTCGGATTTCCAGACCTCCACGCACCGGGAGCGGTGGATCTTCCAGCCGCAGGACCTGGTGA
ATAAGTGGACTACGGCGAACCGGCGTTCAGCGGAGATCCTCGCCCAGTATGGGACGACGCGGTTGAAGGTGGACCCTGTT
GATGGCTCGATATCGAACCCAGAACCTGTGCCTGATCATGTTGTTGGGAGCTCGAGTGTGAAGCCTCTATCCTGCGAAGA
GGAGCAAGTGATGCGGATATTTTACGAGCAAAAGATTCAAGAAGTGTGCAGAGCATTCAAATTCCCCCACAAAATTCAGG
CTACAGCGATAATATATTTCAAGAGATTCTATCTACAGTGGTCTGTAATGGAGCACCACCCAAAGCATATTATGTTAACT
TGTGTATATGCTTCTTGCAAAGTGGAAGAAAATCATGTGTCTGCTGAGGAACTTGGCAAAGGGATTCAGCAGGATCACCA
GATTATTCTAAATAATGAGATGATTGTTCTGAAATCTTTAGATTTTGATTTGATCGTTTATGCTCCATATCGTTCTATCG
AAGGATTTATTGATGACATGGATGATTTTTGTAGGGCAGGTAATGGTGCACACCAACGGTTGAAGGATTTGCATCGAACT
GCGAATTCTGAGGTTGACACAATGATGTTGACTGATGCACCTCTTCTCTATACTCCTGGACAGTTGGCTTTGGCTGCTCT
GTACAAGTCCAACGCTGCACTCAGTGTCCTTGATTTTGAAAGATACTTGGAAAGTGTTTTTTCAAGGCAACACTTTGATT
GTCCAGTCGAACAATTTATTCAGATAATCAGTTTAATCAATCACCTGGTTAGCCAGCTTCAACTACCTGGCACGAAAGAA
ATGAGGCATGCTGATCGCAAGCTGAAGCATTGTTTGGATCCAAGCTCAAGCTCTCATGATGACCACAAGAAGAAAGAAAA
GAAGTCAAAGCACAAATCGAAAAGAACTGCCAGTGATGCCCAGCTCAACAGCTAGAAATCGTGCCGTTGGGCAGCTGTGC
AGTGTAGGAACCAGCTCTGGAAAATGTGGTGGCTTTCCGTTTGATGAGGTTTCGATTCCAAATTTCTCCAGCCATCAGAT
TGGTGATGCTCAGCTGATCTCCTCAGCAGCCCAAGTCTTGGCCAAGGACAGGCAGTTTTCAGATGAGGCGTCCTTTAGGC
GAGTGCTGTGCTTTTTGTAACTCAATAATGATTTTATTAGAGCGGCTTAAATCTTGGGCGCGAGGGGAGAGAAACTTGGA
GATGTAAACCATTGGATGCTATTTTGTTGTAACTTGATTTTATTAGAGTAACATAGGATAACTCCAACATTTC
>triplet_64-D
ATTGTCATAGATGATCGCACATAAGAGATATTTCAAATGATGTTTTTTCTGGGACTTTGTACAAAGAAGAGCATGAGTAA
TTCCGCAGTGCTCTTCTACTAGATTAATTATATGTGGTGTTTATTGTGTACTAAGTCTAAAGTTAAGATGTTAACAAAAT
TATATTGGCATGTCAACTTTCTCATCAACATACCTTAAATCTGTATGCAGTTTGTATCTATATTCTGTGAGTCTTTCTGT
GATTTAATGAGACATGTTCGTTGTGTACTAAGCTTAAGATGAAATAACAAGATCAGCATCCAACATTCTCAAGGGCCTGC
CCATTCTTGATTCTGGTCTCATTCAGCTCAAGGCTTTCATGGTCAAATCAAAGGAAGGAAAACATTATCCGTTTCGAATG
TGCTCCATGCTTTGTGCATCGAAGAACCATTCTGCACGCATGCACATGCCCAATTTTAGCTACTTTTACATCACTGGGCT
GATTGCTAACAAGCTGACTGAATTCCGGTGCGCCGAGGATGTACTAAAACCAGCTGCTGGGCGAGGTTTACCTGTGCGAC
GAACATGGGCTGGAGCTCGAGCTTGTCAATGAAGACCCTGGCGATGTCGGAGGTGGGCGAGCGCGACGCAATGGCCATGT
CGACCCCCTTCTCCTTGAGCGCGCACATGATGCCCTTGGCGTGGCGGTACAGGCTGGGCGACTCCCTCTTCGAGCGGCAC
TCGCTGGCGAACGGAAAAGCCCAATCGAGCGTCAGATCACCGGCGGAACCCAGCGGAATCGGGGCCGAGGAGCGGGGCGT
ACCAGTAGAAGGGCCACAGGGTGTAGTCGAGGTCGAAGACGACGAGGCGGGGGAGCACCTGGAACAGGCCCAGGATCTGC
AGCGCCTCCGCCTTCACGCGCTCGTCGCCCATCCCGGACGGCCGGACCCCTCCTCCTCTCCTCGCTGCTGCTGCGGCGGC
CGTGGCGGAGATTGCTCGCCGGCGGCAGGGAGGGATTGGTCGCCCGGTTCAACGGCGCTCGGCTGGGGCAGGTAAAAAGA
AAGGATATGCCGACGACGAGATCAAAACGCGTGGAGGATGGTGGTGAAAACACCAGACGGCCAGGCCCATCCCGTCCCGG
TAATCTCTACCGGGCCGGTCCAATCGAGCGAGCCGGGCTCTTCGTGTTCGTCGCCGTGTCCGGGCCGGTCAGGCCCGCAC
CACTCGGGCTCCATAACACCAGACCGGGAGGGTTCTGCTCCCCAACCGGCGCCACCGAAACCCCTTGACGGCCGGACCGC
CGCTGCCGCTGCCGCTGCCGCCCGTCGCCGCGCCCCTCCTCGGCGTCCACCGGCAGGACTCCATAGTATTACGGCATCCC
CTTCACACCCGCTTCCATCAGGCGGTGGGCATCTCGCGGTGTTCACCAGCAGGGGGGAGGGGGGCTCGATTCGGCTGCTG
AGAGCTGAGGGAGGAGCGGCCAAGATGTCGGATTTCCAGACCTCCACGCACCGGGAGCGGTGGATCTTCCAGCCGCAGGA
CCTGGTGAATAAGTGGACGACGGCGAACCGGCGTTCAGCGGAGATCCTCGCCCAATATGGGACGACGCGATTGAAGGTGG
ACCCTGTTGATGGCTCGATATCGAACCCAGAACCCGTGCCCGACCATGTTGTTGGGAGCTCGAGTGTGAAGCCTCTATCC
TGCGAAGAGGAGCAAGTGATGCGGATATTTTACGAGCAAAAGATTCAAGAAGTGTGCAGAGCATTCAAATTCCCCCATAA
AATTCAGGCTACAGCGATCATATATTTCAAGAGATTCTATCTACAGTGGTCTGTAATGGAGCACCACCCAAAGCATATTA
TGTTAACTTGTGTATATGCTTCTTGCAAAGTGGAAGAAAATCATGTTTCTGCTGAGGAACTTGGCAAAGGGATTCAGCAG
GACCACCAGATCATTCTAAATAATGAGATGATTGTTCTGAAATCTTTAGATTTTGATTTGATCGTTTATGCTCCATATCG
TTCTATCGAAGGATTTATTGATGACATGGATGATTTTTGTAGGGCAGGTAATGGTGCACACCAACGGTTGAAGGATTTGC
ATCAAACTGCGAATTCTGAGGTTGACACAATGATGTTGACTGATGCACCTCTTCTCTATACTCCTGGACAGTTGGCTTTG
GCTGCTCTGTACAAGTCCAACAGTGCACTCAGTGTCCTCGATTTTGAAAGATACTTGGAAAGTGTTTTTTCAAGGCAACA
CTTTGATTGTCCTGTCGAACAATTTATTCAGATAATCAGTTCAATCAATCACCTGGTTAGCCAGCTTCAACTACCTGGTA
CGAAAGAAATGAGGCATGCTGATCGCAAGCTGAAGCATTGTTTGGATCCAAGCTCAAGCTCTCATGATGACCACAAGAAG
AAAGAAAAGAAGTCAAAGCACAAATCGAAAAGGACTGCCAGTGATGCCCAGCTCAACAGCTAGAAATCGTGCAGTTGGAC
AGCTGTGCTGTGTAAGAAATCGTGCAGTTGGTGGCAAGGACTTGTACTGTGCTAGGCGCGTTAGCTGCTTTATCATGCAA
CCAAGTTCTACTCAAGCTCTTCGATTGATGCGATTTCAATTCCGACTTTATCCAGCCATCGGATCAGTGATGCTGAGCGG
ATCTCCTCACCAGCCTAAGTCTTGGCTAAGGACAGACAGTTTTCGGATGAGGCGCCTTACTGTAACCTTGCACGTCCTGC
GCCAGCGAGTGCTGTGCTTTTTGTAACTCAATAATTTTATTATTAGGGAGGCTTAAATCTTGGGCGCGAGGGGAGAGAAA
CTTTGAGGTGTAAAACATTATTACTAGAGTAACTT
>triplet_65-A
GCGGCCGTCGTCATCAGCACCGAACTGGGGCTGGGGAAGCACAAGCATCTTGATGGGGCCATGAGGCACAAGCTGCTCAA
GGATGTTTCCAAAATGATAACCTCGGGGTCGAACGGGATTTCCAGCGAGAAATCTAGTAGATCAAAGTCCAGGAATCTTG
CTGCCAGATCAAAAATCAAGGATGCTTTCTCCTTTGTTGAGCTAAACAATGACACATCCAAAAAGAGAGGATCTCATACA
CAAAGATATCAACTAAAGGACTTGTCATGGAGATCAACGGATACTGCTGTTGATGGGAAGGAGAGCCAAGGCCAGGAAGT
AGCACAAGAGGAGAATCCCAAGTCCTGTGAACTTGAATATGGAAGCTATTGCCTCTGGTCTGTTGAGCATAAGGAAGAGA
TGAAAGATGCTATTGTGAAGAGGCTTAAAGATCAACTGTTTATGGCCAGAGCCTATTATCCTAGTATTGCAAAACTGAAG
CACCAGGAAAGATTTACACGTGAGTTGAAGCAACATATCCAAGAACACGAACGCATGCTCAGTGACACCATTGCAGATGC
TGATCTTCCACCATTTTTCACAAAGAAGCTAGAGAAAATGGAAGGCACAATTGAGAAAATCAAGTCTTGTGAAGTAGGCT
GCTCCAATGTTGAACGGAAACTTAGGCAGCTACTCGATCTAACTGAAGATGAAGCTTATTTCCATACAAGGCAGAGTGCA
TTTCTCTATCATCTCGGGGTCCAGACTATGCCAAAAACTCACCATTGTTTGAGCATGAGATTGACAGTAGAGTATTTCAA
ATCTGTATCTCCTCAAAGGGAGCTATTAAATAAGCAGAAATTTGAAGACCCTGCCTTCTATCACTATGTAATGTTCTCCA
GGAATGTACTTGCAGCTTCGACTACTATCAATTCAACAGCCATGAACTCCAAGGATTCTGGCAGCGTTGTTTTCCATGTA
TTCACCGACACCCAGAATTTTTATGCAATGAAGCATTGGTTTGACAGGAACTCATATTTGGACGCTAATGTCCACGTGAC
TAACATTGAGGATCACAACAAGCTCTCTAAGGATGTTGAATCTCTTGAGAGGCAACAATTATGGCCTACAGAGGAATTTC
GTGTCACGTTTCGTAATCATTCTCAGCCTCTCCGGAGGCAGATGAAAACTGAGTACATATCTGTTTTTGGCCATTCACAT
TTCCTCTTGCCTGATCTTCTTCCTAGCTTGAATAGAGTAGTTGTTCTAGATGATGATATGATTGTCCAGAAAGACTTGTC
ATCTCTTTGGAACCTCAATATGGGAGACAAAGTAATAGGTGCTGTACAGTTCTGTGGAGTTAGATTAGGTCAGTTGAAAG
CTTATGTAGAGGAAAACAATTTCGACGCGGATTCATGCGTGTGGTTCTCTGGTCTGAATGTAATTGAATTGGAGAAATGG
AGAGATCTTGGCATTACCAGCTTGCATGATCAATCACTTCAGAAGGATAGTTCGGTATCACATAGACTTGAAGCACTCCC
TACAGGTTTACTTGCCTTTCAAGACCTGATATATCCTTTGAAAGGTTCATGGGTTCAGTCCGGTCTTGGATACGATTATG
GAATTAGCCGTGTCGATATAGAAAAGGCGGCTGCTCTGCACTACAATGGTGTCATGAAACCTTGGCTTGATTTGGCAATA
CATGATTACAAGAGCTACTGGAGAAAGTATATGACTAATGGGGAGAGGTTCATGGCAGAATGCAATATACAT
>triplet_65-B
GTGGCGTCCAAAGGTAAAGCAAAAAAGAAAGATCAATAGGAGGAGAGAAAGGAACTCGAGAGAGAAGAAGAGGGAGATGG
TCGGCTGCTCACTCCACAGTCAGCAGTCTCCACTCTCAAGTCTCAGGTCTTGCGTTGTCCACTACCGCTGGGCGCTGGCC
AATCAGTCAGCAGTCTCCACGACGAGCAGGTACCGTACCGACCCGAGGCATGAAGGGCCACCACCACCACCTGGCGCCGC
TGTCGCCAGCGACGGCGGCCAAGCGCCGCTGCACCGGCATGGCGGCCGCGGTCCCGGCGCTGGTGCTCTGCTCCGTCCTC
CTGCCACTCGCCTTCCTCCTCGGCCTCCACAGCATCGGGTACGGATCGGAGGAGCGCGCGGCCGTCGTCATCAGCACCGA
ACTGGGACTGGGGAAGCACAAGCATCTTGACGGGCCGGGCATGAAGCACAAGCTGCTCAAGGATGTTTCCAAAATGATAA
CCTCGGGGTCGAACGGGATTTCCGGTGAGAAATCTAGTAGATCAAAGTCCAGGAATCTTGCTGCCAAATCAAAGATCAAG
GATGCTTTCTCCTTTGTTGAGCTAAACAATGACACATCCAAAAAGAGAGGATCTCATACACAGAGAAGATATCAACTGAA
GGACCTGTCATGGAGATCAATGGATACTGCTGTTGATGGGAAGGAGAGCCAAGGCCAGGAAGTAGCACAAGAGGAGAATC
CCAAGTCCTGTGAACTTGAATATGGAAGCTACTGCCTCTGGTCTGTTGAGCATAAGGAAGAGATGAAAGATGCTATTGTG
AAGAGGCTTAAAGATCAACTGTTTATGGCCAGAGCCTATTATCCTAGTATTGCAAAACTGAAGCACCAGGAAAGATTTAC
ACGTGAGTTGAAGCAACATATCCAAGAACATGAACGCATGCTCAGCGACACCATTGCAGATGCTGATCTTCCACCATTTT
TCGCAAAGAAGCTAGAGAAAATGGAAGGCACAATTGAGAGAATCAAGTCTTGTGAAGTTGGCTGCTCCAATGTTGAACGG
AAACTTAGGCAGCTACTTGATCTAACTGAAGATGAAGCTTATTTCCATACAAGGCAGAGTGCATTTCTCTATCATCTCGG
GGTCCAGACTATGCCAAAAACTCACCATTGTTTGAGCATGAGATTGACAGTAGAGTATTTCAAATCTGTATCTCCTCAGA
GGGAGCTATTAAATAAGCAGAAATATGAAGACACTGCCTTCTATCACTATGTAATGTTCTCCAGGAATGTACTTGCAGCT
TCGACTACTATCAATTCAACAGCCATGAACTCCAAGGATTCTGGCAGCGTTGTTTTCCATGTATTCACCGACACCCAGAA
TTTTTATGCAATGAAGCATTGGTTTGACAGAAACTCATATTTGGACGCTAATGTTCATGTGACTAACATTGAGGATCACA
ACAAGCTCTCTAAGGATGTTGAATCTCTTGAGAGGCAACAATTATGGCCTACAGAGGAATTTCGTTTCACGTTTCGTAAT
CATTCTCAGCCTCTCCGGAGGCAGATGAAAACTGAGTACATATCTGTTTTTGGCCATTCACATTTCCTCTTGCCTGATCT
TCTTCCTAGCTTGAATAGAGTAGTTGTTCTAGATGATGATATGATTGTCCAGAAAGACCTGTCATCTCTTTGGAACCTCA
ATATGGGAGACAAAGTAATAGGTGCTGTACAGTTCTGTGGAGTTAGATTAGGTCAGTTGAAAGCTTATGTAGAGGAAAAC
AATTTCGACGTGGATTCATGCGTATGGTTCTCTGGTCTGAATGTAATTGAATTGGAGAAATGGAGGGATCTTGGCATTAC
CAGCTTGCATGATCAGTCACTTCAAAAGGATAGTTCGGTATCACATAGACTTGAAGCACTCCCTAGAGGTTTACTTGCCT
TTCAAGACCTGATATATCCTTTGAAAGGTTCATGGGTTCAATCAGGACTTGGGTATGATTATGGAATTAGCCGTGTCGAT
ATAGAAAAGGCGGCTACTCTGCACTACAATGGTGTCATGAAACCTTGGCTTGATTTGGCAATACACAGCTATAAGGGCTA
TTGGAGAAAGTACATGACTAATGGGGAGAGGTTCATGGCAGAATGCAATATACATTAACAGCAGTGACATGAGATGTAAC
ACACACTGCATAGTCTGCATTTGTGGGAATTTGAAGCAGCAAACAGCGTGAACTTGCTTCAACAAAGGGATATTTTTTCG
GAGAAACGGGATGCAGTATTTATGATGTATCGACTGCACCTCCGGGGACCATGGTGGCACCGCGTCAATTCCAGGAAGGA
AAATAAGCTAAAATGCTTTCCTGCCAGAACACTACAATTAGGAGGCCAGAAGCACAACATCATGAAACCTGTTTATTATA
GAGTCAGATGAGTCTTTTCATTTGCACAGCTTGGAACTGCAAAAGTGCAGTTCTTTGCTGATCATTTTTCGTACAAATTC
TTTTGTGCTATTCTTTTTGCCCATTGCGCAAGAGCTACACTGAGGGACGCCAATGTTCAGTGCTACACGGCGTGTACAGA
GAACAAATGCCTCGGCCTGCAGCAATTCGCTTGTTATTATGGGATGGGATTGTTGATCTCTGTTGATGACATCATAAATG
TATGTTTGTCAGCACTGTCATGTTTTTGTGGCGTTATCAGGTTTTCTTTTTTTCTTGTGTGCTGTGCAGTTCCCATTCTG
TTTTGTAAAGGAAATTTAAG
>triplet_65-D
CCTCCCCCGCCTCCTCCCCGCCTAGCTTAATGCGGAACTAAGTACTTATAAAACTAATCACCAGCACACGCACACGCACA
CGCAGCGGCAACCCGACGACGACGAGCAGGCACCGTACCGGGCCGAGGCATGAAGGGCCGCCACCACCACCTGGCCCCGC
TTTCGCCGCCGGCGGCGGCCAAGCGCCGCTGCACTGGCATGGCGGNNNNNNNNNNNNNNNNNNNNNNNNNCTCCGTCCTC
CTGCCGCTCGCCTTCCTCCTCGGCCTCCACAGCACCGGGTACGGATCGGAGGAGCGCGCGGCCGTCGTCATCAGCACCGA
ACTGGGACTGGGGAAGCACAAGCATCTTGATGGGGCCATGAAGCACAAGCTGCTCAAGGATGTTTCCAAAATGATAACCT
CGGGGTCGAACGGGATTTCCGGCGAGAAATCTAGTAGATCAAAGTCCAGGAATCTTGCTGCCAAATCAAAGATCAAGGAT
GCTTTCTCCTTTGTTGAGCTAAACAATGACACATCCAAAAAGAGGGGATCTCATACACAGAGAAGATATCAACTAAAGAA
CTTGTCATGGAGATCAATGGATACTGCTGTTGATGGGAAGGAGAGCCAAGGCCAGGAAGTAGCACAAGAGGAGAATCCCA
AGTCCTGTGAACTTGAATATGGAAGCTACTGCCTCTGGTCTGTTGAGCATAAGGAAGAGATGAAAGATGCTATTGTGAAG
AGGCTTAAAGATCAACTGTTTATGGCCAGAGCCCATTATCCTAGTATTGCAAAACTGAAGCACCAGGAAAGATTTACACG
TGAGTTGAAGCAACATATCCAAGAACACGAACGCATGCTCAGTGACACCATTGCAGATGCTGATCTTCCACCATTTTTCG
CAGAGAAGCTAGAGAAAATGGAAGGCACAATTGAGAGAATCAAGTCTTGTGAAGTAGGCTGCTCCAATGTTGAACGGAAA
CTTAGGCAGCTACTCGATCTAACTGAAGATGAAGCTTATTTCCATACAAGGCAGAGTGCATTTCTCTATCATCTCGGGGT
CCAGACTATGCCAAAAACTCACCATTGTTTGAGCATGAGATTGACAGTAGAATATTTCAAATCTGCATCTCCTCAGAGGG
AGCTATTAAATAAGCAGAAATTTGAAGACCCTGCCTTCTATCACTATGTAATGTTCTCCAGGAATGTACTTGCAGCTTCG
ACTACTATCAATTCAACAGCCATGAACTCCAAGGATTCCGGCAGCATTGTTTTCCATGTATTCACCGACACCCAGAATTT
TTATGCAATGAAGCATTGGTTTGATAGAAACTCATATTTGGACGCTAATGTTCACGTGACTAACATTGAGGATCACAACA
AGCTCTCTAAGGATGTTGAATCTCTTGAGAGGCAACAATTATGGCCTACAGAGGAATTTCGTGTCACGTTTCATAATCAT
TCTCAGCCTCTCCGGAGGCAGATGAAAACTGAGTACATATCTGTTTTTGGCCATTCACATTTCCTCTTGCCTGATCTTCT
TCCTAGCTTGAATAGAGTAGTTGTTCTAGATGATGATATGATTGTCCAGAAAGACTTGTCATCTCTTTGGAACCTCAATA
TGGGAGACAAAGTAATAGGCGCTGTACAGTTCTGTGGAGTTAGATTAGGTCAGTTGAAAGCTTATGTAGAGGAAAACAAT
TTCGACGCGGATTCATGCGTGTGGTTCTCTGGTCTGAATGTAATTGAATTGGAGAAATGGAGGGATCTTGGCATTACCAG
CTTGCATGATCAATCGCTTCAAAAGGATAGTTCGGTATCACATAGACTTGAGGCACTCCCTAGAGGTTTACTTGCCTTTC
AAGACCTGATATATCCTTTGAAAGGTTCATGGGTTCAATCCGGTCTTGGATACGATTATGGAATTAGCCGTATCGACATA
GAAAAGGCGGCTACTCTGCACTACAATGGTGTCATGAAACCTTGGCTTGATTTGGCAATACATGATTACAAGAGCTACTG
GAGAAAGTATATGACTAATGGGGAGAGGTTCATGGCAGAATGCAATATACATTAATGGCAATGACATGAGACGTAGCACA
GTTGCACAGTCTGCATTTGTGGGAGTTTGAAGCAGCAAACAGCATGAACTTGCTTCCACGAAGGGATATTTTTTCAGAGA
AACGGGATGCAGTATTTATGATGTATCAAGTGCACCTCCGGTGACCATGGTGGCACCGCGTCAATTCGAGGAAGGAAAAT
AAACTAAATTGGTTTCCTGCCAGAACACTACAGTTAGGAGGCCAGAAGCACAACAGCATGAAACCTGTTTATTATAGAGT
CAGATGAGTCTTTTCATTTGCACAGCTTGGAACCGCAAAAGTGCAGTTCTATGCTGATCATTTTTTGTACAAATTCTTTC
GTGCTATTCTTTTTGCCCATTGTGCAAGAGCTACACTGAGGGATGCCAATGTTCAGTGCTACACGGCGTGTAAAGAGAAC
AAATGCCTCAGCCTGCAGCAATTCGCTTTGTTATTATGGGATGGAATTGTTGATCTCTGTTGATGACATCATAAATGTAT
GTTTGTCGGCACTGTCATGTTTTTGTTGCGTTTTCAGGTTTTCTTTTTTTCTTGTGTGCTGTGCAATCCCCATTCTGTTT
TGTAAAGGAAATTTAAG
>triplet_66-A
GTTTTTAGATGGTGTGGTAGTGCGGTTGGTTTGCGCATCTCGGTGCGGATATCGCTGGATCTGTCGTAGATGTTGCATAG
GGGTTTCCGTTGTGAAATCGAACGGTTTCTGTAGTCATCGGAGAGCGGATTGCCCTCGAATAATTGGCTGCGGATTTCCC
ATTCCCAGGCGGTTCAGACAGGGGCATAGAACAAATTGTTACCCGTTTGTTTTCTCTTAACAAGGGCCTGATTTTCGTCT
GTCCCTTGCATTGTCGGGTCTCACACCTGTAATTTGCCACTTGCTGATTTTAGGAACGAACTGTATTTCTATTGATCATT
AGTAGGTCCATTGCCCTCGAATAATTGGGTGCAGATTCACATTCTCATTCGGTTCAGACAGGGGCATATACAAATCTGAA
TCCTTTTTTTAATATGAAAAGGATGCTGGTTTCTGTAGATCCTTTCTTAGATGGATTCATATAGCTTTGTATGGCTAATA
ATTTGTTGTCTGCCCTTTTATGTTAGGATCTGTAATAAATTACATGCGTTCCAGATTGGATTTGATATACTTGTTATATG
GTTTGTAGTTTCCATTTGATGTTACACCATTGCCTCTTTGAGTAGCCATTACGGTCATTTATACTGTCTTGGCTTAGTTA
GGAGGCGCATATGAAATGAGCATCTGATGCTCATCCAGGCCATTTGAGGGTGCAACTCATCTGTGTTAACTAGATGTGCT
CCTCAAGCAGCCTTAGACATTTCATAACTGTCATGTTTCTGCATTGTATGTTCCAATTAAGGCAAGGTATCCGACCTGGT
TTTAATTTTTTAATGTTATTGTCATGATTGGTTTATGAAGTTTGATGTTTGCCTTTTTGAGTAGCCATTATGGTTGTAAA
TACTATCTTGGCTTAGTTAAGGGGCATATAGAGATAATTCTGTTGGATTTTATTGTGGGAACCTCATTTATCTTATCTAG
GAGTCCTAAGAAGTCCTCAACATTCCTTCATTCTCAAACTTGTCAAGTATATGCTTATTGTTTTAATTGATCATGGTTGA
ATATTTGGGTACCCCATTTAAGTGGAGTGTCCAGACTGTATCGGGGCTCTTCAATTGATTATTTAATTTAGTCGTTCTCC
TGTTACTTGCCTTCTTGAGTAGCCATTATAGTTATGCATACTATTTTGGTTTAGTTAGGGGGCATATATAAATGGTTTGT
GTTTCAATCACTTGGGCTTTTCATAACAGGACATCATTCTTTTAAGAAGCTGTTCTTTTGAGCAGTCTTGCACATTGTAT
TGTTTACTCCTTTATTATTCTCGTTTTCAGTGTGTGTAGCTCTTGTTCATTAGTCTCAATCTAAGTGAACTAGCTCAGAT
GCACTCTCTGTGTTTGTTTCATTAGTTTTGATGTAGCATAGTTGCACTCTGGTTTCTGTTTCTTAATTTTCTCCAGCACT
TACAATTTTGTTTAGCAAAGTGATGTGCCTCTTGAACAACCATCTGCAGCTATTTGTATATCTGCATTTGGTTCAGACAG
GGGGCACATAACAAATGCAATCTTTTGAGGGAATGGATGTGTTTTCTGTTCATCCATTCTTAGAATGATTTTAACACTAA
TTTGTTATTGTGTACAAATGTTCTAGTGACATGCTGTTATTAGTCAGTGGTTTCAGCATAATTTATCTTGTCACATATTT
ATCATCTTGATTTGTGTTACTTATGTGATATGCTATCCCATGTAAAACTAATCCTATATAATTGAAATGTACCCATTTTC
TCTAGTGAATCTTGCTGATAACTGTAGTTGCCATTGTTATAGTTTCCTACTATGAAAATATATTACTTGGTATTTATGTT
CCTGGTAGACTCACTTTTTGCCCTTGCCTAACAGGAAGGTCTTCCCGCCCTGCTCCACGTGCTGCTCCAGTGAGAAACCC
ACCAGCGCCAGCCCGTCCAGCTCCTCCACCTGCTACCACCCAGAGCAGCGGTGGTGGTATCATGAGCGGGATTGGGTCCA
CCATTGCTCAGGGCATGGCTTTCGGTACTGGAAGTGCCATGGCGCACAGGGCTGTTGATGCTGTGATGGGTCCCCGTACC
ATTCAGCATGAGACTGTTGTCGGTGAGGCTGCTGCATCTATGACTCCAATGGACAATGCTGCTGATGACAAGTGTGGCAA
CCCTTCCAAGGCCTTCCAAGATTGCATCAACCACTACGGAAGCGATATCAGCAAGTGCCAGTTCTACCTTGACATGCTGA
ACGAGTGCCGCCGTGGAGGAGCAACTCTTTAAGCTACTATCTTTGCTTGATTGGGGCTTAATTGGGCAGAACCTGTTTTC
AGTCATGATGATGATGATATATATCTCCTAAATAATTCATTGGCAATATTATGAACCTATGCCACAGCTTGTGTCTATTA
CCTACCCTAGTTCGTGGTCTCTGTTGTCCCGGGAGTATTTCCTTGTATTGATGTTGGAATTACCTTCATGGCAGTGGGTT
TATAAATATGGAGTTTGAATATGGTGTGTTGCGACTTCATTTATTTGTATGGTTTTGAGAGCTTGATATGCCTGTTGCAT
CTGTAATCCGTTGTTCCCTTTAAATATGCTTGCCACAAGTGCAGCACCAGATGGAGTGGGACAAATCTTGCAAAATGGAT
CACAAACAAGTTCTTGGCCATTTTTTTCCTGAAACTTAGGACACTAAATCAAACTTTATTTTCAAATTATGACGACTGTT
GTAGTTTCACATATTCTATTGGTGCACCAAGGTAGCCTGT
>triplet_66-B
GCTATAAAAGGCCAGCCCTAGGGCTCGGTCCGCCTCAGCGCGTCCCCATTCTGATCCGTTGGCCTCCTGTTCATCCGCTC
CCCCCTCCCGCCGCCGCCTCCAGCCTAGGGTTTCCTCCCGCCGTCCGCCACACCCGCCGCCATGGCTCGCCGCAGCGGAG
GAGGAAGATCTTCCCGCCCTGCTCCACGTGCTGCTCCAGTGAGAAACCCACCAGCGCCAGCCCGTCAAGCTCCTCCACCT
GCTACTACCCAGAGCAGCGGTGGTGGTATCATGAGCGGAATTGGGTCCACTATTGCTCAGGGCATGGCTTTTGGTACTGG
CAGTGCTATGGCGCACAGGGCTGTTGATGCTGTGATGGGTCCCCGTACCATTCAGCATGAGACTGTTGTCGGTGAGGCTG
CTGCATCTATGACTCCAATGGACAACGCTGCTGATGACAAGTGTGGCAACCCTTCCAAGGCCTTCCAAGATTGCATCAAC
CACTACGGCAGCGACATCAGCAAGTGCCAGTTCTACCTCGACATGCTGAACGAGTGCCGCCGTGGAGGAGCAGGAGCTGG
TGCAACTCTTTAAGCTACTATCTTTGCTTGATTGGGGCTTAATTGGTCGGAGCCTGTTTTCAGTCATGATGATGATGATA
TATATCTCCTAAATAATTCATTGGCAATATTATGAACCTATGCCACAGCTTATGTCTATTACCTACCCTAGTTTGTGGTC
TCTGTTGTCTTGGGAGTATTTCCTTGTATTGATGTTGGATCTACCTTCATGGCACCAGGTTTATAAATATGGAGTTTAAA
TATGGTGTGTTGCGACTTCATTTCTTGTGTGGTTTTGAGAGCTTGCCATCTGTAATCCGTTGTTCCCTTTAAATATGCCT
GCCACAAGTGCAGCACCGGTTTGAGTGGTTCAAATCTTGCAAAATGGATCACCAACAATTTGGCCTTAA
>triplet_66-D
CGAGACCCCTCTCCGGCTATAAAAGGCCAGCCCTAGGGCTCGGTCCGCCTCAGCGCGTCCCCATTCCGATCCGTTGGCTT
CCTGTTCATACATTCTCCCCTCCCGGCGCCGCCTCCAGCCTAGGGTTTCCTCCCGCCGTCCGCCGCCATGGCTCGCCGCA
GCGGAGGAGGAAGGTCTTCCCGCCCTGCTCCACGTGCTGCTCCAGTGAGAAACCCACCAGCGCCAGCCCGTCAAGCTCCT
CCACCTGCTACTACCCAGAATAGCGGTGGTGGTATCATGAGTGGAATTGGGTCCACCATTGCTCAGGGCATGGCTTTCGG
TACTGGCAGTGCCATGGCGCACAGGGCTGTTGATGCTGTGATGGGTCCCCGCACCATTCAGCATGAGACTGTTGTCGGTG
AGGCTGCTGCATCTATGACTCCAATGGACAATGCTGCTGATGACAAGTGTGGCAACCCTTCCAAGGCCTTCCAAGATTGC
ATCAACCACTACGGAAGCGACATCAGCAAGTGCCAGTTCTACCTCGACATGCTGAACGAGTGCCGCCGTGGAGGAGCAGG
AGCTGGTGCAACTCTTTAAGCTACTATCTTTGCTTGATTGCGGCTTAATTGGTCGGAACCTGTTTTCAGTCATGATGATG
ATGATATATATCTCCTAAATAATTCATTGGCAATATTATGAACCTATGCCACAGCTTATGTCTATTACCTACCCTAGTTT
GTGGTCTCTGTTGTCCTGGGAGTATTTCCTTGTATTGATGTTGGAATTACCTTCATG
>triplet_67-A
GTCCGCTCGCAGATTGAGACCATGCGACGGGAGATCCAGAAGGGCAGGGCTGCGGTTGAATTCGAAAAGAAGGCACATGC
TGATAACCTTTTACAAAGTAAAGCAATGGAGAAAAATATGATTGCCGTGGCTAGTGAGATTGAGAGGCTTCGGGGTGAGC
TTGTAAATGCTGAAAAGCGGGCCACTGCTGTCACCACGGCAGCAGCTGTAACTAACCCTGGGTATGCTCAACCGTACAGC
AGTTCTGAGGCAACATATGCCACAATGTATGGCAATCCCGAGGCAGCATATGCAGCATATGGCAGTGCTGAGGCAACATA
TGCTGGAACATATGCCAATTCTGATGCTTATAGCACCACTAATCAGGCTCAGACTCGCACTGATGGTAATCCACATTACA
TGACCCAGCCGGCTCACTATGCGCAGTACGAGGGCCAGCAGCAGCAGCAGCAGCAGCAGCAGCACACCAATGTGCAAAGA
TGAATGCTGACTCATGATATCTTTGACCTCGCGTTGCAATCTTCTTAGGGCTTTGCCAGTGTAAACGAGTAGATGCAGGA
TGCACCGAATTGAGGTTGACGGAGGGGTGAGTTCATTGCATGAAAGTGCTGGGAGATCTTGTTTATACATTGTCATTGGT
TGATCAACTCTGGGATGTCTGTACAAATCGATAGCTCGGAGTATCAGTCTTCCGCAAATTCTTGATGTTGTGCCGTCTTG
ATAATCCACCGCTTAGTTTTATTTTTTGCATGGTAATACGTGTCCCATTCATATTATATAAAGAGCAAAGTACAAG
>triplet_67-B
CGCGCTCCAGCAGCAGCTCATCTCCGCGCAGCACGAGCTCCGCGCCGTCTCCATCGCCGGCACCAGGGCCCGCATGGAGC
GCGAGGCCGACGTCTGCAACATCGCCGACCAGGCCGCGCGCATCGAGGCCGAGGCGCGCTCCGTCGCCGGCGCGCGCGTG
GAGATCGAGCAGGTCCACGCCGATGTGCGGGTGCTCGCTGCCGCTCGCAACGAACTCATGGACCGGCTCAAAGGCCTCCG
CGAGCAGCTAGGGTGCGCGCAGTCCAATTCCGCCAAGTCGGAGAACGTCCGCTCGCAGATTGAGACCATGCGACGGGAGA
TCCAGAAGGGCAGGGCTGCGGTTGAATTCGAAAAGAAGGCACATGCTGATAACCTTTTACAAAGTAAAGCAATGGAGAAA
AATATGATTGCTGTGGCTAGTGAGATTGAGAGGCTTCGGGGTGAGCTTTTAAATGCTGAAAAGCGGGCCACTGCTGTCAC
CACAGCAGCAGCTGTAACTAACCCTGGGTATGCTCAACCGTATAGCAGTTCTGAGGCGACATATGCCACAATGTATGGCA
ATCCCGAGGCAGCATATGCAGCATATGGCAGTGCTGAGGCAACATATGCTGGAACATATGCCAATTCTGATGCTTATAGC
ACCACTAATCAGGCTCAGACTCGCACCGATGGCAATCAACATTACATGGCCCAGCCGGTTCACTATGCGCAGTACGAGGG
CCAGCAGCAGCAGCAGCAGCAGCACACCGATGCGCAAAGATGAACGCTGACTCAGGGTATCTTTGACCTCGCGCGCTACC
TTCTTAGGGCTTTGCCAGTGTAAACGAGCAGATGCAGGATGCACCGAATTGAGGCTGGCGGAGGGATGAATTCATTTTGC
ATTGGAGGTGCCAGGAGATCTTGTTTATACATTGTCATTGGTTAATCAACTCTGAAATGTCTGTACAAGTCGATAGCCCG
GAGTCCGCAAATTCTTGATGCAGTGTTGTCTTGATCAGCAATCCACCAGTTAGTTGATTGTCCATTATGGGCTGTCGGTT
GTCCATGCGTATAATGGATAATCTCAGTCAGGTCGCTGTTTCTGTGGTCGCCATCTTTGTTGCGACACATTAACCCTGGA
AAATCTATATGGCCATTTGGAGGCTAACTGGATGGGGTTTTCCCCAGCCCAATGTTTTCCTCTCGCTGTAGTACGGGGGT
AGGGATCTC
>triplet_67-D
GCAGCTAGGGCGCGCGCAGTCCAATTCCGCCAAGTCGGAGAACGTCCGCTCCCAGATTGAGACCATGCGACGGGAGATCC
AGAAGGGCAGGGCTGCGGTTGAATTCGAAAAGAAGGCACATGCTGATAACCTTTTACAAAGTAAAGCAATGGAGAAAAAT
ATGATTGCTGTGGCTAGTGAGATTGAGAGGCTTCGGGGTGAGCTTGTAAATGCTGAAAAGCGGGCCACTGCTGTCACCAC
AGCAGCAGCTGTAACCAACCCTGGGTATGCTCAACCGTACAGCAGTTCTGAGGCAACATATGCCACCATGTATGGCAATC
CCGAGGCAGCATATGCAGCATATGGCAGTGCTGAGGCAACATATGCTGGAACATATGCCAATTCTGATGCTTATAGCACC
ACTAATCAGGCTCAGACTCGCACTGATGGCAATCAACATTACATGGCCCAGCCGGTTCACTATGCGCAGTACGAGGGCCA
GCAGCAGCAGCAGCAGCAGCACACCAATGTGCAAAGATGAACGCTGACTCAGGGTATCTTTGACCTCGCGCTCTACCTTC
TTAGGGCTTTGCCAGTGTAAACGAGTAGCTGCAGGATGCACCGAATTGAGGTTGGCGGAGGGATGAATTCATTGCATTGG
AGGTGCCAGGAGATCTTGTTTATACATTGTCATTGGTTAATCAACTCTGAAATGCCTGTGCAAGTCGATAGCTCGGAGTC
CGCAAATTCTTGATGCAGTGCCCTCTTGATCAGCAATCCACCAGTTAGTTGATTGTCCATTATGAGCTGTCGGTTGTCCA
TGCGTATAATGGATAATCTCAGGCAGGTTGATGTTTCTGTGGTCACCATCTTTGTTGCGCGATCCATTTTGCCAGTGAGA
GGGGCAAAGCTTTGTCTTCGCTTAGTTTCCTTCTTTCAGGGATTTCTTCTCCTTCTTCGT
>triplet_68-A
TGGAAACAGCCTCTTGCAGAAATGTAGGGAAAGGCTGCGTACAATAAACCCAAAGTGGTCGGACCCTTCCCTGGACCCTG
CGCAAGCGGGAGCTACATGCACCGGGCTGCCCTTATCTAGAAACGGAGGGAGTACATGTTATTGTCTGACTACTTAATTA
GCAGGTTGTTCACAATGTATATAGTTCAGTAAATTAGTATTTATAAGTAAAAACTTTCCATGTATCAAAAGTCTTACATG
TTATTGTCTGACTAGTTAACCGAATACTTCTGAAATATATTGTGTCGGAGAGTTGTGTTCCTGGGTATCTATCATATCGA
CACTTCTATGCAAGTCAATCAGTAATATTCCATTATTTGGTTCGACTTGCCATTATCCTTTTTCTCAATTGAAAGTGACA
CACCATTTTATAAACTGAAAGTAACAATGAGAAATATGTTGTGTAAACATTTGAGCAAAGAATCGGAATTGGCTGCCAAG
TGAAGCTGCCATCCCCATTGGGTAAATTTCCATGATACAGTGTTCTGAAAAGATCCATTATTATAGTGCACATAAAGTGA
TCCAAGTTAACATGCAAAAATAATAATATGAAATTCGTCCTTGATATGTAGAACCAAAAAGGGGATAGTGATCACTTGGA
AAAAAAGGGGATAGTAATATTTGTGCGCATGAGCAGTACTCATACTCAAGCTCCATACATAAGTAGCTTTATTAGTGTTA
TTTAATCTTAATAAGACAACAACAAGGTTATTTATCCATACATATTTTATTAGGGGTAGTCCTATGCTTGATCTGTGGGC
TAAGGAGAATTTCATGTTTGTCCCTTCAGATTTGAATGGGTTCAAAGGAAACAATTTTGTAATTTCGCTTCCTCATGATG
CAAGTGGACCTTCTAGAAGTCGGAAAGTTACTTTGTATTTTGGAATGTTTGGAAGTTCCTGATTCTTTCATGCAGCTAAA
AGGGCAACAACAAACAGGTCTATAAACAAAACACATTATCTTGCTCCTTCCAATTCATTTCCTTTTGCCAGCATCTTAGA
TATCATTGTTTATTCTCTCCTTGATCCTCTGTGTGGAACAAAGAGGCAAGAAGAATAAGTCCTTTTTTGGTGGCGAAGGG
GCAGTGCAAAAGTACAGCTCATTCCTTGCACGACTGGTAGATTCGAGTCATGTGCAGCTCCTAATTCCCTGAATATACGA
AAATCAGTTCCGATTGATGAGGATATCGGCATCAGATCACCCAATGACTCAGATTTGCCGGGTCATTGCAAGACCGATGT
TGTGCAGAGTCATTTGGATTTCACATGCTCTCTGATTTTGAAGATACGCCATAATCTGAAAAGAAGATTGGAAGTGCCCA
CCTGTGAATCTGTGATGTCTCTGGTAATCTTGGCTGAAACTGTTACCTGGTTGACCACCGGACAGATGTCATGTTATACT
GATGATAGTTACAAACGTGTACAGGTTTCCTCAGTTCTCAGTTTGTCTAGATCTATATCACACTGTTTGGGTACTCGGAG
CTCTTTCTTCTATACACTCGTTCGCGAAAGGTAAATGATTGGTGCAATTATTGTGTATCAGTGGCTTTGTTTCAATTTGA
TGATGTGGTATCATAAGTATGAAACAGACACGAAGGTTGCGGGCAGATGCTGTTGAAATAGGGGTGATGGAAAGCTGTAC
ATTTTGAGTATAAGATGACAAGCAATCGGGATACACGGAGGACTGGAGGCATTGTCCAATCCCTTTTAAGCATTTAAAAA
TGTCCAGATTCCCTCCATCATGGTCGTGCAAGCCTCTCCTTGCAACTCTAGTTTATTGGGAGTGAATTATTCCATTCCAA
CAACATTCTCCACAATTCATAATGCCTGATCCTGTATTAATTGCTAAGATAAGCCCATGTTTGTCCTGGCTTTGATTTGA
ACCTCAGAGGCATGTTTTTTTCCTTGCCCTATTGGTGCATCGACGTTGCGGGAGAATTCTCGGCAATCATTGTAACCGGC
CTTGGGACACTTGCCACTCGAGCTTTGATTGGCTTGACTTCTGAAGATGTGTGATCTTGGATAATTCACTATCTTGTTGT
CTACCAACTAGCAGTTGAAGTTTTCTAAACTCATTATTTGCCCATCCCCAGGCCATACTTGGAAGGGTCGTTGTCAGCAC
AGGAAGCACAAGTGTATCAAACAGCCAAGTCCTCTCTCACACCCTACACTTATATCAGGATGGAGTCTGGAGGAGTGATT
ACTGAAGCGGGCTGGGACTCACTTGGCCTGACGTCGCAGGCGGAGGAGTCGGAGATGATGGAGCAGCTGCTTGGCACCTT
CCCCTCCAACGGCGAGGAAGAACACCAGGAGCTGCCTTGGTCTGTTCAGGCCACACATGCATACTATGCCCACTGTAACG
GTAGCTCTAATGCATACAGTTCCGCTAGTAGCAACAGTGTTGGTAGTCTCGTCCTTGATATGCCGTCGGATTATGGGGGC
TTCTATTTGGGCGACTCAAATGGGATTGGCTCCTGTACCGCAGCACTTGACCTGAACATGGTTCAGGAGCAAGGTGCGGC
TCAGTTTATGGATGCCATCTTCAACCCTTCATATGGGAATGGCGATTCAAGCTGCGACGATCTTGGAGACTCGAGCATGA
ACCTGCTCGACTCCATCGACACGTCCAACAAGAGAAAGTGCCAGGATCAGGGGAAAATAGCTGACCAAACAAGTGGTCGG
AAATACTCAAGGAAGGCCGACTCGAAGCGGACAAAGAAGGCCATGCAATGTGAAGGTGACGATGGCACCACTACTGACAC
AAACAAGCAAAGCTTGAGCTGCTGCACGTCTGAAATTGACTCTAATGCTTCTCAAGAGCCTCCTGTTGCCTCTAAGCCGA
AGAGCAAGGCTCAGGCTGGCCGCCAGACAACAGATCCCCAGAGCCTCTATGCAAGGAAAAGAAGAGAAAAGATCAATGAG
AGGCTGAAGGTACTACAGAACCTTGTTCCGAATGGAACCAAAGTAGATATCAGCACTATGCTTGAAGAGGCAGTGGAGTA
TGTGAAGTTTTTGCAGCTTCAAATTAAGCTCCTCAGCTCTGATGAAATGTGGATGTATGCGCCAATTGCGTACAACGGGA
TGAACATTGGAATCGACTTGAACCTCTCTCAGCACTGATAAGACACTTCTAACAGTCTAAAAAAACAGCAGCTATATACT
TAAAAACGTGATTTGGGTTAATTGGCTCAAGTGTTCGTTACTAACGCGCAAGTGGTTTCTGACCAATAAGCTATTCCGGG
CAGTTGTATCTCTCTCAGGCGTAAATAGAGGCTGAATACAATGTTCTCCAGAAGCTTTTTTTGTAACTCCGGTTACTAAA
GGAGTGTCATGTATGGCCCGGAAAATACGCGAAAAAGACGAATACTGAATGTCGGAAGAGGCTCTGCAACTTGTGAAGAC
AAGGAAGGGCAACCTGTTCTTTTTCTCCTTACTTCAGATGCGACTTCGCATGAGAAGGCCGTGTCGTTTTTCTTCTTATT
TTTTCAGGTTTGCTCTAGTAGCAAATTTGTGTCTTCACTAAATACAGTGTTTATAGCGTATATAATGTGGTTAGCTGGAA
CTTGGGCGGTTGTCAGACAGCTAATAATGTAAGATCGTGGCATGATGTGGCAGTTGTCATATAACATGTTTTGTAATGAT
TACTGTGATCACGTCATTTTCTGC
>triplet_68-B
GAGTGGATTATTCCATTCCAACAACATTCTCCACAATCATAATGCCTGATCCTGTATTAATTGCTAAGATAAGCCCATGT
TTGTCCTGGCTTTGATTTGAGCCTCAGAGGCATGTTTTTTTTCCTTGTCCTGTTGGTGCATCGATGCTGCGGGAGAATTC
TCTGCAATCATTGAAACCGGCCTTGAGACACTTGCCACTCGAGCTCTGATTGGCTTGACTTCTGAAGATGTGTGATCTTG
GATAATTCACTATCTTGTTGTGTACCAACTAGCAGTTGAAGTTTTCTAAACTCATTATTTGCCCATCCCCAGGCCATACT
TGGAAGGGTCGTTGTCAGCACAGGTCATACCCAGCCGTGGGTGTCCATTTCTCTAGGAAGCACAAGTGTATCAAACAGCC
AAGTCCTCTCTCACACCCTACACTTATATCAGGATGGAGTCTGGAGGAGTGATTGCTGAAGCGGGCTGGGACTCGCTTGG
CCTGACGTCGCAGGCTGAGGAGTCGGAGATGATGGAGCAGCTGCTTGGCACCTTCCCCTCCAACGGCGAGGAAGAACACC
AGGAGCTACCTTGGTCTGTTCAGGCCACACATGCATACTATGCCCACTGTAACGGTAGCTCTAATGCATACAGTTCCGCT
AGTAGCAACAGTGTTGGTAGTCTCATCCTTGATGTGCCGTCGGATTATGGGGGCTTTTATTTGGGCGACTCAAATGGGAT
CGGCTCCTGCACCGCCGCACTTGACCTGAACATGGTTCATGAGCAAGGTGCGGCTCAGTTTATGGATGCCATCTTCAACC
CTTCATATGGGAATGGCGATTCAAGCTGCGACAATCTTGGAGACTCGAGCATGAACTTGCTTGACTCCATTGACACGTCC
AACAAGAGAAAGCACCAGGATCAAGGGAAAATAGCTGACCAAACAAGTGGTCGGAAATACTCAAGGAAGGCGGACTCGAA
GCGGACAAAGAAGGCCATGCAATGTGAAGGCGACGATGGCACCACTGCTGACACAAGCAAGCAAAGCTTGAGCTGCTGCA
CGTCTGAAATTGACTCTAATGCTTTTCAAGAGCCTCCTGTTGCCTCTAAGCCGAAGGGCAAGGCTCAGGCTGGCCGCCAG
ACAACCGATCCCCAGAGCCTCTATGCAAGGAAAAGAAGAGAAAAGATCAATGAGAGGCTGAAGGTACTACAGAACCTTGT
TCCGAATGGAACCAAAGTAGATATCAGCACTATGCTTGAAGAGGCAGTGGAGTATGTGAAGTTCTTGCAGCTTCAAATCA
AGCTCCTCAGCTCCGATGAAATGTGGATGTATGCGCCAATTGCGTACAACGGGATGAACATTGGAATCGACTTGAACCTC
TCTCAGCACTGATAGCACTTCTAACAGTCTAAAAAGCAGCAACTATATACTTAAAAACGCAATTTGGGTTAATTGGCTCA
AAAGTGTTTGTTACTAACGCGCAAGCGGTTTCTGATCAATAAGCTATTCCTGGCAGTTGTATCTCTCTCAGGCGTAAATA
AGGCCGAATACAATGTTCTCCACAAGCGTTTTTTGTAGCTCCGGTTACTAAAAGGAGTGGCATTGTTTGGCCCGAAAAAT
ACGTGAAGAAGACAGATACTGAATGTTGGAACTTGGAAGAGGCTCTGCAACTTGTGAAGACAAGGAAGGGCAACCTGTTC
TTTTTCTCCTTACTTCAGATGCGACTTCGCATGAGAAGGCTGTGTCGTTTTTCTTCTTCTTTTTTCAGGTTTGCTCTAGT
AGCAAATTTGTGTCTTCACTGAAATACAGTATTTATAGGGTAATATAATGTGGTTAGCTGGAACTTGGCGGTTGTCAGAC
AGCTAATAATGCAAGATCGTGGCATGATGCGGCAGTTGTCATATAACATGTTTTGTAATGATTACTGTGATCACATCATT
TTCTGCTATACAGTTTGTGTTGAAACCTCAATTCTTGCTGTTGTCGTGACAAAGCGTGG
>triplet_68-D
TATCAAACAGCCAAGTCCTCTCTCACACCCTACACTTATATCAGGATGGAGTCTGGAGGAGTGATTGCTGAAGCAGGCTG
GGACTCGCTTGGCCTGACGTCGCAGGCCGAGGAGTCGGAGATGATGGAGCAGCTGCTTGGCACCTTCCCCTCCAACGGCG
AGGAAGAACACCAGGAGCTACCTTGGTCTGTTCAGGCCACACATGCATACTATGCCCACTGTAACGGTAGCTCTAATGCA
TACAGTTCCGCTAGTAGCAACAGTGTTGGTAGTCTCGTCCTTGATGTGCCGTCGGATTATGGGGGCTTCTATTTGGGCGA
CTCAAATGGGATCGGCTCCTGCACCGCAGCACTTGACCTGAACATGGTTCAGGAGCAAGGTGCGGCTCAGTTTATGGATG
CCATCTTCAACCCTTCATATGGGAATGGCCATTCAAGCTGCGACGATCTTGGAGACTCGAGCATGAACCTGCTTGACTCC
ATCGACACGTCCAACAAGAGGAAGCGCCAGGATCAAGGGAAAATAGCTGACCAAACAAGTGGTCGGAAATACTCGAGGAA
GGCCGACTCGAAGCGGACAAAGAAGGCCATGCAATGTGAAGGCGACGATGGCACCACTGCTGACACAAGCAAGCAAAGCT
TGAGCTGCTGCACGTCTGAAATTGACTCAAATGCTTTTCAAGAGCCTCCTGTTGCCTCTAAGCCGAAGGGCAAGGCTCAG
GCTGGCCGCCAGACAACTGATCCCCAGAGCCTCTATGCAAGGAAAAGAAGAGAAAAGATCAATGAGAGGCTGAAGGTACT
ACAGAACCTTGTTCCGAATGGAACCAAAGTAGATATCAGCACTATGCTTGAAGAGGCAGTGGAGTATGTGAAGTTCTTGC
AGCTTCAAATCAAACTCCTCAGCTCCGACGAAATGTGGATGTACGCGCCGATTGCGTACAACGGGATGAACATTGGAATC
GACTTGAACCTCTCTCAGCACTGTTAAGACACTTCTAACAGTCTTAAAAAACAGCAGTTATATACTTAAAAACGTGATTT
GGGTTAATTGGCTCAAGTGTTCGTTACTAACGTGCAAGTGGTTTCTGATCAATAAGCTATACTGGGCAGCTGTATCTCTC
TCAGGCGTAAATAGAGGCCGAATACAATGTCCTTCATAAGCTTTTTTGTAACTTCGGTTACTAAAGGAGTGGCATGTATG
TTTGGCCCGAAAAATACGCGAAAAAGACGGATACTGAATGTCGGAAGAGGCTCCGCAACTTGTGAAGACAAGGAAGGGCA
ACCTGTTCTGTTTCTCCTTACTTCAGATGCGACTTCGCATGAGAAGGCTGTGTCGTTTTTCTTCTTTTTTCAGGTTTGCT
CTAGTAGCAAATTTGTGTCTTCACTGAAATACAGTGTTTATAGGGTAATATAATGTGGTTAGCTGGAACTTGGCGGTTGT
CAGACAGCTAATAATGCAAGATCGTGGCATGATGTGGCAGTTGTCATATAACATGTTCTGTAATGATTACTGTGATCACG
TCATTTTCTGCTATACAGTTTGTGTTGAAACCTCAATTCTTGCTGTTGTCGTGACAAAGCGTGG
>triplet_69-A
CGGGAAACCAAAACTCCGTCCGATCCCATCAGATCAGATCCCGGAAGCAAGCAAGCAAACCAGAGCGGGTCACGGACTCA
CGGGGGGCCCGTCGAGCCCCACCGCAGCTCCCNNNNNNNNNNNNNNNNNNNNNNNNNNNNNNNNNNNNNNNNNNNNNNCC
GCCACGTTCCTACGCCGCCGCCTCCCGAGAGCGGCCGGTGTCCGCCTGGCGGCACATCTACTGCGCCAGAGGCGACAGCA
GAGGCTTCGGCTGCCGCGTCGTCTTCCTCGGGTTCATTTATTTTAGCCCCCGTCCCTCCCCACCTTCTGCCTCCTCGCCC
CCACCCCACCGCACCGGCCCCTGTTCCCTCCCCTGCGGAGCACGCGCGCGCGCGTTTCTTCCATTCCGCGCGCGCGCGTT
TCTTCCATTCCGCGCGCTCGCCGGCGGAGGCCTCCATGGACATAACAGAGGTGACGGTGGTGCACCACGTCGCGCTGGTG
CTGGCCGCGCTCTGGGCCGCCGGGAACGCCGGGTGGGCGCACCCGGCGCTCTTCCTCCTCGCCCTCGTCTACATCTTCGC
GGTAAATGCACGGTACACGATGAGACTGAAGAAGCGATTACAGTTTGAGGAAAAGAAAAGTGCCAACCAAAGAAGGCTCC
TCTCTGATGCAGAGACAGTGCGGTGGCTAAATTATGCTGTTGAGAAGATGTGGCCAGTTTGCATGGAAAGGGTTGCATCC
CAGCAGTTCCTTTTGCCCATATTCCCCTGGTTCATAAGCAAGTTCAAACCATGGACCGCAAGGAAAGCTGAGATCCAAAG
CCTTTACTTGGGTCGGAATCCGCCGATGTTTACAGATATCAGGGTCGTCAGTCAATCAACTGATGATGACCATCTGGTTC
TGGAGCTAGGAATGAACTTCCTTGCAGCAGATGATATGGATGCAAGGATGGCTGTACAACTAAGGAAGAGATTAGGGTTT
GGTATTACAGCAAACATGCATATAACTGGCATGCATATTGAAGGCAAGGTCCTTGTTGGTGTGAGGTTTCTTCAACAGTG
GCCCTTTATTGGGCGTGTACGAGTGTGCTTTGTTGAGCCTCCATACTTCCAGATGACAGTGAAGCCGCTATTTAGTCATG
GGCTTGACGTGACTGAACTTCCAGGAATTTCTGGATGGCTTGACAGAATGTTGGATGTTGCCTTTGGACAGACCCTTGTT
GAGCCTAACATGCTAGTTATTGATATGGAGAAGTTTGCCTCAGAGTCGGAATCTACAGATAATTGGTTTACTGTTGATGA
GAAGCCACCTATTGCGCATGCCAAGGTAGAGATCATGGAGGGGGCTGATATGAAACCTTCTGATCCAAATGGTTTATCGG
ACCCGTATGTGAAAGGCCAGCTTGGACCATACCGTTTCCAGACAAAGATCCATAAGAAAACTCTCAACCCCAAATGGCTG
GAGCAGTTCAAGATACCAATTACTTCATGGGAATCATCCAATCTTCTTTCTCTTCAAGTTCGAGACAAGGACCATATCTT
TGATGACCCACTTGGCAATTGTTCAATCAGTATCAATAAACTGAGAGGAGGACAAAGACACGATATGTGGATTCCACTAA
AGCATATAAAGACAGGGAGGGTTCATATAGCTGTCACGGTACTTGAAGATGAAAATGGAAAGGTACCTAGTGACGAAGAT
GAACTGTGTGGAACACCCAAGGAGGGGAAAGCTGGCACACCAGGGTCTAGTTTTTCTTCGAAGACCAACACCGAGAGTGC
ATCTTCTGCAGGATACCGGAATATGACTGATGAATATGAACCTGTGGACATCAAAGGACTGGAAAAGGCTGGAGTCTGGG
TACACCGGCCAGGCAGCGATGTCGCTGCTACCTGGGAACCTCGGAAGGGGCGAGCGCGGTGCCAGGACTCCCAAATACTA
CGGGAAAACGATGGCTGCAGCGATAGCCCCAGGTCATCGGTGTCAGAATCTCAGACAAGCAACTCCAGCACCGAAGAACC
AGCCAGCGGCAACAAATCGCATCGCCACCTTCGCAAGGTGAAGAAGGGTTTGGTGAAACTGGCTGGAGCTATGCGCCACA
ACAAGAACTCCAAGAACGTGAGCGATGACGAAGAAACCTCTCCGTGCGAAACGCCGCACCCCAACATACGGCCTGTCGGA
GAAAGCAGGGTGTCGGTAACGTATGTCGTCGACGAAGACGCGGGGAGCAGCAGCATGGAGCGGAGGTCAGATGACGCGCA
CTCCAGCCCCGAGAGGGCCGGGGACGAGAGCCCGACAAAGGGACAGCTGAGGAAGAAGGCGGCGCATATGGTGAAACATG
CAGGGAAAGCCGCTCATAACCTGAAGAGCATGCTCAGCAGGAAGGGCCTTGACAAGGGCAAGGAAGACGAATGGAGAAAC
GAGGAGGAAGGCGATCTCGATGTGACGAGAGTTGATTCTTTTCCTGCACGCAGGGGCGCTGTGGGTGATGCTGCGGAGTC
CTTGGCTGACGGCAAGGACAAAGCGCTGTAGAATCTGGGTAGTAGTACATAGAGGTTGACGTTTGTAGGTAGTTACATGA
ACCAAACTGCGCTGTAGAATGGACAAAGTAGCATCCTTTTGTTGTGTTAGACGAAGTGTGTCCGTAAATATTAATCGTAT
ACCACCTGCATTACTAAAGGATGTTTTTGGTTGGCACATGAGAGGAAT
>triplet_69-B
GAAAACCAGAGCGGGTCACGGACTCACGGGGGGCCCGCCGAGCCCCACCGCAGCTCCCGCGCCCCCGCCCGCGCCACGTG
ACCTCGCCTGGCCGCCACCGCCCGCCACGTTCCTCCGCCGCCGCCTCCCGAGAGCGGCCGGTGTCCGCCTGGTGGCACAT
CCGCTGCGCCAGAGGCGACAGCAGAGGCTTCGGCTGCCGCGTCTGTCTCGTTGGCTTTATTTTAGCCCCCGTCCCTCCCC
ACCTTTTGCCTCCTCGCCCCCACCGCACCGGCTCCTGTCGTGTCCCCTGCAGAGCACGCGCGCGCGCGTTTCTTCCATTC
CGCGCGCTCGCCGGCGGAGGCTTCCATGGATATAACGGAGGTGACGGTGGTGCACCACGTCGCGCTGGTGCTGGCCGCGC
TCTGGGCCGCCGGGAACGCCGGGTGGGCGCACCCGGCGCTCTTCCTCCTCGCCCTCGTCTACATCTTCGCGGTAAATGCA
CGGTACACAATGAGAGTGAAGAAGCGATTACAGTTTGAGGAAAAGAAAAGTGCCAACCAAAGAAGGCTCCTCTCTGATGC
AGAGACAGTGAGGTGGCTAAATTATGCTGTTGAGAAGATGTGGCCAGTTTGCATGGAAAGGGTTGCATCCCAGCAGTTCC
TTTTGCCCATATTCCCTTGGTTCATAAGCAAGTTCAAACCATGGACCGCAAGGAAAGCTGAGATCCAAAGCCTCTACTTG
GGTCGGAATCCACCTATGTTTACAGATATCAGGGTCGTCAGTCAATCAACTGATGATGACCATCTGGTTCTGGAGCTAGG
AATGAACTTCCTTGCTGCAGATGATATGGATGCAAGGATGGCTGTACAACTAAGGAAGAGATTAGGGTTTGGTATTACAG
CAAACATGCATATAACTGGCATGCATATTGAAGGCAAGGTCCTTGTTGGTGTGAGGTTTCTTCAACAGTGGCCCTTTATT
GGGCGTGTACGAGTGTGCTTTGTTGAGCCTCCATACTTCCAGATGACAGTGAAGCCGCTATTTAGCCATGGGCTTGACGT
GACTGAACTTCCAGGAATTTCTGGATGGCTTGACAGAATGTTGGATGTTGCCTTTGGACAGACCCTTGTTGAGCCTAACA
TGCTAGTTATTGATATGGAGAAGTTTGCCTCAGAGTCGGAATCTACAGATAATTGGTTTACTGTTGATGAGAAGCCACCT
ATTGCGCATGCCAAGGTAGAGATCATGGAGGGGGCTGACATGAAACCTTCTGATCCAAATGGTTTATCGGACCCGTATGT
GAAAGGCCAGCTTGGACCATACCGTTTCCAGACAAAGATCCATAAGAAAACTCTCAACCCCAAATGGCTGGAGCAGTTCA
AGATACCAATTACTTCATGGGAATCATCCAATCTTCTTTCTCTTCAAGTTCGAGACAAGGACCATATCTTTGATGACCCA
CTTGGCAATTGTTCAATCAGTATCAATAAACTGAGAGGAGGACAAAGACACGATATGTGGATTCCACTAAAGCATATAAA
GACAGGGAGGGTTCATATAGCTGTCACGGTACTTGAAGATGAAAATGGAAAGGTACCTAGTGACGAAGATGAACTGTGTG
GAACACCCAAGGAGGGGAAAGCTAGCACACCAGGGTCTAGTTTTTCTTCGAAGACCAACACCGAGAGTGCATCTTCTGCG
GGATACCGGAATATGACCGATGAATATGAACCTGTGGACATCAAAGGACTGGAAAAGGCTGGAGTCTGGGTTCACCGGCC
GGGCAGCGATGTCGCCGCTACCTGGGAGCCTCGGAAGGGGCGAGCGCGGTGCCAGGATTCCCAAATACTGCGGGAGAACG
ATGGCTGCAGTGATAGCCCCAGGTCATCGGTGTCGGAGTCTCAGACAAGCAACTCCAGCACTGAAGAACCGGCTAGCGGC
AAGAAATCGCATCGCCACCTCCGCAAGGTGAAGAAGGGTTTGGTGAAACTGGCTGGAGCTATGCGCCACAACAAGAACTC
CAAGAGCACGAGCGATGACGAAGAAACCTCTCCGTGCGAAACGCCGCACCCGAACATACGGCCTGTGGGAGAAAGCAGGG
TGTCGGTAACGTATGTCGTCGATGAAGACGCGGGGAGCAGCAGCATGGAGCGGAGGTCGGATGACGCGCACTCCAGCCCC
GAGAGGGCCGGGGACGAGAGCCCGACAAAGGGACAGCTGAGGAAGAAGGCGGCGCATATGGTGAAACATGCGGGGAAAGC
CGCCCATAACCTGAAGAGCATGCTCAGCAGGAAAGGCCTTGACAAGGGCAAGGAAGGCGAGTGCAGAAACGAGGAGGAAG
GCGATCTCGATGTGACGAGAGTTGATTCTTTTCCTGCACGCAGCGGCGCTGTGGGCGATGCTGCGGAGTCCTTGGCTGGT
GGCAAGCACAAAGCGCTGTAGAATCTGGGGCAGTAGTACATATAGGTTGACGTTTCTAGGTAGTTACATGAACCAAACCG
CGCTGTAGAATGGGCAAAGTAGCATCCTTTTGTTGTGCTAGACGAAGTATCTCCGTAAATATTAATTGTATGCCACGTGC
ATTACTAAAGGATGTTTTTGGCTGGCA
>triplet_69-D
AACGCCGGCTGGGCGCACCCGGCGCTCTTCCTCCTCGCCCTCGTCTACATCTTCGCGCATCCATGGCTTCTGATATGTTC
CAAATCAGGTAAATGCACGGTACACAATGAGACTGAAGAAGCGATTACAGTTTGAGGAAAAGAAAAGTGCCAACCAAAGA
AGGCTCCTCTCTGATGCAGAGACAGTGAGGTGGCTAAATTATGCTGTTGAGAAGATGTGGCCAGTGTGCATGGAAAGGGT
TGCATCCCAGCAGTTCCTTTTGCCCATATTCCCCTGGTTCATAAGCAAGTTCAAACCATGGACCGCAAGGAAAGCAGAGA
TCCAAAGCCTTTACTTGGGTCGGAATCCGCCGATGTTTACAGATATCAGGGTCGTCAGTCAATCGACTGATGATGACCAT
CTGGTTCTGGAGCTAGGAATGAACTTCCTTGCTGCAGATGATATGGATGCAAGGATGGCTGTACAACTGAGGAAGAGATT
CGGGTTTGGTATTACAGCAAACATGCATATAACTGGCATGCATATTGAAGGCAAGGTCCTTGTTGGTGTGAGGTTTCTTC
AACAGTGGCCCTTTATTGGGCGTGTACGAGTATGCTTTGTTGAGCCTCCATACTTCCAGATGACAGTGAAGCCGCTATTT
AGTCATGGGCTTGACGTGACTGAACTTCCAGGAATTTCTGGATGGCTTGACAGAATGTTGGATGTTGCCTTTGGACAGAC
CCTAGTTGAGCCTAACATGCTAGTTATTGATATGGAGAAGTTTGCCTCGGAGTCGGAATCTACAGATAATTGGTTTACTG
TTGATGAGAAGCCACCTATTGCGCATGCCAAGGTAGAGATCATGGAGGGGGCTGACATGAAACCTTCTGACCCAAATGGT
TTATCGGACCCGTATGTGAAAGGCCAGCTCGGACCATACCGTTTCCAGACAAAGATCCATAAGAAAACTCTCAACCCCAA
ATGGCTGGAGCAGTTCAAGATACCAATTACTTCATGGGAATCATCTAATCTTCTTTCTCTTCAAGTTCGAGACAAGGACC
ATATCTTTGATGACCCACTTGGCAATTGTTCAATCAGTACCAATAAACTGAGAGGAGGACAAAGACACGATATGTGGATT
CCACTAAAGCATATAAAGACAGGGAGGGTTCATATAGCTGTCACGGTACTTGAAGATGAAAATGGAAAGGTACCTAGTGA
TGAAGATGAACTGTGTGGAACACCCAAGGAGGGGAAAGCTAGCACACCAGGGTCTAGTTTTTCTTCGAAGACCAACACCG
AGAGTGCATCTTCTGCGGGATACCGGAATATGACCGATGAATATGAACCTGTGGACATCAAAGGACTGGAAAAGGCTGGA
GTCTGGGTACATCGGCCGGGCAGCGATGTCGCCGCTACCTGGGAGCCTCGGAAGGGGCGAGCGCGGTGCCAGGATTCCCA
AATACTACGGGAGAACGATGGCTGCAGCGATAGCCCCAGGTCATCGGTGTCGGAGTCTCAGACAAGCAACTCCAGCACCG
AAGAACCAGCCAGCGGCAACAAATCTCATCGCCACCTCCGCAAGGTGAAGAAGGGTTTGGTGAAACTGGCTGGAGCTATG
CGCCACAACAAGAACTCCAAGAGCGTGAGCGATGACGACGAAACCTCTCCGTGCGAAACGCCGCACCCGAACATACGGCC
TGTCGGAGAAAGCAGGGTGTCGGTAACGTATGTCGTCGACGAAGACCCCGGGAACAGCAGCATGGAGCGGAGGTCAGATG
ACCAGCACTCCAGCCCCGAGAGGGCCGGCGACGAGAGCCCGACAAAGGGACAGCTGAGGAAGAAGGCGGCGCATATGGTG
AAACATGCAGGGAAAGCCGCTCATAACCTGAAGAGCATGCTCAGCAGGAAAGGTCTTGACAAGGGCAAGGAAGACGAGTG
CAGAAACGAGGAGGAAGGCGATCTCGATGTGACGAGAGTTGATTCTTTTCCTGCACGCGGCGGCGCTGTGGGCGATGCTG
CGGAGTCCTTGGCTGATGGCAAGGACAAATTGCTGTAGAATCTGGGTAGCAGTACATAGAGGTTGACGTTTCTAGGTAGT
TACATGAACCAAACTGCGCTGTAGAATGGACAAAGTAGCATCCTTTTGTTGTGTTAGACGAAGTGTGTCCGTAAATATTA
ATTGTATACCACGTGCATTACTAAAGGATGTTTTTGGCTGGCACCTGAGAGAAATGTACGTATATGTTTTTTGGCTGGCA
CATCAGAGAGAAATGTAGTATCTCCGAG
>triplet_70-A
GGCAGGGTCAAGCTGCCGCTGCCGCCCGCGCAGGCCGCCTCCGCCGCCAGCAGGAGGCACTCGGTGCCGCCCACCTGGTT
CACGCTGCACCCCAAGCACCGCCGGAAGGGCCGCGCCGCCGATGCCGCGGACTGCGGGAAAATTCTCCTCACATTCTCAC
TCTATGGAGAGAACAGTGACAATACCGTCATCCACTCATCTCCCTGTCCAAGCTCCAGGAGTGGCACAGATGTGGAAATT
GAGAGATCAGACTGCAGGGAACATTCAGGCGCCAACGGTGTGGTGCTTGATTCCGCAAGGAGTTCTGCAGTGGAGCAAAC
TTCTGTAGATAATTCTGACCGGTCAATACAAGCAGATTCCGATACAGTTTCTGAAGATGATGGCCTGATAGAGCCTGGTG
CTGCAGCAGCAGCAGCAAAGAGCGCCCATGACAGTGACGCTGAGCCGTCCGTTTCAGATGCAAGCTTTGAAGAAGCCATG
GAAACCATGAAGGCGGCGAGTAGTACACCAGACATGCCGGATGATCTCGGTAGTGGCGTAATGTTTGATCACACTTACCT
CGTGGAGGCGAAGGACTTGAACTCTCTTCTCTTCGGACCTGATTCCCAGTTCTCCAAGGACCTGCGTGAGCTGCAGGGTA
CCACGGACTACGACGAGCAGCCATGGACATGGAAGAGCCAGGACCCTCCCAGCTTAACCAGGACATGCCGGTACACGAAA
GGCGCAACAAAGCTCATGAAAGATGTCAAAACCATCGAGGAACAGACCTATCTCAAAGCCGATGGCAAGAATTTCGCCAT
CATGACTCGGGTTCGTACCCCGGAAGTTCCATTTGGGAACTGCTTCGAGGTCGTTTTGCTCTACAAAATAACCCATTCCC
CTGAGTTGTCACCAGGTGAAGAGAGCTCACGTCTGACTGTATCGTATAATGTGGAGTTCCTCCAGAGCACCTTGATGAAA
AGCATGATCGAGGGAAGCGTTCGGGATGGACTCAAGGAGAACTTCGAAAGCTTTGCAGAGATTTTGTCTCGGCATGTGAA
ACTGGCTGATGCCGCGGGGATGGATAAAGAGCAGCTGTTGGCGCCGCTGCAGACAGATCGCCAGTCACATATCAGACTTG
CTTACAAGTATTTCTGCAATTTTACCGTGGTCTCGACGGTGATAATGGCAGTGTATGTTCTTGTGCACATCCTTCTGTCT
AGGCCAGGACCACTTATGGGTCTCGAGTTTAGTGGTCTGGATTTACCTGACACATTTGGGGAGCTGATCACATCAGGCAT
ACTGGTTCTTCAGATGGAGCGTTTACTGAATATGGTATATCATTTTGTACAAGCAAGAATACAAAGAGGAGGTGATCACG
GGGTTAAGGCAAATGGTGACGGTTGGCTATTAACTGTAGCTCTGCTAGAGGCCACAAGCTTGCCGCCTGTTTCTTGTGGA
TCAGTAGACCCTTACGTTGTGTTCAGTTGTAATGGTATAACGAGGACAAGTTCTGTTCAACTCCAGACTCAGGAACCTCA
ATGGAATGAGGTAATGGAGTTTGACGCCATGGAAGAGCCACCTGCTATGTTGGATGTTGAGATTTTCAATTTTGATGGCC
CATTCGACTTGGCAATCTCACTGGGACATGCAGAAATTAACTTTCTTAAGCACACACCAACAGAACTAGCAGATATATGG
GTACCACTGGAAGGAAAACTAGCCCAGACATGCCAGAGTAGGCTACATTTGAGAATATTTCTTGAGAATACTAAAGGATC
TGAGACATCAATGAGAGATTATCTTAACAAGATGGAGAAGGAAGTCGGTAAGAAGTTACATGTTCGGTCACCGCATAGAA
ATTCAACATTCCAGAAGCTTTTTAGTTTGCCTCACGAAGAGTTCCTTATAGCAGACTATGCATGCTCCTTAAAGAGGAAA
TTGCCGTTGCAGGGAAGGCTATTTTTATCAGCCAGAATAGTTGGTTTCTATGCTAATTTGTTTGGGCATAAAACGAAATT
CTTCTTTCTGTGGGACGATGTCGAAGAAGTTGAAGTGTTACCTCCATCTTTCACAACAGTAGGCACCCCATCATTGGTGT
TTATGTTAAAGAGTGGGCGTGGGCTTGATGCCAAGAATGGTGCGAAGTCGCAAGATAAGGAAGGGAGGCTGAAATTCCAG
TTCCATTCATTTGGGTCGTTCAACAAGGCTAGCAGGACGATAATCGGTCTGTGGAAAACAAAATCTTCAGCTATTGAACA
GAGGGCTAAGCTGGAAGAAGATCATGGAGATGAGAGCCATGACGATCTTGACGACGTTCAGTCTGTGTTGAGCATTGGAG
ACGTGACCCTCTCAAAGGAGTATACAGTGGAACATCCTATTGATGCAGATTTGCTGATGGGGGTGTTCGACGGTGGCGCC
CTGGAGACTCGGACGATGAGCAAGGTGGGGTGCCTCGACTACACGGCGACCCCGTGGGAGGAGACCAAGCCGGGCGTGCT
GGAGCGACACGCCAGCTACAAGTTCAACCGCTACATGTCCATCTTCGGCGGCGAGGTGGGGAGCACCCAGCTGAAATCGC
CCTCGGAGGACGGCGACGGGTGGACGGTGTACGACTTGATGACGCTCCGCAACGTCCCCTTCGGTGACTACTTCCGGGTG
CATCTGAGGTACGACGTTCGGAGGGTCGCGTCGTCGGAGCCGGAGCCGCCGAGCTGCCGGTGCGAGGTGCTGGTGGGCAT
CGAGTGGCTCAAGAGCAGCAAATTCCAGAAGCGGATCGCGAGGAACATCTGCGACAAGCTGGCCCACAGGGCCAAGGAGG
TCCTCGAGGTGGCCGGCAAGGAGATAGCCTCGGCCATGTCGGGCTAGGTGACCGAGCTGGAGGATCGGGCGTTTTTTGTT
CACCATCTTCCGGCAAAGCTGCGTGAAGCGTAGCAGCTTAGTCGTTACCGTTTCGTAGCTGACGGAGACGTGACACGCGC
GAGCAGCAGTGCGCTAACACCCCAATACCGATGCATTAGTGCCTACAAACTTATACAGAAGTAAATAAAAAGAGCGGAGG
AAATCTTCTGTGGGAAAAGTATGTAGAGTATATGAAAGCTATGTCGCAGAGAAGTGGCAAGACGGCTGTCTGGCGCAG
>triplet_70-B
ATGCGGCTCTACGTGTGCGTGCTCGAGGCGCGCGACCTCCACGGCGACGGCGACGGTGGCGGGGGCGGGCTCTACGCGAG
GGTGAAGGTGGGGAGGCAGAGGGCGCGGACGCGGGCGGTGGAGCTGGCGGGCCCGGGCGGCGCGGCGGCGTGGAACGAGG
AGTTCGCGTTCGCGGTGGGGGAGGAGGAGGACGAGGTGGTGGAGGTCAGCGTCGCGCGGCGCCGGGAGGAGGGGGGCGGG
AGGGAGGTGCTGGGCAGGGTGAAGCTGCCGCTGCCGCCCGTGCAGGCCGCCTCCGCCGCCAGCGGGAGGCACTCGGTGCC
GCCGACGTGGTTCACGCTGCACCCCAAGCACCGCCGGAAGGGCCGCGCCGCCGATGCCGCGGATTGCGGGAAAATTCTTC
TCACATTCTCACTCTATGGAGAGAACAGTGACAATACTGTCATCCACTCATCTCCCTGTCCAAGCTCCAGGAGTGGCACA
GATGTTGAAATTGAGAGATCAAATTGTATGGAATATTCAGGTGCCAACGGTGTGGTGCTTGATTCCGCAAGGAGTTCTGC
AGTGGAAAACACTTCTGTAGATAATTCTGACCGTTCAATACAAGCAGATTCCGATACAGTTTCTGAAGATGATGGTTTGG
TAGAGCCTAGTGCAGCAGCAAAGAGTGCGCGTGACAGTGACTCTGAACAGTCTGTTTCAGATGCAAGCTTTGAAGAAGCC
ATGGAAACCATGAAGGCAGCGAGTAGTACACCAGACATGCCGGATGATCTCGGTAGTGGCATAATGTTTGATCACACTTA
CCTCGTTGAGGCGAAGGATTTGAACTCTCTTCTCTTTGGACCTGATTCCCAGTTCTCCAAGGACCTGCGTGAGCTGCAGG
GGACCACGGACTACGACGAACAGCCATGGACATGGAAGAGCCAGGACCCTCCTAGCTTAACCAGGACATGCCGGTACACC
AAAGGCGCATCAAAGCTCATGAAAGATGTCAAAACCATCGAGGAACAGACCTATCTCAAAGCCGATGGCAAGAATTTCGC
CATCATGACCCGAGTTCGTACCCCAGAAGTTCCATTTGGAAACTGCTTCGAGGTTGTTTTGCTCTACAAAATAACCCATT
CCCCTGAGTTGTCACCAGGTGAAGAGAGCTCACATCTGACTGTATCATACAATGTGGAGTTCCTCCAGGGTACACTGATG
AAAAGCATGATCGAGGGAAGCGTTCGGGATGGACTCAAAGAGAACTTCGAAAGCTTTGCAGAAATTTTGTCGAGGCATGT
GAAACTGGCTGATGCCGCAGGGATGGATAAAGAGCAGCTGTTGGCGCCTCTGCAGACAGATCGCCAGTCACATATCAGAC
TTGCTTACAAGTATTTCTGCAATTTTACCGTGATCTCGACAGTGATAATGGCAGTGTATGTTCTTGTGCACATCCTTCTG
TCCAGGCCATGCCCACTTATGGGCCTCGAGTTCAGCGGTCTAGATTTACCTGACACATTTGGGGAGCTGATCACGTCAGG
CATACTAGTTCTTCAGATGGAGCGTTTACTGAACATGGTATATCATTTTGTACAAGCAAGAATACAACGAGGAGGTGATC
ACGGGGTTAAGGCAAATGGTGACGGTTGGCTATTAACTGTAGCTCTGCTAGAGGCCACAAGCTTTCCGCCTGTCTCTTGT
GGATCAGTAGACCCTTACGTTGTGTTCAGTTGTAATGGTATAACAAGGACAAGCTCTGTTCAACTTCAGACTCAGGAACC
TCAATGGAATGAGATAATGGAGTTTGACGCCATGGAAGAGCCACCTGCCATGTTGGATGTTGAAGTTTTCAATTTTGATG
GCCCATTCGACTTGGCAATCTCATTGGGACATGCAGAAATTAACTTTCTTAAGCACACACCAACACAACTAGCAGATATA
TGGGTACCACTGGAGGGAAAACTAGCTCAGACATGCCAGAGTAAGCTACATTTGAGAATATTTCTTGAGAATACTAAAGG
ACCTGAGACATCAATGAGAGATTATCTTAACAAGATGGAGAAGGAAGTTGGTAAGAAGTTACATGTCCGGTCGCCGCACA
GAAATTCAACATTCCAGAAGCTTTTTAGTTTGCCTCACGAAGAGTTCCTTATAGCAGACTATGCATGTTCTTTAAAGAGG
AAATTGCCATTGCAGGGAAGGCTATTTCTGTCAACCAGAATAGTTGGTTTCTATGCTAACTTGTTTGGACATAAAACGAA
ATTCTTCTTTCTGTGGGACGATGTCGAGGAAGTCGAAGTGTTACCTCCATCTTTCACAACAGTAGGCACCCCATCATTGG
TGTTTATGTTGAAGAGTGGGCGTGGGCTTGACGCCAAGGATGGCGCGAAGTCACAGGATAAGGAAGGGAGGCTGAAATTC
CAGTTCCATTCATTTGCATCGTTCAACAAGGCTAGTAGGACAATCATTGGTCTGTGGAAAACAAAGTCCTCAGCTATTGA
GCAGAGAGCCAAGCTGGAAGAAGATAAAGAAGATGAGAGCTATGATGATCTTGACGACGTTCAGTCTGTGTTGAGCATTG
GAGACGTGACCCTCTCAAAGGAGTATACAGTGGAACATCCTATTGATGCAGATTTGCTGATGGGGGTGTTCGACGGTGGT
CCCCTGGAGACTCGGACGATGAGCAAGGTGGGGTGCCTCGACTACACCGCGACCCCGTGGGAGGAGACCAAGCCGGGCGT
CCTGGAGCGGCACGCCAGCTACAAGTTCAACCGCTACATGTCCATCTTCGGTGGCGAGGTGGTGAGCACCCAGCTGAAAT
CGCCCTCGGAGGACGGCGACGGCTGGACGGTGTACGACGTCATGACGCTGCGCAACGTCCCCTTCGGCGACTACTTCCGG
GTGCATCTGAAGTACGACGTTCGGAGAGTCGCGTCGTCGGGGCCGGAGCCGCCGCCGCCGAGCTGCCGATGCGAGGTGCT
GGTGGGCATCGAGTGGCTCAAGAGCAGCAAGTTCCAGAAGCGGATCGCGAGGAACATCTGCGACAAGCTGGCCCACAGGG
CCAAGGAGGTCCTCGAGGTGGCCGGCAAGGAGATAGCCTCGGCAATGTCGGGCTCGGCTAGCTAAC
>triplet_70-D
CTGCAGTGGAAAACACTTCTGCAGATTATTCTGACCGTTCAATACAAGCAGATTCCGAAACAGTTTCTGAAGATGATGGC
CTGGTAGAGCCTAGTGCAGCAGCAACCACAAAGAGTGCACATGACAGTGACGCTGAGCCGTCTGTTTCAGATGCAAGCTT
TGAAGAAGCCATGGAAACCATGAAGGCAGCGAGTAGCACACCAGACATGCCGGATGATCTCGGCGGCGGCGTAATGTTTG
AGCACACTTACCTCGTGGAGGCGAAGGATTTGAACTCTCTTCTCTTCGGACCTGATTCCCAGTTCTCCAGGGACCTGCGT
GAGCTGCAGGGTACCACGGACTACGACGAGCAGCCATGGACATGGAAGAGCCAGGACCCTCCCAGCTTAACCAGGACATG
TCGGTACACCAAAGGCGCATCAAAACTCATGAAAGATGTCAAAACCATCGAGGAACAGACGTATCTCAAAGCCGATGGCA
AGAATTTCGCCATCATGACTCGGGTTCGTACTCCAGAAGTTCCATTTGGAAACTGCTTCGAGGTTGTCTTGCTCTACAAA
ATAACCCATTCCCCTGAGTCTTCACCAGGTGAAGAGAGCTCACATCTGACCGTATCATACAATGTGGAGTTCCTCCAGAG
CACCTTGATGAAAAGCATGATCGAGGGAAGTGTTCGGGATGGGCTCAAAGAGAACTTCGAAAGCTTTGCGGAAATTTTGT
CTCAGCATGTGAAACTGGCTGATGCCGCAGGGATGGATAAAGAGCAGCTGTTGGCGCCACTGCAGACGGATCGTCAGTCT
CATATCAGACTTGCTTACAAGTATTTCTGCAATTTTACTGTGATCTCGACAGTGATAATGGCTGTGTATGTTCTTGTGCA
CATCCTTCTGTCCAGGCCAGGACCACTTATGGGCCTCGAGTTCAGCGGTCTAGATTTACCGGACACGTTTGGAGAGCTGA
TCACATCAGGCATACTAGTTCTTCAGATGGAGCGTTTTCTAAATATGGTATATCATTTTGTACAAGCAAGAATACAACGA
GGAGGTGATCACGGGGTTAAGGCAAATGGTGACGGTTGGCTATTAACTGTAGCTCTGCTAGAGGCCACAAGCTTGCCGCC
TGTTTCTTGTGGATCAGTAGACCCTTATGTTGTGTTCAGTTGTAATGGTGTAACGAGGACAAGCTCTGTTCAACTCCAGA
CTCAGGAACCTCAATGGAATGAGATAATGGAGTTTGACGCCATGGAAGAGCCACCTGCTATGTTGGATGTTGAGGTTTTC
AATTTTGATGGCCCATTCGACTTGGCAATCTCATTGGGACATGCGGAAATTAACTTTCTTAAGCACACACCAACAGAACT
AGCAGATATATGGGTACCACTGGAGGGAAAACTAGCTCAGACATGCCAGAGTAGGCTACATTTGAGAATATTTCTTGAGA
ATACTAAAGGACCTGAGACATCAATGAGAGATTATCTTAACAAGATGGAGAAGGAAGTCGGTAAGAAGTTACATGTTCGG
TCGCCGCACAGAAATTCAACATTTCAGAAGCTTTTTGCTTTGCCTCACGAAGAGTTCCTTATAGCAGACTATGCATGTTC
CTTAAAGAGGAAATTGCCATTGCAGGGAAGGCTATTTCTGTCAACCAGAATAGTTGGTTTCTATGCTAATTTGTTTGGGC
ATAAAACGAAATTCTTCTTTCTGTGGGACGATGTCGAGGAAGTCGAGGTGTTACCTCCATCTTTCACAACAGTAGGCACC
CCATCATTGGTGTTTATGTTAAAGAGTGGGCGTGGGCTTGACGCCAAGAATGGCGCGAAGTCGCAGGATAAGGAAGGGAG
GCTGAAATTCCAGTTCCATTCATTTGCATCGTTCAACAAGGCTAGTAGGACAATCATTGGTCTGTGGAAAACAAAGTCTT
CAGCTATTGAACAGAGGGCCAAGCTGGAAGAAGATCATGGAGATGAGAGCTATGACGATCTTGACGACGTTCAGTCTATG
TTGAGCATTGGAGACGTGACCCTCTCAAAGGAGTATACAGTGGAACATCCTATTGATGCAGATTTGCTGATGGGGGTGTT
CGACGGTGGCCCCCTGGAGACTCGGACGATGAGCAGGGTGGGGTGCCTCGACTACACGGCGACCCCGTGGGAGGAGACCA
AGCCGGGCGTGCTGGAGCGGCACGCCAGCTACAAGTTCAACCGCTACATGTCCATCTTCGGCGGCGAGGTGGTGAGCACC
CAGCTGAAATCGCCCTCGGAGGACGGCGACGGGTGGACGGTGTACGACGTCATGACGCTGCGCAACGTCCCCTTCGGCGA
CTACTTCCGGGTGCATCTGAGGTACGACGTACGGAGCGTGGCGTCGTCGGAGCCGCCGAGCTGCCGGTGCGAGGTGCTGG
TGGGCATCGAGTGGCTCAAGAGCAGCAAGTTCCAGAAGCGGATCGCCAGGAACATCTGCGACAAGCTGGCCCACAGGGCC
AAGGAAGTCCTCGAGGTGGCCGGCAAGGAGATAGCCTCGGCAATGTCGGGCTCGGCTAGCTAACTGAGTTGGAGGATCGG
GCGTTTTTGTTGACCATCTTCCGGCAAAGCTGCGTGGAGCGTAGCAGCTTAGTCGTTACCGTTTCGTAGCTGACGGAGAC
GTGACACGCGCGAACAGCAGTGCGCTAACACCCCAATACCCGATGTATTAGTGCCTACAAACTTATACAGAAGTAAATAA
AAAGAGCGGAGGAAATCTTCTGTGGGAAAAGTATCAAGTATGTAGAGCACGAAAGCTATGTCGGCATGTCGTTGAGAAGT
GGCAAGACGGCTGTCTGGCGCAGCGTTGTGCGTTGCGTCGGCAACTCGTCTCACGGGCACTCGTCTGGGTAGATCCGGTG
ACGACACCTTGT
>triplet_71-A
ATGGCGCCGACTGCCCAGGTACCACCTCCCTCACCAACCCCCGCTATTGCGGCGCATGAGCGGCTTGGAGGCTGCGCGTG
CGCGTGCAAGGCGGCGGTGAGGTGCCACCCGGCGCTGTCGTCGGAGGGGAAGGCGTCCATCAGGGGAGTCGTCGGCGAGC
TGCTCGCGGCAGCCGGCAAGGACAAGGGCCTCGTCTCCCTCGGCGTTGGCGACGCCTCCGCGCACGCCTGCTTCCGCCGG
GGTGGGGAGTTCGCCGCCGACGCCGTCGCCTGCGCCGCCAGGTCCGGGGACTTTGACTGCTACGCGCCTTCCTACGGCTT
CCCCGCCGCACGCCGCGCGGTTGCCGACCACCTGTCTCTGTCTGCCGGCACACACCACCGCATCCGGGAGTCTGACGTGT
TCATGACGGTCGGAGGTACAGGCGCGATCACTGCCATCACCATGGTGCTCGGTGGGTCTCCCGGGGCTAACATCCTGCTG
CCTCGACCGGGCTTTACCCCCTATGAGGCAGCCTGCGAGCTTGTCGGTGCCGAGCCTCGGTTCTACGACCTCCTGCCCCG
GCAAGGCTGGGAGGCCGACCTTGCAGGAGTACGTGCCATGGCTGATGGCGCCACGGCAGCCATAGTTGTCATCAATCCAA
ACAATCCTTGTGGCGCTGTCTACTCTACGCAGCATCTTCTCCAGATTTCTGAAACTGCAAAAGAGTTGGGGGTTCCAGTA
ATAGCGGATGAGGTATATGCACATATGGTCTTTGGTGCCAGCAAGTTTGTGCCCATGGCCTCATATGCACACATCGCACC
AGTTATCACTATTGGAGCCATCTCAAAGAGATTCATGCTACCAGGATGGCGTCTCGGTTGGTTGGCATTCTGTGATCCTA
ATGGTGCAATCAAGCATGTCAGAACTGCAACTGAGATGCTACTGAACGTGACTTCAGGACCAGCCTCGATCATTCAGGCA
GCAGTTCCCAAGATTCTTTTGGATGAACATGACGAGTTCCACCAGAATGTTGTGAACTTGCTAGAGTCTGCTGCTGATGC
TCTCTACAGAAGAGTGAACCAGATTGAAGCTCTGCAATGCTACTCAAAGCCTCACGGTTCAATGTTCATGATGGTTGAAA
TCAACACTTCACTTCTGTTCGGCGTTGCAGATGACATGGACTTTTCTCACGAATTGATCAAAGAAGAATCAGTTCTTATT
TTACCTGGTTCTGTCCTTGGGTTGAAGAACTGGGTTAGGATATTCTTTGGGGCACCTGTTCATCTAATACTGGAAGCCTG
CGATAGGATTGAGTCATTCTGCCAGAGAAGGGCAGGTCAAGCAAAACTATTGAAAAAAACGTTCTGA
>triplet_71-B
ATGGCGCCGACTGCCCAGGTACCACCTCCCTCACCAACCCCCGCTATTGCGGCGCATGAGCGACTTGGAGGCTGCGCGTG
CGCGTGCAAGGCGGCGGTGAGGTGCCACCCGGCGCTGTCGTCGGAGGGGAAGGCGTCCATCAGGGGAGTCGTCGGCGAGC
TGCTCGCGGCCGCCGGCAAGGACAAGGGCCTCGTCTCCCTCGGCGTTGGCGACGCCTCCGCGCACGCCTGCTTCCGCCGG
GGCGGGGAATTCGCCGCCGACGCCGTCGCCTGCGCCGCCAGGTCCGGGGACTTGGACTGCTACGCGCCCTCCTACGGCTT
CCCCGCCGCACGCCGGTCAGTCCCGTTCGTCTATCTGTCTGCCGGCACACACCACCGAGTCCGGGAGTCTGATGTGTTCA
TGACGGTCGGAGGTACAGGCGCGATCACTGCCATCACCACGGTGCTCGGTGGGGCTCCAGGGGCTAACATCCTGCTGCCT
CGACCGGGCTTTGCCCCCTATGAGGTAGCCTGCGAGCTTGTCGGTGCCGAGCCTCGGTTCTACGACCTCCTGCCCCGGCA
AGGCTGGGAGGCCGACCTTGCAGGAGTACGTGCCATGGCTGATGGCGCCACAGCAGCCATAGTTGTCATCAATCCAAACA
ATCCTTGTGGCGTGGTCTACTCTACGCAGCATCTTCTCCAGATTGCTGAAACTGCAAAAGAGTTGGGTATTCCAGTAATA
GCGGATGAGGTATATGCACATATGGTCTTTGGTGCCAGCAAGTTTGTGCCCATGGCCTCATATGCACACATCGCACCAGT
TATCACTATTGGAGCCATCTCAAAGAGATTCATGCTACCAGGATGGCGTCTCGGTTGGTTGGCATTCTGTGATCCTAATG
GTACAATCAAGCATGTCAGAACTGCAACTGAGATGCTACTGAACGTGACTTCAGGACCAGCCTCGATCATTCAGGCAGCA
GTTCCCAAGATTCTTTTGGATGAACATGACGAGTTCCATCAGAATGTTGTGAACTTGCTAGAGTCTGCTGCTGATGCTCT
CTACGGAAGAGTGAACCAAATTGAAGCTCTTCAATGCTACTCAAAGCCTCACGGTTCAATGTTCATGATGGTTGAAATCA
ACACTTCACTTCTGTTCGGCATTGCAGATGACATGGACTTTGCTCGCGAATTGATCAAAGAAGAATCAGTTCTTATTTTA
CCTGGTTCTGTCCTTGGGTTCAAGAACTGGGTTAGGATATTCTTTGGGGCACCTGTTCATCTAATACTGGAAGCCTGCGA
TAGGATTGAGTCATTCTGCCAGAGAAGGGCAGGTCAAGCAAAACTATTGAAAAAAAACTTCTGA
>triplet_71-D
GCCCAGGTACCACCTCCCTCACCAACCCCCGCTGTGAAATGCGAACCGCAGTTATTAATGTGCATGCCTCATTTCCTGTT
TCTTGGTTCTTCAGATTGCGGCGCATGAGCGGCTTGGAGGCTGCGCGTGCGCGTGCAAGGCGGCGGTGAGATGCCACCCG
GCGCTGTCGTCGGAGAGGAAAGCGTCCATGAGGGGAGTCGTCGGCGANGGGAAGGCGTCCATCAGGGGAGTCGTCGGCGA
GCTGCTCGCGGCCGCCGGCAAGGACAAGGGCCTCGTCTCCCTCGGCGTTGGCGACGCCTCCGCGCACGCCTGCTTCCGCC
GGGGCGGGGAGTTCGCGGCCGACGCCGTCGCCTGCGCCGCCAGGTCCGGGGACTTCGACTGCTACGCGCCTTCCTACGGC
TTCCCCGCCGCTCGCCGCGCGGTCGCCGACTACCTGTCTGCCGGCACACACCACCGCATCCAGGAGTCTGATGTGTTCAT
GACGGTCGGAGGTACAGGCGCGATCACTGCCATCACCACGGTGCTCGGTGGGGCTCCAGGGGCTAGCATCCTGCTGCCTC
GACCGGGCTTTGCCCCCTATGAGGCAGCCTGCAAGCTTGTCGGTGCCGAGCCTCGGTTCTACGACCTCCTGCCCCGGCAA
GGCTGGGAGGCCGACCTTGCAGGAGTACGTGCCATGGCTGATGGCGCCACGGCAGCCATAGTTGTCATCAATCCAAACAA
TCCTTGTGGCGCGGTCTACTCTACGCAGCATCTTCTCCAGATTGCTGAAACTGCAAAAGAGTTGGGGATTCCAGTAATAG
CGGATGAGGTATATGCACATATGGTCTTTGGTGCCAGCAAGTTTGTGCCCATGGCCTCGTATGCACACATCGCACCAGTT
ATCACTATTGGAGCCATCTCAAAGAGATTCATGCTACCAGGATGGCGTCTCGGTTGGTTGGCATTCTGTGATCCTAATGG
TACAATCAAGCATGTCAGAACTGCAACTGAGATGCTACTGAACGTGACTTCAGGACCAGCCTCGATCATTCAGGCAGCAG
TTCCCAAGATTCTTTTGGACGAACATGACGAGTTCCATCAGAATGTTGTGAACTTGCTAGAGTCTGCTGCTGATGCTCTC
TACGGAAGAGTGAACCAGATTGAAGCTCTGCAATGCTACTCAAAGCCTCACGGTTCAATGTTCATGATGGTTGAAATCAA
CACTTCACTTCTGTTCGGCATTGCAGATGACATGGACTTTGCTCGCGAATTGATCAAAGAAGAATCAGTTCTTATTTTAC
CTGGTTCTGTCCTTGGGTTGAAGAACTGGGTTAGGATATTCTTTGGGGCACCTGTTCATGTAATACTGGAAGCCTGCGAT
AGGATTGAGTCATTCTGCCAGAGAAGGGCAGGTCAAGCAAAACTATTGAAAAAAAAGTTCTGAAACCACCATATAGTGTT
TTTGTTAGCTCAATAACATTTATACGGCCTCTGATTTCAATTCTCAGATGCATATTTTATGTCATACAGCTGAAATTTGT
ATATAGAATCTGAGGAACAGTTACCAGATAGTGTGTAGCAGAATAAAAGTCTGCAACAAATTTACAGAATAAAGGTTATC
TCAATAATAAGCATTCCTTATTACTGCATAGCAGCAATACAATTATCGTCTATTGGTTGCAAATAACAAGTGAG
>triplet_72-A
CCCGCCGCCCCCGACGAAGGAGAAGGAGCCCGAGGGCGACGAGTCGGCCGTGTCGAGGGTGTACGACGCGACCGTCATCG
GGGAGCCGCAGGCGGTGGGGAGGGAGGCCAAGGGCCGGGTGTGGGACAAGCTGGCGGCCGCCAGGGTCGTCTACCTCGGC
GAGGCCGAGCTCGTGCCCGACCCCGACGACCGCGTCCTCGAGCTCGAGATCGTCACCAAGCTCGCCGCCCGCTGCGCCGA
CGCCCAGAGGCGCATGTCCCTCGCGCTCGAGGCCTTCCCCTGCGACCTCCAGCAGCAGCTCGACGACTTCATGCGCGGAA
GTAGGATTGATGGCAGCATCTTAAAGTTGTACACGTCGCACTGGCCATCAGAGCGTTGGAAGGAGTATGAACCTCTTCTA
AATTTCTGTCGTGATAAGGGAATTAAGCTTGTTGCTACTGGAACCCCACTGCAGGTGAAAAGAACTGTCCAAGCAGAGGG
GATTGGAGGCCTTTCAAAAGCAGAAAGAAAGGAATATGCTCCTCCGGCAGGCTCTGGCTTCATTTCTGGTTTTAGGTCTG
GCCGGTCATTCATAGAGAATATTACATCAACTCGTGACTCTCCTTTTGGTCCGAATTCATATTTATCAGCACAAGCAAGG
GTAGTTGATGATTATACCATGTCTCAGATAATTATGAAAGAACTTAATGGTAAAGATCCTCCAGGGATACTAATTGTTGT
GGCAGGTGCAAGCCATCTTATATATGGGTCACGAGGAACTGGTGTTCCTGCCAGAGTATCTAAAAAGTTGCCGAAGAAAG
ATCATGTTGTGGTACTACTTGATCCTGAAAGACAGAGTATAAGGAGGGAAGGTCAAATCCCAGTTGCTGATTTCTTATGG
TATTCAGCGGCTAAAATTTGCAGTAGAAATTGCTTTGACCGTGCCGAAATTGCTAGAGTTATGAATGCTGCTGGCAGGAG
GCCTGAAGCTTTACCCCAGGATCTTCAGAAAGGAATAGATCTTGGAGTTGTTTCTCCTGAGATATTGCAGAACTTCTTTG
ACCTTGACAAAAACCCTGTTATGACTGAACTAATTCACCGATTCCAAGGTTTCCGGGAAAGATTGCTCGCAGACCCAAAA
TTCCTTCAAAGATTAGCAATTGAAGAGGCTATATCAATTTCAACCACTCTACTAGCACAGTACGAAAGACGGAAAGGGCG
ATTTTTTGAGGAAATTGACTATGTCCTCACTGATACTATTAGAGGGTCTGTTGTCGATTTTTTTACAGTGTGGCTACCTG
CTCCAACTATTTCAGTGCTTTCTTTTACCGATGATGATTCTGGTCAGAGCTTGGGCTTTGTCAAAGGCCTTCTGGGATCA
TTGCCAGATAACGCGTTCCAAAAGAATACCTTTGGTCGGAATTGGAATATGAACCAGAGGGTCGCCGCAGTAATAGTTGG
TGGTTTGAAACTTGCTGGTGTTGGGTTTATTTCTGGTGTTGGGGCTGGAGTTTCCTCAGATCTCCTGTATGCTGCTCGAG
GATTGCTGAAACCTTCAGCGAGTGTGGGAGCAGGGCGAAAGAGAGCTCCTGTTTTGAAGTCGGCAGCTGTTTATAGTTGC
TTTCTTGGAACATCAGCAAATTTGCGGTATCAGATCATTGCTGGCTTATTGGAGCATCGACTAGGAGAGAGCCTGGCAAC
TCAGTATAATCAGCCACTTCTTGCTGGTCTCTTGTCCTTTGTAGCAAGGACAGTCAACTCATACTTGGGAACACAGCAAT
GGGTTGATCTTGCTCGGTACACTGGAGTACAGAAGATTCAGGAACAGCTTCCTTCCGATGAGGTCACCACACCACCTGAA
ACATCCCAGTTAGAGGACGGTAGAACCGATGTACAGAACCCGGATGAGAGCAGCAGCAGCAACGCAGACCGATCGAGTGA
CCCGACCAAGTGATTTGGTTGCTTTCCGTGGCTACAAAGTCCCCAACCATATATGTATATAGGTTCAAGACAGCGAAAGG
AGTCTTGTTGCTACGATGCTGAGCCTCACTCTTGGATCGGCCAGGAA
>triplet_72-B
TTCTATCACAATTAACGTTATAGGATTTCAATGCTGATGGAGCATAGTTGAAGTAGTAACATTGATCTCGTCTTAATGAG
AAAAATCTATTATCCAGAAATGAAATGCATTCTTGAGTGAGACCTCGCTTCATTTTTTGTGACATTTTAGCTTTATGTAG
GATTGATGGCAGCATCCTAAAGTTGTACACGTCGCACTGGCCATCAGAGCGCTGGCAGGAGTATGAACCTCTTCTAAATT
TCTGTCGTGATAATGGAATTAAGCTTGTTGCCAGTGGAACCCCACTGCAGGTGAAAAGAACTGTCCAGGCAGAGGGGATT
GGAGGCCTTTCGAAAGCAGAAAGAAAGGAATATGCTCCTCCAGCAGGCTCTGGCTTCATTTCTGGTTTTAGGTCTGGCCG
GTCATTCATAGAGAATATTACATCAACTCGTGACTCTCCTTTTGGTCCGAATTCATATTTATCAGCACAGGCAAGAGTAG
TTGATGATTATACCATGTCTCAGATAGTTATGAAAGAACTTAATGGTAGAGATCCTCCAGGGCTGCTAATTGTTGTGGCG
GGTGCAAGCCATCTTATATATGGGTCACGAGGAACTGGTGTTCCTGCCAGAGTATCTAAAAAGTTGCCGAAGAAAGGCCA
AGTTGTGGTACTACTTGATCCTGAAAGACAGAGTATAAGGAGGGAAGGTCAAATCCCAGTTGCTGATTTCTTATGGTATT
CAGCGGCTAAAACTTGCACTAGAAATTGCTTTGACCGTGCCGAAATTGCTAGAGTTATGAATGCTGCTGGCAGGAGGCCT
GAAGCTTTACCCCAGGATCTTCAGAAAGGAATAGATCTTGGAGTTGTTTCTCCTGAGATATTGCAGAACTTCTTTGACCT
CGACAAAAACCCTGTTATGACTGAGCTAATTCACCGATTCCAAGGTTTCCGGGAAAGATTGCTCGCAGACCCAAAATTCC
TTCAAAGATTAGCAATTGAAGAGGCTATATCAATTTCAACCACTCTACTAGCACAGTATGAAAGACGGAAAGGGCGATTT
TTTGAGGAAATTGACTATGTCCTCACCGATACTATTAGAGGGTCCGTTGTCGATTTTTTTACAGTGTGGCTACCTGCTCC
AACTATTTCAGTGCTTTCTTTTACCGATGATGATTCTGGTCAGAGCTTGGGCTTTGTCAAAGGCCTCTTGGGATCATTGC
CAGATAACGCGTTCCAAAAGAATACCTTTGGTCGGAATTGGAATATGAACCAGAGGGTCGCCGCAGTAATAGTTGGTGGT
TTGAAACTTGCTGGTGTGGGGTTTATTTCTGGTATTGGGGCTGGAGTTTCCTCAGATCTCCTGTATGCTGCTCGAGGATT
GCTGAAACCTTCAGCGAGTGTGGGAGCAGGGCGAAAGAGAGCTCCTGTTTTGAAGTCGGCAGCTGTTTATAGTTGCTTTC
TTGGAACATCAGCAAATTTGCGGTATCAGATCATTGCTGGCTTATTGGAGCATCGACTAGGAGAGAGCCTGGCAACTCAG
TATAATCAGCCACTTCTTGCTGGTCTCTTGTCCTTTGTAGCAAGGACAGTCAACTCATACTTGGGAACACAGCAATGGGT
TGATCTTGCTCGGTACACCGGAGTACAGAAGATTCAGGAACAGCTTCCTTCTGATGAGGTCACCACACCACCTGAAACAT
CCCAGTTAGAGGGTGGTAGAACCGATGTACAGAACCCGAATGACAGCAGCAGCAGCAACGCGGACCGATCGAGTGATCCG
ACCAAGTGATTTGGTCGCTTTCCGTCGGCTTCAAAGTCCACAACCATATATGTATATATGTTCAAGACAGCGAAAGGAGT
CTGGTTGCTACGATGCTGAGCCTCTCACTCTTTGGTCGGCCAGGAATGGGCTATTTCATATGGGAAAAACATAAATTGCT
GCAATTAGTCATTTTTATAGGTAAATATACTCTTGTAGTCTGTACTTTGTACATATGTAAGGAGAACGCGATCAGTGTCT
AGTGGATTAATTGGCATCAGCAATTAAGGGCTGTGAGTCGTGACTTAAATCTGCTGTGGGAAAGTTGTGGCTGAGCTCAG
CTGGACTGCAATTGGCAAGGTTAATCAAACGAAGGAACTTTGGAC
>triplet_72-D
CCCGCTGCGCCGACGCCGAGAGGCGCATGTCCCTCGCGCTCGAGGCATTCCCCTGCGACCTCCAGCAGCAGCTAGACGAC
TTCATGAGCGGAAGGATTGATGGCAGCATCCTGAAGTTGTACACGTCGCACTGGCCATCAGAGCGCTGGCAGGAGTATGA
ACCTCTTCTAAATTTCTGTCGTGATAATGGAATTAAGCTTGTTGCTAGTGGAACCCCACTGCAGGTGAAAAGAACTGTCC
AGGCAGAGGGGATTGGAGGCCTTTCGAAAGCAGAAAGAAAGGAATATGCTCCTCCAGCAGGCTCTGGCTTCATTTCTGGT
TTTAGGTCTGGCCGGTCGTTCATAGAGAATATTACATCAACTCGTGACTCTCCTTTTGGTCCGAATTCATATTTATCAGC
ACAGGCAAGAGTAGTTGATGATTATACCATGTCTCAGATAGTTATGAAAGAACTTAATGGTAGAGATCCTCCAGGGCTGC
TAATTGTTGTGGCGGGTGCAAGCCATCTTATATATGGGTCACGAGGAACTGGTGTTCCTGCCAGAGTATCTAAAAAGTTG
CCGAAGAAAGGCCAAGTTGTGGTACTACTTGATCCTGAAAGACAGAGTATAAGGAGGGAAGGTCAAATCCCAGTTGCTGA
CTTCTTATGGTATTCAGCGGCTAAAACTTGCACCAGAAATTGCTTTGACCGTGCTGAAATTGCTAGAGTTATGAATGCTG
CTGGCAGGAGGCCTGAAGCTTTACCCCAGGATCTTCAGAAAGGAATAGATCTTGGAGTTGTTTCTCCTGAGATATTGCAG
AACTTCTTTGACCTCGACAAAAACCCTGTTATGACTGAGCTAATTCACCGATTCCAAGGTTTCCGGGAAAGATTGCTCGC
AGACCCAAAATTCCTCCAAAGATTAGCAATTGAAGAGGCTATATCAATTTCAACCACTCTACTAGCACAGTATGAAAGAC
GGAAAGGGCGATTTTTTGAGGAAATTGACTATGTCCTCACCGATACTATTAGAGGGTCTGTCGTCGATTTTTTTACAGTG
TGGCTACCTGCTCCAACTATTTCAGTGCTTTCTTTTACTGATAATGATTCTGGTCAGAGCTTGGGCTTTGTCAGAGGCCT
TTTGGGATCATTGCCAGATAACGCGTTCCAAAAGAATACCTTTGGTCAGAACTGGAATATGAACCAGAGGGTTGCCGCAG
TAATAGTTGGTGGTTTGAAACTTGCTGGTGTGGGGTTTATTTCTAGTGTTGGGGCTGGAGTTTCCTCAGATCTCCTGTAT
GCTGCTCGAGGAGTGCTGAAACCTTCTGTGAGTGTGGGAGCAGGGCGAAAGAGAGCTCCTGTTTTGAAGTCGGCAGCTGT
TTATAGTTGCTTTCTTGGAACATCAGCAAATTTGCGGTATCAGATCATTGCTGGCTTATTGGAGCATCGACTGGGAGAGA
GCCTGGCAACTCAGTATAATCAGCCACTTCTTGCTGGTCTCTTGTCCTTTGTAGCAAGGACAGCCAACTCATACTTGGGA
ACACAGCAATGGGTTGATCTTGCTCGGTACACTGGAATACAGAAGATTCAGGAACAGCTTCCTTCTGATGAGGTCACCGC
GCCACCTGAAACATCCCAGTTAGAGGACGGTAGAACCGATGTACAGAACCCGGATGAGAGCAGCAGCAGCAGCAGCAATG
CGGACCGATCGAGTGATCCGACCAAGTGATTTGGTCGCTTTCCGTGGGCTTCAAAGTCCACAACCATATATGTATATAGG
TTCAAGACAGCGAAAGGAATCTTGTTGCTACGATGCTGAGCCTCTCACTCTTTGATCGGCCAGGATGGACTATTCATACA
AGAAAAAACAATAAATTACTGCAGTTAG
>triplet_73-A
CCTGACTGAAGGAGGCGCACGTCCGTCGACAAAGAGGGAGCCACCTGACCTGATCCACAGGCGCGCCGCGGCCAAGCCGC
CCGGATGTGTGGTTCTCCCGGCGCCCCTCGATTCCCTCGTCCCCACTGCTGCTCTCCCCGTCGACGACAACGCCAGCGCC
ACCACTCTCAAGAGTCTTAAACCCTCACTCCTCTCCTTCCACCACCTCTCCACACACACCATCTCTGTCAGACATGGCGC
CTTCCGCGACCTGCCCTCTCCACTCCATGGCATCCGTCTCCCGCGCTCTCCGCCCGCGCCCGCGTCTCGCCGCTCCTCGT
CTCGGATGCGGACTGAGAGTTGGATGCTCTGTGCCAGCATATGGAAGTGCTGCCACGGAGAAGGCCGAGTGGGGATTGGC
CATTGCGCCCTCACCAGCGACCACTCTTGTTCCGGTTGTCAGGAGCCGTCAAATTTTCTGCAAGGCAGAAGCTAACATTT
CTAGTAACCTGCCAGCGAGCAAGCCTACTGGAGCAAGCCAGTACGAGAAAATAGTTGAGCTACTCACTACTCTTTTCCCT
GTCTGGGTCATATTAGGTACAGTTATTGGCATCTACAAGCCATCAATGGTCACCTGGTTGGAGACTGATCTTTTTACCGT
GGGCCTAGGATTCCTAATGTTGTCAATGGGACTAACATTAACATTTGAAGATTTCAGGAGATGTTTAAGGAATCCATGGA
CAGTTGGTGTGGGATTTCTTGCGCAGTATTTGATCAAACCTATGCTAGGATATGCTATCGCATTGTCATTGAAGTTATCT
GCTCCTCTTGCAACTGGTCTTATTTTGGTCTCATGTTGTCCTGGTGGTCAAGCATCAAACGTTGCAACTTACATATCCAA
AGGAAATGTGGCACTTTCAGTTCTTATGACCACTTGCTCGACTATTGGTGCTATAGCGATGACACCACTCCTTACTAAAC
TCCTTGCTGGTCAATTAGTCCCTGTTGATGCTGCAGGCTTGGCCATCAGTACTTTTCAGGTTGTTTTAGTACCGACTATC
GTTGGAGTGTTGGCACATGAGTATTTTCCCAAGTTTACCGAGCGGATTATCTCCATAACACCACTGATAGGGGTCATCCT
CACCACCTTGCTTTGTGCTAGCCCTATTGGGCAAGTCGCAGAAGTGTTGAAAACTCAAGGTGCTCAACTTATTCTCCCTG
TTGCTCTGCTGCATGCTGTTGCATTCGCTCTTGGCTATTGGATCTCGAAATGGTCTTCTTTCGGGGAATCAACTTCTAGA
ACCATCTCAATTGAGTGTGGGATGCAGAGTTCTGCGCTTGGATTTTTACTTGCCCAAAAGCACTTCACAAACCCTCTTGT
TGCTGTTCCTTCTGCTGTCAGTGTTGTGTGCATGGCGCTCGGAGGCAGTGCTCTTGCAGTATTCTGGAGAAACAGAGGCC
TTCCAGCAGATGACAAGGACGATTTCAAGGAATGAATGAAGCAAAAACAATCCTAGGCTCCAGCTTCTAGTCGTTCCATG
TTTTAGTTGAGCGTGGTTACGTCAGAGAATTTTTTATATTCCCATATTTTAGGTATGTAAAACACAAAACAGGATAAGGA
CGTTTGTTTATTCTAGATAATTGATTATTGGTAGGAAGGACCCTTGTTAATGATTTAGGCAAGGCTTTGCAATTAAGTTT
GGTGTGTAATGTATTTTTCATCTTCTAAATAAATAAGCTGCTTCTCAGACAAAGCAGTAATTCGTTTATATATATGGTGT
TATGTAGTAGGCCGGTCATATTTGTTGATTGGGTAGCAATTTAATTTGTG
>triplet_73-B
TGAAGCTATCTGCTCCTCTTGCAACTGGTCTTATTTTGGTCTCATGTTGTCCTGGTGGTCAAGCATCAAATGTTGCAACT
TACATATCCAAAGGAAATGTGGCACTTTCAGTTCTTATGACCACTTGCTCGACTATTGGTGCTATAGCGATGACACCACT
CCTTACTAAACTCCTTGCTGGTCAATTAGTCCCTGTTGATGCTGCAGGCTTGGCCATCAGTACTTTTCAGGTTGTTTTAG
TACCGACTATCGTTGGAGTGTTGGCACATGAGTATTTTCCCAAGTTTACCGAGCGGATTATCTCCATAACACCACTGATA
GGGGTCATCCTCACCACCTTGCTCTGTGCTAGCCCTATTGGGCAAGTCGCAGAAGTGTTGAAAACTCAAGGTGCTCAACT
TATTCTCCCTGTTGCTCTGCTGCATGCTGTTGCATTCGCTCTTGGCTATTGGATCTCGAAATGGTCTTCTTTCGGGGAAT
CAACTTCTAGAACCATCTCAATTGAGTGTGGGATGCAGAGTTCTGCGCTTGGATTTTTACTTGCCCAAAAGCACTTCACG
AATCCTCTTGTTGCTGTTCCCTCTGCTGTCAGTGTTGTGTGCATGGCGCTCGGAGGCAGTGCTCTCGCAGTTTTCTGGAG
AAACAGAGGCCTTCCAGCAGATGACAAGGACGATTTCAAGGAATGAATGAAGCAAAAACAATTCTAGGCTCCAGCTTCTA
GTCGTTACCCTGTTTTAGTTGAGCGTGGTTACGTCAGAGAATTTTTTTATATTCCCATATTTTAGGTATGTAAAACACAA
AAACAGGATAAGGACGTTTGTTTATTCTAGACAATTGATTATTGGTAGGAAGGATAGGCAAGGCTTTGCAATTAAGTTCG
GCGTGTAATGTATTTTTCATCTTTTAAATAAATAAGCTCCTTCTCAGACAAAGCAGTA
>triplet_73-D
GTCTGACCTGGTTTTGCTCGCGTGGATGCAGGGTGCGGACTGAGAGTTGGGTGCTCTGTGCCAGCATATGGAAGTGCTGC
CACGGAGAAGGCCGACTGGGGATTGGCCATTGCGCCCTCACCAGCGACCACTCTTGTTCCCGTTGTGAGGAGCCGTCAAA
TTTTCTGCAAGGCAGAAGCTAACATTTCTAGTAACCTGCCAGCGAGCGAGCCTACTGGAGCAAGCCAGTATGAGAAAATA
GTTGAGCTACTCACCACTCTTTTCCCTGTCTGGGTCATATTAGGTACAGTTATTGGCATCTACAAGCCATCAATGGTCAC
CTGGTTGGAGACTGATCTTTTTACCGTGGGCCTAGGATTTCTAATGTTGTCAATGGGACTAACATTAACATTTGAAGATT
TCAGGAGATGTTTAAGGAATCCATGGACAGTTGGTGTGGGATTTCTTGCGCAGTATTTGATCAAACCAATGCTAGGATAT
GCTATTGCATTGACATTGAAGCTATCTGCTCCTCTTGCAACTGGTCTTATTTTGGTCTCATGTTGTCCTGGTGGTCAAGC
ATCAAACGTTGCAACTTACATATCCAAAGGAAATGTGGCACTTTCAGTTCTTATGACCACTTGCTCGACTATTGGTGCTA
TAGCGATGACACCACTCCTTACTAAACTCCTTGCTGGTCAATTAGTCCCTGTTGATGCTGCAGGCTTGGCCATCAGTACT
TTTCAGGTTGTTTTAGTACCGACTATCGTTGGAGTGTTGGCACATGAGTATTTTCCCAAGTTTACCGAGCGGATTATCTC
CATAACACCACTGATAGGGGTCATCCTCACCACCTTGCTTTGTGCTAGCCCTATTGGGCAAGTCGCTGAAGTGTTGAAAA
CTCAAGGTGCTCAACTTATTCTCCCTGTTGCTCTGCTGCATGCTGTTGCATTCGCTCTTGGCTATTGGATCTCGAAATGG
TCTTCTTTCGGGGAATCAACTTCTAGAACCATCTCAATTGAGTGTGGGATGCAGAGTTCTGCGCTTGGATTTTTACTTGC
GCAAAAGCATTTCACAAACCCTCTTGTTGCTGTTCCTTCTGCTGTCAGTGTTGTGTGCATGGCGCTCGGAGGCAGTGCTC
TCGCAGTTTTCTGGAGAAACAGAGGCCTTCCAGCAGATGACAAGGACGATTTCAAGGAATGAATGAAGCAAAAACAATCC
TAGGCTCCAGCTTCTAGTCGTTACCTTGTTTTAGTTGAGCGTGGTTACGTCAGAGAATTTTTATATTCCCATATTTTAGG
TATGTAAAACACAAAACAGGATAAGGACGTTTGTTTATTCTAGATAATTGATTATTGGTAGGAAGGACCCTTGTTAATGA
TTTAGGCAAGGCTTTGCAATTAAGTTTGGTGTGTAATGTATTTTTCATCTTCTAAATAAATAAGCTGCTTCTCAGACAAA
GCAGTAATTCGTTTATAGGGTATTGTGCAGTAGGCCATATTTGTTGATTCGGAGTTTTCTTTAGCAAATTTAATTTTAGG
TATCCAGTTTTTTTAAAGGGAG
>triplet_74-A
CCACACGTCGCCACGTCACCGCCTCCACGTCTATTGCTGGAGTTGGACGGCAGGAACCGGCGCCTGCTCCACTCCACTCC
GCGTCTCCGCCTTCTCCCCCCTCCTATAAATCCCGCCCGCTGGACACGGCGGATCCATTTCTCGCATATTTTTCTTCCCG
TTTCCCGATTCAAGTCAGCGGTTAGGGTTCGGAGATCTCGGCGTCGCATCGCGGCCATGGCGACAAGCACGCTTAGCACA
GTCATGGTGAGCAATTTGTCGCTAAAAGCAGCACTAAGAGATGTAAAGGAATTCTTTTCCTTTTCTGGTGACCTTGTGCA
TGTTGAAATGCAAAGTGGCGACGAGCTGTCTCAAGTTGCCTACATTACTTTTAAAGATAAGCAAGGAGCTGAGACAGCCA
TGCTTCTGACGGGTGCCACAATAGTCGATATGGCTGTCATCGTAACACCAGCCACTTATTATGAGCTACCAGCTGATGTT
TTAGCTGCTCTAGAGCCCAAAGATGCAAAGTCCTCTGCTCTTGAGAAGGCAGAGGACATCGTTGGGACCATGCTGGCCAA
GGGGTTCATTCTTGGTAGGGATGCACTCGACAAAGCAAAAGCTTTGGATGAGAAGCATCAGCTCACATCAACTGCGACTG
CTCGAGTATCTTCCTTTGACAAGAGAATTGGTCTGAGTGAGAAGATCAGCGTCGGTACTTCAGTTGTAAACGATAAAGTA
AAGGAAATGGATCAGAAATATCTAGTCTCCGAGAAGACAAGGTCAGCACTTGCAGCTGCTGAACAGGGTGTCTCCACTGC
TGGATCTGCCATCATGAAAAACAGGTATGTCCTTACTGGAGCTGCATGGGTAACTGGTGCCTTCAGTAAGGTTGCGAATA
CCGCGAACGACGTCGGGGCAAAGGCAAAGGAGAAAATAGCCACTGAGCAGGAGGGCAAGACCGTAGCGGCCGGGTATGCA
CAAGCTGACATGTCGGACGCTCATGAAAAGCCCAGGGATTTGGATGGTGAAATCACAAAGATACATGTCTCTGAAAACCC
TGAAGATATCCCCATATCTACCGCTGCAGTTTTCCCCATTACAGTAGAGGATTCCAGTGATGCGTCTCCACCGCCACCCG
CTGCTGCTCTTCCTAAGAAACCGGAACCTGCGCAGGGATTGATACTATGATGATCTCGCTGATACATGAATGTAAATAGA
CATGAGATGGGTTGTTTAATTCACGCTGCAACGTTGTGGTTGCTGTATTGTAATTCACCTGTTTGAAGGTTGAAATTTAT
CGGGACCGAAAGAGTTTGGAATTTGTAACAGCCATTTTAATTAATCAAACAATATTATCATGCACTTGCAGTGTCACAA
>triplet_74-B
AAGAGATTGGGAACAAATTCATCGTTTTCTGCCATAGGTCGGAGCTGTGGAGGTGGTAAGTTCTTTCTTTTTTAACCGAG
TTTGTGTAATGTTGATTAGGAAATCCCATTAGATATTGTATAATGCCTTACTAGAAACAAGATAAGGCACAAGTTATCAA
TTTAGGCCATCGGTGTTGTTTATGTGATAGTGCATGTAAGTGTGCATTACTTATTAGTTTTTCAGATACTGTACAAGTGT
GTGTTGCAGAGCTTTTGCTCATATAGCCTAGAACAACAGATGAAGTATTAATTGTTCCTTTTTGTACTTTTATTTCTTTG
ATGAAGACAAGCACGCTTAGCACAGTCATGGTGAGCAATTTGTCGCTGAAAGCAGCACTAAGAGATGTAAAGGAATTCTT
TTCCTTTTCTGGTGACCTTGTGCATGTTGAAATGCAAAGTGGTGACGAGCTGTCTCAAGTTGCCTACATTGCTTTTAAAG
ATAAGCAAGGAGCTGAGACAGCCATACTTCTGACGGGTGCCACGATAGTCGATATGGCTGTCATCGTAACACCAGCCACT
GATTATGAGCTACCAGCTGATGTTTTAGCTGCTCTAGAGCCCAAAGATGCAAAGTCCTCTGCTCTTGAGAAGGCAGAGGA
CATCGTTGGGACCATGCTGGCCAAGGGGTTCATTCTTGGTAGGGATGCGCTCGACAAAGCAAAAGCTTTAGACGAGAAGC
ATCAGCTCACATCAACTGCGACTGCTCGAGTATCTTCCTTTGACAAGAGAATCGGTCTGAGTGAGAAGATCAGCGTTGGT
ACTTCAGTTGTAAATGATAAAGTAAAGGAAATGGATCAGAAATATCTAGTTTCCGAGAAGACTAGGTCAGCACTTGCAGC
TGCTGAACAGGGCGTCTCTACTGCTGGATCTGCCATCATGAAGAACAGGTATGTCCTTACTGGAGCAGCATGGGTAACTG
GTGCCTTCAGTAAGGTTGCAAATACCGCGAACGATGTCGGGGCAAAGGCGAAGGAGAAAATAGCGGCTGAGCAGGAGGGC
AAGACCGTAGCGGCCGGGTATGCACAAGCTGACATGTCGGACGCTCGTGAAAAGCCCAGGGATTTGGATGGTGAAGTCAC
AAAGATACATGTCTCTGAAAACCCTGAAGATATCCCCATATCTACCGCTGCAGTTTTCCCCATTACAGTAGATGATTCCA
GCGATGCGTCTCCACCACCGCCTGCTACTGCTCTTCCCAAGAAACCGGAACCTGCGCAGGGATTGATACTATGATGATCT
GGCTGATACATGAATGTAAATAGACATATGAGGTGGGTTGTTTAATTCAGGCTGTAGCGTTGTGGCTGCTGTATTGTGAT
TCACCTGTTTGAAGGTTGAAATTTATCAGGACCGAAAGAGTTTGGGATTTGTAGCAGCCATTTTAATTGATCAAACAATA
TTATCATGCACTTGCGGTGTCAAAATGTTTGCG
>triplet_74-D
CCCACCTATAAATCCCGCCCGCTGGACACGGCGGATCCATTTCTCGAATATTTTTCTTCCCGTTTCCCGATTCAAGTCAG
CGGTTAGGTTTCGGAGATCTCGGCGTCGCATCGCGGCCATGGCGACAAGCACGCTTAGCACAGTTATGGTGAGCAATTTG
TCACTGAAAGCAGCACTAAGAGATGTAAAGGAATTCTTTTCCTTTTCTGGCGACCTTGTGCATGTTGAAATGCAAAGTGG
TGACGAGCTGTCTCAAGTTGCCTACATTACTTTTAAAGATAAGCAAGGAGCTGAGACAGCCATGCTTCTGACGGGTGCCA
CGATAGTCGATATGGCTGTCATCGTAACACCAGCCACTGATTATGAGCTACCAGCTGATATTTTAGCTGCTCTAGAGCCC
AAAGATGCCAAGTCCTCTGCTCTGGAGAAGGCAGAGGACATCGTTGGGACCATGCTGGCCAAGGGGTTCATTCTTGGTAG
GGATGCACTCGACAAAGCAAAAGCTTTGGATGAGAAGCATCAGCTCACATCAACTGCGACTGCTCGAGTATCTTCCTTTG
ACAAGAGAATCGGTCTGAGTGAGAAGATCAGCGTCGGTACTTCAGTCGTAAACGATAAAGTAAAGGAAATGGATCAGAAA
TATCTAGTCTCCGAGAAGACAAGGTCAGCACTTGCAGCTGCTGAACAGGGCGTCTCCACTGCTGGATCTGCCATCATGAA
AAACAGGTATGTCCTTACTGGAGCTGCATGGGTAACTGGTGCCTTCAGTAAGGTTGCGAATACCGCAAACGACGTCGGGG
CAAAGGCGAAGGAGAAAATAGCCGCTGAGCAGGAGGGCAAGACCGTAGCGGCCGGGTATGCACAAGCTGACATGTCGGAC
GCTCATGAAAAGCCCAGGGATTTGGATGGTGAAATCACAAAGATACATGTCTCTGAAAACCCTGAAGATATCCCCATATC
TACCGCTGCAGTTTTCCCCATTACAGTAGAGGATTCCAGCGATGCGTCTCCACCACCGCCCGCTGCTCCTAAGAAACCGG
AACCTGCGCAGGGATTGATACTATGATGATCTGGCTGATGCATGAATGTAAATAGACATGAGATGGGTTGTTTAATTCAG
GCTGTAGCGTTGTGGTTGCTGTATTGTGATTCACCTGTTTGAAGGTTGAAATTTATTGGGACCGAAAGAGTTTGGAATTT
GTAGCAGCCATTTTAATTAATCAAACAATATTATCATGCACTTGGA
>triplet_75-A
ATTGGAGTTTAGCGAGCTCACACCCAATCGGCTCGCTTCAGGGGGTAACGAGGGGGACATTTGCATCTGGGATCTCAAAA
ACCCCTGCGAGCCAAACGTCTTCCCGCCACTGAAGAATGTTGGTTCGAATGCTCAAGCTGAAATATCTTGCTTAACCTGG
AATCCCAAGTTTCAGCATATACTAGCATCAGCTTCTAGTAACGGGATTACAGTAGTTTGGGATTTGAGAACCCAGAAACC
ATTAACTAGCTTTTCAGATTCAAATAGAAGGAACTGTTCTGTTCTCCAGTGGAATCCAGACATGTCCACCCAGCTAATTC
TTGCATCAGATGACGACAACTCTCCTTCTTTGAGAGTATGGGATGTGAGGAAAACCATTGCACCTGTACGGGAATTTGTG
GGACACTCAAAAGGTGTAATTGGTATGTCATGGTGCCCCTATGACAGTTCATTCTTGCTTACTTGTGCTAAAGACAATAG
AACAATATGCTGGGATACAGTTAGTGGAGAGATTATCAGTGAGCTACCAACAAGCTCTAATGGTAACTTTGACATTCACT
GGTACCGGAAAATTCCAGGTGTTGTAGCAGCATCTTCATATGATGGGAAGATCGGTGTACACAACTTGGAGTTCTCCAGC
CTGTATGCAGCTGGTGACAGCACTGTTGGTGCCTCAGCGCGTCCAAGAGCTGCAGCTCCAAAATGGTTGAAATGCCCCAC
GGGTGCATCTTTTGGCTTTGGTGGCAAACTTGTTTCCTTCCATCCAGCCCAAGGCACACAAGCGGGTACTTCTGAGGTGC
ATGTGCATAATTTGGTGATTGAGCAGAGTCTAGTAAGCCGGTCAACTGAATTTGAAGCTGCTATGCAGAATAGGGACAAA
AGTGCACTGCGTGCTTTGTGTGACCAAAAATCACAAGAATCTTTATCCGAGGAGGAGAAAGAAACATGGAGCTTCTTAAG
GGTTATGTTCGAGGATGGGGATACTGCCAGAACAAAATTGCTTGTTCATCTTGGATTCAATCCACCTCAAGAACCGACTG
TGAATGCAACTGATGAGCTGAGCAAAGCATTGGCTGATACACTTAATATTGATCATGGTACTGATAATATGGATGCCCAA
TTTCTTGCTGATAACGGTGATGATTTTTTCAATAATCCTCAACCTTCAGAGACTAGCTTGGCTGAGGAGCCAATGTCTAC
AAATGTCCAAGAGATTGAGCAGGAAATGCCTGAAAATATTGTGCCATCTGATCCATCAATTGACAAAAGTATTCAACATG
CATTGGTAGTTGGAGACTACAAAGGTGCTGTTAATCAGTGCCTTGCAGCAAATCGTATGGCTGATGCTCTGGTTATTGCC
CATGCTGGTGGTTCTGCTCTATGGGAGAGCACCAGAAACCAATATCTTAAGAACAGTATCTCACCCTATTTAAAGGTTGT
TTCTGCTATGGTTGGCAATGACTTGATGAGTTTTGTGAGTACATGGCCACTAAATGCATGGAAGGAAACACTTGCACTAC
TGTGCACATTTGCCGGGAAAGAGGAATGGAATGTTTTATGTGACACTCTTGCATCTAGACTTCTGAGTGCTGGTGATATG
CTAGCTGCGACCCTATGTTACATTTGTGCTGGAAATATTGATAAAGCTGTTGAAATATGGTCTCGCAACCTGAGCTCTGA
AGATGGTGGAAAGACTTATGTTGATCTTCTCCAGGATTTGATGGAGAAGACCATTACTCTCGCCCTTGCCACGGGCCATA
AGAGGTTTAGCGCGTCTCTATCTAAGCTTGTTGAGAACTATGCAGAGCTGTTGGCCAGTCAAGGCCTTCTTAAAACTGCA
ATGGAGTACTTGAAGCTTATGGGAGCAGATGAAAATTCAGATGAGCTGACTATACTGAGAGATCGAATTGCATTTTCTAC
AGAAGAGAATGATGCTACCAGGAGTTCTGTTCCAGAGAGTAGTGCCAACAGCTCCTCCTACCTACCAAATCAACAGAGCT
ACACCCCAGACCCTTCCCAGAATCTTTACCAGGTGCCTCAACAATATAATAATGTGCAAAGCTATCCAGAAGTTTACCCG
CAACCACCTAATAGTAGAGCCAATGTGCCAAGCAATACATATCCAGAAGTTTACCCGCAATCACACAATGCAGCCTACTC
GGGATATGCTGGATATCAACCTCAACATCAAACACAAATGTTTGTTCCTCAAAACACACCAGTGGACACCCAGCCAAGCC
CGGCTCCATTCCCGGTTCCACATCAAACAGTGAAGACATTTACTCCTGCAAACGTACCGAGTCTCAAAAACCCAGAGCAA
TATCACCAAGCAAGTACCTTGGGTTCCCAGCTCTACACGCCTCCTGCGAATTCATCATATGCTCCTGGACCACCTGCCCA
GTTCCAAAGTGGACCTCCCACCACGTTTCATCAGCCTGCACCGCCGGCTCAATACCAGACTGTTCCACCCGTCCCTTCAG
TTCCAGGAACAAACCCTAACCAGATGTTTACCCCTGCTGTTCCGACTAATTCAGCTTCTAGGTTTATACCGTCAACCAAT
CAAGGTTTTGTTCAGCGGCCAGGCTTGAGTCCTGCACAGCCCTCAAGTCCAACACAGGCGCAACCACCAGCTCAGCCTAC
CGTTGCTCCTCCTGCACCTCCCCCCACTGTGCAAACAGCTGATACATCGAATGTGTCTGCTGAGCTGAGACCTGTTATTG
CAACACTGACCAGACTATTTGATGAGACTTCCAAAGCCTTGGGAGGTGCACCAGCTAAAAAACGTGAAATTGAAGACAAC
TCAAAGAAGATTGGGGCATTATTTGCCAAACTCAACACTGGAGATATATCTCCAAATGTTTCATCAAAACTCATTCAGAT
GTGCAGTGCACTTGATAGTAGTGATTTTGCCACTGCAATGCAACTTCAGATTCTTCTGACGACCAGTGATTGGGATGAGT
GCAACTTTTGGCTCTCATCATTGAAGCGTATGATCAAGACAAGGCAAAGCTTCAGAGTGTAAATCTGCGTGGCCTAGTGC
CGCAGCTAGTTCTGTATACACCTTTTTCTGATTGTCAAAAATGTTAGTGTTAGCAATTCGGAGGGTTGCCGTGCACAGAG
ATGTTATCCTGCTTCGTCTGTCAACTCTGCCGAAGCTTCTTGTTGCTGAAAGTGGTCTGTCATTCGGGTGACATTACGTT
TTGACGACTCAATAGTTTTTCCATGTTCCTTTACAAGAGGATGCGAGTCCTTTGGGGGTGTTGTTGGTTTTGGAAATTAT
AAGTTGTAAGAGGTTACTTAGTCTGTCATACTAGCTGGTCCATTTTCCGTACCCTTGAATTGATCAGTCTGGACCTTTGA
AATACCCTGGATGATTGATGGTATTACAGTGTCTTGTCTGTTGCATTGGTATCAATATAGATATTAATAAACTCAAATTG
ATATTTTGTTTCCTTTCTAGTTTTCAG
>triplet_75-B
CACAAACAGCACGAGCCGAGCCGGCCACAACCCACGCCCGCCGCACCACCCCCTCCCCTCGGTCCTCCTCGCCTCCATCC
AGTCCAGATCGCGGAACTTTTTTCCTTAGAGCAACGCCCCCCCACCCCCTGTCCTGCGGCGAGAGCGCGGCGCGGGCGGG
CTAGGCACCCAGATCTGGTGCGGCGGTCGCCGGAGATGGCGTGCATCAAGAGCGCGCAGCGCGCGGCGCTGACGGCGCTC
GCGCCGGAGGCGCCCTACCTCGCCGCCGGCACCATGAGCGGCGCCGTCGACATGCAATTCTCCGCGTCGGCCAACATCGA
GATCTTCAGCCTCGACTTCCAGTCCGACTCCCCCGACCTGCCCCTCCTCGCCGCGGCCCCCTCCCCCGACCGCTTCAACC
GCCTCTGCTGGTCCCGCCCGGGCGCCGCCGACGGCGACTCCTTCTCCCTCGGCCTCCTCGCCGGCGGGCTCAGCGACGGC
TCCGTCGCCGTCTGGAACCCGCTCAGCATGATCAGCTCCGAGGGGCAAGCGGAGGACGTCATGGTCGCGCAGCTTGAGAA
GCACAATGGGGCGGTCACTGGATTGGAGTTTAGCGAGCTCACACCGAATCGGCTCGCTTCAGGTGGTAACGAGGGGGACA
TTTGCATCTGGGATCTCAAAAACCCCTGCGAGCCAAACGTCTTCCCACCACTGAAGAATGTTGGTTCGAATGCTCAAGCA
GAAATATCTTGCTTAACCTGGAATCCCAAGTTTCAGCATATACTAGCGTCAGCTTCTAGTAACGGGATAACAGTTGTTTG
GGATTTGAGAACCCAGAAACCATTAACTAGCTTTTCAGATTCAAATAGGAGGAACTGTTCTGTTCTCCAGTGGAATCCAG
ACATGTCCACCCAGCTAATTCTTGCATCAGATGACGACAACTCTCCTTCTTTGAGAGTATGGGATGTGAGGAAAACCATT
GCACCTGTACGGGAATTTGTGGGACATTCAAAAGGTGTAATTGGTATGTCATGGTGCCCCTATGACAGTTCATTCTTGCT
TACTTGTGCTAAAGACAATAGAACAATATGCTGGGATACAGTTAGTGGAGAGATTATCAGTGAGCTACCAACAAGCTCTA
ATGGTAACTTCGACATCCACTGGTACCGGAAAATTCCAGGTGTTGTAGCAGCATCTTCATATGATGGGAAGATCGGTGTA
CACAACTTGGAGTTCTCCAGCCTTTATGCAGCTGGTGATAGCACTGTTGGTGCCTCAGCACGTCCAAGAGCTGCAGCTCC
AAAATGGTTGAAATGCCCCACGGGTGCATCTTTCGGCTTTGGTGGCAAACTTGTTTCCTTCCATCCGGCCCAAGGCACAC
AAGCGGGTACTTCTGAGGTGCATGTGCATAATTTGGTGATTGAGCAGAGTCTAGTAAGCCGGTCAACTGAATTTGAAGCT
GCTATGCAGAATAGGGACAAAAGTGCACTGCGTTCTTTGTGTGACCAAAAATCACAAGAATCTTTATCCGAGGAGGAGAA
AGAAACATGGAGCTTCTTAAGGGTTATGTTCGAGGATGGCGATACTGCCAGATCAAAATTGCTTGTTCATCTTGGATTCA
ATCCACCTGAAGAACCGACTGTGAATGCAACTGATGAACTGAGCAAAACATTGGCTGATACACTTAATCTTGATCATGGT
ACTGATATTATGGATGCCCAATTTCTTGCTGATAACGGTGATGATTTTTTCAATAATCCTCAACCTTCAGAGACTAGCAT
GGCTGAAGAGCCAATATCTACGAATGTCCAAGAGATCGAGAAGGAAATGCCTGAAAATATTGTGCCATCTGATCCATCAA
TTGATAAAAGTATTCAGCATGCATTGGTAGTTGGAGACTACAAAGGGGCAGTTAATCAGTGCCTTGCTGCAAATCGTATG
GCTGATGCTCTGGTTATTGCCCATGCTGGTGGTTCTGCTCTATGGGAAAGCACCAGAAACCAATATCTTAAGAACAGTAT
CTCACCCTATTTGAAGGTTGTTTCTGCTATGGTTGGCAATGACTTGATGAGTTTTGTGAGTACGTGGCCACTAAATGCAT
GGAAGGAAACACTTGCACTACTGTGCACATTTGCCGGGAAAGAGGAATGGAATGTGTTATGTGACACTCTTGCATCTAGA
CTTCTGACTGCCGGTGATATGCTAGCTGCGACCCTATGTTATATTTGTGCTGGAAATATTGACAAAGCTGTTGAAATATG
GTCTCGCAACCTGAGTTCTGAAGATGGTGGAAAGACTTATGTTGATCTTCTCCAGGATTTGATGGAGAAGACCATTACTC
TCGCCCTTGCCACGGGCCATAAAAGGTTTAGCGCATCTCTATCTAAGCTTGTTGAGAACTATGCAGAGCTGTTGGCCAGT
CAAGGCCTTCTTAAAACTGCAATGGAGTACTTGAAGCTTATGGGAGCAGATGAAAATTCAGATGAGCTGACTATACTGAG
AGATCGGATTGCATTTTCTACAGAAGATAATGATGCCATTAGGAGTTCTGTTTCTGAGGGCAGTGCCAACACATCCTACT
TACCAAATCAACACAGCTATACCCCAGACCCTTCTCAGAATCTTTACCAGGTGCCTCAACAATATAATAATGTGCAAAAC
AATACATATCCAGAAGTTTATCCTCAGCCACCTAATAATAGAGCCAATGTCCAAAGCAATACATATCCAGAAGTTTACCA
GCAAACACATAATGCAGCCTACTCAGGATATGCTGGATATCAACCTCAACCTCAACCGCAAACACATATGTTTGTTCCTA
AAAACACACCAGTGGACACCCAGCCAAGTCCGGCTCCATTACCGGTTCCACATCAAACAGTGAAGACATTTACTCCTGCA
AACGTACCGAGTCTCAAAAACCCAGAGCAATATCACCAAGCAAGTACCTTGGGTTCCCAGCTCTACACGGCTCCTGCGAA
TTCATCATATGCTCCTGGACCACCTGCCCAGTTCCATAGTGGACCTCCCACCACGTATCATCAGCCTGCACCGCCGTCTC
AATACCAGACTGGCCCACCCGTCCCTTCAGTTCCAGGAACAAACCCTAACCAGATGTTTACCCCTGCTGTTCCGACTAAT
TCAGCTTCCAGGTTTATACCGTCAACCAATCAAGGTTTTGTTCAGCGGCCAGGCTTGAGTCCTGCACAGCCCTCAAGTCC
AACACAGGCGCAACCACCAGCTCAGCCTACCGTTGCTCCCCCTGCACCTCCCCCCACTGTGCAAACAGCTGATACATCGA
ACGTGTCTGCTGAGCTGAGACCTGTTATTGCGACACTGACTAGACTATTTGATGAGACATCCAAAGCCTTGGGAGGCGCA
CCCGCTAAAAAACGTGAAATTGAAGACAACTCAAAGAAGATTGGGGCGTTATTTGCCAAACTCAACACTGGAGATATATC
TCCAAATGTTTCATCAAAACTCATTCAGATGTGCAGTGCACTTGATAGTAGTGATTTTGCCACCGCGATGCAACTTCAGA
TTCTTCTGACGACCAGTGATTGGGACGAGTGCAACTTTTGGCTCTCATCATTGAAGCGTATGATCAAGACAAGGCAAAGC
TTCAGAGTGTAAATCCGTGTGTGGGGCCTTGTGCCGCAGCTAGTTCTGTATACACCTTTTCTGATTGTCAAAATTGTTAG
TGTTAGCAATTTGGAGGGTTGGCGTGCACAGAGATATTATCCTGCTTCGTCTGTCAACTCTGCCGAAGCTTCTTGTTGCT
GAAAGTGGTCTGTCATTCGGGTGACATTACGTTTTGACGACTCATAGTTTTTCCATGTTCCTTTGCAACAGGATGCGAGT
CCTTTGGGGGTGTTGTTGGTTTTGGAAATTATAAGTTGTAAGAGGTTACTTAGTCTGTCATACTAGCTGGTCCATTTTCC
GTACCCTTGAATTGATCAGTCTGGACCTTTGAAAATACCCTGGATGATTGATATGGTATTACAGTGTCTTGTCTATTACA
TTGGTATCAATATAGATATTAATAAACTCAAATTGATAGTACTTTGTTTCCTTTGGGAGTTTTCAGTTATTGGCTTCTGC
CTGATTCCAGAATGTGTAAAAAAAAGAAGAAGAATATTTGAGTAGCAG
>triplet_75-D
ATGGCGTGCATCAAGAGCGCGCAGCGCGCGGCGCTGACGGCGCTCGCGCCGGAGGCGCCCTACCTCGCCGCCGGCACCAT
GAGCGGCGCCGTCGACATGCAATTCTCCGCGTCGGCCAACATCGAGATCTTCAGCCTCGACTTCCAGTCCGACTCCCCCG
ACCTGCCCCTCCTCGCCGCGGCCCCCTCCCCCGACCGCTTCAACCGCCTCTGCTGGTCCCGCCCGGGCGCCGCCGACGGC
GACTCCTTCTCCCTCGGCCTCCTCGCCGGCGGGCTCAGCGACGGCTCCGTCGCCGTCTGGAACCCGCTCAGCATGATCAG
CTCCGAGGGGCAAGCGGAGGACGTCATGGTCGCGCAGCTCGAGAAGCACAACGGGGCGGTCACTGGATTGGAGTTCAGCG
AGCTCACACCCAATCGGCTCGCTTCAGGGGGTAACGAGGGGGACATTTGCATCTGGGATCTCAAAAACCCCTGCGAGCCA
AACGTCTTCCCGCCGCTGAAGAATGTTGGTTCGAATGCTCAAGCTGAAATATCTTGCTTAACCTGGAACCCCAAGTTTCA
GCATATACTAGCATCAGCTTCTAGTAACGGGATTACAGTAGTTTGGGATTTGAGAACCCAGAAACCATTAACTAGCTTTT
CAGATTCAAATAGAAGGAACTGTTCTGTTCTCCAGTGGAATCCAGACATGTCCACCCAGCTAATTCTTGCATCAGATGAC
GACAACTCTCCTTCTTTGAGAGTATGGGATGTGAGGAAAACCATTGCACCTGTACGGGAATTTGTGGGACACTCGAAAGG
TGTAATTGGTATGTCATGGTGCCCCTATGACAGTTCATTCTTGCTTACTTGTGCTAAAGACAATAGAACAATATGCTGGG
ATACAGTTAGTGGAGAGATTATCAGTGAGCTACCAACAAGCTCTAATGGTAACTTTGACATTCACTGGTACCGGAAAATT
CCAGGTGTTGTAGCAGCATCTTCATATGATGGGAAAATCGGTGTACACAACTTGGAGTTCTCCAGCCTGTATGCAGCTGG
TGATAGCACTGTTGGTGCCTCAGCACGTCCAAGAGCTGCAGCTCCAAAATGGTTGAAATGCCCCACGGGTGCATCTTTCG
GCTTTGGTGGCAAACTTGTTTCCTTCCATCCAGCCCAAGGCACACAAGCGGGTACTTCTGAGGTGCATGTGCATAATTTG
GTGATTGAGCAGAGTCTAGTAAGCCGGTCAACTGAATTTGAAGCTGCTATGCAGAATAGGGACAAAAGTGCACTGCGTGC
TTTGTGTGAACAAAAATCACAAGAATCTTTATCCGAGGAGGAGAAAGAAACGTGGAGCTTCTTAAGGGTTATGTTCGAGG
ATGGGGATACTGCCAGAACAAAATTGCTTGTTCATCTTGGATTCAATCCACCTCAAGAACCGACTGTGAATGCAACTGAT
GAACTGAGCAAATCATTGGCTGATACACTTAATCTTGATCATGGTACTGATAATATGGATGCCCAATTTCTTGCTGATAA
CGGTGATGATTTTTTCAATAATCCTCAACCTTCAGAGACTAGCTTGGCTGAGGAGCCAATATCTACAAATGTCCAAGAGA
TCGAGCAGGAAATGCCTGAAAATATTGTGCTATCTGATCCATCAATTGACAAAAGTATTCAACATGCATTGGTAGTTGGA
GACTACAAAGGTGCTGTTAATCAGTGCCTTGCTGCGAATCGTATGGCTGATGCTCTGGTTATTGCCCATGCTGGTGGTTC
TGCTCTATGGGAGAGCACCAGAAACCAATATCTTAAGAACAGTGTCTCACCCTATTTAAAGGTTGTTTCTGCTATGGTTG
GCAATGATTTGATGAGTTTTGTGAGTACGTGGCCACTAAATGCATGGAAGGAAACACTTGCACTACTGTGCACATTTGCC
GGGAAAGAGGAATGGAATGTTTTATGTGACACTCTTGCATCTAGACTTCTGAGTGCTGGTGATATGCTAGCTGCGACCCT
ATGTTACATTTGTGCTGGAAATATTGATAAAGCTGTTGAAATATGGTCTCGCAACCTGAGCTCTGAAGATGGTGGAAAGA
CTTATGTTGATCTTCTCCAGGATTTGATGGAGAAGACCATTACTCTCGCCCTTGCCACGGGCCATAAGAGGTTTAGCGCA
TCTCTATCTAAGCTTGTTGAGAACTATGCAGAGCTGTTGGCCAGTCAAGGCCTTCTTAAAACTGCAATGGAATACTTGAA
GCTTATGGGAGCAGATGAAAATTCAGAGGATCTGTCTATACTGAGAGATCGAATTGCATTTTCTACAGAAGAGAATGATG
CTACCAGGAGTTCTGTTCCGGAGAGTAGTGCCAACAGCTCCTCCTACCTACCAAATCAACGGAGCTACACCCCAGACCCT
TCTCAGAATCTTTACCAGGGGCCTCAACAATATAATAATGTGCAAAGCTATCCAGAAGTTTACCCGCAACCACCTAATAG
TAGAGCCAATGTGCCAAGCAATGCATATCCAGAAGTTTACCCGCAATCACACAATGCAGCCTACTCAGGATATGCTGGAT
ATCAACCTCAACATCAAACACAAATGTTTGTTCCTCAAAACACACCAGTGGACACCCAGCCAAGCCCGGCTCCATTACCG
GTTCCACATCAAACAGTGAAGACATTTACTCCTGCAAACGTACCGAGTCTCAAAAACCCAGAGCAATATCACCAAGCAAG
TACCTTGGGTTCCCAGCTCTACACGCCTCCTGCGAATTCATCATACGCTCCTGGACCACCCGCCCAGTTCCATAGTGGAC
CTCCCACCACGTTTCATCAGCCTGCACCACCGGCTCAATACCAGACTGTTCCACCCATCCCTTCAGTTCCAGGAACAAAC
CCTAACCAGATGTTTACCCCTGCTGTTCCGACTAATTCAGCCTCTAGGTTTATACCGTCAACCAATCAAGGTTTTGTTCA
GCGGCCAGGCTTGAGTCCTGCACAGCCCTCAAGTCCAACACAGGCGCAACCACCAGCTCAGCCTACAGTTGCTCCTCCTG
CACCTCCCCCCACTGTGCAAACAGCTGATACATCGAATGTGTCTGCTGATCTGAGACCTGTTATTGCAACACTGACCAGA
CTATTTGATGAGACGTCCAAAGCCTTGGGAGGCGCACCAGCTAAAAAACGTGAAATTGAAGACAACTCAAAGAAGATTGG
GGCATTATTTGCCAAACTCAACACTGGAGATATATCTCCAAATGTTTCATCAAAACTCATTCAGATGTGCAGTGCACTTG
ATAGTAGTGATTTTGCCACTGCAATGCAACTTCAGATTCTTCTGACGACCAGTGATTGGGATGAGTGCAACTTTTGGCTC
TCATCATTGAAGCGTATGATCAAGACAAGGCAGAGCTTCAGAGTG
>triplet_76-A
AAGACTGCCCATGAGCTTGTCGAGGAGGATTGATCATATGGAGGGCAGGGAGTGTCATGGTTGTCTATCGCGGGAGCAAT
TACACGAGGCCTCTGAAATCTCAACCTTTGGACGGTACCTCGTCACTGAGGAAGGGTGNACATTGTTCATCCCCGATGGC
TCGAGCACTGCTGAGAGTGATAATCAGGGGAAGGATCTAACTGCTCAACATGATAATGCACCCATATTGGATCTGCACAA
TACAGAGGACATGACGGAAGAAGAGCTGGAGTTCAATCAAATGCTTGATGAGCTGGGCCCTCGTTTCGTGGATTGGTGGG
GAACAGGAATTTTACCTGTGGATGCCGACTTGCTGCCTCAAACAATTCCAGGTTATAAAGCGCCATTTAGAGTTCTTCCA
ACTGGAATGCGTACAAGCCTTACCAACTCAGAGCTCACTAATTTGCGAAAGTTAGCAAGGAACCTCCCTTGTCATTTTGC
TCTAGGGAGAAACCGGAATCATCAAGGCTTGGCCGCGGCTATTGTTAAGCTTTGGGAGAAGAGTTTGGTGGTGAAAATAG
[truncated: 25,107,370 more chars]
