# Supplementary material for: Temporal transcriptome profiling reveals expression partitioning of homeologous genes contributing to heat and drought acclimation in wheat (Triticum aestivum L.)
Source: BMC Plant Biol. 2015 Jun 20;15:152. doi: 10.1186/s12870-015-0511-8 (PMC4474349; doi:10.1186/s12870-015-0511-8)
Supplement: Additional file 9: Table S5. — Distribution of differentially expressed TFs among the 20 clusters. [file 12870_2015_511_MOESM18_ESM.xls]

## Sheet: Sheet1
Primers used in qRT-PCR analysis
Primer name	Primer sequences (5'-3')
Traes_3B_C25DF6B46.1-L	CTGTCCTGCGGCATCAAC
Traes_3B_C25DF6B46.1-R	CACCCTCTAATCCAACCAAAC
Traes_3B_5BE5A6676.1-L	CAGCGAGCGGCTTCCTTA
Traes_3B_5BE5A6676.1-R	ACACGTCCGGGTCAACCT
Traes_1BL_5D8D6B865.1-L	ATTGCTGCGTCGCTTGAT
Traes_1BL_5D8D6B865.1-R	TGCCAACGGCTGACTACA
Traes_4BL_2E125A702.1-L	CATTGTCCTATCTCCCTTCATC
Traes_4BL_2E125A702.1-R	CTTGTCACGCTTTAGCACTTC
gnl_UG_TaS52547023-L	CCTACGGATTTAGGAAGATTGT
gnl_UG_TaS52547023-R	TCACCTTTCGCCGATGTA
Traes_5BL_F80E01D65.1-L	GCCGTTCCTGACCAAGACG
Traes_5BL_F80E01D65.1-R	AGCGAAGGCAGAGGTAGAGTA
Traes_1BL_BDF0801D0.1-L	TTTGTTGGTATCCTACCCTTGG
Traes_1BL_BDF0801D0.1-R	TGACAACAGGATGCAACAGAAC
Traes_1AL_1AAEEDFA9.1-L	ACGCCTCTGCCCAACTCTC
Traes_1AL_1AAEEDFA9.1-R	TCCTTCCGATCTACCGTCAT
tplb0008k16-L	GCGGACCTGGAACAGCAT
tplb0008k16-R	CGTAGCCACCGTCTTCGTC
gnl_UG_TaS52541229-L	CGGACCTGGACCAGCATTC
gnl_UG_TaS52541229-R	CGGAGGACTGAGGAGCAA
Triplet_70-A-L	GAAATTCAACATTCCAGAAGCTTTTTAG
Triplet_70-A-R	CTGCTAGCCTTGTTGAACGACC
Triplet_70-B-L	GAAATTCAACATTCCAGAAGCTTTTTAG
Triplet_70-B-R	TCCTACTAGCCTTGTTGAACGATG
Triplet_70-D-L	AAATTCAACATTTCAGAAGCTTTTTGC
Triplet_70-D-R	TCCTACTAGCCTTGTTGAACGATG
Triplet_1244-A-L	CCTTAAACCCCATGGTGAACAG
Triplet_1244-A-R	AGCCGTGTGATTTGCCTATATACTG
Triplet_1244-B-L	CCTTAAACCCCATGGTGAACAA
Triplet_1244-B-R	GGCTGTGTGATTTGCCTATATGCGT
Triplet_1244-D-L	TCTTAAACCCCATGGTGAGCAG
Triplet_1244-D-R	AGCTGTATGATTTGCCTATATGCGT
Triplet_1870-A-L	TCATCGACACTATTCCCCGA
Triplet_1870-A-R	GTTGTTGATAATAAAAGATTCCCGG
Triplet_1870-B-L	GGTCATCCATACTATTCCCCAG
Triplet_1870-B-R	GTTGTTGATAATACAAGATTGCCGG
Triplet_1870-D-L	GGTCATCCATACTATTCCCCAG
Triplet_1870-D-R	GTTGTTGATAATACAAGATTGCCAT
Triplet_722-A-L	GGCATGCCAATTTAGAGGCTAG
Triplet_722-A-R	CAAACAGGGAAAGCTGGTACTTGAGA
Triplet_722-B-L	GGCATGCCAATTTGGAGGCTGT
Triplet_722-B-R	CAAACAGAGAAAGCTGGTACTTAAGT
Triplet_722-D-L	GGCATGCCAATTTGGAGGCTGT
Triplet_722-D-R	CAAACAGGGAAAGCTGGTACTTGAGA
Triplet_272-A-L	GACATGGTTCACCCTGGAC
Triplet_272-A-R	CTTGAAGTGATTTGGTTGACTTGT
Triplet_272-B-L	GACATGGTTCACCCTGGGT
Triplet_272-B-R	CTTGAAGTGATTTGGATGACTTGT
Triplet_272-D-L	GACATGGTTCACCCTGGGT
Triplet_272-D-R	CTTGAAGTGATTTGGATGACTTAG
Triplet_1681-A-L	AGCAGAAGGGTATAGAATTCTTGGAA
Triplet_1681-A-R	CAAATCTGACACATAACCACAGTGT
Triplet_1681-B-L	TGCAGAAGGGTATAGAATTCTTGGGG
Triplet_1681-B-R	CAAATTTGACACGTAACCACAGTGT
Triplet_1681-D-L	AGCAGAAGGGTATAGAATTCTTGGAA
Triplet_1681-D-R	CAAATCTGGCACGTAACCACAGGGC
Triplet_2282-A-L	GACTTTCTCCAACTACGACGCAA
Triplet_2282-A-R	CAATCAATCCATTCTTCTCACATGA
Triplet_2282-B-L	GACTTTCTCCAACTACGACGCAA
Triplet_2282-B-R	CAATCAATCCATTCTTCTCACATTT
Triplet_2282-D-L	GACTTTCTCCAACTACGACGCGG
Triplet_2282-D-R	CAATCAATCCATTCTTCTCACATTT
Triplet_765-A-L	GCATGTATCGTGTCGACTTTGATGAC
Triplet_765-A-R	TGTCGTCGACCTCACTCCGAAT
Triplet_765-B-L	GCATGTATCGTGTCGACTTCGACGAT
Triplet_765-B-R	TATCGTCGACCTCACTCTGAGC
Triplet_765-D-L	GCATGTATCGTGTCGACTTTGATGAC
Triplet_765-D-R	TATCGTCGACCTCACTCTGAGC
Triplet_3766-A-L	CATTTCCTTCATTGCGATGCCCT
Triplet_3766-A-R	GGTTAAGCCCCTGACGTAGACC
Triplet_3766-B-L	CATTTCCTTCATTGCGATGCCCT
Triplet_3766-B-R	AGTTAAGCCCCTGATGTAGACG
Triplet_3766-D-L	CATTTCCTTCATTGCGATGCCAC
Triplet_3766-D-R	AGTTAAGCCCCTGATGTAAACG
