# Supplementary material for: Temporal transcriptome profiling reveals expression partitioning of homeologous genes contributing to heat and drought acclimation in wheat (Triticum aestivum L.)
Source: BMC Plant Biol. 2015 Jun 20;15:152. doi: 10.1186/s12870-015-0511-8 (PMC4474349; doi:10.1186/s12870-015-0511-8)
Supplement: Additional file 10: Table S6. — Detail lists of 20 clusters of differentially expressed transcription factors. [file 12870_2015_511_MOESM1_ESM.xls]

## Sheet: Sheet1
Summary of RNA-Seq data and reads mapping
Libraries	No. of Clean Reads	% of totally mapped reads	% of uniquely mapped reads
CK-1	81331219	0.47	0.31
CK-2	76134375	0.38	0.26
DS-1h-1	68627235	0.38	0.26
DS-1h-2	75990953	0.51	0.35
DS-6h-1	63466609	0.33	0.25
DS-6h-2	73803033	0.35	0.26
HS-1h-1	66201326	0.3	0.23
HS-1h-2	51678457	0.41	0.34
HS-6h-1	76714383	0.44	0.38
HS-6h-2	67490014	0.44	0.38
HD-1h-1	53916631	0.46	0.31
HD-1h-2	55730935	0.4	0.29
HD-6h-1	54038225	0.46	0.35
HD-6h-2	56455411	0.46	0.35
