# Supplementary material for: Temporal transcriptome profiling reveals expression partitioning of homeologous genes contributing to heat and drought acclimation in wheat (Triticum aestivum L.)
Source: BMC Plant Biol. 2015 Jun 20;15:152. doi: 10.1186/s12870-015-0511-8 (PMC4474349; doi:10.1186/s12870-015-0511-8)
Supplement: Additional file 12: Table S7. — List of identified 4,565 homeologous triplets. [file 12870_2015_511_MOESM3_ESM.xls]

## Sheet: Sheet1
Unigene	Expression Value							Expression pattern						Blast to Tair10
	CK	DS-1h	DS-6h	HS-1h	HS-6h	HD-1h	HD-6h	DS-1h	DS-6h	HS-1h	HS-6h	HD-1h	HD-6h	Tair10 ID	Identity	Alignment length	gene name	annotation
comp83556_c0_seq4	30.0037	40.3944	23.9697	11.8863	28.5133	28.5431	64.4263	no	no	down	no	no	up
comp89696_c1_seq22	30.0037	37.5071	7.28707	31.1184	78.9851	24.765	40.9106	no	down	no	up	no	no
Traes_6DL_C230EB5A0.2	30.0737	66.8966	21.0752	46.5538	13.7228	23.7777	6.1145	up	no	no	down	no	down	AT5G47070	61.63	245		Protein kinase superfamily protein
Traes_4BS_14908BC86.1	30.0908	26.5922	21.0752	11.0056	17.4849	22.88	70.5539	no	no	down	no	no	up	AT1G04420	71.99	357		NAD(P)-linked oxidoreductase superfamily protein
Traes_5BL_B587530F4.2	30.1625	18.9364	25.3652	24.5961	23.0417	8.55801	38.087	no	no	no	no	down	no	AT1G65420	59.52	168	NPQ7	Protein of unknown function (DUF565)
Traes_6AL_54966DD98.1	30.1625	55.0877	10.8404	9.40858	5.87208	3.86561	9.87069	no	down	down	down	down	down	AT5G35450	29	638		Disease resistance protein (CC-NBS-LRR class) family
Traes_4AL_D9F082CFF.1	30.165	23.7288	3.97019	9.36624	41.8576	10.5196	65.3628	no	down	down	no	down	up	AT5G24900	48.39	62	CYP714A2	cytochrome P450, family 714, subfamily A, polypeptide 2
Traes_7DS_AAE1F40AB.1	30.165	45.7564	12.6108	59.5341	76.697	50.3528	45.141	no	down	no	up	no	no	AT2G37710	49.06	212	RLK	receptor lectin kinase
Traes_7BL_7481591EA.1	30.165	89.0332	5.32514	5.08601	4.10171	0.906017	0.935338	up	down	down	down	down	down	AT3G47110	39.67	121		Leucine-rich repeat protein kinase family protein
comp77521_c0_seq1	30.1722	64.1249	14.1548	18.7298	13.4912	33.3244	27.2737	up	down	no	down	no	no	AT2G02360	34.91	275	AtPP2-B10, PP2-B10	phloem protein 2-B10
gnl_UG_TaS61802343	30.1788	38.4002	38.6449	0.858068	23.3185	3.84425	23.9791	no	no	down	no	down	no
Traes_3DL_582DCA921.2	30.2033	17.3275	11.9704	15.3331	73.5366	29.5331	36.689	no	down	no	up	no	no	AT3G55850	63.86	166	LAF3, LAF3 ISF2	Amidohydrolase family
Traes_6BL_E2B3DD0D5.1	30.2033	20.8352	55.4006	27.1144	20.9982	19.06	9.4005	no	no	no	no	no	down	AT5G62030	48.06	129		diphthamide synthesis DPH2 family protein
gnl_UG_TaS61732987	30.2573	37.8226	17.814	0.858068	12.6164	1.96688	15.0439	no	no	down	down	down	no	AT1G50180	26.47	272		NB-ARC domain-containing disease resistance protein
Traes_1DS_F0BE8ABFA.2	30.2573	26.4084	13.077	35.1624	56.0703	36.1661	52.6667	no	down	no	no	no	no	AT5G60410	58.14	172	ATSIZ1, SIZ1	DNA-binding protein with MIZ/SP-RING zinc finger, PHD-finger and SAP domain
gnl_UG_TaS17890428	30.2573	45.853	23.6638	11.9729	28.2702	13.3608	10.8129	no	no	down	no	no	down	AT3G23160	30.63	333		Protein of unknown function (DUF668)
comp75401_c1_seq7	30.2583	26.0564	35.021	5.77194	45.2911	13.3719	66.7782	no	no	down	no	no	up
Traes_1AL_5F915C785.1	30.2583	3.88433	84.1228	16.262	73.0312	20.0275	82.2976	down	up	no	up	no	up	AT5G53420	40.46	173		CCT motif family protein
Traes_2BS_6F3465A31.2	30.2678	14.0537	21.44	9.36624	62.1447	11.4108	74.7715	down	no	down	up	down	up
gnl_UG_TaS61632135	30.2678	20.926	24.5374	2.61073	117.783	16.2232	122.276	no	no	down	up	no	up
Traes_5BL_A07DDDBA0.1	30.2678	47.5568	91.7833	16.9815	14.1697	19.0647	16.9256	no	up	no	down	no	no	AT5G40250	43.28	335		RING/U-box superfamily protein
Traes_2AS_BB6B8AC48.2	30.2678	13.8705	29.913	3.44814	14.95	3.50145	47.9817	down	no	down	no	down	no	AT4G38180	34.24	479	FRS5	FAR1-related sequence 5
Traes_2DL_C065A5C4A.1	30.2678	19.2745	41.9998	21.1992	11.5394	16.1264	6.57881	no	no	no	down	no	down	AT3G20660	63.55	107	AtOCT4, 4-Oct	organic cation/carnitine transporter4
Traes_7BL_F1A0270C6.1	30.2716	73.9983	69.3979	49.1965	13.4558	42.7161	21.6284	up	up	no	down	no	no
Traes_2BL_19C5224BE.1	30.2891	41.4806	62.4552	44.1587	635.203	9.47926	122.742	no	up	no	up	down	up
Traes_2BL_2141AFC9E.1	30.2891	35.8151	36.2168	34.7272	22.0312	6.70251	26.8011	no	no	no	no	down	no	AT5G65960	47.92	409		GTP binding
gnl_UG_TaS61708960	30.3207	33.3294	132.795	12.8059	21.5198	7.66472	19.2766	no	up	down	no	down	no
Traes_5BL_C3F7AE6C8.1	30.3506	24.6035	59.4464	11.1348	19.0765	15.2664	29.1544	no	no	down	no	no	no	AT5G48660	62.91	213		B-cell receptor-associated protein 31-like
Traes_2BL_B6CA439C5.1	30.3506	81.1114	13.6884	12.5442	34.2453	20.908	10.8129	up	down	down	no	no	down	AT5G15140	49.14	175		Galactose mutarotase-like superfamily protein
Traes_2AS_39628DE26.1	30.3759	34.6419	66.614	26.2945	36.0346	10.5037	25.8614	no	up	no	no	down	no	AT4G15770	59.68	124		RNA binding
Traes_7AL_3E918FB63.2	30.3759	26.6851	29.6061	6.02159	47.8887	12.404	39.0284	no	no	down	no	down	no
Traes_2AL_96AB5315A.1	30.4044	24.0956	55.1717	12.8059	22.2949	8.60327	24.4522	no	no	down	no	down	no	AT3G15460	74.92	319		Ribosomal RNA processing Brix domain protein
comp66169_c0_seq1	30.4044	37.9061	45.8163	16.9216	33.765	10.5121	39.498	no	no	no	no	down	no
Traes_2BL_501F70F01.1	30.4044	30.844	46.8537	29.8781	14.4191	27.6334	7.99	no	no	no	down	no	down	AT1G14140	64.87	279		Mitochondrial substrate carrier family protein
Traes_4AS_7FAF13F3B.1	30.4448	25.7846	71.3926	7.66813	5.95246	14.3206	5.16798	no	up	down	down	no	down	AT4G37580	51.35	259	HLS1, COP3, UNS2	Acyl-CoA N-acyltransferases (NAT) superfamily protein
Traes_3B_1DD89E66C.1	30.4487	27.9797	64.2454	34.787	10.4042	30.4138	13.1645	no	up	no	down	no	down	AT5G22650	37.1	124	HD2B, HDT02, HDT2, ATHD2B, HDA4, HD2, ATHD2	histone deacetylase 2B
comp71487_c0_seq5	30.4528	40.8842	1.44671	30.9469	1.11806	25.705	0	no	down	no	down	no	down	AT5G24220	33.43	359		Lipase class 3-related protein
comp74753_c5_seq1	30.4636	24.12	37.8253	6.15729	35.2	6.7179	35.7356	no	no	down	no	down	no
Traes_3AL_297F6EDCE.1	30.4636	32.2399	6.16175	22.0764	8.47902	3.86561	6.11249	no	down	no	down	down	down	AT5G56590	67.18	323		O-Glycosyl hydrolases family 17 protein
Traes_7AS_C3D41AFDF.1	30.4636	18.2802	50.7812	13.5219	9.18144	16.2044	8.93014	no	no	down	down	no	down	AT1G04870	58.98	256	PRMT10, ATPRMT10	protein arginine methyltransferase 10
Traes_6BS_896A8401E.1	30.4737	34.6373	12.514	55.2889	39.085	64.7066	23.9794	no	down	no	no	up	no	AT2G17220	68.15	336		Protein kinase superfamily protein
Traes_2DL_644383DE2.1	30.489	44.8678	64.7074	21.3388	11.5713	21.9104	12.2264	no	up	no	down	no	down	AT1G79460	51.21	373	GA2, KS, ATKS, ATKS1, KS1	Terpenoid cyclases/Protein prenyltransferases superfamily protein
gnl_UG_TaS61772075	30.5406	30.3841	42.2196	3.44814	83.1385	25.6425	150.95	no	no	down	up	no	up
comp92063_c3_seq1	30.5517	61.5949	90.2295	8.4884	48.5251	10.5196	59.2506	no	up	down	no	down	no
comp67165_c1_seq1	30.5517	41.9045	10.5232	0	3.71156	0	0.935338	no	down	down	down	down	down	AT1G21270	45.92	98	WAK2	wall-associated kinase 2
gnl_UG_TaS37927784	30.5523	29.5504	102.288	20.3198	23.5749	11.4645	27.2726	no	up	no	no	down	no
Traes_5DS_E9FD09B0F.1	30.5523	23.8187	42.2747	11.9463	32.816	5.72706	52.2031	no	no	down	no	down	no	AT5G43140	61.4	171		Peroxisomal membrane 22 kDa (Mpv17/PMP22) family protein
Traes_3DL_73ACAB95C.1	30.5745	38.628	6.91399	88.1028	10.7635	102.765	9.87241	no	down	up	down	up	down	AT4G23180	51.61	310	CRK10, RLK4	cysteine-rich RLK (RECEPTOR-like protein kinase) 10
gnl_UG_TaS13259462	30.6335	23.8547	34.9141	6.02159	34.7349	5.72706	39.4997	no	no	down	no	down	no
gnl_UG_TaS61752486	30.6335	19.1475	19.9432	8.41302	45.1633	8.47546	42.7941	no	no	down	no	down	no
Traes_5AL_A75F5F801.1	30.6419	21.0922	46.0387	23.8255	11.0984	11.389	8.93075	no	no	no	down	down	down	AT3G55340	39.81	103	PHIP1	phragmoplastin interacting protein 1
Traes_1BS_984B78A41.1	30.661	33.3322	30.5889	6.8716	38.5726	13.3393	67.7208	no	no	down	no	down	up	AT5G60040	54.94	233	NRPC1	nuclear RNA polymerase C1
comp72582_c2_seq4	30.661	11.7661	6.25927	31.1184	87.4536	63.2472	144.368	down	down	no	up	up	up
comp80087_c1_seq7	30.6904	29.7827	38.2119	11.0643	46.3648	18.1215	35.2665	no	no	down	no	no	no
comp81646_c0_seq6	30.7245	36.3144	7.47756	9.30486	29.4701	16.2211	28.6867	no	down	down	no	no	no
Traes_5BL_50D7AD026.1	30.7273	43.9656	47.3725	3.46036	25.1701	14.0474	33.8573	no	no	down	no	no	no
Traes_4DS_ADD63C030.1	30.7273	71.1259	51.8764	5.1454	6.61301	8.60523	5.16945	up	no	down	down	down	down	AT5G55630	54.9	286	KCO1, TPK1	Outward rectifying potassium channel protein
Traes_4DL_4EB63D200.1	30.7325	34.7217	1.44671	27.1716	1.08531	19.0647	0.952463	no	down	no	down	no	down	AT4G08290	38.86	332		nodulin MtN21 /EamA-like transporter family protein
Traes_7AS_67A4BA135.2	30.7337	25.8797	47.0769	9.34457	101.248	22.8649	85.1163	no	no	down	up	no	up
Traes_7AS_9703AD036.1	30.7485	25.1839	149.158	14.2532	11.9617	16.2211	70.0688	no	up	no	down	no	up	AT1G22460	68.49	311		O-fucosyltransferase family protein
Traes_2BS_456235DA9.1	30.7748	23.5999	6.77321	196.463	73.7909	177.603	31.0334	no	down	up	up	up	no	AT5G01710	70.4	250		methyltransferases
Traes_7DS_CBBDC3EF9.2	30.7748	41.8807	21.693	8.57268	15.7322	10.4643	6.10851	no	no	down	no	down	down
Traes_5BL_7142C0FF7.1	30.824	72.8349	9.76331	26.3897	5.28141	4.72347	7.51937	up	down	no	down	down	down	AT5G20820	56.1	82		SAUR-like auxin-responsive protein family
Traes_6BS_DA13E3B83.1	30.8368	27.8272	48.228	13.5848	28.1272	2.89654	23.0441	no	no	down	no	down	no
Traes_3DL_B30D79790.2	30.8601	40.7068	33.324	6.01109	16.6562	13.3719	18.3362	no	no	down	no	down	no
gnl_UG_TaS61794114	30.9165	15.0496	7.94374	26.0935	84.9168	27.6285	69.1257	no	down	no	up	no	up
comp75355_c2_seq1	30.9165	20.117	14.7187	11.8863	74.2498	7.66472	70.0705	no	down	down	up	down	up
Traes_7BS_5B9CC4081.1	30.9165	35.6158	33.4306	12.7624	23.3446	4.81618	12.2221	no	no	down	no	down	down
comp90212_c0_seq15	30.918	30.2682	32.2361	7.72866	44.7483	15.2645	66.3058	no	no	down	no	no	up
comp86723_c0_seq1	30.918	36.524	21.8549	15.4003	64.1227	7.63282	39.0276	no	no	no	up	down	no
comp82594_c0_seq3	30.9261	22.4329	30.2204	7.72009	61.5357	25.6425	77.1295	no	no	down	no	no	up	AT5G37930	28.74	174		Protein with RING/U-box and TRAF-like domains
gnl_UG_TaS13253835	30.9261	31.3775	51.9331	4.27091	15.9355	5.76502	9.4005	no	no	down	no	down	down
Traes_2BL_038AD2792.1	30.9463	42.0933	0	5.16872	5.51908	2.69884	4.70111	no	down	down	down	down	down	AT1G12880	56.29	167	atnudt12, NUDT12	nudix hydrolase homolog 12
Traes_2AL_AC3FC0869.1	30.9583	19.9312	53.1509	10.1182	9.72069	6.64717	17.3952	no	no	down	down	down	no	AT3G22330	72.35	358	PMH2, ATRH53	putative mitochondrial RNA helicase 2
Traes_4BL_6A815A472.1	30.9583	34.3236	10.6969	7.60235	8.97376	22.7115	11.2816	no	down	down	down	no	down	AT2G19130	36.79	106		S-locus lectin protein kinase family protein
Traes_4BS_8ECA5CA30.1	30.9765	29.3551	11.1635	38.24	48.6353	45.5486	42.3244	no	down	no	no	no	no	AT1G35340	52.84	229		ATP-dependent protease La (LON) domain protein
Traes_3DL_3C8A393F4.1	30.9997	10.7087	13.0286	16.2379	85.3618	15.2421	20.2285	down	no	no	up	no	no	AT1G72810	78.26	92		Pyridoxal-5'-phosphate-dependent enzyme family protein
gnl_UG_TaS17989530	31.0164	124.034	39.1087	14.4605	11.0292	32.0562	6.10851	up	no	no	down	no	down	AT2G46600	57.28	103		Calcium-binding EF-hand family protein
Traes_3B_C4B230D7E.1	31.0164	67.9007	11.63	8.4884	14.1697	6.70251	7.99229	up	down	down	down	down	down
Traes_3B_0DDEA10B0.1	31.0334	42.2979	32.3299	17.6628	7.56117	11.4645	5.16838	no	no	no	down	down	down	AT1G25570	57.34	368		Di-glucose binding protein with Leucine-rich repeat domain
Traes_7AS_85D14F5DA.2	31.0606	22.2226	54.7045	13.6726	34.9607	7.53039	27.2711	no	no	down	no	down	no	AT5G11390	35.92	593	WIT1	WPP domain-interacting protein 1
gnl_UG_TaS61801432	31.1044	22.5589	32.5014	2.61073	45.1713	8.5556	39.5044	no	no	down	no	down	no
Traes_6DL_F4F20589A.1	31.1044	51.1166	1.44671	2.56951	20.8617	1.96688	4.22786	no	down	down	no	down	down	AT2G03090	72.43	214	ATEXPA15, EXP15, ATEXP15, ATHEXP ALPHA 1.3, EXPA15	expansin A15
Traes_7BS_7E9C070B8.1	31.1076	114.216	436.585	45.7989	12.9284	64.4372	31.0425	up	up	no	down	up	no	AT3G57680	75	160		Peptidase S41 family protein
comp65224_c0_seq5	31.1076	37.9172	29.5467	11.146	21.8029	15.2403	13.1698	no	no	down	no	no	down	AT5G48050	31.31	198		CONTAINS InterPro DOMAIN/s: Retrotransposon gag protein (InterPro:IPR005162); BEST Arabidopsis thaliana protein match is: unknown protein (TAIR:AT1G34070.1); Has 1807 Blast hits to 1807 proteins in 277 species: Archae - 0; Bacteria - 0; Metazoa - 736; Fungi - 347; Plants - 385; Viruses - 0; Other Eukaryotes - 339 (source: NCBI BLink).
comp78185_c1_seq17	31.1128	36.1236	4.34412	37.1395	20.2888	27.6233	15.5144	no	down	no	no	no	no
Traes_2AS_5F6AAF666.1	31.1215	23.4661	6.86671	20.5488	27.8223	25.7229	36.6801	no	down	no	no	no	no	AT5G19500	73.3	412		Tryptophan/tyrosine permease
Traes_3B_D7CCB565F.2	31.1337	54.8936	24.3328	73.9903	8.13809	39.7485	8.95807	no	no	up	down	no	down	AT3G14470	35.43	1033		NB-ARC domain-containing disease resistance protein
gnl_UG_TaS61800179	31.1457	26.5003	27.6404	2.56951	53.5049	9.48272	41.8524	no	no	down	no	down	no
Traes_1DL_7AA35A6F01.1	31.1797	32.8325	32.2236	15.959	12.1469	4.81618	9.40161	no	no	no	down	down	down	AT4G21700	37.18	616		Protein of unknown function (DUF2921)
Traes_1DS_AE591F0C1.1	31.1997	23.5175	57.944	29.6914	11.9974	22.8649	19.2762	no	no	no	down	no	no	AT2G29200	51.85	731	APUM1, PUM1	pumilio 1
comp75704_c3_seq6	31.1997	32.1888	15.6023	8.4884	45.2915	7.63282	39.9688	no	no	down	no	down	no
Traes_1BL_FDA44EA3A.1	31.1997	41.8781	67.5375	12.7054	10.3312	1.77034	15.0437	no	up	down	down	down	down	AT5G58300	56.82	440		Leucine-rich repeat protein kinase family protein
Traes_1AS_3FCB35E65.1	31.2105	28.4883	42.7384	21.3388	20.3688	12.2546	31.9736	no	no	no	no	down	no	AT3G28730	70.52	424	ATHMG, SSRP1, NFD, HMG	high mobility group
Traes_3B_C1040DD61.1	31.2105	19.1475	4.85784	16.2033	22.6255	22.88	37.1474	no	down	no	no	no	no	AT5G53900	85.71	189		Serine/threonine-protein kinase WNK (With No Lysine)-related
Traes_7BS_415306378.1	31.2105	23.6879	8.4103	23.8695	55.5225	31.4054	39.498	no	down	no	no	no	no	AT3G01930	67.78	478		Major facilitator superfamily protein
gnl_UG_TaS16203228	31.2105	8.24832	5.88543	18.9481	39.053	18.0313	40.9087	down	down	no	no	no	no
comp75306_c0_seq16	31.2117	22.2565	16.6821	10.929	123.948	2.91179	94.5285	no	no	down	up	down	up	AT1G43760	25.25	408		DNAse I-like superfamily protein
comp73739_c1_seq1	31.2235	29.1215	33.2178	45.4539	35.2879	7.53039	30.5713	no	no	no	no	down	no
Traes_5BS_BA0EAE97A1.1	31.2626	16.2072	23.141	71.9683	50.9072	8.55801	43.2663	no	no	up	no	down	no	AT1G09310	56.3	135		Protein of unknown function, DUF538
Traes_5DS_4A0738B07.2	31.2754	21.4547	17.9812	8.4884	96.0903	12.3108	79	no	no	down	up	no	up
Traes_1AL_46B0DEDE0.5	31.2928	22.0129	28.6182	8.41302	38.5726	17.0606	32.914	no	no	down	no	no	no	AT4G32250	55.14	107		Protein kinase superfamily protein
Traes_7DS_DAC187F5E.1	31.2963	18.2802	14.5238	11.1348	43.3208	14.2711	64.8992	no	down	down	no	no	up	AT5G48730	71.13	239		Pentatricopeptide repeat (PPR) superfamily protein
comp71675_c0_seq8	31.3004	49.7311	24.7978	6.84298	19.9753	15.2	28.2117	no	no	down	no	no	no
Traes_2AS_663909D3A.2	31.3004	30.962	23.0389	31.6444	30.8996	13.2301	31.5034	no	no	no	no	down	no	AT1G03750	57.59	316	CHR9	switch 2
comp93243_c0_seq1	31.3004	29.4821	56.0356	13.4443	55.9227	16.062	39.032	no	no	down	no	no	no
Traes_2DL_9F9A0D041.1	31.3004	24.7229	82.8001	23.1164	11.5394	15.2421	8.93075	no	up	no	down	no	down	AT2G37860	73.38	293	LCD1	Protein of unknown function (DUF3411)
comp77191_c3_seq7	31.3185	32.1627	47.3011	14.1526	21.4286	5.75784	25.86	no	no	no	no	down	no
comp85065_c1_seq16	31.3465	22.8243	22.0064	13.6348	144.914	25.7229	245.496	no	no	down	up	no	up
RFL_Contig1824	31.3465	22.9153	49.9682	7.50565	29.0165	14.1473	38.5584	no	no	down	no	no	no	AT4G34290	64.1	78		SWIB/MDM2 domain superfamily protein
Traes_6DS_48337A953.3	31.3465	36.8295	47.4842	2.61073	47.5626	25.4752	48.9052	no	no	down	no	no	no	AT1G79220	30.96	239		Mitochondrial transcription termination factor family protein
Traes_4BS_967E9C10B.1	31.3539	14.69	31.4127	27.9328	41.1764	27.3857	63.4824	down	no	no	no	no	no	AT4G08170	69.4	134		Inositol 1,3,4-trisphosphate 5/6-kinase family protein
Traes_5BL_B13FC8690.1	31.3843	44.959	14.1548	60.8913	11.5713	20.0047	4.69767	no	down	no	down	no	down	AT5G62740	92	150	HIR1, ATHIR1	SPFH/Band 7/PHB domain-containing membrane-associated protein family
Traes_5DL_0F9BD8A52.3	31.3868	30.2527	54.3565	15.8662	6.64626	10.4643	4.22747	no	no	no	down	down	down	AT3G53700	25.63	632	MEE40	Pentatricopeptide repeat (PPR) superfamily protein
Traes_3B_84E5911BF.2	31.3868	29.9021	25.9331	17.9823	6.37889	12.3417	6.57911	no	no	no	down	down	down	AT4G13730	67.61	352		Ypt/Rab-GAP domain of gyp1p superfamily protein
Traes_5BL_682AEF9E6.1	31.3868	64.6597	23.8677	22.8977	5.17736	16.1264	8.4613	up	no	no	down	no	down	AT1G69310	40.4	151	WRKY57, ATWRKY57	WRKY DNA-binding protein 57
Traes_6AL_817634DE1.1	31.3913	40.7959	17.3172	91.4884	18.4406	26.4643	7.04997	no	no	up	no	no	down	AT4G21580	75	100		oxidoreductase, zinc-binding dehydrogenase family protein
Traes_3DL_F36D3B968.2	31.3913	38.3	4.81128	49.8223	13.7804	29.4793	14.5739	no	down	no	down	no	down	AT5G50400	42.24	277	ATPAP27, PAP27	purple acid phosphatase 27
Traes_5BL_80F0EAC58.1	31.3937	29.2103	55.1767	18.3817	15.7322	20.8622	14.104	no	no	no	no	no	down	AT3G48300	48.65	74	CYP71A23	cytochrome P450, family 71, subfamily A, polypeptide 23
Traes_4BL_F2DFDCC69.1	31.4062	48.833	36.7887	41.4578	9.01076	54.0841	18.3362	no	no	no	down	no	no	AT3G06200	69.23	221		P-loop containing nucleoside triphosphate hydrolases superfamily protein
Traes_4BL_ABC469DEE.1	31.4062	12.3964	19.4776	9.30486	25.5184	7.66472	37.1487	down	no	down	no	down	no	AT5G58040	32.8	189	ATFIP1[V], FIPS5, ATFIPS5, FIP1[V]	homolog of yeast FIP1 [V]
Traes_6BS_768A01DF4.2	31.4062	132.661	6.77321	0	0.366238	0	0	up	down	down	down	down	down	AT5G45530	28.88	277		Protein of unknown function (DUF594)
gnl_UG_TaS58885768	31.4128	40.8966	2.38083	5.39047	0.723999	1.81381	0.953626	no	down	down	down	down	down	AT3G11010	32.49	434	AtRLP34, RLP34	receptor like protein 34
Traes_2DL_7E26F18C2.1	31.4313	38.8029	45.8719	6.78827	17.4849	8.6189	29.1597	no	no	down	no	down	no	AT4G21390	46.01	589	B120	S-locus lectin protein kinase family protein
Traes_5AS_26A520F9C.2	31.4313	39.9036	21.4904	21.0666	6.31092	9.56457	5.16945	no	no	no	down	down	down	AT3G01740	65.43	81		Mitochondrial ribosomal protein L37
Traes_2BS_AEB23633E.2	31.4818	56.3764	3.97019	3888.3	408.983	4368.42	282.614	no	down	up	up	up	up	AT5G17780	46.55	391		alpha/beta-Hydrolases superfamily protein
Traes_1DL_5B810007E.1	31.4818	25.4155	29.7558	9.36624	3.35502	3.86561	8.00043	no	no	down	down	down	down	AT5G35910	41	839		Polynucleotidyl transferase, ribonuclease H fold protein with HRDC domain
comp84578_c2_seq298	31.483	28.2801	27.1729	14.2532	67.2777	29.5053	86.9963	no	no	down	up	no	up	AT2G19090	32.46	114		Protein of unknown function (DUF630 and DUF632)
gnl_UG_TaS52541595	31.4921	26.0182	27.8448	11.8863	31.9732	12.3683	36.2059	no	no	down	no	down	no
Traes_3B_1E48259D6.2	31.4921	54.9952	7.33388	4.31183	0.366238	7.63282	0.474378	no	down	down	down	down	down	AT2G33060	33.87	248	AtRLP27, RLP27	receptor like protein 27
Traes_1AL_F1BBE97D5.1	31.4949	27.6654	52.2825	15.4003	9.75728	8.55801	6.10891	no	no	no	down	down	down	AT5G41670	73.37	199		6-phosphogluconate dehydrogenase family protein
Traes_7BL_99DA0B45F.1	31.517	35.3204	30.2728	17.6628	13.3918	19.9351	10.8129	no	no	no	down	no	down	AT1G09830	78.57	238		Glycinamide ribonucleotide (GAR) synthetase
Traes_7AS_4951CD873.1	31.5758	29.8749	21.8473	12.8363	40.2886	23.8291	42.8092	no	no	down	no	no	no
Traes_3AS_345454B07.1	31.5758	80.4149	22.4718	2.32558	2.9646	1.96688	6.59782	up	no	down	down	down	down	AT2G19130	38.6	215		S-locus lectin protein kinase family protein
Traes_3B_78A3238A0.2	31.5778	20.5713	21.1764	2.61073	98.5172	5.75784	67.7156	no	no	down	up	down	up
gnl_UG_TaS61750098	31.5916	16.2714	9.15425	79.1088	106.475	88.9768	150.95	no	down	up	up	up	up
Traes_3AS_CC04B5F261.1	31.6036	19.3293	45.1119	1.67464	31.5723	12.404	38.087	no	no	down	no	down	no
comp77951_c4_seq1	31.6036	31.0447	43.3349	11.9367	35.0247	15.2645	38.5611	no	no	down	no	no	no
Traes_7AS_113EAE23E.2	31.6036	24.4025	40.1452	21.3936	41.3262	11.47	48.9138	no	no	no	no	down	no	AT3G13224	67.28	162		RNA-binding (RRM/RBD/RNP motifs) family protein
gnl_UG_TaS32531104	31.6325	36.2301	51.9331	10.2387	26.2758	19.0756	28.2113	no	no	down	no	no	no
Traes_2DS_F64025F981.1	31.6325	26.1057	13.5916	10.273	35.559	14.2198	35.2657	no	down	down	no	no	no
Traes_1AL_E6F150F8E.1	31.6694	70.5348	10.6969	42.6992	52.1084	90.4501	20.6877	up	down	no	no	up	no	AT5G07150	52.5	80		Leucine-rich repeat protein kinase family protein
comp76817_c6_seq1	31.6694	29.6914	10.1826	1.56014	24.6982	0.929937	6.57991	no	down	down	no	down	down	AT3G14460	34.59	133		LRR and NB-ARC domains-containing disease resistance protein
Traes_6AL_1F82AA714.2	31.6694	61.4554	38.1268	23.0721	6.28466	6.64717	10.3419	no	no	no	down	down	down	AT5G10080	49.3	357		Eukaryotic aspartyl protease family protein
Traes_2DS_EB3078B51.2	31.6709	29.8498	18.1299	18.2757	109.935	6.69398	75.2381	no	no	no	up	down	up	AT5G60580	63.82	152		RING/U-box superfamily protein
Traes_5AS_CF8FEB0EA1.1	31.6751	156.29	35.2884	17.8022	12.9512	27.5788	20.6871	up	no	no	down	no	no
Traes_3B_F6CE72D8D.2	31.6751	19.0286	72.9543	3.46036	17.1266	12.4202	22.1018	no	up	down	no	down	no	AT5G58900	76.56	64		Homeodomain-like transcriptional regulator
Traes_5AL_33293FD90.1	31.6751	29.1815	28.3096	13.6726	52.1844	26.5724	45.1562	no	no	down	no	no	no	AT3G57170	44.62	502		N-acetylglucosaminyl transferase component family protein / Gpi1 family protein
comp62311_c0_seq2	31.6751	37.1077	12.3374	27.1716	33.4363	22.8649	47.4924	no	down	no	no	no	no
Traes_2DL_EDCBA4311.2	31.717	27.9159	15.333	4.27091	47.7972	12.404	36.6767	no	down	down	no	down	no
Traes_4DS_138E9F824.1	31.7525	42.5739	11.7258	49.6642	42.2086	50.4277	23.5166	no	down	no	no	no	no	AT5G44340	93.32	419	TUB4	tubulin beta chain 4
comp76749_c6_seq1	31.764	11.8802	10.6492	3.44814	7.87179	1.96688	9.87069	down	down	down	down	down	down	AT3G24255	27.31	227		RNA-directed DNA polymerase (reverse transcriptase)-related family protein
Traes_2BS_AB2975F66.1	31.7665	57.269	20.8644	3.46036	19.6674	7.56298	31.9736	no	no	down	no	down	no	AT2G24130	36.52	115		Leucine-rich receptor-like protein kinase family protein
Traes_3B_D5AA27444.1	31.7665	20.444	54.6522	1.56014	16.8351	0	32.4438	no	no	down	no	down	no	AT3G07040	29.89	853	RPM1, RPS3	NB-ARC domain-containing disease resistance protein
Traes_1DL_F271B8B02.2	31.7665	31.8624	34.2528	11.1072	39.5643	26.679	57.8401	no	no	down	no	no	no	AT2G43190	30.97	226		ribonuclease P family protein
Traes_6DS_0652B3295.1	31.7665	53.3747	40.364	133.075	11.3316	32.3657	9.87507	no	no	up	down	no	down	AT1G10370	50.93	216	GST30, ATGSTU17, GST30B, ERD9	Glutathione S-transferase family protein
Traes_2DL_A4895CE1E.1	31.7677	49.331	34.1462	24.802	17.3842	17.1034	13.1692	no	no	no	no	no	down
comp34529_c0_seq1	31.7795	20.5338	24.5374	0.858068	70.0937	8.5556	79.9442	no	no	down	up	down	up
gnl_UG_TaS61680985	31.7795	15.5591	13.3194	43.0891	49.3199	36.9187	28.2154	no	down	no	no	no	no
Traes_2AL_04DBB649D.1	31.7795	21.3499	65.3373	6.8716	0.366238	0	0	no	up	down	down	down	down	AT4G39480	48.72	117	CYP96A9	cytochrome P450, family 96, subfamily A, polypeptide 9
Traes_4DL_22B6EA0A1.2	31.7795	24.0956	75.118	30.5686	10.7374	13.3645	6.11086	no	up	no	down	down	down
gnl_UG_TaS61606699	31.7938	26.6608	16.0684	10.2387	56.5585	19.0312	70.5357	no	no	down	no	no	up
comp68894_c0_seq1	31.7938	25.0811	31.7188	6.01109	112.246	3.84425	33.385	no	no	down	up	down	no
Traes_1BL_7643DD713.1	31.8024	41.3817	31.2544	9.40858	4.39928	19.0756	32.446	no	no	down	down	no	no	AT4G02050	51.04	192	STP7	sugar transporter protein 7
Traes_3AL_7C9B9D7B4.1	31.8589	18.9718	17.7637	4.27091	31.5846	1.96688	40.9086	no	no	down	no	down	no	AT1G79620	37.3	126		Leucine-rich repeat protein kinase family protein
comp94042_c0_seq1	31.8596	30.0259	0.459171	13.4443	2.65487	0	3.7588	no	down	down	down	down	down
comp75330_c4_seq5	31.8688	14.2627	32.3419	156.447	94.1629	246.014	142.964	down	no	up	up	up	up	AT4G29090	28.29	456		Ribonuclease H-like superfamily protein
Traes_3AL_04CD57FC2.1	31.8688	43.881	31.8405	25.4158	4.04737	5.69297	2.34696	no	no	no	down	down	down	AT3G19640	49.17	301	MGT4, MRS2-3	magnesium transporter 4
Traes_3AL_096A543E1.2	31.8718	325.232	101.669	11.146	35.975	63.7655	43.7312	up	up	down	no	no	no	AT1G05690	47.29	203	BT3	BTB and TAZ domain protein 3
Traes_2DL_696B795FA.1	31.8771	38.0083	10.3737	66.7299	31.9654	66.4205	35.2684	no	down	up	no	up	no
gnl_UG_TaS61791327	31.8888	24.6035	72.9119	6.78827	10.3129	1.96688	6.58671	no	up	down	down	down	down
Traes_5BL_C78416D4E.2	31.9185	60.6563	15.6513	11.8863	0.723999	5.76502	3.34601	no	no	down	down	down	down	AT3G07040	27.32	560	RPM1, RPS3	NB-ARC domain-containing disease resistance protein
Traes_5BL_AEAB140B2.1	31.9522	18.4988	48.0034	12.7054	11.8443	4.80097	16.9256	no	no	down	down	down	no	AT1G35330	54.55	55		RING/U-box superfamily protein
Traes_5DL_869343C81.2	31.9522	33.9434	25.9847	9.40858	57.4682	21.8769	57.8401	no	no	down	no	no	no
comp74728_c0_seq3	31.9576	21.8063	12.1444	22.0764	130.939	37.1386	117.562	no	down	no	up	no	up
Traes_4DS_209D4D0D6.1	31.959	14.7486	33.15	17.9021	37.8559	12.4169	29.1522	down	no	no	no	down	no	AT5G23530	49.37	318	AtCXE18, CXE18	carboxyesterase 18
comp93044_c0_seq2	31.9718	20.9602	24.6954	8.57268	578.904	38.0782	577.065	no	no	down	up	no	up
Traes_2DS_32EC69E0C.1	31.9718	49.3409	10.4226	2.49227	15.4554	0.906017	7.99558	no	down	down	no	down	down	AT4G02420	55.88	68		Concanavalin A-like lectin protein kinase family protein
Traes_5AL_9100F8011.2	31.976	67.0796	5.69583	0	0	0	0.952463	up	down	down	down	down	down	AT1G21230	45.82	478	WAK5	wall associated kinase 5
Traes_4BL_DA9AD1FFA.1	31.976	29.8498	50.4994	33.7794	2.92578	15.2	3.75709	no	no	no	down	no	down
comp92627_c0_seq1	31.9889	32.4629	282.817	2.61073	2.18891	1.96688	2.81793	no	up	down	down	down	down	AT1G62660	53.78	357		Glycosyl hydrolases family 32 protein
Traes_5AS_92A2943D1.1	32.039	37.5102	28.978	13.6726	23.7884	15.2645	15.5217	no	no	down	no	no	no	AT1G79150	61.34	119		binding
Traes_6AL_FB41DAA2A.1	32.0464	27.663	7.38097	46.3421	90.6291	38.9501	93.1112	no	down	no	up	no	up	AT1G21230	36.98	384	WAK5	wall associated kinase 5
Traes_6AS_22DD82F24.1	32.0464	25.1849	40.9893	18.6798	15.2745	7.56298	15.9843	no	no	no	down	down	no	AT5G07900	29.09	330		Mitochondrial transcription termination factor family protein
Traes_5BS_795D8A154.1	32.0464	26.6851	41.7558	8.4884	29.2327	10.3974	22.1031	no	no	down	no	down	no	AT1G32340	50.57	176	NHL8	NDR1/HIN1-like 8
Traes_3AL_113E587D6.2	32.0464	24.7229	27.7988	16.1035	66.8391	9.81096	28.2241	no	no	no	up	down	no	AT4G30260	91.4	93		Integral membrane Yip1 family protein
Traes_2AL_05FE406AF1.1	32.0464	20.2122	32.7534	27.9328	8.82686	13.3393	4.69909	no	no	no	down	down	down
Traes_3B_9441F2297.1	32.0464	12.5739	14.4008	0.858068	12.9512	3.86561	9.41014	down	down	down	down	down	down	AT1G66810	59.18	49		Zinc finger C-x8-C-x5-C-x3-H type family protein
Traes_1BL_613E59F39.1	32.0501	83.8199	17.1978	11.8208	36.7813	20.0212	24.9195	up	no	down	no	no	no	AT3G05990	45.78	249		Leucine-rich repeat (LRR) family protein
Traes_6BL_BDC3A5421.2	32.0501	14.4745	23.5554	25.1161	35.1259	25.7321	44.6731	down	no	no	no	no	no	AT5G30490	65.89	129		FUNCTIONS IN: molecular_function unknown; INVOLVED IN: biological_process unknown; LOCATED IN: cellular_component unknown; EXPRESSED IN: 22 plant structures; EXPRESSED DURING: 13 growth stages; CONTAINS InterPro DOMAIN/s: Craniofacial development protein 1/Bucentaur (InterPro:IPR011421); Has 333 Blast hits to 324 proteins in 149 species: Archae - 0; Bacteria - 18; Metazoa - 117; Fungi - 96; Plant…
Traes_5BL_3021D018B.2	32.0501	36.2174	38.1268	19.555	5.56406	5.35987	9.40323	no	no	no	down	down	down	AT5G43810	50.77	65	ZLL	Stabilizer of iron transporter SufD / Polynucleotidyl transferase
Traes_4DL_F78ACBEFA.2	32.0537	39.4147	17.1978	8.57268	10.0169	5.69297	30.5636	no	no	down	down	down	no
Traes_2BS_A092B93A3.1	32.0641	60.7422	14.7187	8.54075	28.6903	7.66394	31.0339	no	down	down	no	down	no	AT3G47570	39.5	362		Leucine-rich repeat protein kinase family protein
comp85632_c5_seq1	32.0641	19.0236	23.5554	6.84298	41.8879	11.47	47.5023	no	no	down	no	down	no
Traes_6AS_873CE2339.2	32.0641	27.049	40.1729	6.70232	58.4771	28.4748	62.0706	no	no	down	no	no	no
Traes_4AL_F3571097B.1	32.0641	24.9967	7.33388	17.0314	44.807	31.2584	2.81651	no	down	no	no	no	down	AT4G37850	51.41	177		basic helix-loop-helix (bHLH) DNA-binding superfamily protein
Traes_7DS_3DCDC7AEC.1	32.0641	39.8521	136.203	2.56951	2.67843	1.96688	12.2242	no	up	down	down	down	down	AT1G50180	33.33	393		NB-ARC domain-containing disease resistance protein
gnl_UG_TaS22370865	32.0846	69.2239	804.533	39.9914	3.66741	38.016	2.81793	up	up	no	down	no	down	AT5G11330	51.53	163		FAD/NAD(P)-binding oxidoreductase family protein
gnl_UG_TaS61734045	32.088	18.9364	31.972	11.1348	31.7456	19.9759	51.2585	no	no	down	no	no	no
Traes_2AL_C37FBD44F.1	32.1213	19.6302	27.9488	12.854	35.7394	13.2712	27.2711	no	no	down	no	down	no	AT3G52210	59.42	345		S-adenosyl-L-methionine-dependent methyltransferases superfamily protein
Traes_3B_F5D96B050.1	32.1413	28.3222	21.0248	3.44814	10.7635	17.1746	57.3937	no	no	down	no	no	no	ATCG00040	52.48	444	MATK	maturase K
gnl_UG_TaS58903424	32.1416	48.9319	5.93257	35.7177	27.8511	32.381	42.7941	no	down	no	no	no	no	AT3G07040	32.29	192	RPM1, RPS3	NB-ARC domain-containing disease resistance protein
Traes_7BL_87213CD9D.2	32.1522	29.3802	10.2777	29.009	74.7767	55.2037	84.1787	no	down	no	up	no	up	AT5G24740	36.74	645		Protein of unknown function (DUF1162)
Traes_2DL_7511EDD3D.1	32.1531	39.8086	11.1635	21.1992	5.95246	31.4356	3.76186	no	down	no	down	no	down	AT4G21585	46.72	137	ENDO4	endonuclease 4
Traes_2AL_5744581B5.2	32.164	32.3499	34.1462	9.30486	68.1217	8.60327	47.9626	no	no	down	up	down	no
Traes_5AL_B8B668113.1	32.174	48.5358	60.3701	15.4003	8.13809	38.0663	20.6878	no	no	down	down	no	no	AT1G05030	74.25	431		Major facilitator superfamily protein
Traes_2DS_E45461FE6.1	32.175	130.724	32.7534	42.4598	27.7232	49.3507	8.46369	up	no	no	no	no	down	AT4G23280	48.09	470	CRK20	cysteine-rich RLK (RECEPTOR-like protein kinase) 20
Traes_5BL_839A94309.2	32.2045	32.1369	35.0016	33.7794	9.99131	22.7115	15.9904	no	no	no	down	no	no	AT1G22960	37.69	650		Pentatricopeptide repeat (PPR) superfamily protein
Traes_5AL_A16560034.1	32.2045	24.3028	11.5335	145.711	59.0808	245.371	55.4874	no	down	up	no	up	no	AT3G02300	69.6	250		Regulator of chromosome condensation (RCC1) family protein
Traes_7DS_1315B15BD.1	32.2351	11.9245	28.1581	14.4046	35.4147	20.0275	35.2665	down	no	down	no	no	no	AT5G11030	45.59	68	ALF4	aberrant lateral root formation 4
Traes_5DL_4C15E04AF.2	32.2351	25.0902	19.8301	17.9652	6.31092	20.9648	5.16945	no	no	no	down	no	down
Traes_4AL_273FA87E7.1	32.2351	11.9722	11.8222	11.8863	7.73468	5.69297	8.93054	down	down	down	down	down	down
Traes_4AL_8845F411B.1	32.2351	39.7001	34.8241	32.2672	27.5857	35.2376	10.8116	no	no	no	no	no	down	AT5G15490	88.14	472		UDP-glucose 6-dehydrogenase family protein
Traes_5BL_EC006AD0C.1	32.2351	28.9091	83.8761	38.1756	27.4078	27.3119	12.2294	no	up	no	no	no	down	AT3G04730	51.81	276	IAA16	indoleacetic acid-induced protein 16
Traes_3B_876AC8C54.1	32.2351	65.2185	103.064	20.3198	27.0507	15.2645	15.0442	no	up	no	no	no	down	AT1G67340	75.42	118		HCP-like superfamily protein with MYND-type zinc finger
Traes_3DL_DA04B5E16.1	32.2351	47.5468	33.1117	25.0202	28.1272	16.062	15.0446	no	no	no	no	no	down	AT1G57680	39.04	356		FUNCTIONS IN: molecular_function unknown; INVOLVED IN: biological_process unknown; LOCATED IN: endomembrane system; EXPRESSED IN: 24 plant structures; EXPRESSED DURING: 15 growth stages; CONTAINS InterPro DOMAIN/s: Uncharacterised conserved protein UCP031277 (InterPro:IPR016971); Has 35333 Blast hits to 34131 proteins in 2444 species: Archae - 798; Bacteria - 22429; Metazoa - 974; Fungi - 991; Pl…
Traes_1BL_42C7AFE7A.4	32.2377	39.6297	51.4805	11.1072	27.2285	14.3204	23.5133	no	no	down	no	no	no
comp77768_c2_seq2	32.2377	16.377	10.2777	16.2033	34.6803	10.5121	25.8696	no	down	no	no	down	no
comp70771_c1_seq24	32.2377	19.6137	16.6821	5.08601	42.3666	15.2403	55.9579	no	no	down	no	no	no
gnl_UG_TaS61525466	32.243	36.0156	40.9634	8.57268	0	6.64717	0	no	no	down	down	down	down
Traes_1AL_F8A963EE3.1	32.2443	24.8852	15.4062	23.1965	64.9985	21.9292	145.779	no	down	no	no	no	up	AT4G30720	67.9	595		FAD/NAD(P)-binding oxidoreductase family protein
gnl_UG_TaS22384171	32.2517	72.8467	146.503	7.66813	61.4316	6.69398	95.468	up	up	down	no	down	up
Traes_3B_5EE8348ED1.2	32.2517	18.9186	16.436	12.8529	47.9201	28.5847	51.7321	no	no	down	no	no	no	AT5G22880	96.74	92	H2B, HTB2	histone B2
Traes_2AL_EAC015726.1	32.261	72.8613	8.87708	18.8272	7.77727	23.6929	8.46087	up	down	no	down	no	down	AT1G20160	53.74	521	ATSBT5.2	Subtilisin-like serine endopeptidase family protein
Traes_5DS_40999A993.2	32.2886	25.2052	21.0752	8.54075	31.5257	5.69297	44.2033	no	no	down	no	down	no
Traes_4DL_9DB94AB1E.1	32.3289	49.035	11.8222	84.2209	50.8941	67.4834	35.2661	no	down	up	no	up	no	AT5G66200	52.15	163	ARO2	armadillo repeat only 2
comp77994_c0_seq1	32.3289	25.5979	15.8219	8.58326	35.382	10.478	42.7901	no	no	down	no	down	no
Traes_4AL_FF199F127.1	32.3289	55.3855	18.7625	10.2387	13.0037	3.81335	5.17303	no	no	down	down	down	down	AT2G37650	45.61	478		GRAS family transcription factor
Traes_2BS_236AF2A65.1	32.3338	37.3084	4.95128	12.7624	15.9104	20.0047	2.34656	no	down	down	no	no	down	AT3G48280	42.2	481	CYP71A25	cytochrome P450, family 71, subfamily A, polypeptide 25
Traes_1AL_F120A5C0D.2	32.3338	82.8299	59.3307	18.7298	6.73325	6.7179	2.35104	up	no	no	down	down	down	AT2G41560	65.48	927	ACA4	autoinhibited Ca(2+)-ATPase, isoform 4
gnl_UG_TaS26023636	32.3348	39.102	78.3838	22.6032	3.71156	31.4356	15.9918	no	up	no	down	no	no
comp82309_c2_seq1	32.3348	101.608	20.0934	7.60235	17.0419	7.66472	19.7483	up	no	down	no	down	no
Traes_1DS_B3ADFC8B2.1	32.3348	28.6598	26.9667	5.1454	51.5592	4.80097	48.4339	no	no	down	no	down	no
Traes_5AL_4DA57EEF6.1	32.3348	35.8363	31.2544	12.7624	46.7533	28.4279	63.4841	no	no	down	no	no	no	AT5G57490	48.13	268	VDAC4, ATVDAC4	voltage dependent anion channel 4
Traes_1AS_1BCCE78E0.2	32.3348	48.4878	14.1548	10.1876	1.47066	11.389	1.40639	no	down	down	down	down	down	AT3G16360	57.78	135	AHP4	HPT phosphotransmitter 4
Traes_3AL_C70A845C7.1	32.3489	35.3237	66.5067	22.0186	40.2219	14.1473	19.2762	no	up	no	no	down	no	AT2G41540	80.32	249	GPDHC1	6-phosphogluconate dehydrogenase family protein
Traes_3B_D5ACA37D0.1	32.3489	35.13	34.0023	11.9947	33.7946	23.8291	38.0915	no	no	down	no	no	no	AT1G55750	46.3	257		BSD domain (BTF2-like transcription factors, Synapse-associated proteins and DOS2-like proteins)
comp78342_c1_seq34	32.3735	29.8498	16.1666	24.5961	12.5667	100.517	18.8094	no	no	no	down	up	no
Traes_4AL_60C7B09CA.1	32.3735	39.6205	35.1278	13.5219	1.08531	0.929937	0.474378	no	no	down	down	down	down	AT1G33610	35.79	271		Leucine-rich repeat (LRR) family protein
Traes_1DS_123194D79.1	32.3735	12.9195	33.682	15.0604	104.703	6.70251	11.284	down	no	down	up	down	down	AT1G18980	57.66	111		RmlC-like cupins superfamily protein
Traes_3DL_F28E6CE46.2	32.4076	15.9516	12.9306	8.56698	77.8002	17.141	30.564	no	down	down	up	no	no	AT4G15090	43.37	83	FAR1	FRS (FAR1 Related Sequences) transcription factor family
Traes_1DS_8EE4C12A7.1	32.4237	24.5918	25.9331	39.823	10.0455	63.4634	72.4204	no	no	no	down	no	up
Traes_2AL_FEB1AE997.1	32.4237	99.142	64.1212	61.151	15.1421	14.2711	2.81793	up	no	no	down	down	down	AT2G36790	36.79	492	UGT73C6	UDP-glucosyl transferase 73C6
Traes_5BL_4A0886B4B.1	32.4237	29.8749	0.92447	28.2087	5.95246	22.8775	7.04997	no	down	no	down	no	down	AT2G42320	55.2	596		nucleolar protein gar2-related
Traes_6BL_214CA3A04.1	32.4237	31.0447	25.5195	28.1392	8.07647	18.0313	11.758	no	no	no	down	no	down	AT4G14310	51.91	682		Transducin/WD40 repeat-like superfamily protein
Traes_5BL_3DC05E326.2	32.4255	26.4792	36.4659	11.0056	32.113	16.18	47.0283	no	no	down	no	no	no
Traes_3B_1CB6BA55F.1	32.4328	56.0839	55.9246	19.4377	7.95668	18.1255	19.2775	no	no	no	down	no	no	AT1G11580	55.97	402	ATPMEPCRA, PMEPCRA	methylesterase PCR A
Traes_5AL_E3F2E3C4C.1	32.4376	58.1635	7.38097	7.7099	37.8861	8.60327	44.6709	no	down	down	no	down	no	AT2G37710	52.46	650	RLK	receptor lectin kinase
Traes_4BL_8E58A69FE.1	32.4376	19.7229	14.9897	13.4443	39.319	24.711	47.033	no	down	down	no	no	no	AT2G45590	67.68	99		Protein kinase superfamily protein
comp67191_c0_seq5	32.4376	44.4729	44.9455	7.66813	32.2439	4.77055	48.4412	no	no	down	no	down	no
Traes_6DS_FA34AF3A7.2	32.4376	35.2578	51.537	33.9658	1.83072	6.53173	2.81793	no	no	no	down	down	down	AT5G64700	48.1	289		nodulin MtN21 /EamA-like transporter family protein
Traes_4AL_C3BFBE714.2	32.4594	30.4758	20.0934	14.4605	43.9576	20.9431	21.6282	no	no	down	no	no	no	AT5G20070	76.67	180	ATNUDT19, ATNUDX19, NUDX19	nudix hydrolase homolog 19
Traes_3B_3A70D33A6.6	32.5181	36.3249	19.3778	5.14825	33.6311	5.72706	27.7411	no	no	down	no	down	no	AT1G66910	46.95	328		Protein kinase superfamily protein
Traes_6AL_0B45BE15F.2	32.5181	18.3345	24.5374	14.5372	18.9787	12.4169	8.93444	no	no	down	no	down	down	AT4G14385	58.04	112		FUNCTIONS IN: molecular_function unknown; INVOLVED IN: biological_process unknown; LOCATED IN: vacuole; EXPRESSED IN: 24 plant structures; EXPRESSED DURING: 15 growth stages; CONTAINS InterPro DOMAIN/s: Histone H4 acetyltransferase, NuA4 complex, Eaf6 (InterPro:IPR015418); Has 30201 Blast hits to 17322 proteins in 780 species: Archae - 12; Bacteria - 1396; Metazoa - 17338; Fungi - 3422; Plants - …
comp58286_c0_seq1	32.5181	31.0447	41.7008	40.7027	37.591	38.0938	14.1066	no	no	no	no	no	down
Traes_4DL_1DEE700BD.1	32.5194	22.9482	16.9015	4.27091	91.6064	3.84425	88.4079	no	no	down	up	down	up
Traes_3B_A59B039A5.1	32.5194	43.3328	43.0367	6.84298	28.3998	9.36158	18.3383	no	no	down	no	down	no	AT1G78780	46.21	145		pathogenesis-related family protein
Traes_3DS_614E8C817.2	32.5194	21.3189	11.9203	19.5008	26.5146	14.3042	30.5629	no	down	no	no	down	no	AT4G01800	85	120	AGY1, AtcpSecA, SECA1	Albino or Glassy Yellow 1
Traes_2BL_C4457E395.1	32.5194	32.9315	28.2057	19.6009	11.0567	18.1046	5.63824	no	no	no	down	no	down	AT5G03910	57.65	366	ATATH12, ATH12	ABC2 homolog 12
Traes_6DL_060A32386.1	32.5194	20.2324	21.1257	19.6009	7.87179	10.408	7.04945	no	no	no	down	down	down	AT3G01180	66.53	239	AtSS2, SS2	starch synthase 2
gnl_UG_TaS37911239	32.5272	16.4352	15.5534	19.555	26.736	26.6429	49.3737	no	down	no	no	no	no
Traes_2AL_19C1560D1.1	32.5272	38.601	9.24908	15.2221	12.3183	12.4169	7.99155	no	down	down	down	down	down	AT3G23560	52.07	482	ALF5	MATE efflux family protein
gnl_UG_TaS58885347	32.5319	51.1166	5.2297	0.858068	0.839013	1.96688	1.87592	no	down	down	down	down	down	AT1G21240	56	225	WAK3	wall associated kinase 3
Traes_5BL_3093A1A63.1	32.5461	43.1813	85.8704	18.6798	4.7754	33.3367	26.8007	no	up	no	down	no	no	AT5G24090	35	300	ATCHIA, CHIA	chitinase A
comp58727_c1_seq1	32.5461	34.937	24.7978	20.3781	44.6391	7.66394	43.7359	no	no	no	no	down	no
comp90671_c1_seq76	32.6116	16.139	28.9309	3.31098	32.8838	4.72347	25.8657	no	no	down	no	down	no
gnl_UG_TaS61729143	32.6161	26.0182	23.0389	10.1182	46.2671	17.1707	25.3915	no	no	down	no	no	no
Traes_1BL_6BCBD1BB2.2	32.6161	30.062	45.7053	4.31183	38.7277	4.81618	27.2769	no	no	down	no	down	no
comp74635_c0_seq3	32.6161	51.4184	118.524	27.2685	41.7832	12.3417	30.5676	no	up	no	no	down	no	AT5G41761	67.27	55		unknown protein; FUNCTIONS IN: molecular_function unknown; INVOLVED IN: biological_process unknown; LOCATED IN: cellular_component unknown; BEST Arabidopsis thaliana protein match is: unknown protein (TAIR:AT3G55570.1); Has 30201 Blast hits to 17322 proteins in 780 species: Archae - 12; Bacteria - 1396; Metazoa - 17338; Fungi - 3422; Plants - 5037; Viruses - 0; Other Eukaryotes - 2996 (source: NC…
comp81405_c0_seq1	32.6161	33.7828	76.1401	1.75146	29.5735	7.62624	38.0871	no	up	down	no	down	no
Traes_1BL_A75EDBFD9.2	32.6177	18.6691	10.2301	225.793	185.113	282.029	119.452	no	down	up	up	up	up
Traes_4DL_BB649EDF9.2	32.6177	48.2381	6.96224	14.3361	3.00199	15.2	0.953626	no	down	down	down	no	down	AT5G13560	42.04	559		unknown protein; BEST Arabidopsis thaliana protein match is: unknown protein (TAIR:AT2G37370.1); Has 12055 Blast hits to 8846 proteins in 811 species: Archae - 217; Bacteria - 1046; Metazoa - 6104; Fungi - 1115; Plants - 528; Viruses - 14; Other Eukaryotes - 3031 (source: NCBI BLink).
comp71326_c2_seq4	32.6337	26.671	46.6866	4.95117	55.948	8.60523	59.2529	no	no	down	no	down	no
comp80595_c0_seq1	32.7022	11.4604	20.9745	19.0767	53.8479	35.1762	47.5081	down	no	no	no	no	no
tplb0006k14	32.706	9.40979	12.048	14.1526	15.0618	11.3319	20.6921	down	down	no	down	down	no
comp75903_c3_seq12	32.706	11.401	74.6774	26.7286	83.9223	9.56457	21.6284	down	up	no	up	down	no	AT1G68570	49.2	376		Major facilitator superfamily protein
Traes_5BL_E03FA5432.2	32.706	24.8118	9.20179	27.3083	27.8223	32.381	25.8657	no	down	no	no	no	no	AT1G16800	53.56	478		P-loop containing nucleoside triphosphate hydrolases superfamily protein
comp77203_c1_seq26	32.706	27.1936	25.3652	11.9947	21.6088	18.8267	33.8586	no	no	down	no	no	no
Traes_1DL_EC11E9A8E.1	32.709	94.2951	33.5914	29.8393	17.4557	17.0505	8.93014	up	no	no	no	no	down	AT2G45910	40.12	162		U-box domain-containing protein kinase family protein
Traes_4DS_261E93270.3	32.7137	32.556	31.6661	7.66813	55.3795	17.1034	73.3629	no	no	down	no	no	up
gnl_UG_TaS61689682	32.7137	35.3177	36.3348	17.8568	2.60852	12.2262	3.76186	no	no	no	down	no	down
Traes_6DL_C4DC2B23A.2	32.7137	47.0473	37.3069	33.3623	47.5626	47.5447	15.5204	no	no	no	no	no	down	AT3G23430	49.52	832	PHO1, ATPHO1	phosphate 1
Traes_4AL_713055A6B.1	32.7221	43.2162	23.9219	40.8153	11.4044	161.4	137.312	no	no	no	down	up	up	AT1G22990	60.98	123	HIPP22	Heavy metal transport/detoxification superfamily protein
Traes_6DL_18E00F8E4.1	32.7221	24.6761	51.8296	65.5461	10.2862	15.2664	0	no	no	no	down	no	down	AT1G75540	58.93	112	STH2	salt tolerance homolog2
Traes_1DL_3F9B74740.1	32.7221	30.3471	37.3393	27.1144	5.59536	19.9351	5.16945	no	no	no	down	no	down	AT1G02110	59.28	469		Protein of unknown function (DUF630 and DUF632)
Traes_7DS_9FEB16F96.1	32.7447	31.8624	13.64	117.146	49.6129	188.825	63.9576	no	down	up	no	up	no	AT1G60600	63.49	304	ABC4	UbiA prenyltransferase family protein
Traes_2AL_2D0767012.1	32.8013	28.3896	25.5195	24.739	11.8979	20.9665	18.3362	no	no	no	down	no	no	AT2G31740	52.69	186		S-adenosyl-L-methionine-dependent methyltransferases superfamily protein
Traes_7DS_9075C6123.1	32.8013	18.2427	41.4815	9.2209	23.4004	23.8173	25.8605	no	no	down	no	no	no
Traes_1AL_E23936449.2	32.8013	34.7322	31.0008	9.43602	35.2286	17.1707	33.8546	no	no	down	no	no	no	AT5G13500	80.56	108		unknown protein; FUNCTIONS IN: molecular_function unknown; INVOLVED IN: biological_process unknown; LOCATED IN: endomembrane system; EXPRESSED IN: 22 plant structures; EXPRESSED DURING: 13 growth stages; BEST Arabidopsis thaliana protein match is: unknown protein (TAIR:AT5G25265.1); Has 35333 Blast hits to 34131 proteins in 2444 species: Archae - 798; Bacteria - 22429; Metazoa - 974; Fungi - 991;…
Traes_1BL_3F5FF1330.1	32.8013	37.7041	37.8027	17.8022	7.00853	12.4169	4.23623	no	no	no	down	down	down	AT4G25110	35.03	157	AtMC2, MC2	metacaspase 2
comp72582_c8_seq28	32.8013	27.8694	30.4304	12.7624	9.27028	5.69297	10.8129	no	no	down	down	down	down
Traes_3DS_A75F7C322.2	32.8013	43.7793	7.84804	7.72009	1.4515	13.3719	12.6982	no	down	down	down	down	down	AT3G11080	35.56	838	AtRLP35, RLP35	receptor like protein 35
Traes_5BS_7147F1AEC.1	32.8013	31.4078	92.841	11.9947	16.4792	21.7877	14.1123	no	up	down	no	no	down	AT2G26730	65.66	297		Leucine-rich repeat protein kinase family protein
Traes_2DL_C9DF08FCC.1	32.8013	11.401	28.4659	6.8716	18.1482	17.1746	15.0501	down	no	down	no	no	down	AT5G23140	60	85	CLPP2, NCLPP7	nuclear-encoded CLP protease P7
gnl_UG_TaS26021199	32.8013	14.0842	18.1797	21.3388	26.6965	12.3923	15.5169	down	no	no	no	down	down	AT1G53450	40.38	104		unknown protein; BEST Arabidopsis thaliana protein match is: unknown protein (TAIR:AT3G14830.2); Has 35333 Blast hits to 34131 proteins in 2444 species: Archae - 798; Bacteria - 22429; Metazoa - 974; Fungi - 991; Plants - 531; Viruses - 0; Other Eukaryotes - 9610 (source: NCBI BLink).
gnl_UG_TaS18009422	32.8014	7.11603	2.94191	3.37702	8.11622	0.906017	0.935338	down	down	down	down	down	down	AT2G41940	34.63	205	ZFP8	zinc finger protein 8
comp69779_c0_seq10	32.8114	25.0638	49.6306	6.01109	40.0654	20.0047	72.4168	no	no	down	no	no	up
Traes_2AL_AA7287A25.1	32.8114	15.3418	82.6496	28.8129	18.0786	7.66472	36.6784	down	up	no	no	down	no
Traes_7AS_CBF8907D5.2	32.8114	38.6988	58.407	10.2387	44.0381	33.1084	37.6195	no	no	down	no	no	no	AT1G79610	58.51	188	ATNHX6, NHX6	Na+/H+ antiporter 6
Traes_2BL_C1DE13045.1	32.8114	32.1369	31.2968	14.9546	65.3441	11.438	64.422	no	no	no	no	down	no	AT1G10240	64.63	656	FRS11	FAR1-related sequence 11
Traes_7DL_F08C3716A.1	32.8114	39.0965	20.7229	25.1161	10.4345	13.3645	11.7534	no	no	no	down	down	down	AT5G55230	65.12	582	ATMAP65-1, MAP65-1	microtubule-associated proteins 65-1
Traes_6AS_2FDB7FB10.1	32.8351	35.13	0	29.1286	1.08531	16.2101	0	no	down	no	down	no	down	AT2G34420	88.14	253	LHB1B2, LHCB1.5	photosystem II light harvesting complex gene B1B2
comp73967_c3_seq1	32.8603	34.7227	12.9306	6.01109	4.45852	0.906017	8.46007	no	down	down	down	down	down	AT3G46730	28.65	171		NB-ARC domain-containing disease resistance protein
comp74642_c0_seq1	32.8944	27.4736	2.8956	4.27091	1.08531	0	2.34656	no	down	down	down	down	down
Traes_5DS_E6F70A971.1	32.8944	23.3082	26.4499	2.56951	6.34227	1.96688	6.57881	no	no	down	down	down	down
comp73293_c0_seq2	32.8944	135.862	53.0374	66.1228	30.4322	55.0149	11.2816	up	no	no	no	no	down	AT1G18530	61.44	153		EF hand calcium-binding protein family
Traes_5DL_09F1F8F79.1	32.8976	49.8611	11.2112	16.2033	22.3882	40.7736	50.314	no	down	no	no	no	no	AT1G66550	46.97	66	WRKY67, ATWRKY67	WRKY DNA-binding protein 67
Traes_3AS_84C1C665F.1	32.8976	22.0422	18.3306	8.54075	27.1296	4.81618	15.5217	no	no	down	no	down	down	AT4G02080	92.55	94	ASAR1, ATSARA1C, ATSAR2, SAR2	secretion-associated RAS super family 2
comp60786_c0_seq1	32.8985	54.1157	31.8773	3.09139	0.751754	9.54299	0	no	no	down	down	down	down
Traes_6DL_F1602E2D8.1	32.9185	76.7982	25.676	8.58326	1.83072	4.77055	0	up	no	down	down	down	down	AT3G02840	38	250		ARM repeat superfamily protein
Traes_5BL_45CA33278.1	32.9448	40.2881	54.481	13.2309	24.2398	9.47926	3.29692	no	no	down	no	down	down	AT4G19970	46.24	266		CONTAINS InterPro DOMAIN/s: Nucleotide-diphospho-sugar transferase, predicted (InterPro:IPR005069); BEST Arabidopsis thaliana protein match is: Nucleotide-diphospho-sugar transferase family protein (TAIR:AT5G44820.1); Has 801 Blast hits to 466 proteins in 35 species: Archae - 0; Bacteria - 0; Metazoa - 2; Fungi - 0; Plants - 750; Viruses - 0; Other Eukaryotes - 49 (source: NCBI BLink).
Traes_1AL_DB08E00EB.1	32.9885	33.9939	9.66844	29.4947	70.8962	41.8167	99.6918	no	down	no	up	no	up	AT1G71720	58.45	219		Nucleic acid-binding proteins superfamily
Traes_3AL_410279DC6.2	32.9885	23.7686	21.6421	0.858068	4.10171	0.906017	6.10891	no	no	down	down	down	down	AT5G14100	66.15	257	ATNAP14, NAP14	non-intrinsic ABC protein 14
Traes_7AL_3B44FC5C9.1	32.9927	12.6996	26.5016	5.89604	67.1402	4.80097	16.9273	down	no	down	up	down	no	AT2G03590	58.37	233	ATUPS1, UPS1	ureide permease 1
comp73987_c1_seq21	32.9927	29.5514	40.2819	1.56014	34.9607	5.75784	30.093	no	no	down	no	down	no
Traes_2BL_490540C70.1	32.9927	42.0933	1.57911	44.482	6.24791	47.6091	7.52104	no	down	no	down	no	down	AT3G22142	65.88	85		Bifunctional inhibitor/lipid-transfer protein/seed storage 2S albumin superfamily protein
Traes_3B_044CB9337.1	32.9927	34.6217	29.8605	73.135	46.6581	167.923	11.2816	no	no	up	no	up	down	AT1G76640	47.26	146		Calcium-binding EF-hand family protein
Traes_3B_F20BD0FCA.2	32.9948	19.2745	13.0286	14.5581	14.1697	11.389	21.6275	no	down	down	down	down	no	AT3G14680	54.01	474	CYP72A14	cytochrome P450, family 72, subfamily A, polypeptide 14
Traes_5DL_76B9DF62C.1	32.9948	27.9549	40.3363	15.3331	27.4925	14.2711	32.9159	no	no	no	no	down	no	AT5G56900	57.85	605		CwfJ-like family protein / zinc finger (CCCH-type) family protein
Traes_6DS_A4F4028F3.2	32.9948	31.798	0.529308	9.36624	0.412712	20.0212	0	no	down	down	down	no	down	AT1G61680	34.91	507	TPS14, ATTPS14	terpene synthase 14
comp78773_c0_seq12	33.0067	27.049	4.34412	31.9289	183.922	77.9205	464.13	no	down	no	up	up	up
Traes_1BS_9F8A8021B.2	33.0124	34.507	39.3811	17.9021	58.2043	11.4645	54.0765	no	no	no	no	down	no	AT5G60040	59.02	1086	NRPC1	nuclear RNA polymerase C1
comp81819_c3_seq1	33.0124	20.543	15.5045	6.02159	85.2102	18.8934	60.1906	no	down	down	up	no	no
Traes_2BS_80E866F57.3	33.0302	25.8986	65.7401	6.84298	103.208	7.66472	151.423	no	no	down	up	down	up	AT3G12580	94.29	70	HSP70, ATHSP70	heat shock protein 70
comp86967_c0_seq27	33.0846	35.1089	21.44	12.7624	69.1918	18.0313	81.824	no	no	down	up	no	up
Traes_2DS_11DCCC70F.2	33.0846	22.9482	22.32	24.3921	14.5275	38.044	16.4546	no	no	no	down	no	no	AT1G12550	53.44	189		D-isomer specific 2-hydroxyacid dehydrogenase family protein
Traes_5BS_32C0484DF.2	33.0846	26.8731	27.5336	38.5198	11.643	27.6233	17.3997	no	no	no	down	no	no	AT2G31970	61.69	924	RAD50, ATRAD50	DNA repair-recombination protein (RAD50)
Traes_6BL_A27A0FC06.1	33.0846	24.7229	26.1924	6.02159	13.4558	12.3683	23.0423	no	no	down	down	down	no	AT4G09810	74.55	330		Nucleotide-sugar transporter family protein
Traes_2AS_FF77B9B04.2	33.0846	24.5919	6.91399	15.2221	27.5227	38.0938	51.7256	no	down	down	no	no	no	AT3G03710	60.54	223	RIF10, PNP	polyribonucleotide nucleotidyltransferase, putative
Traes_5DL_211AAB860.1	33.0846	69.3822	24.9018	9.43251	7.41713	11.4645	9.87119	up	no	down	down	down	down	AT2G34930	37.06	912		disease resistance family protein / LRR family protein
Traes_5AS_3E2895138.1	33.0846	16.6323	1.49464	2.61073	8.13809	1.96688	9.88344	no	down	down	down	down	down	AT2G03200	30.71	127		Eukaryotic aspartyl protease family protein
Traes_3DS_4F1EC9A0C.1	33.0929	178.237	17.6143	20.3781	8.55161	11.4645	1.4068	up	no	no	down	down	down	AT4G26120	50.84	238		Ankyrin repeat family protein / BTB/POZ domain-containing protein
Traes_4BS_C7FCE6F6A.1	33.0957	18.2427	11.3556	16.2033	58.7166	15.0172	18.8113	no	down	no	no	no	no	AT1G44920	59.84	122		unknown protein; FUNCTIONS IN: molecular_function unknown; INVOLVED IN: biological_process unknown; LOCATED IN: chloroplast; EXPRESSED IN: 22 plant structures; EXPRESSED DURING: 13 growth stages; CONTAINS InterPro DOMAIN/s: Protein of unknown function DUF3054 (InterPro:IPR021414); Has 246 Blast hits to 246 proteins in 119 species: Archae - 14; Bacteria - 181; Metazoa - 0; Fungi - 0; Plants - 45; …
comp93323_c0_seq1	33.0957	72.4614	24.9514	38.6525	3.68483	37.8963	0.474378	up	no	no	down	no	down
comp76377_c3_seq58	33.114	19.8405	15.5045	33.3487	71.0757	52.096	71.0111	no	down	no	up	no	up
Traes_4BS_1F1DD916C.1	33.1164	43.6679	42.0547	32.2672	10.3312	26.5234	7.52104	no	no	no	down	no	down	AT3G57410	61.29	62	VLN3, ATVLN3	villin 3
gnl_UG_TaS61809509	33.1164	43.2774	37.4153	50.2912	14.4432	61.8082	9.40057	no	no	no	down	no	down
gnl_UG_TaS61735713	33.1462	41.8895	39.0544	14.5372	27.4078	28.4748	21.1658	no	no	down	no	no	no
Traes_5DL_095103FA2.1	33.1462	45.1614	4.43699	30.6207	10.7387	57.1242	8.93054	no	down	no	down	no	down	AT3G49190	40.8	299		O-acyltransferase (WSD1-like) family protein
Traes_7DL_97626F39E.1	33.1774	42.2845	11.5335	39.062	31.1669	28.5561	5.16798	no	down	no	no	no	down	AT2G33600	57.14	154		NAD(P)-binding Rossmann-fold superfamily protein
Traes_7DL_12A596E76.1	33.1793	20.4172	20.6095	23.5803	6.73325	15.2733	4.22747	no	no	no	down	down	down	AT3G50160	31.78	107		Plant protein of unknown function (DUF247)
Traes_2AL_C2A7FB326.2	33.1793	29.0678	14.4259	42.8638	23.4004	31.3468	5.16945	no	down	no	no	no	down
Traes_4BL_2EC596132.1	33.1793	16.7387	14.2523	21.3701	24.9238	14.2711	15.5217	no	down	no	no	down	down	AT5G13710	77.98	277	SMT1, CPH	sterol methyltransferase 1
Traes_4AL_50F7B0868.1	33.1856	56.8738	44.1294	15.1485	23.169	9.53599	16.4574	no	no	down	no	down	no	AT5G48380	66.47	343	BIR1	BAK1-interacting receptor-like kinase 1
Traes_5BL_4BD83234B.1	33.1921	83.0382	41.018	39.285	15.9104	20.0275	7.99034	up	no	no	down	no	down	AT2G36090	37.06	170		F-box family protein
Traes_7BL_792B797E0.1	33.2035	42.8824	22.8358	11.1072	6.99091	5.75784	2.35227	no	no	down	down	down	down	AT1G53660	66.25	240		nodulin MtN21 /EamA-like transporter family protein
Traes_3AL_6B5118EFF.2	33.2305	73.9415	37.6884	12.7054	20.2888	6.70251	22.0991	up	no	down	no	down	no	AT4G26090	37.43	676	RPS2	NB-ARC domain-containing disease resistance protein
Traes_5AL_A812709F2.2	33.2305	44.6608	83.9373	39.3287	15.5038	23.8173	28.2116	no	up	no	down	no	no	AT3G49650	67.97	590		P-loop containing nucleoside triphosphate hydrolases superfamily protein
comp79950_c0_seq3	33.2305	29.8573	43.9992	17.1226	76.2362	13.1376	34.796	no	no	no	up	down	no	AT3G14470	30.5	846		NB-ARC domain-containing disease resistance protein
Traes_5AL_3D67120E1.2	33.2305	49.9347	53.4493	32.8943	10.3525	16.2044	9.87241	no	no	no	down	no	down	AT5G26920	26.13	333	CBP60G	Cam-binding protein 60-like G
Traes_4BL_D3B935EDC.1	33.2666	21.1368	41.6459	19.282	47.1113	8.44658	33.3845	no	no	no	no	down	no	AT4G38180	33.82	414	FRS5	FAR1-related sequence 5
Traes_5AS_02A6B498E.1	33.2711	26.372	36.0558	21.1992	27.6077	14.3204	29.1536	no	no	no	no	down	no
comp72912_c1_seq1	33.2711	4.39504	16.2159	19.1867	5.63275	5.35987	1.87592	down	no	no	down	down	down	AT2G03730	49.51	103	ACR5	ACT domain repeat 5
Traes_6BL_32C839878.1	33.2711	24.7615	36.4122	21.1992	11.8979	13.3719	14.5749	no	no	no	down	down	down	AT3G04560	52.51	259		unknown protein; FUNCTIONS IN: molecular_function unknown; INVOLVED IN: biological_process unknown; EXPRESSED IN: 22 plant structures; EXPRESSED DURING: 16 growth stages; Has 227 Blast hits to 225 proteins in 83 species: Archae - 0; Bacteria - 17; Metazoa - 98; Fungi - 29; Plants - 51; Viruses - 1; Other Eukaryotes - 31 (source: NCBI BLink).
Traes_1DS_E3419AD8F.1	33.2761	31.0769	12.1444	29.9117	18.6206	19.006	29.1521	no	down	no	no	no	no	AT1G71695	39.61	308		Peroxidase superfamily protein
Traes_1DL_D9BA83221.2	33.2761	13.5689	30.3252	16.1035	32.1364	20.9766	43.2619	down	no	no	no	no	no	AT3G56850	51.08	278	AREB3, DPBF3	ABA-responsive element binding protein 3
Traes_1BL_28B2386DF.1	33.2764	20.7055	32.1304	11.8208	35.7076	29.5378	53.6059	no	no	down	no	no	no	AT3G55520	74.48	145		FKBP-like peptidyl-prolyl cis-trans isomerase family protein
Traes_3B_32AE0BA64.1	33.2914	36.8156	40.6636	53.0632	13.7804	39.9441	4.69909	no	no	no	down	no	down	AT2G20340	52.15	349		Pyridoxal phosphate (PLP)-dependent transferases superfamily protein
Traes_4DS_2B6519EC8.1	33.3157	66.5071	273.08	54.518	57.9412	39.0059	8.46087	no	up	no	no	no	down	AT5G66780	70.49	61		unknown protein; Has 1807 Blast hits to 1807 proteins in 277 species: Archae - 0; Bacteria - 0; Metazoa - 736; Fungi - 347; Plants - 385; Viruses - 0; Other Eukaryotes - 339 (source: NCBI BLink).
Traes_4BL_CCB700130.1	33.3657	92.3403	49.9244	57.6913	15.2158	26.6121	18.3371	up	no	no	down	no	no	AT1G27690	56.41	117		Protein of unknown function (DUF620)
Traes_3AS_96A8C01A5.2	33.3657	3.5761	9.66844	1.75146	49.6828	1.96688	8.93807	down	down	down	no	down	down	AT3G26330	36.83	353	CYP71B37	cytochrome P450, family 71, subfamily B, polypeptide 37
Traes_7DS_B65B5CD47.1	33.3657	38.1604	25.2095	21.3701	4.43099	26.6652	12.6956	no	no	no	down	no	down	AT2G07680	57.73	1332	ATMRP11, MRP11, ABCC13	multidrug resistance-associated protein 11
Traes_2BL_2755F3337.2	33.368	31.0447	30.9479	34.5197	11.2896	22.8097	18.3357	no	no	no	down	no	no	AT4G11130	54.51	244	RDR2, SMD1	RNA-dependent RNA polymerase 2
Traes_1AS_7BFBBDCE6.1	33.368	39.102	36.8427	16.2379	12.0359	20.9773	20.2319	no	no	no	down	no	no	AT1G07670	74.07	995	ATECA4, ECA4	endomembrane-type CA-ATPase 4
Traes_5BL_7F0FD1538.1	33.368	40.7068	28.4095	10.2579	28.5073	13.3719	33.3866	no	no	down	no	down	no	AT2G40340	42.93	191	DREB2C, AtERF48	Integrase-type DNA-binding superfamily protein
Traes_7AS_06D39CC03.2	33.368	25.1142	38.7535	16.1586	3.44727	6.7179	3.28698	no	no	no	down	down	down	AT1G05060	48.25	114		unknown protein; Has 34 Blast hits to 34 proteins in 13 species: Archae - 0; Bacteria - 0; Metazoa - 0; Fungi - 0; Plants - 34; Viruses - 0; Other Eukaryotes - 0 (source: NCBI BLink).
Traes_5AL_55BB0BEFC.1	33.3738	21.1767	27.9977	12.8363	17.0967	12.3923	12.2229	no	no	down	no	down	down	AT3G57290	68.16	223	EIF3E, TIF3E1, ATEIF3E-1, INT-6, ATINT6, INT6	eukaryotic translation initiation factor 3E
Traes_1DL_808AF52AC.2	33.3802	45.2573	75.839	11.1348	27.8511	15.2403	40.9101	no	up	down	no	down	no	AT5G49610	25.12	406		F-box family protein
Traes_4DS_70CD809D5.1	33.3802	94.4024	348.915	69.6506	8.463	52.2201	15.5179	up	up	up	down	no	down	AT2G23970	44.92	236		Class I glutamine amidotransferase-like superfamily protein
gnl_UG_TaS61821022	33.4016	37.414	54.0188	14.2532	27.9116	18.9571	19.7541	no	no	down	no	no	no
gnl_UG_TaS61689781	33.4605	18.5832	46.6866	15.1485	580.971	22.8097	749.117	no	no	down	up	no	up
Traes_6DL_D396E3AE9.1	33.4605	23.9098	3.97019	11.987	18.3294	29.4673	30.096	no	down	down	no	no	no	AT5G18660	75.72	243	PCB2	NAD(P)-binding Rossmann-fold superfamily protein
comp53906_c1_seq1	33.4612	30.8951	13.1253	22.9517	16.6818	21.9292	16.9248	no	down	no	no	no	no
Traes_3AL_D05233408.1	33.4612	15.9035	20.9242	3.37702	29.0478	10.5196	62.5408	down	no	down	no	down	no	AT5G49900	55.23	239		Beta-glucosidase, GBA2 type family protein
Traes_2DS_0CC316F75.1	33.4612	28.2569	35.699	14.2532	9.24533	7.63282	7.04997	no	no	down	down	down	down	AT3G12940	63.5	137		2-oxoglutarate (2OG) and Fe(II)-dependent oxygenase superfamily protein
Traes_2BL_3AEB92035.1	33.4698	43.8657	44.4822	50.6988	13.6576	5.76502	1.8793	no	no	no	down	down	down	AT2G23620	43.31	254	ATMES1, MES1	methyl esterase 1
comp71410_c2_seq5	33.4725	24.5119	22.9372	6.70232	37.3334	6.69398	35.2684	no	no	down	no	down	no	AT4G16660	41.98	81		heat shock protein 70 (Hsp 70) family protein
Traes_3DS_A49C7987F.1	33.4885	64.6271	11.2112	4.27091	4.81723	0.929937	1.91078	no	down	down	down	down	down	AT4G32300	50.98	306	SD2-5	S-domain-2 5
Traes_1BS_CC8A2706D.2	33.5163	29.8749	30.4831	20.3781	65.2579	15.2664	51.7249	no	no	no	no	down	no	AT5G19000	44.93	138	ATBPM1, BPM1	BTB-POZ and MATH domain 1
Traes_7BS_8BF10E322.1	33.5529	43.9715	18.28	35.6069	14.0828	63.7084	28.2241	no	no	no	down	no	no	AT2G07680	66.04	265	ATMRP11, MRP11, ABCC13	multidrug resistance-associated protein 11
Traes_2DL_9985F9B94.1	33.5539	15.0793	26.2951	10.2387	48.0841	8.32999	24.92	down	no	down	no	down	no	AT5G63930	65.57	212		Leucine-rich repeat protein kinase family protein
Traes_3AL_7E826C47E.1	33.5539	13.5689	5.93257	35.7667	18.2024	23.7944	6.57881	down	down	no	no	no	down	AT2G39450	86.54	104	MTP11, ATMTP11	Cation efflux family protein
comp64710_c0_seq1	33.5539	37.4062	34.9141	11.8863	13.3918	4.80097	9.40161	no	no	down	down	down	down
Traes_4AL_C5D6FF030.1	33.5576	38.601	17.0988	17.8568	8.46248	25.6425	21.6278	no	no	no	down	no	no	AT2G30933	65.12	86		Carbohydrate-binding X8 domain superfamily protein
Traes_3DL_A15632967.1	33.5576	17.6465	1.44671	6.84298	30.4322	17.1165	31.9745	no	down	down	no	no	no	AT1G01320	64.38	160		Tetratricopeptide repeat (TPR)-like superfamily protein
comp75459_c0_seq3	33.5576	13.0609	24.0255	15.2832	93.9035	26.4643	52.6659	down	no	no	up	no	no	AT2G38090	53.48	187		Duplicated homeodomain-like superfamily protein
gnl_UG_TaS61574500	33.5576	40.3944	9.24908	21.2998	7.75389	12.404	3.77259	no	down	no	down	down	down	AT4G00970	34.87	304	CRK41	cysteine-rich RLK (RECEPTOR-like protein kinase) 41
gnl_UG_TaS37748323	33.5602	39.5968	78.5289	54.0252	4.79278	14.2198	18.8117	no	up	no	down	down	no	AT2G39760	47.79	226	ATBPM3, BPM3	BTB/POZ/MATH-domains containing protein
Traes_7DS_9C9AA098D.1	33.5602	26.8012	78.0676	13.5848	23.8187	6.69398	24.4494	no	up	down	no	down	no	AT3G26935	61.3	261		DHHC-type zinc finger family protein
Traes_6BL_5321BC6B6.1	33.5602	28.3432	17.732	2.49227	44.9505	15.1419	59.2491	no	no	down	no	no	no
Traes_3DL_D59F480B6.1	33.5761	36.1143	67.0653	15.2221	58.5203	20.0275	40.9087	no	no	down	no	no	no	AT5G15790	42.86	154		RING/U-box superfamily protein
Traes_6AS_0234024CF.2	33.5761	39.1987	25.8817	23.5803	6.67046	10.4643	12.2221	no	no	no	down	down	down	AT3G14470	30.72	625		NB-ARC domain-containing disease resistance protein
Traes_7BS_E67B3797A.1	33.5761	40.5195	17.5648	1.67464	1.83072	5.76502	15.9904	no	no	down	down	down	down	AT3G59140	65.89	771	ATMRP14, MRP14, ABCC10	multidrug resistance-associated protein 14
Traes_2BL_04DC8D71C.3	33.6481	47.8453	15.6023	37.1068	37.2995	92.8273	23.9794	no	down	no	no	up	no	AT4G06744	51.74	344		Leucine-rich repeat (LRR) family protein
comp90330_c0_seq2	33.6481	35.6501	18.1299	11.8863	26.9053	14.3206	31.5032	no	no	down	no	down	no
Traes_1DS_FAFBEA3BC.1	33.6481	45.8688	13.7858	16.1586	3.68483	3.86561	0	no	down	no	down	down	down
Traes_2BS_F3081C551.3	33.6516	38.7215	69.6672	15.0604	37.4976	12.404	36.6765	no	up	down	no	down	no
Traes_5AL_F7F74B313.1	33.6516	32.4896	15.5534	16.2379	1.69167	10.478	1.40639	no	down	no	down	down	down	AT1G48410	56.15	130	AGO1	Stabilizer of iron transporter SufD / Polynucleotidyl transferase
Traes_6AS_EC32B6D94.1	33.6516	20.0234	23.9738	11.1348	8.26436	12.4202	5.17303	no	no	down	down	down	down	AT3G54960	62.5	224	ATPDIL1-3, PDIL1-3	PDI-like 1-3
Traes_4AS_D9BB27735.2	33.6516	33.3922	23.5098	24.802	29.4374	23.8049	12.2294	no	no	no	no	no	down	AT3G49880	69.15	376		glycosyl hydrolase family protein 43
Traes_4BL_3FD6EB34B.1	33.6549	32.7427	29.9584	15.3331	31.6788	12.4202	32.4488	no	no	no	no	down	no
Traes_7DS_9C398D76F.1	33.6549	37.6072	12.3866	14.2532	5.59536	6.7179	4.69829	no	down	down	down	down	down	AT3G28345	66.05	162		ABC transporter family protein
Traes_2BL_3438909F8.1	33.6646	29.2486	6.67784	48.7746	50.9939	33.2087	45.1473	no	down	no	no	no	no
Traes_2DL_40C72FE1D.3	33.6646	52.1197	31.7188	24.3921	11.6058	20.0219	9.40138	no	no	no	down	no	down	AT1G13900	59.57	465		Purple acid phosphatases superfamily protein
Traes_4AS_2B3985A65.1	33.6727	33.0314	27.5855	29.9887	23.5952	20.9766	13.1698	no	no	no	no	no	down	AT1G09420	69.2	474	G6PD4	glucose-6-phosphate dehydrogenase 4
Traes_7DS_5F2A2C4B9.2	33.687	33.0332	71.4082	57.1936	8.07647	21.8769	17.871	no	up	no	down	no	no
gnl_UG_TaS61745325	33.687	32.1369	22.1078	16.555	31.6152	15.2664	33.385	no	no	no	no	down	no
gnl_UG_TaS16226376	33.687	48.257	86.9133	9.43251	24.837	12.404	43.7319	no	up	down	no	down	no
Traes_5BL_3CDAF60EF.1	33.687	29.968	28.2057	30.5114	34.2453	9.56755	15.9844	no	no	no	no	down	down	AT3G19440	50.35	429		Pseudouridine synthase family protein
Traes_3B_178F4D5B1.1	33.7432	48.9349	69.4893	14.1526	38.2231	15.2421	114.269	no	up	down	no	no	up	AT1G20160	49.71	171	ATSBT5.2	Subtilisin-like serine endopeptidase family protein
Traes_2DL_128886711.1	33.7432	13.9143	13.835	23.8695	29.3746	19.0415	31.9736	down	down	no	no	no	no	AT3G42170	25.61	570		BED zinc finger ;hAT family dimerisation domain
gnl_UG_TaS52544246	33.7432	31.7494	33.6289	22.17	3.3973	15.2733	1.40639	no	no	no	down	no	down
Traes_1AL_904F85D72.1	33.7432	51.022	30.1156	23.4997	11.8979	25.7043	6.58671	no	no	no	down	no	down	AT5G07590	74.12	452		Transducin/WD40 repeat-like superfamily protein
comp89867_c1_seq3	33.7432	20.444	31.0966	13.5848	8.19342	6.64717	7.99155	no	no	down	down	down	down	AT2G32250	31.11	180	FRS2	FAR1-related sequence 2
Traes_6DS_F17781189.2	33.7437	21.8298	12.1924	7.72866	12.2864	4.80097	17.8689	no	down	down	down	down	no
Traes_7BL_03C3797A2.1	33.7437	31.2318	18.5461	6.84298	61.2648	13.2301	32.9254	no	no	down	no	down	no	AT3G15980	42.96	291		Coatomer, beta' subunit
Traes_4BL_B42CCCD3A.1	33.7437	40.9841	10.2777	22.6032	103.098	30.4138	33.8563	no	down	no	up	no	no	AT3G13620	52.97	421		Amino acid permease family protein
Traes_1AL_8D58E2A6A.2	33.7437	27.5257	16.1666	22.8977	66.0043	17.1646	50.7847	no	down	no	no	no	no	AT2G31530	72.59	259	EMB2289, SCY2	SecY protein transport family protein
Traes_1BL_F20F9ABF4.2	33.7437	25.1974	40.609	36.4856	10.0772	19.9689	6.57991	no	no	no	down	no	down	AT5G11910	55.15	136		alpha/beta-Hydrolases superfamily protein
Traes_1AL_4F944C9D5.1	33.7437	12.1491	21.2888	14.4046	17.0684	7.66394	7.05431	down	no	down	no	down	down	AT3G53740	81.37	102		Ribosomal protein L36e family protein
Traes_2DL_F8CF41335.1	33.7437	41.3877	11.1635	48.6787	26.8386	30.3767	10.8116	no	down	no	no	no	down	AT3G61220	44.94	316		NAD(P)-binding Rossmann-fold superfamily protein
Traes_3AL_E7376DD8B.2	33.7531	21.6995	21.2383	43.2202	13.6169	24.7782	18.3357	no	no	no	down	no	no	AT1G04790	35.21	284		RING/U-box superfamily protein
Traes_7AL_5D8A7ACA8.1	33.7531	15.8608	24.2267	13.7099	48.4747	20.9773	37.6252	down	no	down	no	no	no	AT5G27380	66.97	109	GSH2, GSHB	glutathione synthetase 2
gnl_UG_TaS52543541	33.754	28.8201	29.1868	10.1876	70.2263	15.1419	94.5186	no	no	down	up	down	up
comp82133_c1_seq1	33.7735	34.7497	13.0286	7.66813	66.0692	31.4054	54.0768	no	down	down	no	no	no
Traes_2AS_D59382933.1	33.8021	23.3382	46.206	45.374	6.73325	21.6465	7.99558	no	no	no	down	no	down	AT4G27250	36.21	174		NAD(P)-binding Rossmann-fold superfamily protein
comp82006_c4_seq13	33.8367	26.5003	27.1229	2.49227	76.2595	5.72706	96.885	no	no	down	up	down	up	AT1G43760	30.58	206		DNAse I-like superfamily protein
Traes_7AS_4C254E892.1	33.8367	26.0182	26.3467	12.7624	29.6741	24.765	41.3839	no	no	down	no	no	no	AT1G64185	69.49	118		Lactoylglutathione lyase / glyoxalase I family protein
gnl_UG_TaS17985759	33.8367	9.89023	4.34412	5.89604	2.9646	2.89654	2.81793	down	down	down	down	down	down	AT1G11120	45.16	124		unknown protein; FUNCTIONS IN: molecular_function unknown; INVOLVED IN: biological_process unknown; LOCATED IN: cellular_component unknown; EXPRESSED IN: 10 plant structures; EXPRESSED DURING: 4 anthesis, F mature embryo stage, petal differentiation and expansion stage, E expanded cotyledon stage, D bilateral stage; BEST Arabidopsis thaliana protein match is: unknown protein (TAIR:AT4G28170.1); H…
Traes_6BS_EF51D2D2C.1	33.8367	46.7468	1.96085	15.3721	7.66448	7.56298	6.10851	no	down	down	down	down	down	AT3G49670	32.97	637	BAM2	Leucine-rich receptor-like protein kinase family protein
Traes_1DL_93CDADED2.2	33.8367	30.2472	29.8605	28.8129	27.6874	20.0212	13.167	no	no	no	no	no	down	AT5G64010	36.13	119		unknown protein; FUNCTIONS IN: molecular_function unknown; INVOLVED IN: biological_process unknown; LOCATED IN: cellular_component unknown; EXPRESSED IN: 23 plant structures; EXPRESSED DURING: 13 growth stages; Has 34 Blast hits to 34 proteins in 12 species: Archae - 0; Bacteria - 0; Metazoa - 0; Fungi - 0; Plants - 34; Viruses - 0; Other Eukaryotes - 0 (source: NCBI BLink).
comp79053_c1_seq20	33.8392	30.4566	43.6105	11.8208	94.9085	18.9571	123.677	no	no	down	up	no	up
Traes_2AS_248247A3C.1	33.8392	25.2972	19.1617	27.2229	9.01076	22.8775	3.7588	no	no	no	down	no	down	AT5G15170	56.74	645	TDP1	tyrosyl-DNA phosphodiesterase-related
Traes_3DL_C3D46DB7B.3	33.8392	33.2496	66.8884	21.9529	9.58649	19.0415	7.05622	no	no	no	down	no	down	AT1G05790	48.19	498		lipase class 3 family protein
comp75870_c0_seq2	33.8442	32.0459	42.9817	1.56014	32.2813	10.5196	34.7956	no	no	down	no	down	no	AT4G15090	37.19	121	FAR1	FRS (FAR1 Related Sequences) transcription factor family
Traes_1BS_BA396392C.2	33.8442	29.4623	33.324	24.4675	15.3067	32.1245	36.2061	no	no	no	down	no	no	AT5G02460	78.95	76		Dof-type zinc finger DNA-binding family protein
Traes_3DL_19646E7EC.1	33.8523	21.5651	9.81084	28.8129	52.6325	38.0914	69.6008	no	down	no	no	no	up	AT1G24706	62.17	378	THO2	THO2
Traes_1BL_AEE71A89C.1	33.8523	32.6334	36.4659	29.009	20.2511	28.5748	15.0439	no	no	no	no	no	down	AT3G54840	77.69	130	ARA6, ATRABF1, ARA-6, ATRAB5C	Ras-related small GTP-binding family protein
comp60623_c0_seq1	33.861	16.4292	14.4259	52.2519	17.9734	39.8442	59.25	down	down	no	no	no	no
Traes_7DS_CD3796B35.1	33.861	56.481	91.1497	10.273	6.69944	29.4039	7.51958	no	up	down	down	no	down	AT3G20240	64.42	208		Mitochondrial substrate carrier family protein
Traes_2BS_759FEB9DB.2	33.9213	32.0101	114.268	19.555	32.3314	15.2403	44.6717	no	up	no	no	down	no	AT4G22910	70.41	169	FZR2, CCS52A1	FIZZY-related 2
Traes_1AL_9097027B6.1	33.9306	25.5061	11.7738	29.566	21.6088	24.7349	22.5681	no	down	no	no	no	no	AT5G52110	52.05	244	HCF208	Protein of unknown function (DUF2930)
comp79256_c1_seq4	33.9306	31.6559	29.2912	9.90268	65.8834	25.6783	66.7733	no	no	down	no	no	no
Traes_7AL_BBBA81A74.1	33.9306	25.1142	35.1278	20.5049	11.749	8.55801	11.2824	no	no	no	down	down	down	AT3G59500	67.65	136		Integral membrane HRF1 family protein
Traes_1DL_43333E346.1	33.9306	42.6797	75.9986	19.3651	3.30266	19.9759	13.6329	no	up	no	down	no	down	AT2G27360	38.7	261		GDSL-like Lipase/Acylhydrolase superfamily protein
Traes_2AL_B25331E87.1	33.9352	32.1888	36.1631	25.5242	7.44642	16.2232	8.45993	no	no	no	down	no	down	AT4G01990	40.38	426		Tetratricopeptide repeat (TPR)-like superfamily protein
Traes_5DL_D9BC56521.2	33.9361	27.0119	34.8241	33.2394	12.4293	55.1454	28.219	no	no	no	down	no	no	AT1G05180	64.4	514	AXR1	NAD(P)-binding Rossmann-fold superfamily protein
Traes_3AL_835B5ED9E.1	33.9361	25.7743	21.693	25.5242	50.8578	13.3608	36.2092	no	no	no	no	down	no
Traes_1BL_5FB1F1C66.2	33.9361	8.41412	18.5461	9.40858	17.5481	6.61268	4.29756	down	no	down	no	down	down	AT5G46030	73.85	65		unknown protein; CONTAINS InterPro DOMAIN/s: Protein of unknown function DUF701, zinc-binding putative (InterPro:IPR007808); Has 30201 Blast hits to 17322 proteins in 780 species: Archae - 12; Bacteria - 1396; Metazoa - 17338; Fungi - 3422; Plants - 5037; Viruses - 0; Other Eukaryotes - 2996 (source: NCBI BLink).
Traes_1BL_F804674C1.1	33.9492	50.1239	15.6513	17.9383	107.828	4.77055	25.3901	no	down	no	up	down	no	AT1G60590	64.2	419		Pectin lyase-like superfamily protein
Traes_5DS_50846FD0C.1	33.9492	38.5039	31.2544	8.58326	4.76605	11.47	0.935338	no	no	down	down	down	down	AT2G34710	71.46	855	PHB, ATHB14, ATHB-14, PHB-1D	Homeobox-leucine zipper family protein / lipid-binding START domain-containing protein
Traes_2BL_8FED05903.1	33.9492	96.9256	7.42871	647.211	9.60687	345.007	4.22786	up	down	up	down	up	down	AT5G57150	38.18	275		basic helix-loop-helix (bHLH) DNA-binding superfamily protein
comp73743_c1_seq2	33.9492	55.6139	22.7851	26.9813	20.9982	16.7689	14.104	no	no	no	no	no	down	AT2G41590	28.57	182		unknown protein; BEST Arabidopsis thaliana protein match is: unknown protein (TAIR:AT5G25200.1); Has 221 Blast hits to 217 proteins in 10 species: Archae - 0; Bacteria - 0; Metazoa - 0; Fungi - 0; Plants - 221; Viruses - 0; Other Eukaryotes - 0 (source: NCBI BLink).
Traes_2BS_B6CB560AF1.1	33.9646	48.5419	3.36288	50.6988	37.1702	50.4653	10.3556	no	down	no	no	no	down	AT5G06900	36.82	478	CYP93D1	cytochrome P450, family 93, subfamily D, polypeptide 1
Traes_4BL_E0CD12EEF.1	33.9723	38.205	16.9015	19.6386	12.3897	24.7823	8.46087	no	no	no	down	no	down	AT5G13560	41.62	680		unknown protein; BEST Arabidopsis thaliana protein match is: unknown protein (TAIR:AT2G37370.1); Has 12055 Blast hits to 8846 proteins in 811 species: Archae - 217; Bacteria - 1046; Metazoa - 6104; Fungi - 1115; Plants - 528; Viruses - 14; Other Eukaryotes - 3031 (source: NCBI BLink).
Traes_1DS_F9ADC72F6.1	34.0254	25.4847	41.4268	15.3721	11.2147	19.0415	16.9307	no	no	down	down	no	no	AT2G40700	60.9	555		P-loop containing nucleoside triphosphate hydrolases superfamily protein
Traes_3B_87BAD1B80.1	34.0254	52.3082	28.2057	3.46036	21.8029	1.96688	3.29094	no	no	down	no	down	down	AT3G13080	72.48	258	ATMRP3, MRP3, ABCC3	multidrug resistance-associated protein 3
Traes_2BS_92FD1F4B2.1	34.0271	21.2272	12.0963	10.1876	8.26436	6.7179	10.8149	no	down	down	down	down	down	AT5G02860	57.02	598		Pentatricopeptide repeat (PPR) superfamily protein
Traes_3DL_EDC931169.1	34.0271	37.0357	114.075	29.9398	28.4705	13.3645	12.6938	no	up	no	no	down	down	AT1G33780	43.56	202		Protein of unknown function (DUF179)
Traes_5BL_AD734CCEF.1	34.0271	34.7217	17.9812	17.9652	14.5596	10.5196	15.5179	no	no	no	down	down	down	AT3G48690	45.17	321	ATCXE12, CXE12	alpha/beta-Hydrolases superfamily protein
gnl_UG_TaS58910275	34.0339	49.7267	1.44671	0	0	0	0	no	down	down	down	down	down	AT2G34930	32.76	577		disease resistance family protein / LRR family protein
Traes_3DS_C9085D1BB.2	34.0383	28.3591	28.9832	14.5046	30.4496	20.0219	43.7359	no	no	down	no	no	no	AT1G18950	41.76	170		DDT domain superfamily
comp84228_c3_seq5	34.0587	33.5496	26.5016	9.43251	45.8499	21.8769	48.4412	no	no	down	no	no	no
Traes_6BL_3C07B33A1.2	34.0587	42.2771	29.0883	28.5243	25.1637	9.53599	13.6329	no	no	no	no	down	down	AT2G24490	34.63	257	RPA2, ATRPA2, ROR1, ATRPA32A, RPA32A	replicon protein A2
Traes_4AL_243D27E68.1	34.1198	22.523	31.7716	31.4944	13.6971	26.681	16.9452	no	no	no	down	no	no	AT3G56210	67.52	157		ARM repeat superfamily protein
comp72365_c0_seq4	34.1198	16.8558	39.2728	5.89604	23.43	20.9773	33.8585	no	no	down	no	no	no
Traes_3AS_0BE833FB3.2	34.1198	147.016	400.123	44.3954	18.757	20.908	6.57991	up	up	no	no	no	down	AT3G18180	41.07	392		Glycosyltransferase family 61 protein
gnl_UG_TaS19224754	34.121	25.5801	17.7137	8.4884	19.2806	8.55801	35.7459	no	no	down	no	down	no
comp75700_c0_seq21	34.121	44.8678	160.245	80.4634	142.037	92.6816	13.1635	no	up	up	up	up	down
Traes_1DL_E40E66D57.1	34.1257	34.7322	28.3617	18.8412	33.6662	12.4202	55.4955	no	no	no	no	down	no	AT5G18860	72.82	206		inosine-uridine preferring nucleoside hydrolase family protein
Traes_4AL_BC6B73F60.1	34.1282	45.36	29.7035	10.1182	18.795	6.61268	26.3333	no	no	down	no	down	no	AT1G21980	63.81	572	ATPIP5K1, ATPIPK1, PIP5K1	phosphatidylinositol-4-phosphate 5-kinase 1
Traes_2BS_5A3F0F7D3.1	34.1282	38.8156	13.2705	9.40858	12.9763	12.3683	31.0342	no	down	down	down	down	no	AT3G07040	30.13	946	RPM1, RPS3	NB-ARC domain-containing disease resistance protein
Traes_2BL_36A3AB3A2.1	34.1282	36.8206	54.3609	31.5393	8.70117	10.3974	6.10891	no	no	no	down	down	down	AT4G18390	36.69	417	TCP2	TEOSINTE BRANCHED 1, cycloidea and PCF transcription factor 2
Traes_6AS_FEEF304A9.1	34.1282	34.424	22.3129	13.5219	18.01	10.5196	10.3411	no	no	down	no	down	down	AT2G35035	59.01	222	URED	urease accessory protein D
Traes_2DS_FD374188B.2	34.1282	36.2174	11.0188	39.9914	13.8832	28.5862	15.0615	no	down	no	down	no	down	AT3G43300	66.07	336	ATMIN7	HOPM interactor 7
Traes_3B_8E820A790.1	34.1555	37.1077	83.9373	47.4977	98.1156	6.7179	41.3793	no	up	no	up	down	no	AT5G53390	38.21	492		O-acyltransferase (WSD1-like) family protein
Traes_3AS_3EC230946.2	34.2133	29.9386	34.8607	13.4443	21.4682	18.1046	24.4492	no	no	down	no	no	no
Traes_4AL_F649B2C34.2	34.2133	28.8556	25.8817	37.4665	19.3995	21.8769	11.2816	no	no	no	no	no	down	AT2G45790	74.33	187	ATPMM, PMM	phosphomannomutase
Traes_7AL_9812088EB.2	34.2176	50.5293	13.9602	50.8954	215.078	56.1467	62.0707	no	down	no	up	no	no	AT3G01500	59.76	164	CA1	carbonic anhydrase 1
Traes_2BL_01B6E9C54.2	34.2176	27.6145	22.6325	25.5242	9.36517	24.3892	8.46007	no	no	no	down	no	down	AT1G80500	88.89	135		SNARE-like superfamily protein
Traes_5DL_FD35FF8D9.1	34.2176	35.1272	27.3799	43.6732	28.2696	22.8097	10.3466	no	no	no	no	no	down	AT3G55700	41.1	219		UDP-Glycosyltransferase superfamily protein
Traes_4BL_1E214E5C8.1	34.2176	32.5405	33.0587	42.0538	27.6874	29.5331	15.5217	no	no	no	no	no	down	AT2G17695	50.48	210		FUNCTIONS IN: molecular_function unknown; INVOLVED IN: biological_process unknown; CONTAINS InterPro DOMAIN/s: Domain of unknown function DUF1990 (InterPro:IPR018960).
Traes_6DS_DF241FF21.2	34.2189	31.3437	33.5758	24.739	21.9667	7.56298	18.8067	no	no	no	no	down	no	AT3G12150	69.67	366		unknown protein; CONTAINS InterPro DOMAIN/s: Protein of unknown function DUF2048 (InterPro:IPR019149); Has 421 Blast hits to 334 proteins in 155 species: Archae - 2; Bacteria - 147; Metazoa - 215; Fungi - 0; Plants - 43; Viruses - 0; Other Eukaryotes - 14 (source: NCBI BLink).
comp74037_c0_seq9	34.2189	33.2723	24.331	12.7054	74.9891	9.47926	51.7256	no	no	down	up	down	no
Traes_7DS_B562402D2.1	34.2189	21.2309	35.1474	29.7952	17.7627	10.5196	12.6923	no	no	no	no	down	down
Traes_1DL_853AC9FFE.1	34.2189	21.4795	36.1309	37.4665	19.4677	22.8649	14.104	no	no	no	no	no	down
comp94098_c0_seq1	34.2323	47.9424	61.7009	27.9328	13.7505	20.0047	12.7053	no	no	no	down	no	down	AT3G24255	28.13	359		RNA-directed DNA polymerase (reverse transcriptase)-related family protein
Traes_5DL_D1D0CA79E.1	34.2339	182.999	3327.69	96.1932	100.808	13.3645	141.544	up	up	up	up	down	up	AT1G69490	73.48	132	NAP, ANAC029, ATNAP	NAC-like, activated by AP3/PI
Traes_6AL_2EEA40050.1	34.2339	43.9715	21.693	12.8059	4.07044	11.438	2.81651	no	no	down	down	down	down	AT1G31880	47.37	399	NLM9, BRX	DZC (Disease resistance/zinc finger/chromosome condensation-like region) domain containing protein
Traes_6AL_14FDE9BF8.2	34.2339	40.4911	42.0547	50.1342	12.2053	28.306	7.99034	no	no	no	down	no	down	AT4G14330	45.66	714		P-loop containing nucleoside triphosphate hydrolases superfamily protein
Traes_5DS_2A4B9DE9C.2	34.2514	16.8148	11.3071	15.2832	23.7593	14.3024	33.3843	no	down	down	no	down	no	AT5G62990	67.5	80	emb1692	Ubiquitin carboxyl-terminal hydrolase family protein
Traes_3AL_A97A10F64.1	34.2902	45.7533	4.81128	52.7115	29.3152	27.6051	12.6938	no	down	no	no	no	down
Traes_2DL_55A7632BB.2	34.3077	55.5839	26.5016	7.72866	30.9317	16.2232	23.5104	no	no	down	no	down	no	AT4G11670	39.09	243		Protein of unknown function (DUF810)
Traes_4BS_3EB157F4C.1	34.3077	36.8295	57.5421	40.4315	5.51908	33.1084	12.6926	no	no	no	down	no	down	AT1G14730	42.92	212		Cytochrome b561/ferric reductase transmembrane protein family
Traes_2AS_C04C80450.1	34.3077	30.4479	39.4906	25.3519	26.3828	18.0313	16.4593	no	no	no	no	no	down	AT4G19900	45.83	264		alpha 1,4-glycosyltransferase family protein
gnl_UG_TaS61746429	34.3105	14.7497	13.5431	23.5803	29.7328	24.765	21.6342	down	down	no	no	no	no
Traes_1AS_C7A81EC64.1	34.315	25.7207	12.048	35.545	37.2662	47.5675	44.6723	no	down	no	no	no	no	AT4G34830	55.49	164	MRL1	Pentatricopeptide repeat (PPR) superfamily protein
Traes_7DL_24D96545E.2	34.3227	22.8009	52.2916	4.31183	8.22687	4.77055	15.514	no	no	down	down	down	down	AT2G41040	60.75	265		S-adenosyl-L-methionine-dependent methyltransferases superfamily protein
comp72119_c1_seq2	34.3626	58.9551	11.4045	8.57268	18.1234	16.2211	24.92	no	down	down	no	no	no
Traes_5DL_4412CB9C0.1	34.3737	47.45	15.0385	14.2532	30.8379	10.3974	24.9196	no	down	down	no	down	no	AT2G37710	52.85	615	RLK	receptor lectin kinase
Traes_3AS_2F443105C.1	34.4029	21.6521	14.9407	27.8667	38.1848	20.9431	28.6839	no	down	no	no	no	no	AT2G01980	65.87	334	SOS1, ATSOS1, ATNHX7	sodium proton exchanger, putative (NHX7) (SOS1)
Traes_5AL_F8FDAC215.2	34.4029	49.7267	15.5534	51.2539	43.9246	23.7944	5.63824	no	down	no	no	no	down	AT1G66950	62.6	1254	PDR11, ATPDR11	pleiotropic drug resistance 11
Traes_7DL_21D800790.1	34.4029	44.2636	99.6748	41.7948	22.0653	14.8081	16.4546	no	up	no	no	no	down	AT4G15630	42.51	167		Uncharacterised protein family (UPF0497)
Traes_5DL_BD4307B6F.1	34.403	29.5745	29.8081	9.43251	47.27	19.0743	29.6222	no	no	down	no	no	no	AT1G10950	84.86	568	TMN1, AtTMN1	transmembrane nine 1
Traes_6AS_77D190126.1	34.403	37.6178	14.3014	47.2292	86.949	35.2443	66.3074	no	down	no	up	no	no
Traes_2AL_B268E6A2B.1	34.403	26.271	43.7981	8.4884	2.92916	7.53039	1.91078	no	no	down	down	down	down	AT1G22540	47.94	557		Major facilitator superfamily protein
Traes_4DL_9992A99F2.1	34.4123	24.5919	45.187	36.6397	26.0914	14.3042	46.5701	no	no	no	no	down	no	AT5G06460	76.5	234	ATUBA2, UBA 2	ubiquitin activating enzyme 2
Traes_1AL_E503E35A9.1	34.4123	31.1511	33.8418	25.9228	34.5718	21.8769	13.1627	no	no	no	no	no	down	AT5G63290	57.99	319		Radical SAM superfamily protein
Traes_2BS_314D1D4F2.1	34.4308	43.8751	54.4752	15.421	42.4305	20.0047	53.1389	no	no	down	no	no	no	AT4G05460	34.55	246		RNI-like superfamily protein
gnl_UG_TaS61735486	34.4308	29.5116	29.3369	5.1454	50.7513	8.60327	54.0779	no	no	down	no	down	no	ATMG00860	53.54	127	ORF158	DNA/RNA polymerases superfamily protein
gnl_UG_TaS61689956	34.4938	45.263	58.407	30.227	16.801	20.9648	8.93014	no	no	no	no	no	down
Traes_3AL_01D76D043.1	34.4961	46.7468	13.222	13.7099	33.5394	21.9255	27.7417	no	down	down	no	no	no	AT1G66880	75.68	111		Protein kinase superfamily protein
gnl_UG_TaS52544311	34.4961	18.4546	26.1924	13.2309	46.0377	19.006	39.5005	no	no	down	no	no	no
Traes_7AL_529716C9B.1	34.4961	28.7679	34.6637	38.0604	18.4406	19.9689	11.284	no	no	no	no	no	down	AT2G39910	63.53	170		ARM repeat superfamily protein
Traes_3AL_5CC7A7B68.4	34.4992	65.6927	57.4254	7.50565	0	2.89654	0.935338	no	no	down	down	down	down	AT4G23180	37.62	303	CRK10, RLK4	cysteine-rich RLK (RECEPTOR-like protein kinase) 10
Traes_3DL_63E15F7C5.1	34.5028	18.9431	80.3733	16.768	90.7987	7.66394	184.345	no	up	no	up	down	up	AT3G23830	52.78	108	GR-RBP4, GRP4	glycine-rich RNA-binding protein 4
Traes_5DL_5C93510D5.1	34.5028	55.3619	11.1635	16.262	23.9698	18.1046	10.8129	no	down	no	no	no	down	AT2G46400	40.22	179	WRKY46, ATWRKY46	WRKY DNA-binding protein 46
comp70751_c0_seq7	34.5125	27.6529	49.042	15.417	16.2958	13.3645	13.6329	no	no	no	down	down	down	AT5G18790	75.86	58		Ribosomal protein L33 family protein
Traes_2AL_086336B60.2	34.5186	31.9374	27.8968	11.9729	48.5736	28.5431	117.562	no	no	down	no	no	up	AT1G26230	67.8	472		TCP-1/cpn60 chaperonin family protein
Traes_6BS_40F480D7E.1	34.5186	45.1666	18.4965	21.9529	5.95246	22.7761	23.5117	no	no	no	down	no	no	AT3G14570	63.66	421	GSL04	glucan synthase-like 4
Traes_4AS_E20BDE652.1	34.5431	39.3051	91.5226	17.8022	30.1526	15.2	50.7871	no	up	no	no	down	no	AT5G02460	86.36	66		Dof-type zinc finger DNA-binding family protein
Traes_2DS_480CFDFE4.1	34.5763	35.519	23.7148	11.0643	26.8386	8.6189	26.8042	no	no	down	no	down	no	AT3G07040	26.08	970	RPM1, RPS3	NB-ARC domain-containing disease resistance protein
Traes_2DL_557E56949.1	34.5763	28.096	54.3038	25.569	21.3181	12.4202	30.5749	no	no	no	no	down	no	AT3G22330	71.63	349	PMH2, ATRH53	putative mitochondrial RNA helicase 2
Traes_6DL_61C3DF589.1	34.5902	33.9257	42.6282	37.4665	18.8026	15.2645	19.2805	no	no	no	no	down	no	AT2G21790	82.92	726	R1, RNR1, CLS8, ATRNR1	ribonucleotide reductase 1
Traes_2AL_07B5CD2BB.2	34.5941	34.2432	23.25	31.3899	12.2864	10.5196	8.93014	no	no	no	down	down	down	AT3G26680	54.75	442	SNM1	DNA repair metallo-beta-lactamase family protein
Traes_4BL_1AEF3DFE6.2	34.5941	54.9873	54.7092	43.1565	17.6965	27.6051	11.294	no	no	no	no	no	down	AT2G13840	61.15	314		Polymerase/histidinol phosphatase-like
Traes_6DS_36CB0C5AA.1	34.5962	19.6313	18.7965	15.6205	7.73468	14.3206	7.04905	no	no	no	down	no	down
comp57476_c1_seq2	34.5962	21.6984	29.8081	17.3536	10.7925	8.60327	8.4674	no	no	no	down	down	down
Traes_7DL_8048EE960.1	34.6071	39.2098	59.3314	33.9658	8.80946	17.1707	5.16945	no	no	no	down	no	down	AT1G53645	64.19	148		hydroxyproline-rich glycoprotein family protein
gnl_UG_TaS61752056	34.6127	40.9124	36.1094	14.3361	78.949	25.7229	102.988	no	no	down	up	no	up
Traes_4BS_BCAB8BC16.1	34.6127	34.0274	33.3773	27.1144	16.4442	31.424	18.3371	no	no	no	down	no	no	AT3G17430	74.59	362		Nucleotide-sugar transporter family protein
comp52698_c1_seq1	34.6127	33.4564	69.1004	5.96982	18.4035	6.53173	11.284	no	no	down	no	down	down
Traes_4BS_FC9E4FE7C.2	34.6291	20.117	11.63	30.6677	87.7604	29.5237	85.5857	no	down	no	up	no	up
Traes_5BL_312702A58.1	34.6405	39.9992	16.0194	48.5901	18.6857	25.6783	20.6887	no	down	no	no	no	no	AT1G28220	42.4	250	ATPUP3, PUP3	purine permease 3
Traes_2AL_9921546481.1	34.6596	13.5543	34.5206	13.6979	48.8656	22.7761	59.252	down	no	down	no	no	no
Traes_2BS_D19471071.1	34.6596	64.5142	30.2109	2.56951	6.69944	0.906017	0	no	no	down	down	down	down	AT3G18830	69.27	423	ATPLT5, PMT5, ATPMT5	polyol/monosaccharide transporter 5
Traes_5DL_FF663029A.2	34.6852	37.2234	45.0564	11.8208	30.4496	28.513	37.6186	no	no	down	no	no	no	AT2G26140	62.89	547	ftsh4	FTSH protease 4
Traes_5AL_CB1EDDA46.1	34.6862	49.7267	161.004	37.5536	69.1181	8.60523	17.3968	no	up	no	no	down	no	AT4G17180	76.75	314		O-Glycosyl hydrolases family 17 protein
tplb0011g15	34.6862	17.039	74.7975	23.4099	13.3631	1.96688	5.63947	no	up	no	down	down	down
Traes_5AS_1986BD81F.2	34.6862	28.6979	31.1603	17.1022	12.2299	12.3923	8.45993	no	no	no	down	down	down	AT4G38180	38.62	624	FRS5	FAR1-related sequence 5
Traes_7DS_05CD633ED.2	34.6941	20.4071	3.36288	18.2757	20.5709	32.3513	9.87069	no	down	no	no	no	down	AT2G43560	84.88	86		FKBP-like peptidyl-prolyl cis-trans isomerase family protein
Traes_2BL_F720DFCDE.2	34.7158	47.666	13.9602	22.1268	41.801	25.7321	30.096	no	down	no	no	no	no	AT4G11670	41.13	282		Protein of unknown function (DUF810)
comp73211_c1_seq1	34.7355	48.8335	12.0963	6.02159	0.366238	1.96688	0	no	down	down	down	down	down
Traes_6AL_1425B5DC6.2	34.7437	40.8191	24.7978	16.1586	11.4597	18.9571	6.10891	no	no	down	down	no	down	AT1G68940	44.51	811		Armadillo/beta-catenin-like repeat family protein
gnl_UG_TaS16242242	34.7451	51.614	58.869	13.5848	16.2437	12.4202	8.46369	no	no	down	down	down	down
Traes_3B_489EB090C.1	34.7791	21.5064	1.44671	27.6284	10.6938	83.9697	1.40639	no	down	no	down	up	down	AT1G56580	60.77	130	SVB	Protein of unknown function, DUF538
Traes_5DL_28D30A923.1	34.7791	83.1456	29.8081	1.67464	1.47066	1.96688	3.28698	up	no	down	down	down	down	AT3G47570	45.54	953		Leucine-rich repeat protein kinase family protein
Traes_6AS_118612103.2	34.7791	11.0736	17.6639	9.40858	48.7839	1.96688	12.6956	down	no	down	no	down	down
Traes_2AL_520618712.1	34.7809	43.2774	9.81084	45.4844	46.1008	44.6171	12.6926	no	down	no	no	no	down	AT1G71695	49	300		Peroxidase superfamily protein
Traes_5DL_388BDC212.1	34.7867	38.1084	30.6207	5.1454	16.3796	2.89654	20.2168	no	no	down	down	down	no	AT3G07040	29.46	628	RPM1, RPS3	NB-ARC domain-containing disease resistance protein
gnl_UG_TaS61830999	34.7867	24.427	19.8431	55.2324	14.0353	31.4373	23.0416	no	no	no	down	no	no
Traes_2AL_C9C97E786.1	34.7867	15.988	8.12527	6.56484	17.3779	13.3393	30.093	down	down	down	no	down	no	AT4G39970	75	240		Haloacid dehalogenase-like hydrolase (HAD) superfamily protein
Traes_4AL_B6D1BAF0D.1	34.7893	29.0561	17.9316	102.345	69.9768	87.4742	12.2384	no	no	up	no	up	down	AT5G13280	75.28	89	AK-LYS1, AK1, AK	aspartate kinase 1
Traes_1BS_EF41B9A31.1	34.7929	19.7513	5.37155	8.58326	26.03	8.55801	16.4553	no	down	down	no	down	down	AT1G66910	46.29	229		Protein kinase superfamily protein
Traes_5DL_78AE1A68B.2	34.8158	24.2108	14.5725	33.2394	28.6586	50.4444	35.2659	no	down	no	no	no	no
Traes_3B_31395DD30.1	34.8286	16.7669	104.902	76.9474	30.4496	27.6233	14.1053	down	up	up	no	no	down	AT3G16520	46.53	303	UGT88A1	UDP-glucosyl transferase 88A1
Traes_3B_A0E323E6C.1	34.8728	20.0234	29.5006	21.3701	6.26355	19.0756	17.8664	no	no	no	down	no	no	AT5G21160	67.23	119		LA RNA-binding protein
Traes_5DL_309BCE305.1	34.8728	37.414	38.3201	25.4732	15.7692	17.1646	26.8011	no	no	no	down	no	no	AT5G21140	52.3	283	emb1379	embryo defective 1379
Traes_6DL_D46D8D6C2.1	34.8728	20.444	44.7794	14.5046	49.2915	26.6121	42.7912	no	no	down	no	no	no	AT1G35620	60.89	202	ATPDIL5-2, ATPDI8, PDI8, PDIL5-2	PDI-like 5-2
Traes_4DL_6A689F72B.1	34.8728	34.3376	30.8332	31.6883	28.986	21.9048	10.8112	no	no	no	no	no	down	AT1G31780	76.92	247		CONTAINS InterPro DOMAIN/s: Conserved oligomeric complex COG6 (InterPro:IPR010490); Has 384 Blast hits to 379 proteins in 190 species: Archae - 0; Bacteria - 4; Metazoa - 151; Fungi - 156; Plants - 42; Viruses - 0; Other Eukaryotes - 31 (source: NCBI BLink).
gnl_UG_TaS16190908	34.8776	27.1022	25.5214	12.7054	32.5753	18.1255	24.4514	no	no	down	no	no	no
Traes_3DL_7A9A9D22F.1	34.8777	24.813	19.8431	12.0006	29.7634	24.7426	48.4339	no	no	down	no	no	no	AT4G28590	77.55	98		FUNCTIONS IN: molecular_function unknown; INVOLVED IN: biological_process unknown; LOCATED IN: chloroplast; EXPRESSED IN: 21 plant structures; EXPRESSED DURING: 10 growth stages; BEST Arabidopsis thaliana protein match is: Thioredoxin superfamily protein (TAIR:AT2G31840.1); Has 114 Blast hits to 112 proteins in 39 species: Archae - 2; Bacteria - 0; Metazoa - 17; Fungi - 6; Plants - 67; Viruses - …
Traes_1AL_97A25D0F6.2	34.8777	24.043	16.951	10.2387	53.1736	20.942	63.9529	no	no	down	no	no	no
comp76146_c0_seq2	34.8777	25.6907	43.7212	1.75146	9.75728	5.76502	13.1734	no	no	down	down	down	down
comp79698_c5_seq16	34.8917	20.874	12.4155	7.72866	55.7116	18.0747	94.0488	no	down	down	no	no	up
Traes_4AL_3339E4870.1	34.8917	38.8998	8.73499	27.2685	7.44642	23.8173	6.57881	no	down	no	down	no	down	AT1G65820	62.76	145		microsomal glutathione s-transferase, putative
Traes_7BL_9E2E412EE.1	34.8926	36.4203	25.2627	17.1226	29.724	13.3719	20.6921	no	no	no	no	down	no	AT5G05080	83.78	148	UBC22, ATUBC22	ubiquitin-conjugating enzyme 22
Traes_2BL_52A703ADE.1	34.8926	42.9912	13.7858	6.78827	9.33015	8.60523	9.40368	no	down	down	down	down	down	AT5G47000	54.43	305		Peroxidase superfamily protein
Traes_2BL_C62875A68.1	34.9552	26.0182	27.3799	15.1485	68.9903	31.3065	174.932	no	no	down	no	no	up	AT2G33430	89.62	106	DAL1, DAL	differentiation and greening-like 1
Traes_3DL_F6BF613A9.1	34.9674	28.4883	20.3083	9.36624	35.2286	11.438	18.3371	no	no	down	no	down	no	AT3G14470	37.07	893		NB-ARC domain-containing disease resistance protein
comp82364_c2_seq5	34.9674	18.5832	30.8951	9.43251	38.8628	12.4169	30.0934	no	no	down	no	down	no
Traes_5AS_21E9D1C81.1	34.9674	37.7804	7.28707	28.096	45.452	35.2056	39.0276	no	down	no	no	no	no	AT4G15510	67.04	179		Photosystem II reaction center PsbP family protein
gnl_UG_TaS58897593	34.9674	45.1666	6.3527	6.78827	7.8047	16.2044	8.93196	no	down	down	down	down	down
Traes_4DS_88FFBF4EE.1	34.9674	16.5345	26.3982	3.31098	10.7925	3.84425	16.9256	down	no	down	down	down	down	AT3G47570	41.67	600		Leucine-rich repeat protein kinase family protein
Traes_1BS_D6CC6D602.1	34.9695	34.8659	52.9725	32.4103	54.2844	15.0627	71.9491	no	no	no	no	down	up	AT4G02220	50.25	203		zinc finger (MYND type) family protein / programmed cell death 2 C-terminal domain-containing protein
Traes_6DL_D74F0C687.2	34.9695	33.8733	17.367	20.0897	16.709	18.1046	19.2788	no	no	no	down	no	no	AT5G03900	60.57	175		Iron-sulphur cluster biosynthesis family protein
gnl_UG_TaS61779560	34.9695	19.6636	22.057	6.82902	46.069	7.53039	23.0396	no	no	down	no	down	no
Traes_4AL_A61397455.2	34.9695	25.9291	32.7402	12.432	22.9331	4.77055	40.9106	no	no	down	no	down	no
tplb0004n22	34.9695	39.699	0	3.37702	0.366238	37.9423	0.474378	no	down	down	down	no	down	AT1G25450	57.11	457	KCS5, CER60	3-ketoacyl-CoA synthase 5
Traes_5DS_B11D24B62.1	34.9695	46.3735	8.17352	8.30658	2.72294	6.69398	2.34656	no	down	down	down	down	down	AT5G10530	59.72	216		Concanavalin A-like lectin protein kinase family protein
Traes_6AS_631C94232.1	34.9695	28.0735	36.4866	27.9929	12.2299	19.06	12.2244	no	no	no	down	no	down	AT1G33410	44.62	827	SAR1	SUPPRESSOR OF AUXIN RESISTANCE1
gnl_UG_TaS61745328	34.9695	29.4623	15.0385	41.6381	18.9209	48.3377	13.6355	no	down	no	no	no	down
Traes_2AL_F1843B0B9.1	34.9695	14.3016	5.74498	46.9045	15.4979	42.7161	15.0556	down	down	no	down	no	down	AT5G52190	55.86	145		Sugar isomerase (SIS) family protein
Traes_5BL_4E18D2CA51.1	34.9751	25.8412	234.931	18.7711	1.47066	2.91179	0	no	up	no	down	down	down	AT5G53890	38.4	125	PSKR2, AtPSKR2	phytosylfokine-alpha receptor 2
Traes_6DL_D5710F970.2	34.9751	25.9708	7.33388	40.9568	2.19409	33.3244	4.23623	no	down	no	down	no	down	AT5G10080	47.88	378		Eukaryotic aspartyl protease family protein
Traes_4DL_51AF3F4D8.1	34.9751	16.8558	12.3374	3.46036	6.34227	6.24857	6.57881	no	down	down	down	down	down	AT2G39970	61.84	76		Mitochondrial substrate carrier family protein
gnl_UG_TaS61837898	34.9751	30.1753	16.4163	2.61073	12.8527	6.69398	13.1632	no	no	down	down	down	down
Traes_1DL_F1BBE7150.2	34.9808	41.2914	63.8937	20.3781	21.6745	7.63282	18.3357	no	no	no	no	down	no
Traes_5BL_6A874CD8A.1	34.9808	25.7846	36.7887	28.8129	48.971	12.3923	53.141	no	no	no	no	down	no	AT5G56900	58.02	605		CwfJ-like family protein / zinc finger (CCCH-type) family protein
Traes_2DS_169409753.1	35.0009	28.9091	11.4542	24.3921	15.8007	42.6298	43.2714	no	down	no	down	no	no	AT1G21350	82.19	146		Thioredoxin superfamily protein
comp77061_c0_seq12	35.0294	21.0922	20.451	14.0285	69.1548	6.70251	73.8384	no	no	down	no	down	up
Traes_6DL_50A428EB9.1	35.0621	40.1923	36.8427	34.7272	16.9723	24.6181	13.6355	no	no	no	down	no	down	AT5G57540	47.98	248	XTH13, AtXTH13	xyloglucan endotransglucosylase/hydrolase 13
Traes_3B_C69069E61.2	35.0629	36.3118	36.4659	6.8716	31.8846	4.77055	21.1573	no	no	down	no	down	no	AT3G28480	39.37	315		Oxoglutarate/iron-dependent oxygenase
Traes_2BS_79A4D889F.2	35.0629	40.8871	2243.93	19.6881	4.04737	11.3129	2.81651	no	up	no	down	down	down	AT1G74160	29.57	940		unknown protein; BEST Arabidopsis thaliana protein match is: unknown protein (TAIR:AT1G18620.1); Has 3407 Blast hits to 2217 proteins in 314 species: Archae - 0; Bacteria - 264; Metazoa - 1296; Fungi - 318; Plants - 346; Viruses - 34; Other Eukaryotes - 1149 (source: NCBI BLink).
Traes_3B_9C2BF3BEC.2	35.0629	47.4435	7.47756	37.4665	5.24	15.2403	3.75801	no	down	no	down	down	down	AT4G05200	39.64	661	CRK25	cysteine-rich RLK (RECEPTOR-like protein kinase) 25
gnl_UG_TaS17989129	35.0629	50.1301	19.2624	37.9196	52.971	18.1162	8.46087	no	no	no	no	no	down	AT3G62160	33.33	264		HXXXD-type acyl-transferase family protein
Traes_3DL_FA28B0DB7.1	35.0707	36.4589	46.2793	23.0721	84.3695	10.5196	36.2092	no	no	no	up	down	no	AT5G67540	57.74	336		Arabinanase/levansucrase/invertase
comp71568_c0_seq2	35.0707	13.9982	17.466	22.6899	37.9488	19.0647	36.689	down	no	no	no	no	no	AT3G23890	28.68	129	TOPII, ATTOPII	topoisomerase II
comp76443_c3_seq47	35.0707	21.0182	11.5335	8.4884	27.9432	13.3719	38.5656	no	down	down	no	down	no
Traes_3DL_DAC23AAA5.1	35.0707	71.366	3.87678	1.56014	2.21762	9.56755	1.87848	up	down	down	down	down	down	AT2G37710	53.12	642	RLK	receptor lectin kinase
Traes_2BL_4EFAF9CA7.1	35.0707	29.7621	15.0873	17.0314	5.53859	31.4401	4.69909	no	down	down	down	no	down	AT5G54200	35.58	163		Transducin/WD40 repeat-like superfamily protein
Traes_1DL_12D7F6060.1	35.0707	22.1064	5.27824	14.5581	2.25762	7.53039	7.99229	no	down	down	down	down	down	AT3G23570	46.26	214		alpha/beta-Hydrolases superfamily protein
Traes_6DL_8CC003C71.1	35.0707	29.5578	20.9242	22.8363	8.55161	25.6744	8.45993	no	no	no	down	no	down	AT1G57540	75.53	94		unknown protein; FUNCTIONS IN: molecular_function unknown; INVOLVED IN: biological_process unknown; LOCATED IN: cellular_component unknown; EXPRESSED IN: 23 plant structures; EXPRESSED DURING: 13 growth stages; Has 29 Blast hits to 29 proteins in 11 species: Archae - 0; Bacteria - 0; Metazoa - 0; Fungi - 0; Plants - 29; Viruses - 0; Other Eukaryotes - 0 (source: NCBI BLink).
Traes_6DL_296F6EDAA.1	35.0735	29.5745	13.911	2.56951	25.2525	4.77055	21.6347	no	down	down	no	down	no	AT5G28780	45.16	279		PIF1 helicase
Traes_4AS_50E593009.1	35.0948	27.8272	31.3598	8.57268	43.7387	18.1046	63.017	no	no	down	no	no	no	AT1G63430	42.16	102		Leucine-rich repeat protein kinase family protein
Traes_1BL_5838C5EE4.3	35.0948	22.3441	62.0422	45.0364	49.1544	19.9689	16.926	no	no	no	no	no	down	AT5G10190	36.75	166		Major facilitator superfamily protein
Traes_3DL_EBC6B3BE0.1	35.1141	33.9647	60.89	32.8193	12.3527	16.9803	21.1578	no	no	no	down	no	no	AT2G45000	66.52	221	EMB2766	structural constituent of nuclear pore
gnl_UG_TaS37828233	35.1592	26.8012	49.2241	15.2832	39.5077	6.7179	34.3262	no	no	down	no	down	no
Traes_2DL_8D50E1FCD.1	35.1592	29.423	34.5745	17.6628	10.0169	8.60327	7.51937	no	no	no	down	down	down	AT3G58130	55.33	197		N-acetylglucosaminylphosphatidylinositol de-N-acetylase family protein
Traes_6BL_742F10EF3.1	35.1592	57.0837	71.1102	33.9084	25.9704	26.6652	9.87793	no	no	no	no	no	down	AT2G37170	61.62	284	PIP2B, PIP2;2	plasma membrane intrinsic protein 2
Traes_3B_5D5126D32.1	35.1592	18.7566	16.5835	5.89604	10.1916	6.69398	12.2221	no	down	down	down	down	down	AT3G61590	53.98	415	HWS	Galactose oxidase/kelch repeat superfamily protein
comp86255_c0_seq16	35.1615	37.9354	39.3264	15.4003	85.2815	39.0395	112.404	no	no	down	up	no	up
comp52117_c0_seq1	35.1615	42.9909	77.1223	31.3899	12.7824	47.4859	41.8718	no	up	no	down	no	no
Traes_2AS_0C87833C6.1	35.1615	41.7809	24.7466	28.0473	10.5434	40.9496	11.7534	no	no	no	down	no	down	AT3G56960	64.2	500	PIP5K4	phosphatidyl inositol monophosphate 5 kinase 4
gnl_UG_TaS61798661	35.1615	28.3736	27.4837	17.9887	17.5157	7.63282	16.9317	no	no	no	no	down	down	AT4G02210	25.28	269		unknown protein; FUNCTIONS IN: molecular_function unknown; INVOLVED IN: biological_process unknown; LOCATED IN: cellular_component unknown; EXPRESSED IN: 22 plant structures; EXPRESSED DURING: 13 growth stages; BEST Arabidopsis thaliana protein match is: unknown protein (TAIR:AT2G24960.2).
Traes_4DL_52DE58ED5.1	35.1728	30.1141	41.3721	41.7948	21.7454	46.5816	5.17934	no	no	no	no	no	down	AT5G63020	34.49	316		Disease resistance protein (CC-NBS-LRR class) family
Traes_5DS_0E71E9D0D.1	35.1763	33.3922	8.73499	27.2685	50.5021	26.6844	94.5203	no	down	no	no	no	up	AT3G03300	47.95	488	DCL2	dicer-like 2
Traes_1DL_F58BB4E2B.2	35.1763	28.6979	118.065	12.432	37.1826	13.3393	41.8498	no	up	down	no	down	no
Traes_6AS_703FEDB1F.1	35.1763	74.3776	33.2568	5.1454	182.682	2.89654	49.3779	up	no	down	up	down	no	AT2G37710	58.12	425	RLK	receptor lectin kinase
Traes_2AL_7D153BBBC.3	35.1763	40.2431	69.5621	9.30486	51.0223	32.3145	50.7863	no	no	down	no	no	no	AT3G47090	41.64	987		Leucine-rich repeat protein kinase family protein
Traes_4DL_BE626C4731.1	35.1763	32.2662	49.6868	5.1454	4.49362	6.64717	0.935338	no	no	down	down	down	down	AT2G16760	61.65	133		Calcium-dependent phosphotriesterase superfamily protein
gnl_UG_TaS58891752	35.1973	56.5033	1.91387	2.32558	1.83072	2.89654	0.474378	no	down	down	down	down	down	AT1G21240	28.95	266	WAK3	wall associated kinase 3
Traes_7AL_EB1BE4011.1	35.1997	11.9696	34.2904	12.6336	39.5754	7.66394	12.2221	down	no	down	no	down	down	AT2G03590	59.51	284	ATUPS1, UPS1	ureide permease 1
comp67066_c1_seq1	35.2499	33.3322	38.5365	15.959	141.569	31.4054	129.317	no	no	down	up	no	up
gnl_UG_TaS61780871	35.2499	29.0898	26.3982	1.75146	45.0596	9.53599	55.0191	no	no	down	no	down	no
Traes_2DL_9F234DB4D.1	35.2499	28.1716	24.7466	29.7459	11.2147	18.8123	7.99034	no	no	no	down	no	down	AT5G39840	75.36	491		ATP-dependent RNA helicase, mitochondrial, putative
Traes_7BS_95A9DBA2D.1	35.2499	37.5071	49.8555	34.8422	21.6088	21.8769	15.0442	no	no	no	no	no	down	AT5G55130	56.15	130	CNX5, SIR1	co-factor for nitrate, reductase and xanthine dehydrogenase 5
Traes_5BL_418459825.2	35.253	28.2173	16.0194	44.8551	32.4591	37.1386	33.86	no	down	no	no	no	no	AT5G59680	31.58	171		Leucine-rich repeat protein kinase family protein
Traes_6DL_C7EDC3AA7.1	35.253	30.1569	3.45586	23.7748	21.5198	10.478	3.28737	no	down	no	no	down	down	AT3G53260	74.1	556	PAL2, ATPAL2	phenylalanine ammonia-lyase 2
Traes_3AS_F952E982B.1	35.253	27.7396	28.8786	28.0473	12.89	12.404	10.8129	no	no	no	down	down	down	AT3G06920	66.99	712		Tetratricopeptide repeat (TPR)-like superfamily protein
Traes_5BL_27DA4F6E1.1	35.2563	49.7311	13.077	58.0833	13.6971	20.9648	6.59782	no	down	no	down	no	down	AT4G34131	40.72	415	UGT73B3	UDP-glucosyl transferase 73B3
Traes_3B_833CDE388.1	35.2651	33.4298	33.073	22.9517	32.1022	12.3108	24.4494	no	no	no	no	down	no	AT1G69290	58.37	502		Pentatricopeptide repeat (PPR) superfamily protein
comp34359_c0_seq1	35.2651	28.4883	28.0009	92.5646	22.7784	9.56755	39.029	no	no	up	no	down	no
Traes_5AS_C606A8A1F.1	35.273	41.3848	16.6821	508.247	43.0211	271.225	31.9763	no	down	up	no	up	no	AT1G66950	65.83	436	PDR11, ATPDR11	pleiotropic drug resistance 11
Traes_1BS_D1FCBFBE8.1	35.273	66.5914	419.524	26.8208	24.4244	15.0627	69.126	no	up	no	no	down	no	AT1G09530	87.1	62	PIF3, POC1, PAP3	phytochrome interacting factor 3
gnl_UG_TaS61781833	35.273	21.3031	26.0882	32.2672	22.0653	10.5196	2.34656	no	no	no	no	down	down
Traes_3B_0A9BE4949.1	35.273	14.6558	15.7992	7.7099	29.5735	8.5556	14.1053	down	down	down	no	down	down	AT2G25910	68.27	104		3'-5' exonuclease domain-containing protein / K homology domain-containing protein / KH domain-containing protein
comp66171_c3_seq19	35.286	39.2519	40.2819	11.0056	45.7115	16.2211	26.8028	no	no	down	no	down	no	AT4G38180	26.19	294	FRS5	FAR1-related sequence 5
Traes_5DS_4F89DF84F.1	35.286	26.2916	32.9127	12.8059	52.4664	28.5561	61.603	no	no	down	no	no	no	AT3G19550	38.83	103		unknown protein; FUNCTIONS IN: molecular_function unknown; INVOLVED IN: biological_process unknown; LOCATED IN: mitochondrion; EXPRESSED IN: 15 plant structures; EXPRESSED DURING: 9 growth stages; Has 36 Blast hits to 36 proteins in 8 species: Archae - 0; Bacteria - 0; Metazoa - 0; Fungi - 0; Plants - 36; Viruses - 0; Other Eukaryotes - 0 (source: NCBI BLink).
Traes_5AL_4678B3E3A.2	35.345	29.8498	22.1587	27.3083	14.8038	18.1046	9.87241	no	no	no	down	no	down	AT1G22960	39.89	534		Pentatricopeptide repeat (PPR) superfamily protein
comp89568_c1_seq1	35.345	23.5999	40.7731	10.273	19.5679	8.60523	11.2824	no	no	down	no	down	down
Traes_5AL_2601E5FF4.2	35.345	23.6001	28.2577	6.84298	12.5455	1.96688	15.5169	no	no	down	down	down	down	AT5G55390	49.07	216	EDM2	ENHANCED DOWNY MILDEW 2
Traes_1AL_D7A903FD2.1	35.3453	7.02924	9.9564	0	0.366238	0	0	down	down	down	down	down	down	AT2G43290	42.5	80	MSS3	Calcium-binding EF-hand family protein
comp76594_c4_seq2	35.3453	35.0317	9.13325	10.0264	3.30266	3.81335	8.46369	no	down	down	down	down	down
Traes_3AL_FED51E346.1	35.3453	25.9911	22.8865	6.87179	30.4711	11.4108	15.9844	no	no	down	no	down	down
Traes_7BL_6183FA9D4.1	35.3543	33.5728	22.8358	23.8695	15.9355	28.5797	29.6244	no	no	no	down	no	no	AT3G24650	43.12	160	ABI3, SIS10	AP2/B3-like transcriptional factor family protein
gnl_UG_TaS13258179	35.3543	41.4846	167.948	26.4391	7.44642	16.2101	4.70111	no	up	no	down	down	down
comp77027_c0_seq19	35.3548	33.0332	36.9296	14.4046	216.55	31.4054	288.743	no	no	down	up	no	up
Traes_6BL_55299147C.1	35.3548	18.8862	5.93257	11.8863	13.7228	11.4535	39.0409	no	down	down	down	down	no	AT2G27610	26.46	601		Tetratricopeptide repeat (TPR)-like superfamily protein
Traes_4BL_7DA93696E.1	35.3548	68.1257	42.2438	10.2387	30.6077	22.8423	41.3827	no	no	down	no	no	no	AT1G72830	63.3	109	HAP2C, ATHAP2C, NF-YA3	nuclear factor Y, subunit A3
Traes_3B_3FC548749.1	35.3548	34.6253	7.24015	22.0764	12.9284	15.2	12.6938	no	down	no	down	down	down	AT3G13380	38.54	916	BRL3	BRI1-like 3
Traes_4DS_9CF192BED.1	35.373	36.9239	74.7388	12.5442	71.4721	15.2645	72.4165	no	up	down	no	down	up	AT4G37640	68.98	993	ACA2	calcium ATPase 2
Traes_7DS_010E3817D.1	35.3741	33.3922	61.3518	12.8363	70.9062	21.8412	88.8779	no	no	down	no	no	up	AT2G26300	52.78	72	GPA1, GP ALPHA 1, ATGPA1	G protein alpha subunit 1
Traes_2AL_02AD45F9D.1	35.3997	23.5525	8.31511	15.2832	21.0144	15.2403	39.9714	no	down	down	no	down	no	AT4G30160	64.91	399	VLN4, ATVLN4	villin 4
Traes_6BL_30B66B691.1	35.3997	20.9229	257.594	17.6628	65.1331	11.4645	61.603	no	up	no	no	down	no	AT1G70680	51.16	86		Caleosin-related family protein
Traes_2AS_1578404CB.1	35.4385	15.9516	20.1437	17.9021	306.963	24.6181	255.812	down	no	no	up	no	up	AT4G12270	54.88	215		Copper amine oxidase family protein
Traes_1DL_457372BB7.1	35.4385	24.7901	13.3687	16.2033	12.1469	15.2403	20.2404	no	down	no	down	no	no	AT5G18860	57.04	533		inosine-uridine preferring nucleoside hydrolase family protein
Traes_4DL_DC2979DFF.2	35.4385	68.5654	11.7738	34.6629	33.7361	39.9951	25.8723	no	down	no	no	no	no	AT3G07160	49.16	179	ATGSL10, gsl10, CALS9	glucan synthase-like 10
Traes_3B_E7C98A1F8.1	35.4385	17.5492	7.80102	20.4283	48.1529	32.3911	27.7424	no	down	no	no	no	no	AT2G32540	42.48	725	ATCSLB04, CSLB04, ATCSLB4	cellulose synthase-like B4
comp71755_c1_seq16	35.4385	34.8279	27.3281	11.9367	30.6767	18.1215	31.5041	no	no	down	no	no	no	AT4G33490	40.88	411		Eukaryotic aspartyl protease family protein
Traes_3DS_36E4A1733.1	35.4385	24.8852	31.7188	14.5372	41.3262	24.7782	36.6765	no	no	down	no	no	no	AT5G58760	59.18	49	DDB2	damaged DNA binding 2
gnl_UG_TaS52544310	35.4385	38.8351	38.8623	21.4086	7.75389	9.54299	4.69767	no	no	no	down	down	down
gnl_UG_TaS22370845	35.4409	8.50285	2.52559	11.9367	7.26585	3.86561	0.474378	down	down	down	down	down	down
gnl_UG_TaS61821153	35.4409	35.6209	26.2974	6.78827	11.4044	1.96688	16.455	no	no	down	down	down	down
gnl_UG_TaS61772450	35.4453	30.2527	46.1501	14.3361	36.3336	14.3206	44.2024	no	no	down	no	down	no
Traes_7AL_D0933302E.1	35.4453	32.6498	21.44	15.2221	35.6766	9.53599	47.0249	no	no	down	no	down	no	AT2G45590	64.37	174		Protein kinase superfamily protein
Traes_1AL_CC4463EB5.1	35.4453	20.874	27.1729	9.40858	28.4616	11.47	48.9069	no	no	down	no	down	no	AT1G28240	77.4	146		Protein of unknown function (DUF616)
Traes_2BL_33FB99EED.1	35.4453	37.5102	118.533	4.27091	4.43099	5.76502	2.34656	no	up	down	down	down	down	AT2G41510	43.57	482	ATCKX1, CKX1	cytokinin oxidase/dehydrogenase 1
Traes_7DL_78C965EF5.2	35.4453	25.6755	27.7411	25.2811	15.2745	17.152	14.5739	no	no	no	down	no	down
gnl_UG_TaS61779916	35.4532	19.3612	19.3778	15.4003	15.6326	27.6233	18.3362	no	no	down	down	no	no
Traes_3B_8C5392693.2	35.4609	24.6962	40.7731	5.77254	94.7718	33.3367	143.897	no	no	down	up	no	up
comp46370_c4_seq1	35.4609	40.6864	43.0597	30.5686	23.0717	27.3857	8.46007	no	no	no	no	no	down
Traes_2AL_B5CF63298.1	35.485	26.4792	7.33388	31.4446	64.6086	39.9164	110.04	no	down	no	no	no	up	AT5G04810	62.52	603		pentatricopeptide (PPR) repeat-containing protein
Traes_1DS_6ACCA22A1.1	35.5174	19.8556	47.4283	5.1454	31.5846	5.76502	20.6889	no	no	down	no	down	no
Traes_4DS_4616C686D.1	35.5324	26.8928	38.266	30.7783	10.4677	19.006	20.2171	no	no	no	down	no	no	AT3G16850	56.08	444		Pectin lyase-like superfamily protein
Traes_3B_B190882FD.1	35.5324	22.7346	10.7445	32.0074	50.3602	37.0495	67.7246	no	down	no	no	no	no	AT3G27180	64.64	263		S-adenosyl-L-methionine-dependent methyltransferases superfamily protein
Traes_2BS_7AA0CDF52.1	35.5324	24.1569	31.2968	25.5242	10.7141	21.8769	7.99155	no	no	no	down	no	down	AT2G26810	59.88	167		Putative methyltransferase family protein
Traes_3B_58EF227AB.1	35.5324	31.3775	41.9694	15.3331	12.3897	7.56298	13.1635	no	no	down	down	down	down	AT5G16890	65.86	498		Exostosin family protein
Traes_1AL_ED434CF8B.2	35.5365	24.4214	32.2361	1.75146	19.9516	6.7179	23.5099	no	no	down	no	down	no	AT5G26710	65.29	314		Glutamyl/glutaminyl-tRNA synthetase, class Ic
Traes_3AS_54C0C3EB2.2	35.5377	38.4075	41.7259	17.1022	40.4289	15.2664	32.9141	no	no	down	no	down	no	AT3G24315	69.7	99	AtSec20	Sec20 family protein
gnl_UG_TaS37931935	35.5377	30.3841	18.4468	7.66813	1.11806	3.84425	0	no	no	down	down	down	down
Traes_3AL_A4020C6D6.1	35.5377	22.4329	20.2958	10.273	14.1697	4.77055	7.52038	no	no	down	down	down	down	AT3G17930	70.21	94		unknown protein; FUNCTIONS IN: molecular_function unknown; INVOLVED IN: biological_process unknown; LOCATED IN: chloroplast thylakoid membrane; EXPRESSED IN: 22 plant structures; EXPRESSED DURING: 13 growth stages; CONTAINS InterPro DOMAIN/s: Protein of unknown function DUF3007 (InterPro:IPR021562); Has 236 Blast hits to 236 proteins in 83 species: Archae - 0; Bacteria - 117; Metazoa - 0; Fungi -…
Traes_6AS_0FA039DA4.1	35.5377	47.7402	38.0727	13.6979	15.6971	7.66394	10.3411	no	no	down	down	down	down	AT3G59500	69.85	262		Integral membrane HRF1 family protein
Traes_3DL_0D923EB11.2	35.5711	33.7286	7.28707	30.7783	15.3408	2.91179	22.5686	no	down	no	down	down	no
comp74057_c4_seq1	35.5711	26.6211	15.6023	39.5428	60.391	57.9217	50.7855	no	down	no	no	no	no
Traes_4AS_DEDBA8CC0.1	35.6171	10.3792	12.0963	18.5523	67.6966	7.66394	31.5116	down	down	no	no	down	no
Traes_3B_30D44F152.1	35.6272	41.811	27.7988	12.854	15.377	18.9858	15.9863	no	no	down	down	no	down	AT5G47770	77.12	118	FPS1	farnesyl diphosphate synthase 1
Traes_5AL_A72B96437.1	35.6286	16.8558	30.3252	15.3331	67.9423	21.7244	99.7009	down	no	down	no	no	up	AT1G78930	51.14	395		Mitochondrial transcription termination factor family protein
Traes_2BL_DF106AE45.1	35.6286	79.5942	28.1538	22.8363	32.5629	14.3204	40.9089	up	no	no	no	down	no	AT4G21380	43.01	372	ARK3, RK3	receptor kinase 3
gnl_UG_TaS61803625	35.6286	23.7288	32.8064	15.0604	63.8853	11.47	69.6238	no	no	down	no	down	no
Traes_7AS_53E1C2845.1	35.6286	41.5905	37.0911	21.2998	2.55933	12.404	8.93014	no	no	no	down	down	down	AT5G13300	65.83	837	SFC, VAN3, AGD3	ARF GTPase-activating protein
Traes_4DS_B0F4403F4.2	35.6286	30.5521	29.599	33.2806	15.9624	64.7343	8.93196	no	no	no	down	no	down	AT3G17430	74.31	362		Nucleotide-sugar transporter family protein
Traes_5BS_9B199BDA9.2	35.6286	31.6781	13.0286	25.6076	15.4659	32.3435	10.3411	no	down	no	down	no	down	AT4G20760	71.76	255		NAD(P)-binding Rossmann-fold superfamily protein
Traes_5BS_4AEB33C26.2	35.6286	26.9226	31.044	20.3198	18.6857	13.2954	12.6926	no	no	no	no	down	down	AT4G03115	61.39	202		Mitochondrial substrate carrier family protein
Traes_7BS_6A93C044E.2	35.6353	23.1958	6.81993	21.3936	78.7265	15.2733	81.3547	no	down	no	up	down	up	AT3G13330	57.22	180	PA200	proteasome activating protein 200
comp76948_c0_seq1	35.6353	30.4566	33.4306	15.2221	33.2749	13.3645	40.4393	no	no	down	no	down	no
Traes_4DS_8441B901C.1	35.6353	53.7994	327.117	1.75146	7.0578	0	42.793	no	up	down	down	down	no	AT2G36690	47.19	178		2-oxoglutarate (2OG) and Fe(II)-dependent oxygenase superfamily protein
Traes_4AL_7483FB318.1	35.6353	25.8412	13.1736	38.1244	7.95668	11.3319	4.70915	no	down	no	down	down	down	AT1G31490	30.82	292		HXXXD-type acyl-transferase family protein
Traes_7DS_50747298E.1	35.6353	30.5043	47.0379	29.241	11.8699	30.1437	11.2897	no	no	no	down	no	down	AT5G64410	69.25	530	ATOPT4, OPT4	oligopeptide transporter 4
Traes_4DL_0E7B0EAC4.1	35.639	40.3883	53.5565	19.5008	15.9355	13.3393	27.7461	no	no	no	down	down	no	AT5G41950	61.48	135		Tetratricopeptide repeat (TPR)-like superfamily protein
Traes_3AL_60F0EA569.1	35.6536	10.5841	9.81084	10.2387	7.66448	1.96688	3.299	down	down	down	down	down	down
Traes_4DL_AE3FFD2CA.2	35.6536	22.4455	1.57911	16.768	8.19342	27.6051	4.22942	no	down	no	down	no	down	AT5G36110	36.14	451	CYP716A1	cytochrome P450, family 716, subfamily A, polypeptide 1
Traes_3AL_361B88403.1	35.658	35.8583	77.3269	28.9218	24.8102	11.47	29.1526	no	up	no	no	down	no	AT4G10925	67.3	159		Nuclear transport factor 2 (NTF2) family protein
Traes_3AS_FF27A7C52.2	35.6853	43.0859	17.0003	26.2341	34.5114	19.0743	30.0982	no	down	no	no	no	no	AT1G06240	64.22	232		Protein of unknown function DUF455
Traes_4AL_731B29B4E.1	35.7208	61.136	23.6066	15.2832	14.058	14.2711	19.2853	no	no	down	down	down	no	AT5G15930	74.51	102	PAM1	plant adhesion molecule 1
comp83042_c5_seq1	35.7214	36.7109	28.8732	0.858068	30.8251	4.36805	21.1658	no	no	down	no	down	no	AT3G46730	28.81	243		NB-ARC domain-containing disease resistance protein
Traes_2BL_AA9759E05.2	35.7214	13.0889	0.92447	46.0976	8.13809	8.55801	0.475003	down	down	no	down	down	down	AT1G61720	47.73	331	BAN	NAD(P)-binding Rossmann-fold superfamily protein
Traes_2DS_9B86CE58D.1	35.7214	49.3377	61.8717	27.9929	6.73325	21.8381	8.93014	no	no	no	down	no	down	AT3G10740	60.69	613	ASD1, ARAF1, ARAF, ATASD1	alpha-L-arabinofuranosidase 1
gnl_UG_TaS61572011	35.7214	42.3925	73.5532	31.6444	27.9757	35.2247	14.1037	no	up	no	no	no	down
comp77888_c0_seq24	35.7228	24.6338	68.9817	5.1454	45.9765	5.76502	53.6059	no	no	down	no	down	no
Traes_6AS_359D82457.1	35.7292	22.8009	21.44	28.8701	14.95	29.5237	18.3357	no	no	no	down	no	no	AT3G14460	26.87	227		LRR and NB-ARC domains-containing disease resistance protein
Traes_6DL_4B69D3147.1	35.7292	38.3055	15.0385	165.077	16.4442	50.3528	32.4462	no	down	up	down	no	no	AT2G21660	72.09	86	ATGRP7, CCR2	cold, circadian rhythm, and rna binding 2
Traes_5AL_898020910.1	35.7292	139.05	20.5591	4.17883	3.35502	2.63551	2.82389	up	no	down	down	down	down	AT5G24530	68.52	108	DMR6	2-oxoglutarate (2OG) and Fe(II)-dependent oxygenase superfamily protein
Traes_7AL_96CE50D0D.1	35.7292	79.8735	19.8932	32.3673	13.8125	31.4373	8.93196	up	no	no	down	no	down	AT4G16130	71.43	896	ARA1, ISA1, ATISA1	arabinose kinase
Traes_2BL_795807EE4.2	35.7338	45.7533	0.92447	0.795063	0	0.906017	0	no	down	down	down	down	down	AT1G21270	35.28	703	WAK2	wall-associated kinase 2
gnl_UG_TaS37923372	35.7456	16.5542	25.8302	44.2659	196.272	117.114	166.938	down	no	no	up	up	up
comp78500_c0_seq11	35.7456	31.2763	62.2862	12.0006	19.9294	14.3204	22.5686	no	no	down	no	down	no
Traes_3AL_F46FDC4DD.1	35.7456	15.2577	21.6421	9.40858	61.5357	9.56755	29.1521	down	no	down	no	down	no	AT4G18700	68.29	82	CIPK12, SnRK3.9, ATWL4, WL4	CBL-interacting protein kinase 12
comp93407_c0_seq1	35.7456	10.4782	6.39957	15.0604	21.9667	3.86561	47.4934	down	down	down	no	down	no
Traes_2AS_70A738C1B.2	35.7456	28.096	45.8163	5.98921	34.4263	14.3204	48.9045	no	no	down	no	down	no
Traes_2BL_34FE64341.1	35.7456	35.0317	39.1087	10.273	47.1734	36.1438	53.616	no	no	down	no	no	no	AT5G15750	79.83	119		Alpha-L RNA-binding motif/Ribosomal protein S4 family protein
Traes_1AL_CD6EF85C2.2	35.7456	46.2662	31.1492	12.8059	10.7635	11.4645	2.81651	no	no	down	down	down	down	AT5G07990	66.38	229	TT7, CYP75B1, D501	Cytochrome P450 superfamily protein
comp82568_c0_seq1	35.7879	91.3487	28.1581	12.0006	40.0015	15.2645	37.1479	up	no	down	no	no	no
Traes_5BL_68BDA8BC7.1	35.8033	46.7468	26.9667	41.0785	5.90071	21.9255	4.22942	no	no	no	down	no	down	AT1G50590	67.11	304		RmlC-like cupins superfamily protein
Traes_3AL_E405EADC3.2	35.8151	32.556	32.2768	33.9658	16.6818	23.8173	17.4174	no	no	no	down	no	no	AT2G40860	46.86	207		protein kinase family protein / protein phosphatase 2C ( PP2C) family protein
Traes_7DS_805683666.1	35.8151	37.0079	31.3071	25.3519	16.3219	15.1974	20.2192	no	no	no	down	down	no	AT3G07170	43.09	123		Sterile alpha motif (SAM) domain-containing protein
Traes_4BS_07B8E6301.1	35.8151	44.6608	56.211	52.1744	15.2158	54.2073	33.8574	no	no	no	down	no	no	AT3G18080	63.57	409	BGLU44	B-S glucosidase 44
Traes_1DL_068407298.2	35.8151	28.468	14.475	13.2309	3.66741	5.72706	4.22747	no	down	down	down	down	down	AT2G17480	51.58	442	MLO8, ATMLO8	Seven transmembrane MLO family protein
Traes_3B_FF3604E02.2	35.8151	19.4493	5.7923	5.98921	6.12748	9.56755	6.57881	no	down	down	down	down	down	AT4G24670	55.05	109	TAR2	tryptophan aminotransferase related 2
Traes_5BL_4E3E1B6CB.1	35.8192	28.3736	26.8116	15.2832	101.576	31.4054	161.301	no	no	down	up	no	up	AT1G51310	59.81	214		transferases;tRNA (5-methylaminomethyl-2-thiouridylate)-methyltransferases
Traes_1BL_80339CD03.2	35.8192	33.3322	14.9897	60.6874	29.182	41.8167	21.6304	no	down	no	no	no	no	AT2G46910	55.17	116		Plastid-lipid associated protein PAP / fibrillin family protein
gnl_UG_TaS61710884	35.8192	21.5064	21.4904	1.67464	35.3475	17.1646	28.2113	no	no	down	no	no	no	AT1G34570	41.38	87		Essential protein Yae1, N-terminal
gnl_UG_TaS61709861	35.8202	19.5773	33.4306	19.6009	35.4524	13.3719	24.9194	no	no	no	no	down	no
Traes_4DL_887DDD194.1	35.8202	34.5471	13.2705	43.1565	41.4266	44.7463	36.6763	no	down	no	no	no	no	AT1G59540	73.62	235	ZCF125	P-loop containing nucleoside triphosphate hydrolases superfamily protein
Traes_1BS_C25C6D1AD.1	35.8202	31.4507	2.47495	34.8617	30.4711	13.3393	1.8793	no	down	no	no	down	down	AT5G19890	53.16	237		Peroxidase superfamily protein
gnl_UG_TaS22368558	35.8331	32.039	26.605	54.0252	7.00853	44.6171	11.7616	no	no	no	down	no	down	AT3G45650	40.55	254	NAXT1	nitrate excretion transporter1
Traes_2BS_09313A224.1	35.834	36.1136	46.057	21.7955	7.83616	15.2403	3.28737	no	no	no	down	down	down	AT2G37130	63.91	302		Peroxidase superfamily protein
Traes_3AS_9235C71F7.2	35.834	37.8226	22.2694	22.17	14.4432	25.7229	16.4559	no	no	no	down	no	down
Traes_4BL_5AAB1AD7D.1	35.8867	22.4729	28.6182	13.6348	68.7326	14.3206	25.3917	no	no	down	no	down	no	AT1G51080	44.35	124		unknown protein; FUNCTIONS IN: molecular_function unknown; INVOLVED IN: biological_process unknown; LOCATED IN: chloroplast; EXPRESSED IN: 15 plant structures; EXPRESSED DURING: 11 growth stages; Has 101 Blast hits to 98 proteins in 44 species: Archae - 0; Bacteria - 0; Metazoa - 38; Fungi - 10; Plants - 27; Viruses - 0; Other Eukaryotes - 26 (source: NCBI BLink).
comp84560_c1_seq2	35.9095	32.6124	19.0744	29.4171	38.2442	10.5037	60.6602	no	no	no	no	down	no	AT4G35040	55.19	183	bZIP19	Basic-leucine zipper (bZIP) transcription factor family protein
comp82374_c6_seq9	35.9095	18.5832	2.42817	19.6386	16.3796	14.3042	14.1053	no	down	no	down	down	down	AT4G23160	44.94	425	CRK8	cysteine-rich RLK (RECEPTOR-like protein kinase) 8
comp83577_c0_seq1	35.912	27.7043	90.5036	14.4605	174.226	8.6189	147.657	no	up	down	up	down	up
Traes_3B_4892CE3FD.2	35.9165	24.4214	24.7978	0.795063	25.5562	1.96688	22.5723	no	no	down	no	down	no
Traes_1AL_8DECE200C.2	35.9232	23.4956	21.2785	14.5581	52.8185	25.7321	48.4353	no	no	down	no	no	no	AT2G31530	79.04	167	EMB2289, SCY2	SecY protein transport family protein
comp45176_c0_seq1	35.9232	23.4013	29.5006	4.17883	2.92916	9.53599	9.87263	no	no	down	down	down	down
Traes_5DS_F694FA81E.1	35.9232	34.1739	27.4837	6.01109	14.4693	2.91179	13.6333	no	no	down	down	down	down
Traes_2BL_06F21B5CB.1	35.9232	76.681	34.3971	37.4169	14.7092	22.644	15.5148	up	no	no	down	no	down	AT1G47380	61.85	422		Protein phosphatase 2C family protein
Traes_5BL_FFE442D18.1	35.9232	191.764	64.414	39.939	10.4345	31.4054	17.3952	up	no	no	down	no	down	AT1G78130	66.12	484	UNE2	Major facilitator superfamily protein
Traes_7AL_BFD464685.1	35.9334	75.7327	10.6492	5.96982	5.96226	57.1047	18.337	up	down	down	down	no	no
Traes_3DS_FB621B0D1.1	35.9428	39.6926	47.4136	30.5114	21.9467	18.9858	7.04905	no	no	no	no	no	down
Traes_3DS_2BA4812B7.2	36.0045	26.372	25.4166	10.1876	18.0588	14.3024	19.2788	no	no	down	no	down	no	AT1G65950	58.39	483		Protein kinase superfamily protein
Traes_5BL_4FEAD5B73.2	36.0045	23.2918	34.2528	15.3721	13.8467	9.48272	14.1048	no	no	down	down	down	down	AT5G58560	57.29	96		Phosphatidate cytidylyltransferase family protein
Traes_5BS_EEE0BD0A3.2	36.0045	22.4066	147.083	52.3976	9.56957	24.7426	15.9851	no	up	no	down	no	down	AT1G76660	41.39	505		FUNCTIONS IN: molecular_function unknown; INVOLVED IN: biological_process unknown; LOCATED IN: plasma membrane; EXPRESSED IN: 22 plant structures; EXPRESSED DURING: 13 growth stages; BEST Arabidopsis thaliana protein match is: hydroxyproline-rich glycoprotein family protein (TAIR:AT5G52430.1); Has 353 Blast hits to 231 proteins in 60 species: Archae - 0; Bacteria - 6; Metazoa - 57; Fungi - 22; Pl…
comp87399_c7_seq48	36.0048	12.0718	20.8128	357.012	141.787	441.644	114.74	down	no	up	up	up	up	AT1G61415	57.33	75		unknown protein; FUNCTIONS IN: molecular_function unknown; INVOLVED IN: biological_process unknown; LOCATED IN: cellular_component unknown; BEST Arabidopsis thaliana protein match is: unknown protein (TAIR:AT1G61450.1); Has 30201 Blast hits to 17322 proteins in 780 species: Archae - 12; Bacteria - 1396; Metazoa - 17338; Fungi - 3422; Plants - 5037; Viruses - 0; Other Eukaryotes - 2996 (source: NC…
comp72223_c4_seq11	36.0048	23.609	30.3252	25.4158	18.2953	15.9764	21.6307	no	no	no	no	down	no
Traes_1DS_AEA3EFCDB.2	36.0048	59.1543	30.2204	12.7054	7.75389	14.3206	22.575	no	no	down	down	down	no	AT3G14470	30.99	213		NB-ARC domain-containing disease resistance protein
Traes_6BS_3B0B43D19.1	36.0048	22.6144	27.1229	16.275	5.05996	14.3024	8.46087	no	no	no	down	down	down	AT5G12960	77.61	134		Putative glycosyl hydrolase of unknown function (DUF1680)
Traes_2AS_2C198FE96.2	36.0132	17.9245	17.5154	10.273	16.2958	5.75784	22.0991	no	no	down	down	down	no	AT5G55580	68.71	326		Mitochondrial transcription termination factor family protein
Traes_5DL_146510FC6.1	36.0132	35.0197	44.8901	28.0473	23.3719	13.3645	11.7532	no	no	no	no	down	down	AT5G19300	66.67	300		CONTAINS InterPro DOMAIN/s: Nucleic acid-binding, OB-fold-like (InterPro:IPR016027), Protein of unknown function DUF171 (InterPro:IPR003750); Has 3649 Blast hits to 1964 proteins in 291 species: Archae - 113; Bacteria - 121; Metazoa - 1082; Fungi - 399; Plants - 227; Viruses - 4; Other Eukaryotes - 1703 (source: NCBI BLink).
Traes_2BS_D123E9F39.1	36.0146	40.2028	73.6547	22.6899	88.2385	17.1746	80.881	no	up	no	up	down	up	AT1G05360	62.44	205		BEST Arabidopsis thaliana protein match is: SNARE associated Golgi protein family (TAIR:AT4G14950.1); Has 332 Blast hits to 326 proteins in 115 species: Archae - 0; Bacteria - 11; Metazoa - 174; Fungi - 0; Plants - 74; Viruses - 0; Other Eukaryotes - 73 (source: NCBI BLink).
Traes_7BL_F1C6DB7FB.2	36.0146	25.9731	30.1156	19.6386	24.7364	15.2645	42.3232	no	no	no	no	down	no	AT1G18090	53.29	456		5'-3' exonuclease family protein
Traes_5DL_6669993AB.1	36.0146	41.978	15.0385	16.9815	2.92578	9.53599	1.8793	no	down	no	down	down	down	AT5G15940	52.96	338		NAD(P)-binding Rossmann-fold superfamily protein
Traes_2DL_F56A1C37C.2	36.0146	23.2143	15.1361	12.8363	16.9938	20.9648	11.2816	no	down	down	down	no	down	AT2G03810	54.12	85		18S pre-ribosomal assembly protein gar2-related
comp29440_c0_seq1	36.0304	44.5615	37.5549	10.273	32.6599	19.0647	46.5532	no	no	down	no	no	no
Traes_3AL_1DE918F8E.1	36.0304	56.277	58.1756	8.50649	7.0578	10.4643	17.3964	no	no	down	down	down	down	AT3G47570	36.08	97		Leucine-rich repeat protein kinase family protein
Traes_5DL_6F9217876.1	36.0345	31.4078	35.1474	18.6798	17.8435	9.56457	13.6384	no	no	no	no	down	down	AT4G33090	51.05	476	APM1, ATAPM1	aminopeptidase M1
Traes_7DS_2058D75AB.1	36.0979	18.5598	26.4499	11.9729	0.751754	0	0	no	no	down	down	down	down	AT4G39490	34.71	363	CYP96A10	cytochrome P450, family 96, subfamily A, polypeptide 10
Traes_2AS_329CCD131.1	36.0979	53.6456	8.87708	36.1416	4.76605	13.2301	1.4068	no	down	no	down	down	down	AT5G10625	47.71	109		BEST Arabidopsis thaliana protein match is: flowering promoting factor 1 (TAIR:AT5G24860.1); Has 35333 Blast hits to 34131 proteins in 2444 species: Archae - 798; Bacteria - 22429; Metazoa - 974; Fungi - 991; Plants - 531; Viruses - 0; Other Eukaryotes - 9610 (source: NCBI BLink).
comp76537_c0_seq2	36.0979	18.9205	26.7599	21.2534	19.6959	16.2211	9.87109	no	no	no	no	down	down	AT3G27750	33.67	196		FUNCTIONS IN: molecular_function unknown; INVOLVED IN: biological_process unknown; LOCATED IN: chloroplast; EXPRESSED IN: 16 plant structures; EXPRESSED DURING: 12 growth stages; BEST Arabidopsis thaliana protein match is: Vacuolar sorting protein 9 (VPS9) domain (TAIR:AT5G09320.1); Has 106 Blast hits to 106 proteins in 16 species: Archae - 0; Bacteria - 0; Metazoa - 0; Fungi - 4; Plants - 102; V…
Traes_4BL_5EDDBF1AB.1	36.1009	111.953	20.5591	1.75146	0.412712	1.81381	0	up	no	down	down	down	down
Traes_4AL_678BB48CC.1	36.1009	7.80936	4.43699	0	0.839013	0	1.87848	down	down	down	down	down	down	AT1G10360	54.05	111	ATGSTU18, GST29, GSTU18	glutathione S-transferase TAU 18
Traes_3B_C07D7CF0D.2	36.1009	18.7198	20.258	22.2059	19.0098	14.3024	8.93075	no	no	no	no	down	down	AT4G20060	28.92	650	EMB1895	ARM repeat superfamily protein
comp79639_c2_seq3	36.1039	56.4762	27.7411	17.8022	54.2517	15.2645	118.518	no	no	no	no	down	up	AT5G61150	39.15	378	VIP4	leo1-like family protein
comp82039_c0_seq3	36.1039	24.5856	7.52808	6400.71	2983.58	11546.3	2156.16	no	down	up	up	up	up	AT3G45070	40.38	312		P-loop containing nucleoside triphosphate hydrolases superfamily protein
Traes_3DS_BE61030FD.1	36.1039	30.2932	25.8817	11.9729	33.4983	12.4202	55.035	no	no	down	no	down	no	AT5G01500	69.81	265	TAAC	thylakoid ATP/ADP carrier
Traes_1AL_9D0A4EF5F.1	36.1039	37.0079	35.1278	23.7748	16.0879	20.0275	12.6928	no	no	no	down	no	down	AT4G31810	64.44	225		ATP-dependent caseinolytic (Clp) protease/crotonase family protein
Traes_2BS_D1734EDF9.1	36.1186	26.8672	64.8171	21.7955	30.0019	9.47926	25.8614	no	no	no	no	down	no
Traes_2BL_2235B36E0.1	36.1186	40.0137	42.1096	27.3424	24.3755	15.2645	47.9646	no	no	no	no	down	no
gnl_UG_TaS61792507	36.1415	47.1628	23.3517	11.7376	20.2149	21.9104	50.7844	no	no	down	no	no	no	AT3G46710	28.37	356		NB-ARC domain-containing disease resistance protein
Traes_1DL_6B98104FD.2	36.192	18.8862	19.1617	3.46036	17.2263	8.55801	18.337	no	no	down	down	down	no
Traes_6DS_AB8349722.3	36.192	55.8236	16.951	25.569	57.7989	41.7839	36.6769	no	down	no	no	no	no	AT5G09640	41.75	412	SNG2, SCPL19	serine carboxypeptidase-like 19
Traes_5BL_82AFC218B.3	36.192	27.4033	38.8078	17.8022	20.4727	14.3204	10.8151	no	no	no	no	down	down	AT4G12030	68.75	256	BAT5, BASS5	bile acid transporter 5
Traes_5AL_60718E5C8.2	36.192	27.6795	30.2204	10.2874	15.7322	15.2733	15.9844	no	no	down	down	down	down
comp80605_c2_seq13	36.1954	15.0496	9.76331	6.01109	8.4995	8.32999	18.8061	down	down	down	down	down	no
Traes_4DS_1A4EE9CA21.1	36.1954	64.9557	47.5004	24.3084	23.5256	25.7321	9.8898	no	no	no	no	no	down
Traes_6DS_124B0C794.1	36.1954	35.3499	28.978	32.4485	17.6778	17.1034	13.1627	no	no	no	no	no	down	AT3G54960	73.37	169	ATPDIL1-3, PDI1, ATPDI1, PDIL1-3	PDI-like 1-3
Traes_1BL_A7BB3A6BD.1	36.2075	31.1443	51.5269	17.9383	41.2621	16.18	54.5523	no	no	no	no	down	no	AT3G04460	67.7	356	PEX12, ATPEX12, APM4	peroxin-12
Traes_1DS_A3C4E6A07.1	36.2133	24.9814	102.161	83.4908	8.22687	90.3123	5.6554	no	up	up	down	up	down	AT3G15630	49.32	73		unknown protein; FUNCTIONS IN: molecular_function unknown; INVOLVED IN: biological_process unknown; LOCATED IN: chloroplast; EXPRESSED IN: 24 plant structures; EXPRESSED DURING: 15 growth stages; BEST Arabidopsis thaliana protein match is: unknown protein (TAIR:AT1G52720.1); Has 61 Blast hits to 61 proteins in 13 species: Archae - 0; Bacteria - 0; Metazoa - 0; Fungi - 0; Plants - 61; Viruses - 0;…
Traes_5DL_BC56DA92E.1	36.2565	38.3023	35.2707	42.6992	10.3525	25.6783	7.98959	no	no	no	down	no	down	AT4G02610	66.42	274		Aldolase-type TIM barrel family protein
comp93542_c0_seq1	36.287	44.9644	116.822	19.4377	12.9284	8.60523	19.7498	no	up	no	down	down	no	AT2G01820	36.3	405		Leucine-rich repeat protein kinase family protein
comp81289_c0_seq12	36.287	66.0927	54.8291	6.01109	62.4763	3.84425	38.0873	no	no	down	no	down	no
Traes_1AL_32B5F333B.1	36.287	61.6312	27.5336	8.54075	7.48003	5.76502	4.23419	no	no	down	down	down	down	AT5G60740	59.88	162		ABC transporter family protein
comp70608_c0_seq1	36.2877	43.6679	51.0745	2.32558	0.366238	1.81381	0	no	no	down	down	down	down	AT3G55950	37.75	355	CCR3, ATCRR3	CRINKLY4 related 3
Traes_2DL_FF90603F4.1	36.2877	37.5102	77.3189	61.8425	11.5102	20.0047	10.8116	no	up	no	down	no	down	AT5G06310	31.62	351	AtPOT1b	Nucleic acid-binding, OB-fold-like protein
Traes_5DS_DB5B99939.1	36.2877	39.5922	45.3723	35.8882	20.1467	20.9648	13.6333	no	no	no	no	no	down	AT3G21400	53.77	106		unknown protein; FUNCTIONS IN: molecular_function unknown; INVOLVED IN: N-terminal protein myristoylation; EXPRESSED IN: 22 plant structures; EXPRESSED DURING: 13 growth stages; Has 29 Blast hits to 29 proteins in 12 species: Archae - 0; Bacteria - 0; Metazoa - 2; Fungi - 0; Plants - 27; Viruses - 0; Other Eukaryotes - 0 (source: NCBI BLink).
Traes_3DS_38318173A.1	36.2877	35.5226	32.289	31.5794	35.7017	27.5873	14.5765	no	no	no	no	no	down	AT5G26751	68.48	92	ATSK11, SK 11	shaggy-related kinase 11
Traes_3AL_7DE221CC2.2	36.2973	15.4443	12.9024	1.75146	15.5755	0.906017	22.5873	down	down	down	down	down	no
Traes_2DS_3E0F93360.2	36.2973	32.7343	41.044	27.2229	1.11806	17.1646	2.81651	no	no	no	down	down	down	AT2G25010	34.87	347		Aminotransferase-like, plant mobile domain family protein
comp80196_c0_seq5	36.2973	25.0244	18.3474	17.7378	4.14165	7.66472	12.2242	no	no	no	down	down	down
Traes_7DS_F4B5E0F51.2	36.314	67.991	4.29676	7.50565	11.0403	10.5196	9.88799	no	down	down	down	down	down	AT5G50140	30.16	189		Ankyrin repeat family protein
gnl_UG_TaS61576773	36.3152	49.0506	92.4431	62.8505	12.5455	15.2	1.4068	no	up	no	down	down	down	AT2G05940	40.34	295		Protein kinase superfamily protein
Traes_2BS_D00FD1740.1	36.3152	57.2784	4.246	70.3374	75.7178	41.8923	10.3504	no	down	no	up	no	down	AT4G34880	50.93	483		Amidase family protein
Traes_2AL_8B7C50103.1	36.3413	32.5405	45.5753	25.3519	15.3408	11.438	10.8129	no	no	no	down	down	down	AT3G58130	56.94	216		N-acetylglucosaminylphosphatidylinositol de-N-acetylase family protein
Traes_5BL_47112BA04.1	36.3808	31.2621	30.5798	21.0666	22.5685	14.3206	29.1572	no	no	no	no	down	no	AT5G21140	52.65	283	emb1379	embryo defective 1379
Traes_5BL_E56015AEE.2	36.3808	30.6485	36.4325	11.8863	22.2388	12.4169	33.8586	no	no	down	no	down	no	AT5G14850	62.37	497		Alg9-like mannosyltransferase family
gnl_UG_TaS61745523	36.3808	22.0129	19.8431	5.89604	40.9499	1.96688	64.894	no	no	down	no	down	no
Traes_1BS_3BC42FEC7.1	36.3808	210.309	4.34412	10.0264	1.91757	68.5475	1.43224	up	down	down	down	no	down
Traes_4AL_FD92BB31F.1	36.3808	32.4356	4.07553	13.4443	2.55933	40.5474	1.87592	no	down	down	down	no	down	AT1G68530	56.5	492	CUT1, POP1, CER6, G2, KCS6	3-ketoacyl-CoA synthase 6
tplb0010m23	36.3808	41.978	39.7642	51.1152	38.4717	37.1322	13.6355	no	no	no	no	no	down
Traes_3AL_DF3A2FC93.2	36.3827	21.8063	20.3585	5.89604	24.0624	8.5556	21.1595	no	no	down	no	down	no
Traes_1BS_0DF6B2DC7.2	36.3827	66.3858	59.043	9.2209	9.27028	4.77055	4.69829	no	no	down	down	down	down	AT3G07040	36.92	753	RPM1, RPS3	NB-ARC domain-containing disease resistance protein
Traes_7DL_97E9B7A97.2	36.3827	21.1508	2.8956	15.417	5.92386	2.91179	4.70272	no	down	no	down	down	down
comp74564_c0_seq32	36.3878	32.6498	17.9812	10.273	42.2748	23.8226	64.893	no	no	down	no	no	no
Traes_2BS_A95B28510.1	36.4032	29.7827	87.2213	0	58.2253	14.2198	86.9961	no	up	down	no	down	up	AT1G54160	50.34	149	NFYA5, NF-YA5	nuclear factor Y, subunit A5
Traes_4DS_2B466B861.1	36.4032	31.3437	46.4463	18.7711	7.0892	22.7663	11.2824	no	no	no	down	no	down	AT3G48480	39.38	193		Cysteine proteinases superfamily protein
comp83219_c0_seq1	36.4268	40.3944	16.6821	23.7748	26.4667	34.2659	36.6765	no	down	no	no	no	no
Traes_5DL_007FEB7DB.2	36.4268	75.2973	32.0776	63.0755	9.33015	33.2087	10.8182	up	no	no	down	no	down	AT2G45910	46.58	453		U-box domain-containing protein kinase family protein
comp66582_c1_seq1	36.4746	89.8753	6.77321	8.14552	0	3.86561	0	up	down	down	down	down	down	AT3G62160	32.06	287		HXXXD-type acyl-transferase family protein
Traes_3AS_2755E639C.1	36.479	23.7686	42.1645	2.61073	59.0703	15.1419	61.6004	no	no	down	no	down	no
gnl_UG_TaS61737490	36.479	38.8998	12.7554	5.16872	42.8996	7.66472	62.0777	no	down	down	no	down	no
Traes_2BL_E743F384D.1	36.479	27.1936	45.9274	23.6526	9.84125	7.66472	1.87592	no	no	no	down	down	down
Traes_6DL_961C48C54.1	36.479	40.1923	20.4588	30.5114	16.7686	26.6844	4.69767	no	no	no	down	no	down
Traes_7AL_26B0EBEE6.1	36.4793	28.1682	40.938	11.9947	60.9077	27.4404	44.2008	no	no	down	no	no	no	AT2G35720	58.14	43	OWL1	DNAJ heat shock N-terminal domain-containing protein
Traes_5DL_7F82B2331.1	36.4793	30.062	31.2544	34.7272	35.7076	30.3317	15.0477	no	no	no	no	no	down	AT5G02960	95.77	142		Ribosomal protein S12/S23 family protein
Traes_7AS_84DDD8FB3.2	36.4919	41.3877	37.3932	34.1109	14.8291	32.3513	17.8689	no	no	no	down	no	no	AT3G20260	53.12	320		Protein of unknown function (DUF1666)
comp71944_c0_seq1	36.4919	21.5003	3.82994	23.8255	8.22687	13.2954	1.40639	no	down	no	down	down	down	AT1G19715	33.33	156		Mannose-binding lectin superfamily protein
gnl_UG_TaS61798395	36.4919	30.3494	48.0034	15.417	10.0169	20.0047	9.40323	no	no	down	down	no	down
Traes_1BL_CEA2C6FB3.1	36.4919	35.9305	39.873	22.1268	20.1147	11.3129	13.6331	no	no	no	no	down	down	AT4G00040	63.46	312		Chalcone and stilbene synthase family protein
Traes_4BL_5F375547F.1	36.5693	30.8516	47.3328	38.2834	24.2078	13.3645	20.6901	no	no	no	no	down	no
Traes_7DS_A4B301154.2	36.5693	21.5287	17.0495	23.0721	23.103	37.7842	24.4492	no	down	no	no	no	no	AT4G36910	78.38	74	LEJ2, CDCP2	Cystathionine beta-synthase (CBS) family protein
comp53132_c1_seq1	36.5693	22.792	59.2174	9.43251	47.6268	7.63282	54.0773	no	no	down	no	down	no	AT5G45540	32.26	155		Protein of unknown function (DUF594)
gnl_UG_TaS13165153	36.5693	18.2235	5.88543	6.01109	4.39802	1.96688	4.70111	no	down	down	down	down	down
Traes_7AS_1E8676F48.1	36.5693	19.1893	29.0883	13.5848	8.61843	10.2756	6.10851	no	no	down	down	down	down
Traes_4BL_8DD2CD047.1	36.571	38.4219	50.4312	31.4944	15.9911	19.9759	17.3997	no	no	no	down	no	down	AT3G10915	56.65	173		Reticulon family protein
Traes_3B_3479320E2.1	36.5767	27.0119	4.39043	8.4884	39.8706	2.91179	2.34696	no	down	down	no	down	down	AT2G40890	68.95	306	CYP98A3	cytochrome P450, family 98, subfamily A, polypeptide 3
gnl_UG_TaS61536813	36.5814	25.7846	37.6946	5.08601	53.6356	14.9558	51.2578	no	no	down	no	no	no
Traes_2AL_AE6CC81B2.2	36.5814	39.6721	10.2777	27.7151	11.8699	33.3411	7.98959	no	down	no	down	no	down	AT1G56130	54.67	931		Leucine-rich repeat transmembrane protein kinase
Traes_4BL_CD3262E351.1	36.5814	398.649	9.15425	38.6525	82.5688	20.0275	7.99229	up	down	no	up	no	down	AT2G32300	38.89	126	UCC1	uclacyanin 1
comp55660_c0_seq1	36.5814	34.357	64.6331	55.4895	18.2024	27.5788	15.5154	no	no	no	no	no	down
comp66550_c0_seq2	36.5938	36.8092	30.4831	22.7673	4.76699	25.6783	50.3139	no	no	no	down	no	no
gnl_UG_TaS61660726	36.5938	29.7515	12.8529	6.02159	1.08531	9.48272	2.82554	no	down	down	down	down	down
comp73718_c0_seq1	36.5938	70.5436	2.98947	1.75146	8.11622	17.1707	7.99155	no	down	down	down	no	down	AT2G33050	54.35	92	AtRLP26, RLP26	receptor like protein 26
Traes_1BL_3055E41E4.1	36.6001	109.777	25.0542	38.24	8.58315	31.3797	4.22786	up	no	no	down	no	down
Traes_5BL_28478C1D3.1	36.6638	29.8749	14.0578	42.4014	43.7745	84.4575	42.793	no	down	no	no	up	no	AT5G48300	85.94	441	ADG1, APS1	ADP glucose pyrophosphorylase 1
Traes_1BL_79DD08BE8.1	36.6638	23.2901	20.3585	15.959	12.3897	12.3108	13.6445	no	no	no	down	down	down
gnl_UG_TaS58893121	36.6647	39.8935	16.2159	5.77194	24.5657	16.9803	23.0384	no	down	down	no	down	no	AT2G34930	42.51	167		disease resistance family protein / LRR family protein
Traes_6BL_19F7770AA.1	36.6647	29.637	4.85784	53.7414	30.9317	39.9665	25.4146	no	down	no	no	no	no	AT1G48090	53.79	290		calcium-dependent lipid-binding family protein
comp72000_c2_seq1	36.6717	33.8267	45.0208	10.929	35.559	14.097	19.2788	no	no	down	no	down	no
gnl_UG_TaS61810048	36.6717	22.707	25.8817	207.808	16.4792	213.84	27.2769	no	no	up	down	up	no	AT3G19740	49.23	130		P-loop containing nucleoside triphosphate hydrolases superfamily protein
comp81839_c2_seq10	36.6717	34.0274	50.443	13.5848	32.7201	16.1732	44.6731	no	no	down	no	down	no
Traes_4BS_CA5BAEA4C.1	36.6717	33.1814	43.6878	13.6726	24.9869	12.2546	45.1417	no	no	down	no	down	no	AT3G06910	57.05	156	ULP1A, ELS1, AtULP1a	UB-like protease 1A
comp92716_c1_seq4	36.6717	23.8906	9.65112	11.9947	11.5102	7.63282	6.10966	no	down	down	down	down	down
comp88865_c0_seq9	36.6878	36.4203	43.2575	7.7099	44.4544	17.152	57.3739	no	no	down	no	down	no	AT1G43722	37.7	122		unknown protein; BEST Arabidopsis thaliana protein match is: unknown protein (TAIR:AT5G28730.1); Has 924 Blast hits to 912 proteins in 109 species: Archae - 0; Bacteria - 0; Metazoa - 222; Fungi - 31; Plants - 661; Viruses - 0; Other Eukaryotes - 10 (source: NCBI BLink).
comp87056_c3_seq1	36.6878	75.5114	2.38083	13.6348	14.7805	14.2639	8.93196	up	down	down	down	down	down	AT4G08850	40.88	362		Leucine-rich repeat receptor-like protein kinase family protein
gnl_UG_TaS61772848	36.6878	48.7519	29.913	9.2209	13.6971	15.1974	11.7532	no	no	down	down	down	down
gnl_UG_TaS58898037	36.7574	29.2742	19.0617	3.44814	1.26545	1.96688	0.935338	no	no	down	down	down	down	AT3G15980	38.78	147		Coatomer, beta' subunit
comp81532_c4_seq1	36.7609	15.9372	35.2707	48.4226	45.698	75.214	64.4222	down	no	no	no	up	no
comp85826_c4_seq7	36.7609	28.397	26.8632	22.8363	25.0897	16.18	13.6344	no	no	no	no	down	down
Traes_5AL_56F30392D.1	36.7627	23.5175	46.2238	21.9529	45.9466	8.6189	46.5518	no	no	no	no	down	no	AT4G38620	78.75	160	ATMYB4, MYB4	myb domain protein 4
gnl_UG_TaS58861343	36.7739	29.0337	19.9432	7.66813	15.5258	7.62624	21.1719	no	no	down	down	down	no	ATMG00860	48.48	132	ORF158	DNA/RNA polymerases superfamily protein
Traes_6DS_B8E4EAAB5.1	36.7739	31.1451	24.8489	14.3361	37.4976	17.1707	34.3251	no	no	down	no	no	no	AT3G61350	39.61	361	SKIP4	SKP1 interacting partner 4
Traes_3DL_04FECA781.1	36.7764	36.7196	22.0064	32.0802	9.55637	31.4054	15.9881	no	no	no	down	no	down	AT5G15070	62.47	445		Phosphoglycerate mutase-like family protein
Traes_5DL_98162A770.1	36.7982	42.7766	16.1666	33.1434	22.3882	36.1661	97.3406	no	down	no	no	no	up	AT2G37710	52.73	641	RLK	receptor lectin kinase
gnl_UG_TaS32627296	36.8279	50.5225	18.9124	10.83	27.1341	22.8649	25.8606	no	no	down	no	no	no
Traes_5BL_A8745BBE4.2	36.8279	35.4181	16.951	26.9813	73.9848	48.5589	65.3633	no	down	no	no	no	no	AT3G56630	51.63	461	CYP94D2	cytochrome P450, family 94, subfamily D, polypeptide 2
comp91476_c0_seq7	36.8517	40.9902	183.266	141.041	15.2745	252.154	29.1734	no	up	up	down	up	no
Traes_5AL_D64C97798.2	36.8517	40.7899	17.5154	48.5901	37.8861	65.631	31.9935	no	down	no	no	no	no	AT2G42670	53.62	235		Protein of unknown function (DUF1637)
Traes_4DS_A22E1D4E5.1	36.8517	27.3663	63.9523	17.9383	13.3366	28.513	10.3411	no	no	no	down	no	down	AT3G03920	81.19	101		H/ACA ribonucleoprotein complex, subunit Gar1/Naf1 protein
Traes_7DL_E5825DE40.2	36.8544	32.9135	29.3006	7.60235	14.4432	3.81335	26.8011	no	no	down	down	down	no
Traes_7AL_11EC7E2E4.2	36.8544	31.6781	23.4025	9.40858	43.027	12.404	41.3839	no	no	down	no	down	no	AT3G20420	45.24	210	RTL2, ATRTL2	RNAse THREE-like protein 2
Traes_6AS_FA7234B20.2	36.8544	42.2759	55.5811	28.9681	4.45852	15.9764	4.22942	no	no	no	down	down	down
Traes_7AS_A7D7D4D24.1	36.8544	22.3881	16.0023	15.2832	28.7564	16.1732	16.455	no	down	down	no	down	down	AT1G02890	48.63	839		AAA-type ATPase family protein
Traes_4DS_CD3A1E1DD.1	36.858	21.2272	9.02533	11.9367	21.1605	38.0938	45.6115	no	down	down	no	no	no	AT1G58030	64.43	627	CAT2	cationic amino acid transporter 2
Traes_5DL_B903139AB.2	36.858	38.9518	15.4338	39.823	36.4234	21.8769	50.3194	no	down	no	no	no	no	AT3G53480	62.03	1027	PIS1, PDR9, ATPDR9, ABCG37	pleiotropic drug resistance 9
Traes_1BL_698AC1335.2	36.858	22.9153	14.6211	8.4884	26.5842	6.69398	51.2599	no	down	down	no	down	no	AT1G15510	54.01	611	ATECB2, ECB2, VAC1	Tetratricopeptide repeat (TPR)-like superfamily protein
gnl_UG_TaS61807778	36.858	38.9104	45.8346	4.27091	10.3769	9.54299	7.99034	no	no	down	down	down	down
Traes_3AL_32A4112A0.2	36.8656	25.0244	25.0027	12.854	13.6736	11.47	18.8059	no	no	down	down	down	no	AT5G19210	63.71	259		P-loop containing nucleoside triphosphate hydrolases superfamily protein
Traes_2DL_C372B1D0E.1	36.8656	29.6592	34.9141	24.4675	20.9982	13.3645	16.4546	no	no	no	no	down	down	AT1G05970	42.78	187		RNA-binding (RRM/RBD/RNP motifs) family protein
comp87314_c0_seq3	36.885	42.2759	38.9169	5.08601	51.1705	30.4138	81.824	no	no	down	no	no	up
Traes_2DS_260F0CAEF.1	36.885	21.1767	4.43699	15.8662	59.35	13.3645	30.5633	no	down	down	no	down	no	AT1G22380	41.67	96	AtUGT85A3, UGT85A3	UDP-glucosyl transferase 85A3
comp73822_c0_seq23	36.885	38.5161	80.3475	14.2532	38.4596	26.679	30.564	no	up	down	no	no	no
comp88930_c0_seq11	36.8999	23.8187	26.8116	16.1035	39.5754	12.4169	33.3857	no	no	down	no	down	no
Traes_6AS_3DE5736FF.1	36.9468	33.4388	11.2591	1.67464	11.0761	5.76502	13.6333	no	down	down	down	down	down	AT1G72300	44.79	1036		Leucine-rich receptor-like protein kinase family protein
Traes_4DL_B6B4CF6E0.2	36.9469	27.4826	33.7885	59.6726	24.5657	20.942	16.4546	no	no	no	no	no	down	AT4G16340	60.9	619	SPK1	guanyl-nucleotide exchange factors;GTPase binding;GTP binding
Traes_4AL_DAB5987E9.1	36.9558	14.909	32.3419	230.296	143.582	392.139	116.632	down	no	up	up	up	up
Traes_5DL_958B1672D.1	36.9558	20.9072	3.82994	29.7459	18.4024	19.9759	7.99842	no	down	no	no	no	down	AT5G58490	60.94	128		NAD(P)-binding Rossmann-fold superfamily protein
Traes_2AL_9959DBD0D.1	36.9725	19.539	27.588	33.0287	147.35	10.4643	27.7556	no	no	no	up	down	no	AT1G75540	59.29	113	STH2	salt tolerance homolog2
Traes_4DL_A6F0CFF85.1	36.9725	39.5274	41.7259	35.9472	11.8213	60.819	36.206	no	no	no	down	no	no	AT1G03980	51.74	460	ATPCS2, PCS2	phytochelatin synthase 2
Traes_2AL_980D0D52D.2	36.9725	23.64	45.8719	10.2874	30.9317	10.2929	41.8543	no	no	down	no	down	no	AT1G71980	72.55	153		Protease-associated (PA) RING/U-box zinc finger family protein
Traes_3DS_744CCCB61.1	36.9974	14.9932	20.2448	11.146	110.871	18.1162	96.8783	down	no	down	up	no	up	AT1G23400	55.56	126	CAF2, ATCAF2	RNA-binding CRS1 / YhbY (CRM) domain-containing protein
comp72135_c7_seq1	37.0402	50.0417	29.1868	9.40858	18.5085	27.5442	21.6282	no	no	down	no	no	no	AT3G46530	27	363	RPP13	NB-ARC domain-containing disease resistance protein
Traes_6BL_D413BB851.2	37.0464	25.3776	24.3838	16.1586	21.2512	31.3797	45.6123	no	no	down	no	no	no	AT2G46710	75.38	195		Rho GTPase activating protein with PAK-box/P21-Rho-binding domain
Traes_3DL_F1AA506F4.2	37.0464	15.9516	27.5493	11.1072	13.0997	17.1707	7.52629	down	no	down	down	no	down	AT3G53740	82.18	101		Ribosomal protein L36e family protein
Traes_2BS_88E9A3BB7.1	37.0464	28.5589	21.693	31.4446	15.1893	14.3204	9.87069	no	no	no	down	down	down	AT5G18940	64.81	324		Mo25 family protein
Traes_2DL_F4C85B595.2	37.0608	43.2706	64.0108	16.0374	99.6085	38.016	114.272	no	no	down	up	no	up	AT4G00740	69.78	450		S-adenosyl-L-methionine-dependent methyltransferases superfamily protein
Traes_2AS_AFA56788E.1	37.0608	29.3802	147.406	14.2532	4.45852	0	2.35227	no	up	down	down	down	down	AT3G30180	59.69	449	CYP85A2, BR6OX2	brassinosteroid-6-oxidase 2
Traes_4AL_C6477BBAA.1	37.0608	26.8741	52.1125	16.0374	13.4912	16.1732	9.40323	no	no	down	down	down	down	AT5G66860	50.41	242		Ribosomal protein L25/Gln-tRNA synthetase, anti-codon-binding domain
Traes_5AS_A21865D2A.1	37.0608	28.5805	9.76331	32.8943	13.3631	33.2936	11.2824	no	down	no	down	no	down	AT3G51000	56.74	141		alpha/beta-Hydrolases superfamily protein
Traes_5BS_E635B0A281.1	37.0608	55.4966	39.2719	17.9823	7.51815	18.9571	12.2229	no	no	down	down	no	down	AT2G37630	55.68	361	ATPHAN, AS1, ATMYB91, MYB91	myb-like HTH transcriptional regulator family protein
Traes_4AS_BA08E5293.1	37.0833	24.3736	43.6878	12.432	44.3817	11.438	65.3646	no	no	down	no	down	no	AT2G45590	45.09	581		Protein kinase superfamily protein
Traes_5DL_FED9C93D3.1	37.1187	38.0125	31.0008	15.4003	22.4217	11.4645	26.8007	no	no	down	no	down	no	AT5G18820	61.38	334	EMB3007	TCP-1/cpn60 chaperonin family protein
comp75325_c6_seq29	37.1342	31.9419	44.3163	3.44814	17.4849	8.47546	28.6863	no	no	down	down	down	no
Traes_2AL_676E7830D.1	37.1342	39.802	41.7008	12.8363	37.4976	8.55801	30.0934	no	no	down	no	down	no	AT2G46290	67.71	192		Transducin/WD40 repeat-like superfamily protein
Traes_4AS_0C71E39B4.1	37.1379	50.9287	5.56872	488.609	1102.52	588.125	242.187	no	down	up	up	up	up	AT3G11180	53.19	282		2-oxoglutarate (2OG) and Fe(II)-dependent oxygenase superfamily protein
Traes_6DS_FCB8EF008.1	37.1379	20.2324	2.47495	32.0802	15.5755	39.0255	11.2816	no	down	no	down	no	down	AT1G19230	61.8	521		Riboflavin synthase-like superfamily protein
Traes_4DS_D2C63F655.1	37.1379	32.4448	49.1547	30.7466	18.869	23.7405	11.7532	no	no	no	no	no	down	AT3G12210	76.74	129		DNA binding
gnl_UG_TaS61526303	37.1394	31.1511	22.8865	4.3056	93.7432	13.2301	102.991	no	no	down	up	down	up
Traes_6BS_D5E843D55.1	37.1394	13.3918	26.3982	22.2059	36.5278	12.404	12.7015	down	no	no	no	down	down	AT4G35220	70.87	127		Cyclase family protein
Traes_1DS_B559C9F6D.2	37.1499	50.7246	52.3392	5.96982	92.6719	24.7823	122.741	no	no	down	up	no	up	AT5G53190	53.33	210	SWEET3, AtSWEET3	Nodulin MtN3 family protein
Traes_3AS_D6753EF86.1	37.1499	27.9646	25.0027	11.1072	33.1731	31.4356	71.0169	no	no	down	no	no	no	AT3G55605	40.49	163		Mitochondrial glycoprotein family protein
Traes_4AS_B4A3986E6.1	37.1499	21.5345	2.47495	29.566	17.3779	49.5007	1.4068	no	down	no	down	no	down	AT3G11430	66.67	195	ATGPAT5, GPAT5	glycerol-3-phosphate acyltransferase 5
comp91081_c1_seq2	37.1499	26.5003	24.4896	2.61073	21.2512	1.81381	10.3606	no	no	down	no	down	down
Traes_1BL_34B88BA0F.2	37.1499	37.7287	36.6809	38.24	18.6857	12.3108	14.5894	no	no	no	no	down	down	AT4G12760	42.02	257		unknown protein; Has 30201 Blast hits to 17322 proteins in 780 species: Archae - 12; Bacteria - 1396; Metazoa - 17338; Fungi - 3422; Plants - 5037; Viruses - 0; Other Eukaryotes - 2996 (source: NCBI BLink).
gnl_UG_TaS22388211	37.1539	23.1958	22.8865	4.31183	11.9285	3.84425	9.87119	no	no	down	down	down	down
Traes_1AS_1D5A1B790.2	37.1786	27.1936	29.599	14.5581	13.3918	9.48272	14.5739	no	no	down	down	down	down	AT1G30000	55.39	408	MNS3	alpha-mannosidase 3
Traes_7AS_8400350BF.2	37.1978	22.1313	6.81993	25.4158	26.9401	22.8775	82.2919	no	down	no	no	no	up	AT5G23310	68.18	198	FSD3	Fe superoxide dismutase 3
Traes_6BS_8837AC45F.2	37.1978	39.0059	16.7814	18.7298	43.0514	29.5345	44.2008	no	down	no	no	no	no	AT3G07040	27.23	786	RPM1, RPS3	NB-ARC domain-containing disease resistance protein
Traes_2AL_2654C3629.1	37.2291	28.9739	31.5186	33.1434	17.5157	56.1075	25.3897	no	no	no	down	no	no	AT1G80530	54.51	565		Major facilitator superfamily protein
Traes_4BS_86B854BD3.1	37.2291	40.6128	34.8607	11.8863	46.3018	6.7179	47.9717	no	no	down	no	down	no
Traes_2AS_45A0E50BF.3	37.2291	25.8072	46.3906	35.8115	7.21289	19.0647	6.10851	no	no	no	down	no	down	AT2G25010	34.24	330		Aminotransferase-like, plant mobile domain family protein
Traes_3B_E9F8F98F6.1	37.2301	47.2581	33.5227	16.8509	39.6815	22.88	36.6815	no	no	down	no	no	no	AT1G18390	72.73	110		Protein kinase superfamily protein
gnl_UG_TaS61648892	37.2301	29.4648	29.4481	10.1876	42.9396	21.9292	61.1304	no	no	down	no	no	no	AT4G15090	28.1	306	FAR1	FRS (FAR1 Related Sequences) transcription factor family
Traes_7AL_BF6B8C01A.1	37.2301	21.9207	15.5045	32.3196	72.0766	33.3423	62.0789	no	down	no	no	no	no	AT1G30010	75.98	179		Intron maturase, type II family protein
Traes_4AS_E956BFDEA.1	37.2301	21.3189	6.44724	12.7054	2.60852	9.47926	7.05229	no	down	down	down	down	down	AT4G30845	57.14	63		unknown protein; FUNCTIONS IN: molecular_function unknown; INVOLVED IN: biological_process unknown; LOCATED IN: chloroplast; Has 16 Blast hits to 16 proteins in 8 species: Archae - 0; Bacteria - 0; Metazoa - 0; Fungi - 0; Plants - 16; Viruses - 0; Other Eukaryotes - 0 (source: NCBI BLink).
Traes_3DL_572C880AD.1	37.2301	34.3731	12.2888	17.8568	12.5455	23.8291	7.51958	no	down	no	down	no	down	AT5G19740	49.62	131		Peptidase M28 family protein
Traes_3B_2DA46E431.1	37.2369	198.302	11.3071	71.8983	7.37137	51.4017	5.63868	up	down	no	down	no	down	AT5G33320	60.88	317	CUE1, PPT, ARAPPT	Glucose-6-phosphate/phosphate translocator-related
Traes_4BL_7D37E7483.1	37.2397	29.7516	2.47495	91.4003	54.8989	281.223	29.1572	no	down	up	no	up	no	AT5G19500	35.95	242		Tryptophan/tyrosine permease
Traes_4AS_CD1F11B9C.1	37.2397	24.5856	16.951	33.0884	16.2487	37.1058	30.5629	no	down	no	down	no	no	AT3G56950	52.48	141	SIP2;1	small and basic intrinsic protein 2;1
Traes_6BL_61D83E262.1	37.2397	28.9739	28.3096	29.7459	16.2018	22.8649	4.23419	no	no	no	down	no	down	AT3G01180	68	250	AtSS2, SS2	starch synthase 2
Traes_7AL_8DCB7BFF6.1	37.2397	30.6485	20.1437	18.8446	6.64626	27.6233	6.10891	no	no	no	down	no	down	AT4G30020	70.8	798		PA-domain containing subtilase family protein
Traes_3B_8D5AB8583.1	37.2397	45.5733	63.3597	19.1867	7.00853	45.6672	10.3411	no	no	no	down	no	down	AT1G06520	57.61	243	ATGPAT1, GPAT1	glycerol-3-phosphate acyltransferase 1
Traes_7BS_8041DA637.1	37.2573	30.9856	15.2341	31.1184	35.2286	72.247	40.4385	no	down	no	no	no	no	AT3G10130	66.46	164		SOUL heme-binding family protein
Traes_7DS_B50AA821A.1	37.2828	44.487	4.39043	26.3487	34.87	29.3537	7.05431	no	down	no	no	no	down	AT4G24350	45.39	293		Phosphorylase superfamily protein
Traes_2DL_958533E92.1	37.3208	53.3255	8.63993	22.1268	21.4667	19.06	28.6929	no	down	no	no	no	no	AT3G59100	54.05	729	ATGSL11, gsl11	glucan synthase-like 11
Traes_2BL_9CF509F8E.1	37.3231	51.9141	6.67784	50.9311	14.4693	41.7458	13.6333	no	down	no	down	no	down	AT2G27740	60.48	124		Family of unknown function (DUF662)
Traes_7AS_E7DDE00FD.1	37.3231	38.7067	42.7068	38.1244	10.8242	12.3108	17.8656	no	no	no	down	down	down	AT5G48680	37.5	168		Sterile alpha motif (SAM) domain-containing protein
Traes_2DS_8FEDC5DC8.1	37.3246	25.2807	27.1229	5.14825	28.0788	8.6189	27.2717	no	no	down	no	down	no
gnl_UG_TaS37931324	37.3246	77.185	7.70692	14.4605	17.3419	10.5196	12.6928	up	down	down	down	down	down
Traes_6BS_4B23FB2A3.2	37.3302	51.9141	16.2159	11.0643	21.78	11.47	19.7473	no	down	down	no	down	no
Traes_7DL_9EF512F9D.1	37.3302	32.8325	44.8901	21.3701	7.66448	13.3719	8.4613	no	no	no	down	down	down	AT5G57140	66.48	355	ATPAP28, PAP28	purple acid phosphatase 28
Traes_2DL_4F03E49E7.1	37.3302	32.9497	36.5409	17.9823	12.1833	19.06	16.4564	no	no	no	down	no	down	AT2G45910	44.64	289		U-box domain-containing protein kinase family protein
Traes_4AL_6C152CCAE.2	37.3454	107.904	264.226	6.02159	128.145	7.63282	133.08	up	up	down	up	down	up	AT1G68050	71.75	570	ADO3, FKF1	flavin-binding, kelch repeat, f box 1
Traes_4AS_6C6B346BA.2	37.3454	22.0016	21.9558	33.1434	68.6489	16.2101	32.4445	no	no	no	no	down	no	AT3G01090	80.34	290	AKIN10, KIN10	SNF1 kinase homolog 10
comp93397_c0_seq1	37.3685	46.3494	25.8302	16.1035	18.9491	11.389	9.87466	no	no	down	no	down	down
Traes_2DL_2C401100E.2	37.3993	29.8749	8.63993	22.9988	38.0134	36.1823	38.5578	no	down	no	no	no	no	AT2G28605	67.53	154		Photosystem II reaction center PsbP family protein
Traes_3B_FD8ACC50C.1	37.3993	36.3144	52.3483	11.9729	51.654	11.438	50.315	no	no	down	no	down	no	AT1G66650	26.39	216		Protein with RING/U-box and TRAF-like domains
Traes_5BL_AEAB6BDAB.2	37.421	26.2916	17.3481	15.3331	15.2442	17.0505	23.0392	no	down	down	down	down	no	AT5G24910	45.43	361	CYP714A1	cytochrome P450, family 714, subfamily A, polypeptide 1
comp80706_c5_seq1	37.421	32.2559	41.5911	19.555	7.56117	19.0647	3.76347	no	no	no	down	no	down
Traes_3B_C059D50E6.2	37.421	40.8014	29.0357	31.6144	9.99131	18.1255	13.6329	no	no	no	down	no	down	AT3G06920	64.51	758		Tetratricopeptide repeat (TPR)-like superfamily protein
Traes_7DS_A43BCCF38.4	37.4342	27.6654	45.983	30.6207	17.8435	40.9258	24.4538	no	no	no	down	no	no	AT2G16405	46.49	185		Transducin/WD40 repeat-like superfamily protein
Traes_5BL_004D266B2.1	37.4342	19.0236	46.9094	4.17883	41.8576	6.7179	34.8058	no	no	down	no	down	no
Traes_6BS_82F5BF11F.1	37.4342	33.9303	40.364	12.8529	42.1063	25.7321	42.7897	no	no	down	no	no	no	AT1G21150	25	216		Mitochondrial transcription termination factor family protein
Traes_5AS_85160AE9E.1	37.4342	49.9249	15.185	41.0327	4.84851	19.006	1.40639	no	down	no	down	no	down	AT3G04710	37.94	311	TPR10	ankyrin repeat family protein
Traes_7AS_73BC102D3.1	37.4342	27.136	29.8081	31.5393	14.4023	27.6352	14.5744	no	no	no	down	no	down	AT1G15720	46.24	93	TRFL5	TRF-like 5
Traes_3B_58821849B.1	37.4343	29.4623	10.5529	30.4489	1.47066	15.2403	1.87592	no	down	no	down	down	down	AT2G39040	48.03	304		Peroxidase superfamily protein
Traes_2BL_25D91DEBC.2	37.5114	40.4267	61.984	13.6726	87.6965	21.8769	54.0773	no	no	down	up	no	no	AT3G59820	52.29	109		LETM1-like protein
Traes_6DS_5956D7517.2	37.5114	29.8128	33.2709	12.7054	5.90071	5.75784	2.82554	no	no	down	down	down	down	AT3G55600	56.3	238		Membrane fusion protein Use1
Traes_3DL_1D8777380.2	37.5114	39.3941	43.0918	15.7554	14.9168	6.7179	7.52629	no	no	down	down	down	down	AT1G28120	27.43	288		CONTAINS InterPro DOMAIN/s: Ovarian tumour, otubain (InterPro:IPR003323), Ubiquitin thioesterase Otubain (InterPro:IPR016615), Peptidase C65, otubain (InterPro:IPR019400); Has 413 Blast hits to 411 proteins in 139 species: Archae - 0; Bacteria - 0; Metazoa - 184; Fungi - 83; Plants - 88; Viruses - 0; Other Eukaryotes - 58 (source: NCBI BLink).
Traes_6AL_9E02255CC.2	37.5114	26.2916	57.5421	22.0764	20.336	13.3719	17.8655	no	no	no	no	down	down
Traes_2AS_39C25C6B2.2	37.5134	45.6684	58.4646	5.89604	45.4457	14.2639	51.2599	no	no	down	no	down	no
gnl_UG_TaS13189251	37.5134	16.7335	18.0307	16.9216	5.92386	8.60523	4.22786	down	down	down	down	down	down	AT5G20250	36.46	96	DIN10	Raffinose synthase family protein
Traes_2DS_F22045BB0.1	37.5182	64.1536	38.2894	24.5353	23.0128	15.2733	15.0501	no	no	no	no	down	down	AT1G05120	62.67	576		Helicase protein with RING/U-box domain
Traes_3AL_55170A66E.3	37.5238	27.1022	192.326	4.31183	42.4966	4.81618	126.504	no	up	down	no	down	up
Traes_3DS_FE683EFF3.3	37.5238	27.1936	16.1666	9.40858	8.55161	2.89654	11.758	no	down	down	down	down	down	AT3G09040	39.42	728		Pentatricopeptide repeat (PPR) superfamily protein
Traes_6DL_2F3586557.2	37.5238	88.029	20.9745	71.8774	15.5497	20.0219	14.1073	up	no	no	down	no	down	AT1G25580	51.32	265	SOG1, ANAC008	NAC (No Apical Meristem) domain transcriptional regulator superfamily protein
Traes_5BL_E98712639.1	37.5421	36.6133	47.8355	26.0935	17.3552	27.3857	54.0768	no	no	no	down	no	no	AT5G01020	73.29	423		Protein kinase superfamily protein
gnl_UG_TaS61781820	37.5421	47.4784	27.2806	19.3651	11.8699	4.81618	13.1632	no	no	no	down	down	down	AT1G43722	47.58	124		unknown protein; BEST Arabidopsis thaliana protein match is: unknown protein (TAIR:AT5G28730.1); Has 924 Blast hits to 912 proteins in 109 species: Archae - 0; Bacteria - 0; Metazoa - 222; Fungi - 31; Plants - 661; Viruses - 0; Other Eukaryotes - 10 (source: NCBI BLink).
gnl_UG_TaS18010088	37.5604	9.38666	3.40933	6.78827	3.45345	4.81618	1.4068	down	down	down	down	down	down
Traes_7BS_35EB3018B.1	37.6018	38.9002	36.7348	18.6798	12.5455	30.488	17.3955	no	no	no	down	no	down	AT3G20260	53.4	382		Protein of unknown function (DUF1666)
Traes_3B_8D377F54E.2	37.6062	61.7307	47.7084	44.9189	5.63275	33.3244	5.17303	no	no	no	down	no	down	AT5G44280	46.4	347	ATRING1A, RING1A	RING 1A
Traes_1AL_5E61A1E3F.1	37.6062	27.2859	37.9107	40.4315	8.81575	26.6121	6.10851	no	no	no	down	no	down	AT1G02110	59.06	469		Protein of unknown function (DUF630 and DUF632)
Traes_2AL_FB30FBDAA.1	37.6062	37.019	8.45906	31.8442	18.2628	33.2478	10.3411	no	down	no	down	no	down
Traes_6AL_3A8E5DF49.2	37.6067	36.7109	26.9149	38.424	9.68744	19.9759	14.1123	no	no	no	down	no	down	AT1G33390	49.19	1228	ATFAS4, FAS4	RNA helicase family protein
Traes_1BS_0032D1960.2	37.6141	20.2324	12.804	3.44814	17.1581	3.81335	22.575	no	down	down	down	down	no
Traes_1BL_E8CCF6BCA.2	37.6141	25.6275	13.2705	31.4446	31.4965	43.8061	34.3256	no	down	no	no	no	no	AT1G56120	50.2	255		Leucine-rich repeat transmembrane protein kinase
Traes_3B_D214CA621.2	37.6161	32.8468	171.055	12.5442	75.402	8.60327	54.0762	no	up	down	no	down	no	AT1G73850	46.61	339		Protein of unknown function (DUF1666)
Traes_4DL_0D686202A.1	37.6161	84.0305	56.5616	11.9367	3.68483	5.72706	9.87241	up	no	down	down	down	down
Traes_2DL_868EFCEB6.2	37.6161	34.4497	23.9697	16.1586	30.3571	15.2664	10.3436	no	no	down	no	down	down	AT2G44050	78.1	137	COS1	6,7-dimethyl-8-ribityllumazine synthase / DMRL synthase / lumazine synthase / riboflavin synthase
Traes_5BL_5E48D2D90.1	37.6161	54.8127	7.89549	29.4947	14.5275	34.1798	12.2222	no	down	no	down	no	down	AT5G64290	80.12	337	DCT, DIT2.1	dicarboxylate transport 2.1
Traes_5BL_237791D26.1	37.6161	43.9656	14.9407	39.2127	14.6301	26.5724	15.987	no	down	no	down	no	down	AT3G13800	77.3	282		Metallo-hydrolase/oxidoreductase superfamily protein
Traes_4BL_9886073D5.1	37.63	33.8733	43.8532	8.4884	91.3928	18.0747	94.9903	no	no	down	up	down	up
Traes_5DS_D77CB0FCF1.1	37.63	38.8963	55.8633	7.60235	20.5041	14.3042	19.2766	no	no	down	no	down	no	AT5G13390	61.11	977	NEF1	no exine formation 1
Traes_6DL_535521683.2	37.63	21.1026	19.6276	31.1946	9.99131	29.5237	3.28698	no	no	no	down	no	down	AT3G14200	55	100		Chaperone DnaJ-domain superfamily protein
Traes_1DS_91D9863D0.2	37.635	58.4032	18.4468	61.2349	2.57709	22.8775	1.40639	no	no	no	down	no	down	AT1G76680	65.63	323	OPR1, ATOPR1	12-oxophytodienoate reductase 1
comp33657_c0_seq1	37.6537	36.6133	61.8717	12.5442	43.6234	15.2733	33.3846	no	no	down	no	down	no
Traes_2DL_1C4313E48.3	37.6537	38.9104	44.0403	21.3701	16.2279	14.3204	12.2294	no	no	no	down	down	down	AT1G11880	53.46	434		transferases, transferring hexosyl groups
Traes_6DS_AFCDCF3F8.2	37.6997	37.6601	42.1341	13.4443	57.2391	8.6189	36.2067	no	no	down	no	down	no
comp86706_c4_seq31	37.6997	38.5352	53.905	0.858068	67.6052	7.63282	75.7222	no	no	down	no	down	no
Traes_7AL_1A15283C9.1	37.7027	41.4846	2.42817	8.4884	0.751754	0.929937	2.35227	no	down	down	down	down	down	AT4G21390	43.55	822	B120	S-locus lectin protein kinase family protein
Traes_3B_99A3097C1.1	37.7027	26.9702	1.38974	23.6526	39.085	16.2211	9.40612	no	down	no	no	down	down	AT1G33811	51.83	382		GDSL-like Lipase/Acylhydrolase superfamily protein
Traes_5DS_A482D4324.2	37.7051	42.3754	16.1666	37.1068	76.5239	31.4356	197.511	no	down	no	up	no	up	AT2G34770	70.59	221	FAH1, ATFAH1	fatty acid hydroxylase 1
Traes_1DS_1A966E69F.2	37.7051	44.7716	176.245	38.0604	14.4191	22.7663	20.7001	no	up	no	down	no	no	AT3G62760	49.28	207	ATGSTF13	Glutathione S-transferase family protein
Traes_3B_7F3B35623.1	37.7051	31.0561	10.7445	29.7459	4.49362	3.81335	0.475003	no	down	no	down	down	down	AT5G26170	73.24	71	WRKY50, ATWRKY50	WRKY DNA-binding protein 50
gnl_UG_TaS13136145	37.7051	11.7909	13.9602	7.7099	17.7627	10.5121	5.16838	down	down	down	down	down	down	AT3G52590	75.64	78	UBQ1, EMB2167, ERD16, HAP4	ubiquitin extension protein 1
Traes_7BS_17FF4A0EE.1	37.7051	32.534	63.556	34.0187	8.58315	27.6285	9.87507	no	no	no	down	no	down	AT5G41850	58.95	229		alpha/beta-Hydrolases superfamily protein
Traes_2BS_E74568BC4.2	37.7051	27.7952	35.5383	22.17	16.2279	13.2954	14.1073	no	no	no	down	down	down
Traes_7AS_16B7FF7D4.1	37.7149	48.6367	51.0181	17.1022	12.7824	19.0415	19.2775	no	no	down	down	no	no	AT1G80530	50.51	297		Major facilitator superfamily protein
Traes_2BS_3F8D903181.1	37.7149	57.864	1675.01	13.6726	2.55881	0.906017	0	no	up	down	down	down	down	AT5G06860	39.87	306	PGIP1, ATPGIP1	polygalacturonase inhibiting protein 1
Traes_1DL_D9D209B1A.1	37.7149	27.4378	23.7148	44.4403	14.3971	55.0149	17.3955	no	no	no	down	no	down	AT1G78540	37.86	383	SHB, ATSHB, STATLB	SH2 domain protein B
Traes_1BL_1AF6AE816.2	37.7186	31.1066	36.6499	17.0314	85.7395	27.6334	85.1147	no	no	down	up	no	up
Traes_7BS_09FA6A6DD.1	37.7186	26.6293	32.4888	24.6502	10.4042	19.0743	20.218	no	no	no	down	no	no	AT2G07050	60.17	241	CAS1	cycloartenol synthase 1
Traes_7BL_73A039E13.2	37.7186	23.9098	34.3597	12.8529	30.6077	8.47546	14.1033	no	no	down	no	down	down	AT4G38360	70.46	237	LAZ1	Protein of unknown function (DUF300)
Traes_1AL_FFF6708F9.1	37.7186	48.5419	49.2241	26.3487	16.738	20.8035	14.5765	no	no	no	down	no	down	AT1G22790	42.27	220		unknown protein; FUNCTIONS IN: molecular_function unknown; INVOLVED IN: biological_process unknown; LOCATED IN: plasma membrane; EXPRESSED IN: 22 plant structures; EXPRESSED DURING: 13 growth stages; BEST Arabidopsis thaliana protein match is: unknown protein (TAIR:AT1G34010.1); Has 35333 Blast hits to 34131 proteins in 2444 species: Archae - 798; Bacteria - 22429; Metazoa - 974; Fungi - 991; Pla…
Traes_7DS_479D8CB9E.1	37.7399	32.3707	63.7183	26.2945	43.7034	12.4169	33.8546	no	no	no	no	down	no	AT5G38630	59.12	159	ACYB-1, CYB-1	cytochrome B561-1
comp77682_c0_seq4	37.7399	43.569	21.7538	32.0983	14.2382	22.853	5.64087	no	no	no	down	no	down
Traes_1AL_7861D05C0.2	37.7689	54.7091	63.9457	11.8863	35.517	16.8887	27.7445	no	no	down	no	down	no
Traes_6AL_90FAED76A.1	37.7689	29.4821	43.5002	27.2685	18.757	11.438	15.052	no	no	no	no	down	down	AT5G23340	55.08	305		RNI-like superfamily protein
comp80996_c0_seq1	37.7939	41.6051	5.88543	64.6358	243.806	162.663	175.405	no	down	no	up	up	up
Traes_4AL_A66ACB9F1.2	37.7939	19.2472	12.7071	5.14825	17.4281	4.81618	34.7969	no	down	down	down	down	no
Traes_1DL_A6FE85E09.1	37.7939	30.1141	9.90716	14.5046	30.3381	19.0743	71.0079	no	down	down	no	no	no	AT3G47780	60.99	805	ATATH6, ATH6	ABC2 homolog 6
Traes_4DL_834EFB9EF.1	37.7939	35.2234	7.94374	18.3817	9.79738	43.717	10.8151	no	down	down	down	no	down	AT2G28470	80	165	BGAL8	beta-galactosidase 8
Traes_4DL_FD79C761D.1	37.7939	45.9524	35.2884	15.2221	24.4956	9.53599	15.9851	no	no	down	no	down	down	AT1G31780	79.65	172		CONTAINS InterPro DOMAIN/s: Conserved oligomeric complex COG6 (InterPro:IPR010490); Has 384 Blast hits to 379 proteins in 190 species: Archae - 0; Bacteria - 4; Metazoa - 151; Fungi - 156; Plants - 42; Viruses - 0; Other Eukaryotes - 31 (source: NCBI BLink).
Traes_2AL_742AA9C87.1	37.7939	33.5311	14.7187	38.8062	21.4667	48.4525	15.987	no	down	no	no	no	down	AT3G01660	64.81	233		S-adenosyl-L-methionine-dependent methyltransferases superfamily protein
Traes_3DL_D82CA7827.1	37.7968	45.5551	39.9818	23.8695	1.86248	20.0047	8.4613	no	no	no	down	no	down	AT1G67710	55.69	255	ARR11	response regulator 11
Traes_1DL_A1045C6C2.2	37.7996	147.817	30.4748	14.3361	1.08531	2.69884	1.40639	up	no	down	down	down	down	AT2G41560	66.45	927	ACA4	autoinhibited Ca(2+)-ATPase, isoform 4
Traes_1AL_CD4872CA5.3	37.8079	26.8928	18.0307	24.4675	20.6433	17.141	26.8028	no	down	no	no	down	no
Traes_7DS_75D55B29C.1	37.8079	39.4928	42.2196	24.8371	17.3552	28.5847	15.0437	no	no	no	down	no	down	AT2G30920	74.01	227	ATCOQ3, EMB3002, COQ3	coenzyme Q 3
Traes_5BL_C956E11BB.1	37.8536	44.3626	37.8567	21.9529	111.955	15.2403	90.7565	no	no	no	up	down	up	AT1G26340	59.7	134	B5 #6, ATCB5-A, CB5-A	cytochrome B5 isoform A
comp49979_c0_seq3	37.8536	18.8457	9.05714	6.8716	52.6325	21.9048	49.3751	no	down	down	no	no	no
Traes_6BS_8E58440FD.1	37.8889	36.0428	10.3255	16.2379	21.1894	23.8049	21.1633	no	down	down	no	no	no	AT3G47450	74.23	163	ATNOS1, NOS1, ATNOA1, NOA1, RIF1	P-loop containing nucleoside triphosphate hydrolases superfamily protein
Traes_3AL_1FE30CADD.1	37.8889	20.2122	7.06428	4.27091	28.6903	18.1162	38.5579	no	down	down	no	no	no	AT3G62150	41.18	85	PGP21	P-glycoprotein 21
Traes_7BS_EE68F3D68.1	37.8889	21.6521	70.3662	9.2209	3.68483	9.56457	5.63824	no	no	down	down	down	down	AT1G22460	67.87	361		O-fucosyltransferase family protein
comp70279_c2_seq2	37.8893	19.5773	211.245	10.273	72.7109	9.48272	114.271	no	up	down	no	down	up	AT3G14470	28.05	385		NB-ARC domain-containing disease resistance protein
Traes_5DL_9867BCA21.1	37.8893	18.6691	8.22097	7.72866	46.191	10.5121	35.2656	no	down	down	no	down	no	AT3G57030	47.72	329		Calcium-dependent phosphotriesterase superfamily protein
Traes_2AS_B365561A9.2	37.8893	31.2462	48.2425	16.1035	58.7329	27.5009	71.008	no	no	down	no	no	no
Traes_2DS_D95C1E0A7.1	37.8893	32.338	20.2075	21.3388	4.10171	19.9759	7.51937	no	no	no	down	no	down	AT3G07960	73.95	380		Phosphatidylinositol-4-phosphate 5-kinase family protein
Traes_6BL_68802DE27.1	37.8893	24.4901	22.988	43.3905	20.0548	27.6352	13.6329	no	no	no	no	no	down	AT1G68940	41.45	497		Armadillo/beta-catenin-like repeat family protein
Traes_5AL_F529B50C6.1	37.8893	31.4507	36.9834	20.3781	19.3995	12.3923	15.0458	no	no	no	no	down	down	AT2G44150	54.11	316	ASHH3, SDG7	histone-lysine N-methyltransferase ASHH3
comp67819_c0_seq1	37.8972	57.3726	108.588	11.7376	34.4552	37.0895	22.575	no	up	down	no	no	no
Traes_7DS_82289698E.3	37.8972	26.0743	59.0421	7.7099	46.247	34.0318	40.4402	no	no	down	no	no	no	AT3G28007	68.09	94	SWEET4, AtSWEET4	Nodulin MtN3 family protein
Traes_4AL_F25CFE785.1	37.8972	36.3144	48.4665	23.8695	26.6619	18.1215	56.4275	no	no	no	no	down	no	AT5G42570	42.06	126		B-cell receptor-associated 31-like
Traes_7DS_09E7BBFC3.1	37.898	40.5021	39.3552	11.8863	14.9168	13.3645	26.332	no	no	down	down	down	no	AT1G16860	66.74	484		Ubiquitin-specific protease family C19-related protein
Traes_5DL_62A8AD8EC.2	37.898	15.9372	31.0538	24.8232	20.4727	22.8216	27.7447	down	no	no	no	no	no	AT3G52090	83.02	106	ATRPB13.6, NRPB11, NRPD11, NRPE11	DNA-directed RNA polymerase, RBP11-like
Traes_4AL_170182078.2	37.898	62.8643	14.0578	50.1268	32.0043	132.964	39.4978	no	down	no	no	up	no	AT4G10770	75.32	713	ATOPT7, OPT7	oligopeptide transporter 7
Traes_4AS_E28B34320.1	37.9389	46.0768	122.593	9.43602	38.0735	23.634	70.5355	no	up	down	no	no	no	AT3G62630	62.5	56		Protein of unknown function (DUF1645)
Traes_5DL_27D2F206E.1	37.9389	132.456	40.7996	11.0056	29.3445	4.47198	0.475003	up	no	down	no	down	down	AT4G23130	52.73	311	CRK5, RLK6	cysteine-rich RLK (RECEPTOR-like protein kinase) 5
Traes_4DL_3E1985F0D.1	37.9825	27.0965	13.0286	17.0314	72.961	31.3812	42.32	no	down	down	no	no	no	AT1G02080	66.95	118		transcription regulators
Traes_2BS_7D1E0C8FE.1	37.9846	31.356	22.7343	46.6176	3.29979	8.47546	1.43054	no	no	no	down	down	down	AT5G54160	49.58	119	ATOMT1, OMT1	O-methyltransferase 1
Traes_5AL_DBAFEB1D3.1	37.9846	30.8516	31.9834	28.75	11.8009	28.4748	10.8117	no	no	no	down	no	down	AT3G12340	50	124		FKBP-like peptidyl-prolyl cis-trans isomerase family protein
Traes_3AL_571248EB9.2	37.9888	33.7286	58.8111	35.4073	18.1739	42.5207	18.8094	no	no	no	down	no	no	AT5G56730	69.13	473		Insulinase (Peptidase family M16) protein
gnl_UG_TaS13121909	37.9888	26.0564	28.5661	36.4856	15.5038	29.4039	12.7107	no	no	no	down	no	down
Traes_4AL_84E91F1EC.1	37.9888	42.1793	42.6282	23.7748	22.2125	27.6285	17.3964	no	no	no	no	no	down	AT5G58030	87.85	107		Transport protein particle (TRAPP) component
Traes_6DL_FA4DA04E8.2	37.9956	60.4426	2.42817	0.858068	0.412712	1.96688	0.952463	no	down	down	down	down	down	AT1G21230	46.27	469	WAK5	wall associated kinase 5
Traes_6BS_CD6262032.3	37.9956	41.7833	24.7964	26.1672	19.7257	16.2044	15.0491	no	no	no	no	down	down	AT3G12150	66.56	308		unknown protein; CONTAINS InterPro DOMAIN/s: Protein of unknown function DUF2048 (InterPro:IPR019149); Has 421 Blast hits to 334 proteins in 155 species: Archae - 2; Bacteria - 147; Metazoa - 215; Fungi - 0; Plants - 43; Viruses - 0; Other Eukaryotes - 14 (source: NCBI BLink).
Traes_5BL_2A2692F0B.1	38.003	33.7565	52.0467	23.0721	50.5178	17.141	28.6829	no	no	no	no	down	no	AT1G47640	80.1	201		unknown protein; FUNCTIONS IN: molecular_function unknown; INVOLVED IN: biological_process unknown; LOCATED IN: mitochondrion; EXPRESSED IN: 23 plant structures; EXPRESSED DURING: 13 growth stages; CONTAINS InterPro DOMAIN/s: Protein of unknown function DUF2053, membrane (InterPro:IPR019164); Has 204 Blast hits to 204 proteins in 84 species: Archae - 0; Bacteria - 0; Metazoa - 127; Fungi - 0; Pla…
Traes_7DS_1CE2F67B7.1	38.003	25.8072	23.141	14.825	25.7673	28.5847	38.0871	no	no	down	no	no	no	AT5G51100	50.66	227	FSD2	Fe superoxide dismutase 2
comp72709_c1_seq10	38.003	30.1569	59.7358	11.8863	40.7821	6.69398	38.103	no	no	down	no	down	no	AT3G42170	28.95	266		BED zinc finger ;hAT family dimerisation domain
Traes_6BL_33761B488.2	38.003	30.0834	40.1998	36.8664	13.0037	22.7663	9.40138	no	no	no	down	no	down	AT4G33945	61.7	282		ARM repeat superfamily protein
Traes_1AL_00DE5195E.2	38.0545	40.7899	6.3527	20.5572	11.9285	25.7321	29.6235	no	down	no	down	no	no	AT1G53250	38.74	222		unknown protein; BEST Arabidopsis thaliana protein match is: unknown protein (TAIR:AT1G53800.1); Has 11909 Blast hits to 7704 proteins in 757 species: Archae - 51; Bacteria - 1338; Metazoa - 4550; Fungi - 987; Plants - 464; Viruses - 24; Other Eukaryotes - 4495 (source: NCBI BLink).
Traes_2BL_454B33993.2	38.0545	37.2112	34.5037	13.5219	14.5275	20.8622	15.052	no	no	down	down	no	down	AT5G10320	50.27	374		unknown protein; Has 54 Blast hits to 53 proteins in 19 species: Archae - 0; Bacteria - 4; Metazoa - 0; Fungi - 0; Plants - 50; Viruses - 0; Other Eukaryotes - 0 (source: NCBI BLink).
Traes_4AS_6B9C879AF.1	38.0765	28.789	48.8735	17.8022	39.085	25.7229	39.5005	no	no	down	no	no	no	AT5G11240	46.84	585		transducin family protein / WD-40 repeat family protein
Traes_4AL_66AAE9193.2	38.0765	31.6781	56.1517	15.417	33.8878	19.8124	50.314	no	no	down	no	no	no	AT1G30240	39.75	161		FUNCTIONS IN: binding; INVOLVED IN: biological_process unknown; LOCATED IN: cellular_component unknown; EXPRESSED IN: 21 plant structures; EXPRESSED DURING: 13 growth stages; CONTAINS InterPro DOMAIN/s: Armadillo-type fold (InterPro:IPR016024); Has 165 Blast hits to 164 proteins in 73 species: Archae - 0; Bacteria - 0; Metazoa - 47; Fungi - 68; Plants - 46; Viruses - 0; Other Eukaryotes - 4 (sour…
gnl_UG_TaS18012490	38.0765	74.1306	17.2671	0.795063	0	7.66394	0.935338	no	down	down	down	down	down
Traes_2BL_445635C65.1	38.0765	30.7167	65.9075	28.6062	26.8386	19.0756	15.514	no	no	no	no	no	down	AT1G52930	73.52	321		Ribosomal RNA processing Brix domain protein
Traes_3AS_47F5392A3.2	38.0765	26.3586	20.6599	31.5794	27.3561	17.141	17.8664	no	no	no	no	down	down	AT5G01220	77.68	354	SQD2	sulfoquinovosyldiacylglycerol 2
Traes_2DL_D2A4EBBA8.1	38.0803	22.8243	13.6884	46.4866	193.933	131.156	178.7	no	down	no	up	up	up	AT3G17668	52.13	94	ENA	DnaJ/Hsp40 cysteine-rich domain superfamily protein
Traes_7BS_6CBEC21C7.2	38.0803	23.1958	18.6957	4.62387	23.8501	16.18	35.7357	no	no	down	no	down	no	AT5G47750	70	540	D6PKL2, PK5	D6 protein kinase like 2
Traes_7BL_4F447C19A.1	38.0803	34.0309	49.168	20.4283	48.2464	17.0505	38.5611	no	no	no	no	down	no	AT1G73710	45.93	492		Pentatricopeptide repeat (PPR) superfamily protein
Traes_4DS_1B364D64C.1	38.0803	27.2241	33.7885	19.3651	20.5368	22.7138	7.52265	no	no	no	no	no	down	AT2G20390	53.19	94		unknown protein; FUNCTIONS IN: molecular_function unknown; INVOLVED IN: biological_process unknown; LOCATED IN: cellular_component unknown; EXPRESSED IN: 22 plant structures; EXPRESSED DURING: 13 growth stages.
gnl_UG_TaS61799064	38.0811	23.4013	39.2174	14.5372	31.6466	8.60523	26.332	no	no	down	no	down	no
Traes_1AL_D9CCA97D9.2	38.0811	20.874	6.81993	1.67464	0.723999	1.77034	0	no	down	down	down	down	down	AT1G21270	40.59	707	WAK2	wall-associated kinase 2
gnl_UG_TaS61516392	38.0811	6.81442	0.529308	22.17	0.751754	16.2101	0.474378	down	down	no	down	down	down	AT4G25480	57.01	107	DREB1A, CBF3, ATCBF3	dehydration response element B1A
Traes_2AL_AF02A6B9B.1	38.0922	27.9159	62.7419	25.4732	85.3236	18.1215	79.0006	no	no	no	up	down	up	AT2G43110	50.93	216		unknown protein; Has 212 Blast hits to 211 proteins in 96 species: Archae - 0; Bacteria - 6; Metazoa - 62; Fungi - 91; Plants - 31; Viruses - 0; Other Eukaryotes - 22 (source: NCBI BLink).
Traes_7DS_0989F08EB.1	38.0922	23.9864	6.86671	2.49227	6.28466	0	0.952463	no	down	down	down	down	down	AT4G39490	35.63	348	CYP96A10	cytochrome P450, family 96, subfamily A, polypeptide 10
gnl_UG_TaS61574402	38.0922	55.1093	20.4086	27.1144	15.7322	104.625	12.2228	no	no	no	down	up	down	AT3G46530	36.42	162	RPP13	NB-ARC domain-containing disease resistance protein
comp82568_c1_seq1	38.1118	74.9331	25.676	15.2221	35.2879	18.1046	31.0347	no	no	down	no	down	no
Traes_2DL_01CACA64F.1	38.1118	39.0059	12.3866	26.4391	7.0578	25.7043	4.69909	no	down	no	down	no	down	AT3G09980	64.86	111		Family of unknown function (DUF662)
comp82431_c0_seq2	38.1712	70.3622	106.727	31.1946	37.5592	9.54299	31.5071	no	up	no	no	down	no
Traes_7AS_603EB3733.2	38.1712	24.1238	24.435	22.7673	35.1449	16.2044	32.4472	no	no	no	no	down	no	AT1G32230	33.15	178	AtRCD1	WWE protein-protein interaction domain protein family
Traes_3DL_9C714676D.2	38.1712	39.3051	56.8459	18.6798	39.2608	8.60327	37.622	no	no	no	no	down	no	AT1G29220	46.94	245		transcriptional regulator family protein
gnl_UG_TaS61733117	38.1712	43.7793	48.8735	26.1672	53.8844	17.1707	38.087	no	no	no	no	down	no
Traes_2AL_B6190F6BA.1	38.1712	28.1288	57.0764	22.17	15.4151	20.9648	10.8116	no	no	no	down	no	down	AT5G16750	68.26	545	TOZ	Transducin family protein / WD-40 repeat family protein
Traes_5BL_A1E6FC74F.1	38.1725	27.3793	53.386	15.3331	23.1354	21.9292	31.9763	no	no	down	no	no	no
comp71116_c2_seq7	38.1725	82.463	85.6259	13.6726	41.105	7.63282	36.6765	up	up	down	no	down	no
Traes_5AL_882F2F820.1	38.1725	23.609	14.8669	22.0186	6.99091	7.66472	3.7588	no	down	no	down	down	down	AT1G55360	82.87	251		Protein of Unknown Function (DUF239)
Traes_4BL_F6D9AF768.1	38.1736	27.3663	16.0194	16.2033	71.928	37.1251	114.277	no	down	down	no	no	up	AT3G06190	41.16	362	ATBPM2, BPM2	BTB-POZ and MATH domain 2
Traes_7DS_9E256BDFD.2	38.182	20.2686	37.5549	20.1766	4.93347	18.1215	6.58671	no	no	no	down	down	down	AT3G28960	48.08	391		Transmembrane amino acid transporter family protein
Traes_6DL_97FBF0366.1	38.182	39.2276	47.9474	20.5488	11.377	18.1255	13.636	no	no	no	down	no	down	AT1G50380	76.9	303		Prolyl oligopeptidase family protein
Traes_7DS_FE290EA6B.1	38.1993	39.7142	39.3552	37.2436	27.2962	14.3206	22.5683	no	no	no	no	down	no	AT2G45520	50	62		unknown protein; FUNCTIONS IN: molecular_function unknown; INVOLVED IN: biological_process unknown; EXPRESSED IN: 23 plant structures; EXPRESSED DURING: 13 growth stages; Has 260 Blast hits to 238 proteins in 75 species: Archae - 0; Bacteria - 6; Metazoa - 94; Fungi - 40; Plants - 38; Viruses - 0; Other Eukaryotes - 82 (source: NCBI BLink).
Traes_5BL_619AB5571.2	38.1993	33.2147	34.7171	7.7099	27.5234	6.69398	27.7462	no	no	down	no	down	no	AT1G73350	55.56	171		unknown protein; FUNCTIONS IN: molecular_function unknown; INVOLVED IN: biological_process unknown; EXPRESSED IN: 25 plant structures; EXPRESSED DURING: 15 growth stages; Has 30201 Blast hits to 17322 proteins in 780 species: Archae - 12; Bacteria - 1396; Metazoa - 17338; Fungi - 3422; Plants - 5037; Viruses - 0; Other Eukaryotes - 2996 (source: NCBI BLink).
Traes_5DS_F92F77BA2.1	38.1993	29.6914	31.044	20.4283	32.7201	13.3645	36.2061	no	no	no	no	down	no	AT3G49400	38.45	658		Transducin/WD40 repeat-like superfamily protein
Traes_1BL_569B2BCB0.2	38.2242	49.5475	34.4504	30.7097	16.8709	15.2664	28.2114	no	no	no	down	down	no	AT5G18900	70.47	254		2-oxoglutarate (2OG) and Fe(II)-dependent oxygenase superfamily protein
Traes_7DL_B9C7A26FD.4	38.2565	54.2077	21.9558	12.7054	5.14047	5.75784	4.70272	no	no	down	down	down	down	AT3G07040	30.57	808	RPM1, RPS3	NB-ARC domain-containing disease resistance protein
Traes_2AL_2DF28AD3D.2	38.2565	34.9243	22.8865	22.9517	9.99131	15.9764	12.2221	no	no	no	down	down	down
Traes_4AS_4993D2E33.2	38.2655	27.9797	42.0547	12.6336	32.8758	10.3974	22.0991	no	no	down	no	down	no	AT2G42450	54.24	472		alpha/beta-Hydrolases superfamily protein
Traes_1BL_73C42C272.2	38.2666	52.8126	30.5889	16.1035	34.683	15.2421	24.921	no	no	down	no	down	no	AT4G23280	42.36	373	CRK20	cysteine-rich RLK (RECEPTOR-like protein kinase) 20
Traes_5AL_AB0CADEAA.1	38.2666	19.9128	16.4163	22.2553	15.1647	17.152	30.1135	no	down	no	down	no	no	AT1G21600	72.29	166	PTAC6	plastid transcriptionally active 6
Traes_2BL_18F5DFBF1.1	38.2726	28.881	7.28707	25.64	4.81723	32.381	7.51937	no	down	no	down	no	down	AT5G07450	56.05	157	CYCP4;3	cyclin p4;3
Traes_2BL_A5B0D3E57.2	38.2726	31.7395	36.1631	38.0604	23.7884	29.4456	16.471	no	no	no	no	no	down	AT3G15420	38.46	91		Transcription factor TFIIIC, tau55-related protein
comp85384_c0_seq26	38.2765	32.1888	20.2958	1.67464	17.5157	1.77034	10.8219	no	no	down	down	down	down
Traes_1BL_3CF664331.1	38.2875	28.6078	46.7254	14.5046	5.63275	6.7179	6.11249	no	no	down	down	down	down	AT1G15440	73.09	457	PWP2, ATPWP2	periodic tryptophan protein 2
Traes_1DL_DE87A275A.1	38.2875	38.0125	44.3367	40.04	16.5161	21.8769	10.3411	no	no	no	down	no	down	AT1G74260	77.44	1077	PUR4	purine biosynthesis 4
Traes_2AS_1E76C16FF.1	38.3101	14.5226	3.92303	18.6798	27.6922	23.6929	33.8547	down	down	no	no	no	no
Traes_3DL_F2E4FF6E6.1	38.3101	34.5431	11.6779	39.2939	33.1407	65.5833	44.6723	no	down	no	no	no	no	AT2G30695	42.02	119		FUNCTIONS IN: molecular_function unknown; INVOLVED IN: protein folding, protein transport; LOCATED IN: chloroplast; EXPRESSED IN: 23 plant structures; EXPRESSED DURING: 13 growth stages; CONTAINS InterPro DOMAIN/s: Trigger factor, ribosome-binding, bacterial (InterPro:IPR008881); Has 35333 Blast hits to 34131 proteins in 2444 species: Archae - 798; Bacteria - 22429; Metazoa - 974; Fungi - 991; Pl…
Traes_6AL_68378C220.1	38.3401	126.423	15.2341	3.44814	6.37889	35.1803	6.10966	up	down	down	down	no	down	AT5G14480	74.3	358		beta-1,4-N-acetylglucosaminyltransferase family protein
Traes_1BS_15659B14A.1	38.3592	45.1591	42.4633	17.9021	1.11806	33.3411	1.4068	no	no	down	down	no	down
Traes_2AL_D54EE6D3C.2	38.3628	26.0564	27.6893	27.2685	21.9363	16.18	20.6919	no	no	no	no	down	no	AT5G06350	33.83	878		ARM repeat superfamily protein
gnl_UG_TaS37748492	38.3628	18.9205	24.6954	41.4578	15.4554	27.6334	21.6367	no	no	no	down	no	no
Traes_4AS_49B7C03AA.1	38.3638	33.5496	47.1494	25.64	12.2864	14.3206	25.3906	no	no	no	down	down	no	AT5G01310	53.57	756	APTX	APRATAXIN-like
gnl_UG_TaS52541363	38.3764	102.968	336.885	15.2832	109.882	23.476	175.872	up	up	down	up	no	up
Traes_5DL_F358F3654.3	38.3764	39.102	10.2777	36.2931	26.9979	34.2939	18.8059	no	down	no	no	no	no	AT1G24030	67.91	349		Protein kinase superfamily protein
Traes_7AL_748A1D705.1	38.3764	15.5591	45.6866	45.0902	13.473	31.2584	3.76186	down	no	no	down	no	down	AT2G33590	53.18	299		NAD(P)-binding Rossmann-fold superfamily protein
Traes_6AS_F5A4C4CB3.1	38.3967	46.6605	22.7784	40.6408	38.0467	43.5717	15.0439	no	no	no	no	no	down	AT2G17220	52.63	95		Protein kinase superfamily protein
Traes_7AS_2831C6473.3	38.3967	49.4289	42.1096	56.3178	19.3372	26.679	16.455	no	no	no	no	no	down	AT1G52360	91.98	237		Coatomer, beta' subunit
Traes_4BS_C33F45572.2	38.4244	53.798	15.9211	0.795063	15.4151	1.81381	9.87507	no	down	down	down	down	down	AT5G49690	43.55	411		UDP-Glycosyltransferase superfamily protein
comp85670_c2_seq2	38.4536	16.2912	5.88543	95.9035	37.4032	32.3513	31.5189	down	down	up	no	no	no	AT5G58360	45.9	61	ATOFP3, OFP3	ovate family protein 3
Traes_6DL_D3F00DD0E.2	38.4536	31.3775	40.4998	2.56951	41.8524	8.55801	38.5584	no	no	down	no	down	no
Traes_3B_E66AF57CD.2	38.4536	32.8807	25.468	110.719	13.6971	345.443	18.3357	no	no	up	down	up	down	AT2G04350	52.88	208	LACS8	AMP-dependent synthetase and ligase family protein
comp71383_c0_seq1	38.4558	16.4387	37.4471	39.887	41.3873	46.4791	56.43	down	no	no	no	no	no	AT5G57150	35.6	191		basic helix-loop-helix (bHLH) DNA-binding superfamily protein
gnl_UG_TaS61810870	38.4558	27.0119	43.6105	4.17883	3.32371	1.96688	2.34696	no	no	down	down	down	down
comp49550_c0_seq1	38.4558	57.269	8.56102	0.795063	11.9285	0.929937	5.63824	no	down	down	down	down	down
Traes_4DS_7878F2E9C.2	38.4598	87.038	139.374	47.9193	10.2862	33.3055	16.9248	up	up	no	down	no	down	AT5G09380	31.05	306		RNA polymerase III RPC4
Traes_4AL_B90EB7EDB.1	38.4661	21.7403	34.557	10.273	31.9732	16.2211	23.0402	no	no	down	no	down	no	AT2G31870	51.95	385	TEJ	Poly (ADP-ribose) glycohydrolase (PARG)
Traes_6AS_5133A3E43.1	38.4661	23.987	46.1126	23.9068	12.1833	10.5121	11.7579	no	no	no	down	down	down	AT1G53760	50.53	281		unknown protein; FUNCTIONS IN: molecular_function unknown; INVOLVED IN: biological_process unknown; LOCATED IN: mitochondrion, plasma membrane, plastid, membrane; EXPRESSED IN: 25 plant structures; EXPRESSED DURING: 13 growth stages; CONTAINS InterPro DOMAIN/s: Protein of unknown function DUF2343 (InterPro:IPR018786); Has 171 Blast hits to 171 proteins in 90 species: Archae - 0; Bacteria - 0; Met…
Traes_4AL_8C925A6A2.1	38.4661	35.7158	44.6484	25.5242	22.7784	28.5748	14.1032	no	no	no	no	no	down	AT3G24040	52.92	342		Core-2/I-branching beta-1,6-N-acetylglucosaminyltransferase family protein
comp79213_c0_seq16	38.4749	55.9884	90.0436	19.3651	10.4677	11.438	40.4383	no	up	no	down	down	no	AT2G16120	56.63	279	PMT1, ATPMT1	polyol/monosaccharide transporter 1
Traes_2DL_AD9E9E905.1	38.502	41.3877	3.78008	27.7943	9.20574	49.4178	12.2297	no	down	no	down	no	down	AT3G47000	64.82	597		Glycosyl hydrolase family protein
Traes_1BS_FA0EFB1B8.2	38.5423	66.8577	47.4017	72.1669	51.498	24.1498	7.51958	no	no	no	no	no	down	AT1G77330	66.37	223		2-oxoglutarate (2OG) and Fe(II)-dependent oxygenase superfamily protein
Traes_3B_77DE2B758.1	38.5485	38.9518	45.2231	17.7378	24.3528	10.408	18.8061	no	no	no	no	down	no	AT1G14020	68.97	377		O-fucosyltransferase family protein
Traes_6DS_8E70A4F42.1	38.5485	43.2738	17.8323	55.6485	16.2713	52.2201	25.3908	no	down	no	down	no	no	AT5G51200	58.55	784		Protein of unknown function (DUF3414)
comp78811_c0_seq7	38.5485	24.6761	7.42871	18.7298	27.2285	32.3657	37.157	no	down	no	no	no	no
Traes_7BS_ED10295A3.1	38.5485	23.7016	22.3706	11.0643	44.3689	10.478	43.7304	no	no	down	no	down	no	AT2G31290	47.83	138		Ubiquitin carboxyl-terminal hydrolase family protein
Traes_3AL_38EDC364B.1	38.5485	21.1767	2.47495	3.46036	0.723999	2.89654	0	no	down	down	down	down	down	AT3G14770	52.26	155	SWEET2, AtSWEET2	Nodulin MtN3 family protein
comp93149_c0_seq1	38.5487	13.6949	22.32	10.273	29.4055	7.62624	45.1664	down	no	down	no	down	no
gnl_UG_TaS61668772	38.5487	43.9656	52.405	13.6838	80.789	25.7229	75.7088	no	no	down	up	no	no
Traes_3DS_A7B7C8074.1	38.5564	29.3678	26.8155	28.0473	15.3408	14.3042	8.93054	no	no	no	down	down	down	AT4G32760	57.27	110		ENTH/VHS/GAT family protein
Traes_2BS_5C5698050.1	38.572	18.6691	2.38083	233.949	29.0165	134.725	15.5148	down	down	up	no	up	down	AT5G23530	45.67	254	AtCXE18, CXE18	carboxyesterase 18
Traes_2DL_B143285AE.1	38.5753	30.5456	29.4481	35.8882	29.2922	29.5237	13.6331	no	no	no	no	no	down	AT5G42860	55.38	130		unknown protein; FUNCTIONS IN: molecular_function unknown; INVOLVED IN: biological_process unknown; LOCATED IN: plasma membrane; EXPRESSED IN: 19 plant structures; EXPRESSED DURING: 11 growth stages; BEST Arabidopsis thaliana protein match is: unknown protein (TAIR:AT1G45688.1); Has 1807 Blast hits to 1807 proteins in 277 species: Archae - 0; Bacteria - 0; Metazoa - 736; Fungi - 347; Plants - 385…
Traes_7DS_406604D9E.1	38.603	25.1501	10.2777	10.6984	6.26355	14.3204	3.76347	no	down	down	down	down	down	AT5G24550	50.4	125	BGLU32	beta glucosidase 32
Traes_5DL_0C5F4342D.1	38.603	126.962	84.5511	54.7625	60.6873	50.4695	18.3424	up	up	no	no	no	down
Traes_3AL_EF622C1A3.1	38.6257	44.0684	49.7993	21.3701	25.2525	15.2664	27.2716	no	no	no	no	down	no	AT1G28490	52.33	172	SYP61, ATSYP61, OSM1	syntaxin of plants 61
comp85136_c4_seq19	38.6257	41.0037	65.6313	7.60235	44.8421	6.64717	32.9141	no	no	down	no	down	no
Traes_7BS_66B5AB5C3.1	38.642	23.0363	19.8932	2.56951	30.0331	3.81335	36.6807	no	no	down	no	down	no	AT4G28706	67.14	350		pfkB-like carbohydrate kinase family protein
Traes_3DL_13F4E0414.1	38.642	22.1313	25.468	16.262	0.839013	7.66472	0.953626	no	no	down	down	down	down	AT1G17010	49.04	261		2-oxoglutarate (2OG) and Fe(II)-dependent oxygenase superfamily protein
Traes_6AL_9048CDB12.1	38.642	32.1362	27.2764	31.6883	5.15555	21.9222	11.2816	no	no	no	down	no	down	AT4G14310	51.02	684		Transducin/WD40 repeat-like superfamily protein
Traes_5BL_06912B45B.1	38.642	60.7733	158.114	40.6408	20.1147	35.0139	11.284	no	up	no	no	no	down	AT5G59010	62.32	491		Protein kinase protein with tetratricopeptide repeat domain
Traes_5BL_2ADC3939B.3	38.6446	31.356	13.1736	61.4023	169.11	126.228	108.627	no	down	no	up	up	up	AT4G31140	64.19	430		O-Glycosyl hydrolases family 17 protein
comp93277_c0_seq1	38.6474	29.6592	5.32514	51.8335	61.927	138.786	30.5629	no	down	no	no	up	no	AT5G45910	35.76	344		GDSL-like Lipase/Acylhydrolase superfamily protein
comp30305_c0_seq1	38.6474	29.5745	10.0869	26.3969	17.6555	46.4791	34.7956	no	down	no	down	no	no
Traes_5BL_4DEC298F9.1	38.6474	31.7089	35.6454	23.0389	18.5343	33.28	37.1487	no	no	no	down	no	no	AT2G26580	57.75	142	YAB5	plant-specific transcription factor YABBY family protein
Traes_4BS_10A0D74C5.2	38.6474	28.5634	32.6083	5.77194	25.9108	16.2044	40.4386	no	no	down	no	down	no
Traes_3AL_7DE6B8958.1	38.6474	28.468	10.9885	38.3839	11.9617	31.424	6.58088	no	down	no	down	no	down	AT3G16630	49.46	463	ATKINESIN-13A, KINESIN-13A	P-loop containing nucleoside triphosphate hydrolases superfamily protein
Traes_4BS_34AF89ACE.1	38.6474	50.8201	11.6779	16.8509	115.195	18.1046	17.3952	no	down	down	up	down	down	AT4G37850	51.98	177		basic helix-loop-helix (bHLH) DNA-binding superfamily protein
Traes_7AS_AC98EB6B4.1	38.6474	46.847	36.951	17.1022	41.4963	18.1255	17.3955	no	no	down	no	down	down	AT2G25620	58.8	250	AtDBP1, DBP1	DNA-binding protein phosphatase 1
Traes_7DL_F1D31CC01.1	38.6474	32.2559	56.2684	22.17	9.93366	15.2733	18.8059	no	no	no	down	down	down	AT5G63630	76	475		P-loop containing nucleoside triphosphate hydrolases superfamily protein
Traes_3B_32C115CD2.2	38.6608	43.6841	43.9084	20.5049	30.9646	8.02828	37.1525	no	no	no	no	down	no	AT1G17720	75.29	263	ATB BETA	Protein phosphatase 2A, regulatory subunit PR55
Traes_2BS_C1CF91E48.2	38.6608	36.7592	38.3201	27.0511	40.8422	17.141	51.7249	no	no	no	no	down	no
Traes_6BL_FF0B1BE07.1	38.6608	52.5089	18.0803	52.766	42.0409	25.7229	64.9004	no	down	no	no	no	no	AT4G24610	68.97	522		unknown protein; FUNCTIONS IN: molecular_function unknown; INVOLVED IN: biological_process unknown; LOCATED IN: plasma membrane; EXPRESSED IN: 20 plant structures; EXPRESSED DURING: 12 growth stages; BEST Arabidopsis thaliana protein match is: unknown protein (TAIR:AT5G65440.1); Has 820 Blast hits to 264 proteins in 74 species: Archae - 0; Bacteria - 15; Metazoa - 77; Fungi - 83; Plants - 96; Vir…
Traes_5DL_A83547043.1	38.6608	45.8604	114.921	63.911	25.3127	79.7911	8.4613	no	up	no	no	up	down	AT1G76490	81.55	271	HMG1, HMGR1, AtHMGR1	hydroxy methylglutaryl CoA reductase 1
Traes_3DL_BCD62C880.1	38.6608	28.1288	36.5953	29.0445	16.3499	16.2044	18.8061	no	no	no	down	down	down	AT3G56840	58.28	338		FAD-dependent oxidoreductase family protein
Traes_1BL_D2AEF1364.1	38.6816	86.2586	17.7137	16.1586	5.67685	7.43183	9.87119	up	down	down	down	down	down	AT5G45500	33.6	509		RNI-like superfamily protein
gnl_UG_TaS17971874	38.6816	20.8046	33.0587	106.497	24.4504	45.5853	15.0477	no	no	up	no	no	down
Traes_1DL_573E448D6.2	38.7099	38.8156	86.0249	25.4732	26.5146	31.3797	17.8653	no	up	no	no	no	down	AT1G70160	76.77	409		unknown protein; FUNCTIONS IN: molecular_function unknown; INVOLVED IN: biological_process unknown; LOCATED IN: endomembrane system; EXPRESSED IN: 24 plant structures; EXPRESSED DURING: 15 growth stages; BEST Arabidopsis thaliana protein match is: unknown protein (TAIR:AT4G27020.1); Has 108 Blast hits to 108 proteins in 20 species: Archae - 0; Bacteria - 0; Metazoa - 0; Fungi - 0; Plants - 89; Vi…
comp61923_c0_seq1	38.7361	27.6795	28.2577	6.56484	14.1387	15.2	23.5089	no	no	down	down	down	no
Traes_6BS_0EC749F9F.1	38.7361	19.2376	32.6475	11.1023	8.47902	1.96688	26.332	no	no	down	down	down	no	AT3G14470	28.84	860		NB-ARC domain-containing disease resistance protein
Traes_5BL_4C91C9D79.2	38.7392	41.2835	11.1635	42.2045	52.143	39.0059	108.628	no	down	no	no	no	up	AT5G18570	48.55	173	EMB269, ATOBGC, CPSAR1	GTP1/OBG family protein
Traes_6DL_7718EC954.2	38.7392	31.7504	42.9817	11.1072	27.9116	13.1376	29.6225	no	no	down	no	down	no
Traes_5BL_637A3C970.1	38.7392	22.7755	18.1299	29.566	43.7979	50.0241	47.494	no	down	no	no	no	no	AT5G47780	68.63	459	GAUT4	galacturonosyltransferase 4
Traes_2BL_29B0866AD.1	38.7392	41.0263	43.4238	13.6348	26.6358	7.66472	12.6938	no	no	down	no	down	down	AT5G02410	47.95	463		DIE2/ALG10 family
Traes_4AL_23E7E01CE.1	38.7392	31.8624	25.8817	10.1182	12.6164	3.84425	16.925	no	no	down	down	down	down	AT5G16420	49.74	195		Pentatricopeptide repeat (PPR-like) superfamily protein
Traes_7DL_7AFEBC852.2	38.7413	35.6309	28.5661	11.0643	22.1413	8.60327	41.3795	no	no	down	no	down	no	AT1G18090	54	450		5'-3' exonuclease family protein
comp73763_c1_seq1	38.7413	26.8012	0.459171	6.84298	3.66741	9.53599	1.4068	no	down	down	down	down	down	AT3G22060	33.14	169		Receptor-like protein kinase-related family protein
Traes_3B_7B0F2B6A1.1	38.7413	35.9773	25.9331	27.0511	24.1184	20.9648	11.2864	no	no	no	no	no	down	AT5G19840	54.64	280		2-oxoglutarate (2OG) and Fe(II)-dependent oxygenase superfamily protein
Traes_2AL_A15FE520C.3	38.7502	30.3494	18.4468	64.4238	27.9757	49.4863	26.3333	no	down	no	no	no	no
Traes_1DL_ED00A8477.1	38.7502	19.4925	17.5648	13.7066	14.8291	6.61268	17.4021	no	down	down	down	down	down	AT1G28100	48.61	216		unknown protein; Has 64 Blast hits to 64 proteins in 27 species: Archae - 0; Bacteria - 14; Metazoa - 0; Fungi - 6; Plants - 42; Viruses - 0; Other Eukaryotes - 2 (source: NCBI BLink).
Traes_3AS_C8E2437BD.1	38.7553	21.4385	9.66844	17.1292	24.9869	27.5029	18.8094	no	down	no	no	no	no	AT4G01800	56.25	144	AGY1, AtcpSecA, SECA1	Albino or Glassy Yellow 1
Traes_2DS_4C54B598A1.1	38.7948	29.3531	12.2888	48.5167	157.466	97.9832	162.71	no	down	no	up	up	up	AT5G23530	46.97	330	AtCXE18, CXE18	carboxyesterase 18
Traes_2BL_CCBE0F2411.1	38.7948	33.5728	73.1936	32.7385	17.4557	14.3042	21.1576	no	no	no	down	down	no
comp73866_c1_seq4	38.831	40.9849	45.5753	10.1182	97.2979	14.2198	86.5249	no	no	down	up	down	up
Traes_6AL_3366820511.2	38.831	38.5161	41.8354	13.5848	62.4012	46.3865	94.9908	no	no	down	no	no	up
Traes_7BL_802AB3225.1	38.831	30.154	37.1989	14.5581	18.2628	12.2546	19.2853	no	no	down	down	down	no	AT3G44330	64.67	150		INVOLVED IN: protein processing; LOCATED IN: mitochondrion, endoplasmic reticulum, plasma membrane, vacuole; EXPRESSED IN: 25 plant structures; EXPRESSED DURING: 13 growth stages; CONTAINS InterPro DOMAIN/s: Nicalin (InterPro:IPR016574), EF-Hand 1, calcium-binding site (InterPro:IPR018247), Nicastrin (InterPro:IPR008710); Has 245 Blast hits to 243 proteins in 99 species: Archae - 6; Bacteria - 10…
gnl_UG_TaS50387485	38.831	29.788	43.0597	13.5219	57.1024	34.1565	22.5803	no	no	down	no	no	no	AT1G72510	40.54	111		Protein of unknown function (DUF1677)
Traes_7AL_A62B0137C.1	38.831	13.0609	13.64	10.273	12.5107	6.70251	3.75801	down	down	down	down	down	down	AT4G14320	94.29	105		Zinc-binding ribosomal protein family protein
Traes_1BS_D4341A976.2	38.8317	25.6766	28.2057	9.36624	24.8938	10.5121	20.2179	no	no	down	no	down	no
Traes_1BL_C25B5DDB4.2	38.8317	47.1628	29.8081	43.3905	19.3081	20.7301	4.69909	no	no	no	no	no	down	AT5G02320	74.58	177	MYB3R-5	myb domain protein 3r-5
comp43410_c1_seq1	38.8317	34.1496	43.0367	17.0314	5.53859	12.4202	7.05431	no	no	down	down	down	down
Traes_3AL_369AC0CFF.2	38.8317	14.1373	21.5914	23.7748	13.3918	11.4108	9.87119	down	no	no	down	down	down	AT1G26665	70.87	103		Mediator complex, subunit Med10
Traes_1AL_F6A19E672.1	38.8317	37.2234	18.9622	11.0056	21.3536	26.6652	11.7664	no	no	down	no	no	down	AT3G24180	76.22	164		Beta-glucosidase, GBA2 type family protein
Traes_4BL_155D927E3.2	38.8403	61.5466	36.5734	3.09139	13.4558	0.906017	21.163	no	no	down	down	down	no
gnl_UG_TaS61733832	38.8403	26.9855	43.1148	34.7458	14.1697	30.216	11.7521	no	no	no	down	no	down
comp68772_c1_seq3	38.8403	83.3056	11.2591	10.2874	11.8979	11.389	11.7521	up	down	down	down	down	down	AT2G34930	35.72	907		disease resistance family protein / LRR family protein
Traes_3B_F9468D58E.1	38.8566	27.5864	17.1656	92.0626	301.643	242.106	373.371	no	down	up	up	up	up	AT4G29210	54.95	202	GGT3, GGT4	gamma-glutamyl transpeptidase 4
Traes_4DS_7E430862E.1	38.9248	59.1873	53.4428	17.9383	41.6514	19.9759	44.6778	no	no	down	no	no	no	AT5G63940	44.6	722		Protein kinase protein with adenine nucleotide alpha hydrolases-like domain
comp76355_c7_seq2	38.9248	31.8879	17.0495	18.6209	154.199	38.0938	75.2381	no	down	down	up	no	no
Traes_1DL_70725EF89.1	38.9266	17.4227	16.9015	27.8667	27.3083	36.7971	34.7952	down	down	no	no	no	no	AT3G57190	46.09	345		peptide chain release factor, putative
Traes_6DL_55B96A9DC.2	38.9266	63.3379	8.26806	65.9168	163.262	56.8743	15.052	no	down	no	up	no	down	AT3G12120	65.63	387	FAD2	fatty acid desaturase 2
Traes_3DL_629ED62FA.1	38.9311	25.4155	22.0064	16.9216	19.4329	24.7768	20.2172	no	no	down	no	no	no	AT3G59300	45.5	189		Pentatricopeptide repeat (PPR) superfamily protein
Traes_2AS_48FB6BF36.1	38.9311	41.0888	9.20179	7.50565	50.6511	1.77034	44.6793	no	down	down	no	down	no	AT3G47570	39.09	660		Leucine-rich repeat protein kinase family protein
Traes_5BL_0B39E4751.1	38.9311	31.1426	36.1972	24.6502	5.67685	9.56755	2.35227	no	no	no	down	down	down	AT4G28020	55.66	212		unknown protein; CONTAINS InterPro DOMAIN/s: Uncharacterised protein family UPF0066 (InterPro:IPR001378); Has 30201 Blast hits to 17322 proteins in 780 species: Archae - 12; Bacteria - 1396; Metazoa - 17338; Fungi - 3422; Plants - 5037; Viruses - 0; Other Eukaryotes - 2996 (source: NCBI BLink).
Traes_7DS_A805705AD.1	38.9311	28.881	21.0248	11.0643	17.4281	8.55801	14.1066	no	no	down	down	down	down
comp84445_c4_seq76	38.9368	28.0055	23.4025	17.0314	68.3341	20.8622	74.7678	no	no	down	no	no	no
Traes_3DL_A0E15CFEA.1	38.9368	40.4841	3.36288	0.858068	2.19409	0	3.299	no	down	down	down	down	down	AT4G23130	39.61	207	CRK5, RLK6	cysteine-rich RLK (RECEPTOR-like protein kinase) 5
Traes_7BS_692011F75.1	38.9368	25.4155	76.321	18.6209	13.8125	6.70251	15.9846	no	no	down	down	down	down	AT3G26935	47.72	197		DHHC-type zinc finger family protein
Traes_6AL_A5BC1D4B4.1	38.9451	37.9061	42.6833	28.2087	16.3796	19.9351	18.3424	no	no	no	down	no	down	AT1G31650	51.06	517	ATROPGEF14, ROPGEF14	RHO guanyl-nucleotide exchange factor 14
Traes_5BL_802DCCCC5.3	38.9852	22.2218	22.9421	16.0374	15.5497	14.0474	11.284	no	no	no	down	no	down
Traes_3DS_7D3036C31.1	39.0187	28.4883	33.6289	10.1182	59.5132	17.1707	47.9688	no	no	down	no	down	no
Traes_6AL_96C7151F5.1	39.0187	58.3428	40.609	12.7624	62.5353	30.4804	56.9037	no	no	down	no	no	no	AT3G61060	58.03	274	AtPP2-A13, PP2-A13	phloem protein 2-A13
Traes_7DL_EC4D21228.1	39.0187	83.3613	92.1698	16.2033	9.05163	30.4804	6.57991	up	up	down	down	no	down	AT3G48980	53.01	83		Arabidopsis thaliana protein of unknown function (DUF821)
Traes_4BS_5A7F7E8B7.1	39.0227	109.079	174.848	23.6526	69.9768	12.404	106.749	up	up	no	no	down	up	AT5G08790	83.72	86	ATAF2, anac081	NAC (No Apical Meristem) domain transcriptional regulator superfamily protein
Traes_1DL_0E5346028.1	39.0227	45.1614	42.1096	11.0201	12.7087	10.4643	19.2788	no	no	down	down	down	no	AT1G28240	69.19	383		Protein of unknown function (DUF616)
Traes_5AS_0BA8128DD.1	39.0227	43.8886	22.1078	11.1348	55.3235	14.3204	28.2173	no	no	down	no	down	no	AT2G34730	50.83	120		myosin heavy chain-related
Traes_1DL_9EA7B40EF.2	39.0227	57.9669	36.5734	26.3487	13.6736	10.5037	29.6309	no	no	no	down	down	no	AT4G18820	52.09	741		AAA-type ATPase family protein
Traes_5BS_45A326A9F.1	39.0227	44.3773	11.7738	32.8943	15.1939	31.4373	4.24335	no	down	no	down	no	down	AT3G04710	36.73	392	TPR10	ankyrin repeat family protein
gnl_UG_TaS52129019	39.0229	232.025	781.193	15.3331	7.07675	27.6285	82.2935	up	up	down	down	no	up	AT4G25700	78.83	137	BETA-OHASE 1, B1, chy1, BCH1	beta-hydroxylase 1
Traes_2AL_4CE59814E.7	39.0229	18.321	12.1924	2004.12	571.853	2777.84	428.877	down	down	up	up	up	up
gnl_UG_TaS13158051	39.0229	127.642	4.53584	5.16872	5.20549	0	0.952463	up	down	down	down	down	down	AT1G21270	38.06	134	WAK2	wall-associated kinase 2
Traes_7AL_13DE4FF55.2	39.0229	33.0441	21.44	22.0764	21.5482	11.47	12.2267	no	no	no	no	down	down	AT3G02410	67.66	334	ICME-LIKE2	alpha/beta-Hydrolases superfamily protein
Traes_7AL_AEAFC269B.1	39.0344	80.7606	11.3556	2.56951	1.81966	3.81335	1.4068	up	down	down	down	down	down	AT2G19130	48.6	679		S-locus lectin protein kinase family protein
Traes_7AL_9A816383E.1	39.0344	24.7229	31.3598	18.8111	14.4693	8.60327	7.99	no	no	no	down	down	down	AT3G07060	37.72	631	emb1974	NHL domain-containing protein
Traes_4DL_711072313.2	39.0358	38.2353	76.7821	8.57268	33.9536	15.2	38.5584	no	no	down	no	down	no
Traes_1BL_3EB0570A8.1	39.1133	49.5292	52.9806	13.5848	106.333	18.9571	58.7787	no	no	down	up	down	no	AT1G80660	83.77	308	AHA9, HA9	H(+)-ATPase 9
comp78597_c3_seq1	39.1133	23.6879	39.2719	35.92	4.41098	19.919	4.23623	no	no	no	down	no	down
Traes_2AS_B1248A84D.1	39.1149	23.0075	18.8474	195.579	74.0643	254.044	38.0893	no	down	up	no	up	no	AT5G01710	72.4	192		methyltransferases
comp78557_c0_seq2	39.1149	31.1691	9.71591	5.1454	18.6857	0	8.46087	no	down	down	down	down	down
gnl_UG_TaS37917494	39.1149	15.6506	6.16175	22.0764	25.4814	12.4202	14.1066	down	down	no	no	down	down
Traes_4AL_24901C231.3	39.12	48.4364	37.8253	6.78827	93.0693	7.56298	90.782	no	no	down	up	down	up
comp64509_c1_seq3	39.1243	24.12	39.6814	11.146	63.8853	5.75784	99.6939	no	no	down	no	down	up
Traes_7BL_8F49CE9D6.2	39.1243	21.9543	21.2273	67.4673	23.4004	39.048	17.8676	no	no	no	no	no	down	AT2G34520	47.95	171	RPS14	mitochondrial ribosomal protein S14
Traes_3AL_C76651E2F.2	39.1355	24.2862	38.9169	8.4884	12.9512	2.91179	10.8116	no	no	down	down	down	down	AT4G23540	34.37	838		ARM repeat superfamily protein
Traes_1DL_29479AB47.2	39.2078	106.325	753.706	16.2033	74.4254	52.9147	87.4802	up	up	down	no	no	up	AT5G07920	77.45	337	DGK1, ATDGK1	diacylglycerol kinase1
Traes_2DS_7C0D39358.1	39.2078	37.8093	31.6134	19.0767	29.2593	19.06	23.511	no	no	down	no	no	no	AT3G55990	68.22	107	ESK1, TBL29	Plant protein of unknown function (DUF828)
Traes_2BL_3B4012DD3.1	39.2078	33.0636	43.9636	21.2998	42.9213	17.0505	27.7416	no	no	no	no	down	no	AT2G26970	64.58	96		Polynucleotidyl transferase, ribonuclease H-like superfamily protein
comp85832_c1_seq4	39.2078	37.7112	48.9997	17.0314	55.1021	31.4054	40.9119	no	no	down	no	no	no
Traes_3B_22A44EBA7.1	39.2078	43.8153	26.7599	48.7551	22.8438	21.9222	13.1645	no	no	no	no	no	down
comp80382_c2_seq3	39.2087	36.3249	33.4165	10.83	37.2769	23.8307	35.7391	no	no	down	no	no	no
Traes_7AS_0E8426CA6.1	39.2087	37.7804	15.5534	35.4785	50.2206	35.2056	42.3291	no	down	no	no	no	no
gnl_UG_TaS61734519	39.2087	25.5979	31.2018	5.08601	20.0548	3.81335	14.5778	no	no	down	no	down	down
Traes_2BS_87FFE89A3.1	39.2149	54.5059	7.89549	16.1586	11.4597	13.3719	1.40639	no	down	down	down	down	down	AT4G23180	55.68	352	CRK10, RLK4	cysteine-rich RLK (RECEPTOR-like protein kinase) 10
Traes_4BL_701A1200E.2	39.2149	26.5922	29.4481	18.2757	5.24	7.66472	3.28698	no	no	down	down	down	down	AT2G39220	54.14	133	PLP6, PLA IIB	PATATIN-like protein 6
Traes_6AL_51D8375EF.1	39.2179	29.0678	54.8807	29.8393	11.1815	22.8649	9.40057	no	no	no	down	no	down	AT5G52470	91.28	195	FIB1, FBR1, ATFIB1, ATFBR1, SKIP7	fibrillarin 1
Traes_2DL_365669AAD.1	39.2296	31.2621	1.38974	17.9383	4.14165	24.7349	6.58249	no	down	down	down	no	down	AT3G52720	46.73	107	CAH1, ATACA1, ACA1	alpha carbonic anhydrase 1
Traes_4DL_EF0269A82.2	39.2296	34.9199	32.6083	6.84298	11.5713	15.2	17.405	no	no	down	down	down	down	AT2G03510	71.74	184		SPFH/Band 7/PHB domain-containing membrane-associated protein family
Traes_4BS_A9BBB237B.1	39.2296	46.9498	8.68769	74.107	41.3608	76.1566	18.3357	no	down	no	no	no	down	AT1G33110	56.39	266		MATE efflux family protein
Traes_4AL_A12001492.1	39.2636	36.7592	14.1548	16.555	11.8213	20.0212	11.2898	no	down	no	down	no	down
Traes_2AL_63A9D3A00.1	39.2808	26.0731	51.5269	31.3899	7.35525	19.0415	6.58249	no	no	no	down	down	down	AT1G20410	45.72	514		Pseudouridine synthase family protein
comp29888_c0_seq1	39.3014	33.5496	63.0816	11.1072	50.0039	15.1419	35.2656	no	no	down	no	down	no	AT3G24255	25.07	367		RNA-directed DNA polymerase (reverse transcriptase)-related family protein
Traes_5BL_19748672B.1	39.3047	29.5745	15.7497	47.1536	41.8868	26.6121	63.4879	no	down	no	no	no	no	AT2G04530	67	300	CPZ, TRZ2	Metallo-hydrolase/oxidoreductase superfamily protein
gnl_UG_TaS37894570	39.3047	23.6879	6.96224	15.2221	15.5497	14.2711	18.3362	no	down	down	down	down	down
Traes_4DL_23AD94CA5.1	39.3062	35.3499	102.398	72.9847	15.5038	44.7421	21.6321	no	up	no	down	no	no	AT4G16340	89.12	441	SPK1	guanyl-nucleotide exchange factors;GTPase binding;GTP binding
comp35725_c0_seq1	39.3062	51.2247	67.9876	15.959	8.4995	12.4169	4.22747	no	no	down	down	down	down
Traes_7BS_3EFC4C3D7.1	39.3062	41.4846	52.64	2.61073	14.3971	14.0474	15.057	no	no	down	down	down	down	AT5G25050	55.04	387		Major facilitator superfamily protein
Traes_5BL_90FC7AB89.1	39.3062	28.5187	44.7039	22.9517	21.8216	12.404	16.9317	no	no	no	no	down	down	AT1G20550	62.76	486		O-fucosyltransferase family protein
Traes_4AL_C12F6C53D.2	39.3164	34.038	40.4998	17.5755	84.183	14.2198	76.649	no	no	down	up	down	no
Traes_5DL_F01094904.1	39.3164	31.7698	25.7788	22.0186	16.7686	30.4655	6.10851	no	no	no	down	no	down	AT2G33750	44.12	238	ATPUP2, PUP2	purine permease 2
Traes_7AL_6BEC325FA.1	39.3186	36.0428	26.2436	13.6348	8.26436	2.69884	1.43224	no	no	down	down	down	down	AT1G53660	66.91	278		nodulin MtN21 /EamA-like transporter family protein
Traes_4DL_BA3B0F5E9.1	39.3186	38.7067	33.7885	41.9016	19.8963	29.5378	9.87263	no	no	no	no	no	down	AT3G45740	62.69	327		hydrolase family protein / HAD-superfamily protein
Traes_6DL_39D7DE564.1	39.3186	32.534	12.1924	35.6069	16.1618	25.705	10.8129	no	down	no	down	no	down	AT1G13580	68.06	288	LAG13	LAG1 longevity assurance homolog 3
Traes_5AL_7649F4149.3	39.3384	36.5164	34.1995	10.6984	58.6675	13.2712	51.7248	no	no	down	no	down	no	AT5G42660	65.99	344		Protein of unknown function (DUF616)
Traes_6DS_C3E4CCAAC.2	39.3654	77.2074	28.6182	22.8363	5.86849	12.2262	2.35227	no	no	no	down	down	down
Traes_5AL_B772D42F0.1	39.3654	29.9923	45.4642	34.8422	35.161	25.705	16.4564	no	no	no	no	no	down	AT2G38660	68.54	213		Amino acid dehydrogenase family protein
Traes_3B_7D4BCF403.1	39.3958	35.0215	58.7547	39.9914	6.02655	30.4881	9.41134	no	no	no	down	no	down	AT1G17020	45.43	350	SRG1, ATSRG1	senescence-related gene 1
Traes_2DS_4E8DE96FC.1	39.3958	57.3725	14.4259	1.67464	6.34227	1.81381	10.8151	no	down	down	down	down	down	AT3G47570	44.03	243		Leucine-rich repeat protein kinase family protein
Traes_2BS_5187F710F.1	39.3958	43.4712	261.112	29.6914	13.1756	58.0077	15.9851	no	up	no	down	no	down	AT2G27950	29.41	238		Ring/U-Box superfamily protein
Traes_5BL_7E9AD8270.1	39.3982	35.9305	38.3982	19.4377	38.2982	12.404	23.5133	no	no	no	no	down	no
Traes_1BL_68BA4D0C3.1	39.3982	34.9199	50.3644	28.5243	42.9914	16.978	29.1519	no	no	no	no	down	no	AT5G12290	59.44	143	DGS1	dgd1 suppressor 1
Traes_5AL_7256A9F19.3	39.3982	40.785	29.442	9.40858	36.8762	7.66394	29.1536	no	no	down	no	down	no	AT3G18860	59.56	272		transducin family protein / WD-40 repeat family protein
Traes_6BS_7488C8CD0.2	39.3982	27.5864	43.3128	10.273	44.1866	13.3393	39.0275	no	no	down	no	down	no	AT3G30340	40.06	342		nodulin MtN21 /EamA-like transporter family protein
Traes_7DL_E5EECE349.1	39.4015	31.6781	16.4852	41.6909	43.4555	20.0219	28.6827	no	down	no	no	no	no	AT2G27150	50.23	1087	AAO3, At-AO3, AOdelta, AtAAO3	abscisic aldehyde oxidase 3
Traes_4DL_C06FA1A5C.1	39.4259	66.3502	160.683	46.3421	11.9285	51.1198	21.6325	no	up	no	down	no	no	AT1G24764	50.63	395	ATMAP70-2, MAP70-2	microtubule-associated proteins 70-2
gnl_UG_TaS61688921	39.4259	51.6167	74.9975	14.3361	18.3876	28.372	24.4522	no	no	down	down	no	no
Traes_4DL_0784EE74B.1	39.4259	29.2742	35.8064	22.2345	38.1848	15.2733	35.7396	no	no	no	no	down	no	AT3G52260	64.43	298		Pseudouridine synthase family protein
Traes_5DL_D03A3241F.1	39.4259	31.0447	32.4481	10.83	30.8683	10.3974	38.0983	no	no	down	no	down	no	AT3G49750	62.6	262	AtRLP44, RLP44	receptor like protein 44
Traes_3B_38344FE7E.1	39.4259	49.4344	1.44671	11.0056	1.86248	8.6189	0	no	down	down	down	down	down	AT3G14770	53.92	204	SWEET2, AtSWEET2	Nodulin MtN3 family protein
Traes_5DL_BF04520F3.1	39.4259	40.9924	10.1349	11.9947	2.93905	17.0505	2.81873	no	down	down	down	down	down	AT3G07040	32.32	854	RPM1, RPS3	NB-ARC domain-containing disease resistance protein
Traes_3B_3F1601FC9.1	39.4826	38.8029	25.7274	37.4169	13.3918	40.0012	12.2222	no	no	no	down	no	down	AT3G56590	51.08	231		hydroxyproline-rich glycoprotein family protein
Traes_6DL_BD61A8F0C.1	39.4908	39.4947	8.92539	227.172	24.7341	189.632	21.1573	no	down	up	no	up	no	AT1G48090	54.14	290		calcium-dependent lipid-binding family protein
Traes_7BL_3E869AED2.3	39.4908	37.4142	39.9818	9.40858	114.016	12.3108	78.5305	no	no	down	up	down	no
Traes_2BL_CCB5F9FBA.1	39.4908	22.8243	16.0194	15.2221	9.0967	15.2	9.87507	no	down	down	down	down	down	AT1G12740	37.39	115	CYP87A2	cytochrome P450, family 87, subfamily A, polypeptide 2
Traes_4AL_0443FBE18.2	39.4909	44.8607	66.7321	12.8529	41.1764	20.9766	50.3173	no	no	down	no	no	no	AT3G45240	37.17	113	GRIK1	geminivirus rep interacting kinase 1
Traes_3DL_C9DD9AD0C.1	39.4909	23.5175	24.3856	17.8568	2.55933	12.4202	3.28698	no	no	down	down	down	down	AT3G46670	52	175	UGT76E11	UDP-glucosyl transferase 76E11
Traes_2DL_D7F247191.2	39.4909	32.6498	21.0248	17.0314	5.92386	6.61268	4.69767	no	no	down	down	down	down	AT4G14180	36.62	1155	AtPRD1, PRD1	putative recombination initiation defect 1
Traes_3B_68095348E.1	39.4909	41.1858	58.4644	32.2099	18.3294	25.7232	11.7522	no	no	no	down	no	down	AT3G45100	83.14	427	SETH2	UDP-Glycosyltransferase superfamily protein
Traes_4DS_ED23CCC93.2	39.4987	27.9159	32.5547	22.17	10.3525	16.2044	11.2816	no	no	no	down	down	down	AT4G34910	61.08	555		P-loop containing nucleoside triphosphate hydrolases superfamily protein
Traes_5DL_5F0417763.2	39.499	26.9322	11.1635	582.876	1683.78	1368.99	1670.07	no	down	up	up	up	up	AT2G35795	63.96	111		Chaperone DnaJ-domain superfamily protein
Traes_2DS_9CFE43D77.1	39.5159	47.4563	135.553	22.2059	9.84125	38.044	10.8149	no	up	no	down	no	down	AT2G37130	65.77	149		Peroxidase superfamily protein
Traes_2AL_30EA1454D.1	39.5366	32.8561	106.867	30.7466	18.757	24.6181	13.1692	no	up	no	down	no	down	AT4G30996	61.96	163		Protein of unknown function (DUF1068)
Traes_1BL_7C8FD5930.1	39.5366	29.8498	25.1058	6.8716	73.5366	3.84425	14.104	no	no	down	no	down	down
Traes_2BL_B44C2F00B.1	39.5843	32.4896	31.9834	36.3617	40.4655	17.1034	20.6887	no	no	no	no	down	no	AT2G17250	51.64	426	EMB2762	CCAAT-binding factor
comp75075_c1_seq1	39.5843	26.5325	28.3617	6.78827	27.2962	8.60327	26.8007	no	no	down	no	down	no
comp74763_c0_seq49	39.5843	16.9827	7.84804	4.17883	11.5713	4.81618	32.444	down	down	down	down	down	no
Traes_6AL_AC8FBFEEB.1	39.5843	38.8351	18.4965	43.2804	49.1943	47.5675	63.4917	no	down	no	no	no	no	AT5G08400	73.46	211		Protein of unknown function (DUF3531)
Traes_1BL_90495BB52.1	39.5843	48.0381	24.9001	47.5568	22.7137	23.7405	5.17303	no	no	no	no	no	down	AT2G27460	55.77	104		sec23/sec24 transport family protein
Traes_1BS_0A858EB86.1	39.5843	17.9773	15.185	60.0764	17.0684	13.329	11.2864	down	down	no	down	down	down	AT5G20090	71.96	107		Uncharacterised protein family (UPF0041)
Traes_5DL_7B876900D.2	39.5843	62.7598	59.8518	16.2379	7.0578	1.96688	12.6953	no	no	down	down	down	down	AT5G26920	26.11	337	CBP60G	Cam-binding protein 60-like G
gnl_UG_TaS18008583	39.5866	9.88673	4.246	32.6515	4.14165	17.141	0.935338	down	down	no	down	no	down
comp85557_c1_seq1	39.5898	17.3396	14.9897	23.0389	50.9395	22.7663	88.8774	down	down	no	no	no	up
Traes_7DL_32AC0405A.1	39.5898	23.7955	16.5344	46.183	8.70117	8.60523	2.35227	no	down	no	down	down	down	AT4G00820	52.34	107	iqd17	IQ-domain 17
Traes_5AL_FE6E41DC1.2	39.5898	87.468	80.156	36.7218	15.5755	27.6051	10.8129	up	no	no	down	no	down	AT2G45910	43.07	527		U-box domain-containing protein kinase family protein
comp73665_c0_seq2	39.5973	41.8781	51.9331	11.8863	42.5649	24.765	45.1504	no	no	down	no	no	no
Traes_7DL_D03D0D5DD.1	39.5973	20.7891	19.9432	4.17883	3.3973	3.81335	0	no	no	down	down	down	down	AT5G05340	63.57	129		Peroxidase superfamily protein
comp72760_c1_seq3	39.6029	24.9043	26.6567	11.9367	5.15555	7.66472	7.52038	no	no	down	down	down	down
Traes_2AL_73EA196D5.1	39.6232	31.3194	9.90716	13.7099	2.9646	15.2733	5.16945	no	down	down	down	down	down	AT1G23360	68.59	191	MENG	S-adenosyl-L-methionine-dependent methyltransferases superfamily protein
comp80648_c1_seq2	39.6232	44.5814	42.2196	14.5372	27.8765	18.1046	19.2788	no	no	down	no	down	down
Traes_5AL_1BA61DAB5.1	39.6508	39.5092	29.239	30.6677	16.9723	25.6425	7.98959	no	no	no	down	no	down	AT3G13800	77.31	260		Metallo-hydrolase/oxidoreductase superfamily protein
Traes_1BL_CE5400281.2	39.6783	44.2703	41.1821	28.5243	35.8123	19.0647	27.7434	no	no	no	no	down	no	AT3G09320	61.64	159		DHHC-type zinc finger family protein
Traes_3AL_ACC6D50F6.1	39.6783	32.1888	38.5074	23.9374	12.5172	57.0186	28.2121	no	no	no	down	no	no	AT4G29130	72.79	147	ATHXK1, GIN2, HXK1	hexokinase 1
Traes_1BS_34551F337.3	39.6815	38.0125	11.8222	3.44814	14.3773	8.6189	25.8605	no	down	down	down	down	no	AT3G46730	29.74	306		NB-ARC domain-containing disease resistance protein
Traes_1DL_186A17154.2	39.6815	27.569	16.6821	22.9517	46.0534	13.3645	56.8995	no	down	no	no	down	no	AT1G59453	36.86	727		B-block binding subunit of TFIIIC
Traes_1BL_EF363E2A3.3	39.6815	29.0514	29.7558	1.67464	10.8965	4.80097	10.3462	no	no	down	down	down	down	AT1G80070	74.34	113	SUS2, EMB33, EMB177, EMB14	Pre-mRNA-processing-splicing factor
gnl_UG_TaS58883749	39.6815	29.737	29.8605	8.58326	16.2713	11.389	15.9846	no	no	down	down	down	down	AT1G54560	40	240	XIE, ATXIE	Myosin family protein with Dil domain
Traes_3B_43D046BA2.1	39.6815	43.569	26.9149	24.5961	41.2309	19.0743	16.9251	no	no	no	no	down	down	AT5G67540	62.31	459		Arabinanase/levansucrase/invertase
comp76082_c0_seq1	39.6815	29.8573	31.8244	11.9729	17.4281	15.2664	18.3405	no	no	down	down	down	down
comp54206_c0_seq1	39.6831	23.2503	30.071	0.795063	27.6526	4.80097	19.2805	no	no	down	no	down	down	AT5G02620	25.37	473	ANK1, ATANK1	ankyrin-like1
Traes_6DL_597235554.2	39.6924	17.4597	40.9634	28.9218	20.4727	31.4269	19.7473	down	no	no	no	no	no	AT5G23200	62.41	407		unknown protein; BEST Arabidopsis thaliana protein match is: unknown protein (TAIR:AT5G08270.1); Has 30201 Blast hits to 17322 proteins in 780 species: Archae - 12; Bacteria - 1396; Metazoa - 17338; Fungi - 3422; Plants - 5037; Viruses - 0; Other Eukaryotes - 2996 (source: NCBI BLink).
Traes_3AL_D3ECC4B86.2	39.6924	42.8966	27.3281	14.5581	6.73325	6.70251	1.4068	no	no	down	down	down	down	AT1G13570	26.92	312		F-box/RNI-like superfamily protein
Traes_2DL_0C684A43F.2	39.6924	34.5371	27.9488	27.1144	6.34227	14.3042	8.93014	no	no	no	down	down	down
gnl_UG_TaS61802115	39.6924	36.5131	44.9828	13.5219	13.6524	2.69884	10.8149	no	no	down	down	down	down
gnl_UG_TaS61667025	39.6924	24.4214	62.8535	5.96982	18.9491	3.86561	10.8151	no	no	down	down	down	down
Traes_3AL_E9BF942C7.1	39.6924	35.2367	21.0752	5.16872	2.21762	4.72347	12.6926	no	no	down	down	down	down
Traes_1BL_C8047D78F.2	39.6924	40.3133	78.4682	28.9681	22.0653	19.0756	15.0446	no	no	no	no	down	down	AT4G27610	47.16	352		unknown protein; FUNCTIONS IN: molecular_function unknown; INVOLVED IN: biological_process unknown; LOCATED IN: cellular_component unknown; BEST Arabidopsis thaliana protein match is: unknown protein (TAIR:AT4G27620.2); Has 1304 Blast hits to 1173 proteins in 200 species: Archae - 14; Bacteria - 115; Metazoa - 628; Fungi - 104; Plants - 95; Viruses - 8; Other Eukaryotes - 340 (source: NCBI BLink).
Traes_4BS_BB2C84D23.3	39.6963	27.9549	86.0865	10.2874	12.9763	10.5037	30.0942	no	up	down	down	down	no	AT2G47600	70.23	262	ATMHX, MHX1, ATMHX1, MHX	magnesium/proton exchanger
Traes_2AL_627154C03.1	39.7105	38.5609	1.44671	179.166	40.0359	394.487	33.3993	no	down	up	no	up	no	AT1G11720	69.55	243	ATSS3, SS3	starch synthase 3
Traes_7BL_25381F605.1	39.7731	37.1292	49.168	27.1716	26.4176	15.1419	23.5104	no	no	no	no	down	no	AT5G20170	40.54	370		RNA polymerase II transcription mediators
Traes_1AL_F1591D3D9.2	39.7731	36.6684	15.4555	16.8509	16.6818	12.4202	9.87793	no	down	down	down	down	down	AT5G45720	43.45	504		AAA-type ATPase family protein
comp65725_c0_seq1	39.7731	39.401	38.1035	33.3487	15.8137	37.0495	15.0439	no	no	no	down	no	down	AT4G28500	52.53	158	ANAC073, SND2, NAC073	NAC domain containing protein 73
Traes_3DS_8487EB6DC.2	39.7731	32.7632	42.5182	18.6798	19.975	10.5196	18.808	no	no	down	no	down	down	AT1G62710	50.37	135	BETA-VPE, BETAVPE	beta vacuolar processing enzyme
Traes_7DL_EFF6D99B7.1	39.774	35.2863	26.7083	14.5046	42.3902	10.5121	32.9151	no	no	down	no	down	no	AT3G20420	47.58	269	RTL2, ATRTL2	RNAse THREE-like protein 2
Traes_2DS_E3CF006FA.2	39.774	28.3432	23.0899	25.3519	44.3414	15.2645	45.1562	no	no	no	no	down	no	AT4G21300	31.77	554		Tetratricopeptide repeat (TPR)-like superfamily protein
Traes_3DS_81565F023.1	39.774	72.0486	44.7241	5.39047	2.93905	0.929937	1.40639	no	no	down	down	down	down	AT2G19130	57.66	222		S-locus lectin protein kinase family protein
Traes_5AL_E42DCF414.5	39.774	25.0638	31.508	17.9021	12.9284	11.47	13.6329	no	no	down	down	down	down
Traes_5DL_275659D7D.1	39.7803	27.0119	35.4313	5.96982	71.5541	3.86561	81.8261	no	no	down	no	down	up	AT2G34930	38.87	301		disease resistance family protein / LRR family protein
Traes_6AL_825C89D37.1	39.7803	7.1055	1.57911	7.72009	2.65487	1.81381	1.40639	down	down	down	down	down	down	AT2G38970	51.92	104		Zinc finger (C3HC4-type RING finger) family protein
Traes_4BS_7C4CA591A.1	39.7803	160.738	16.7316	19.555	50.4862	26.6429	12.2221	up	down	no	no	no	down	AT2G16250	47.15	562		Leucine-rich repeat protein kinase family protein
Traes_6AS_67671689C.1	39.7826	29.8749	40.8542	7.7099	21.9071	6.53173	31.9745	no	no	down	no	down	no
Traes_7DS_74534FCD3.2	39.7826	59.0606	8.82942	2.49227	3.68483	2.91179	7.99155	no	down	down	down	down	down	AT3G46730	28.46	390		NB-ARC domain-containing disease resistance protein
Traes_2DL_C2095F1C1.2	39.7826	37.5102	41.7489	29.7459	12.9763	33.3367	10.8117	no	no	no	down	no	down	AT5G06210	57.33	75		RNA binding (RRM/RBD/RNP motifs) family protein
gnl_UG_TaS61779057	39.7826	25.6889	27.5358	11.1072	17.815	7.66472	11.2943	no	no	down	down	down	down
Traes_1AL_7B4EC1E3C.2	39.7826	35.0215	42.849	29.6315	22.2149	37.1058	18.8138	no	no	no	no	no	down	AT4G17540	42.71	288		unknown protein; Has 30201 Blast hits to 17322 proteins in 780 species: Archae - 12; Bacteria - 1396; Metazoa - 17338; Fungi - 3422; Plants - 5037; Viruses - 0; Other Eukaryotes - 2996 (source: NCBI BLink).
Traes_7AL_00CDA156C1.1	39.7961	31.8383	39.1631	18.5523	45.6614	6.70251	31.0334	no	no	down	no	down	no	AT3G28720	61.95	226		unknown protein; FUNCTIONS IN: molecular_function unknown; INVOLVED IN: biological_process unknown; LOCATED IN: cellular_component unknown; EXPRESSED IN: 25 plant structures; EXPRESSED DURING: 13 growth stages; BEST Arabidopsis thaliana protein match is: unknown protein (TAIR:AT5G58100.1); Has 1610 Blast hits to 344 proteins in 85 species: Archae - 0; Bacteria - 567; Metazoa - 95; Fungi - 71; Pla…
Traes_1AL_486E54C74.1	39.7961	39.0059	1.44671	15.417	8.26436	3.58494	14.1073	no	down	down	down	down	down
Traes_7BS_57A688E13.1	39.7985	40.0954	36.2168	24.7738	23.3185	13.3645	27.2726	no	no	no	no	down	no
Traes_4AS_02DDB73FF.1	39.7985	49.756	54.9432	18.794	60.6505	23.7777	65.3624	no	no	down	no	no	no	AT1G27752	51.19	293		Ubiquitin system component Cue protein
Traes_5BL_CB9247340.2	39.8519	26.8928	60.5419	22.0186	20.336	10.5196	27.2752	no	no	no	no	down	no	AT5G19300	66.78	301		CONTAINS InterPro DOMAIN/s: Nucleic acid-binding, OB-fold-like (InterPro:IPR016027), Protein of unknown function DUF171 (InterPro:IPR003750); Has 3649 Blast hits to 1964 proteins in 291 species: Archae - 113; Bacteria - 121; Metazoa - 1082; Fungi - 399; Plants - 227; Viruses - 4; Other Eukaryotes - 1703 (source: NCBI BLink).
Traes_5DS_0575BE978.2	39.8671	53.1038	65.3461	9.40858	44.7384	15.2664	33.385	no	no	down	no	down	no
Traes_2BS_79D69ADD4.3	39.8671	34.8279	34.557	25.9228	20.6064	13.3645	8.46369	no	no	no	no	down	down	AT3G18020	50.77	457		Pentatricopeptide repeat (PPR) superfamily protein
gnl_UG_TaS61754858	39.8671	86.9799	23.1924	28.6062	14.0147	16.2101	14.1033	up	no	no	down	down	down	AT3G55480	53.52	71	PAT2	protein affected traf&#64257;cking 2
Traes_5DL_DB2D3CB6C.1	39.8686	35.726	10.6492	26.0935	40.8119	28.5748	55.4917	no	down	no	no	no	no	AT3G53700	53.75	653	MEE40	Pentatricopeptide repeat (PPR) superfamily protein
Traes_7BS_669280A28.2	39.8734	44.174	10.5038	19.6386	12.6756	12.3683	9.87263	no	down	no	down	down	down	AT3G16110	53.77	199	ATPDIL1-6, ATPDI4, PDI4, PDIL1-6	PDI-like 1-6
Traes_3B_AF6E6158A.1	39.8783	33.9434	25.1576	22.0764	7.75389	18.1046	4.23419	no	no	no	down	down	down	AT1G66345	36.18	434		Pentatricopeptide repeat (PPR) superfamily protein
Traes_2BL_788CA9A0E.1	39.8872	155.026	87.2829	23.7748	35.9442	6.70251	13.1728	up	up	no	no	down	down
Traes_6AS_116839B20.1	39.9081	29.7668	33.6289	28.9218	10.4042	16.2211	12.6928	no	no	no	down	down	down	AT1G61000	38.4	263		FUNCTIONS IN: molecular_function unknown; INVOLVED IN: mitosis; LOCATED IN: plasma membrane; EXPRESSED IN: cultured cell; CONTAINS InterPro DOMAIN/s: Kinetochore protein Nuf2 (InterPro:IPR005549); Has 50972 Blast hits to 29793 proteins in 2070 species: Archae - 902; Bacteria - 7404; Metazoa - 23628; Fungi - 4156; Plants - 2312; Viruses - 158; Other Eukaryotes - 12412 (source: NCBI BLink).
Traes_1BL_81E02317F.1	39.9361	59.276	29.7558	28.6812	15.9104	10.5121	7.98959	no	no	no	down	down	down	AT1G71900	79.66	295		Protein of unknown function (DUF803)
tplb0004k18	39.961	25.1839	22.8358	54.1647	14.4974	45.6446	7.99842	no	no	no	down	no	down
comp76411_c3_seq1	39.9648	24.4901	29.7035	6.84298	39.2896	11.4535	43.7318	no	no	down	no	down	no
Traes_4AL_EA7F69029.2	39.9648	29.3906	10.6492	15.3721	6.64626	16.1732	6.58429	no	down	down	down	down	down	AT2G40410	50	264		Staphylococcal nuclease homologue
Traes_7DS_45FF52B59.2	39.965	27.0119	29.8081	17.8022	25.4107	12.3923	20.2167	no	no	down	no	down	no	AT1G34300	33.38	725		lectin protein kinase family protein
Traes_7AL_4916AD518.1	39.965	27.2241	46.1682	0.858068	6.31092	0.906017	11.7521	no	no	down	down	down	down	AT5G43470	29.24	872	RPP8, HRT, RCY1	Disease resistance protein (CC-NBS-LRR class) family
Traes_6BL_3917C0F71.2	39.9765	34.038	59.1577	26.3969	11.4384	43.767	26.8077	no	no	no	down	no	no	AT1G02205	48.89	360	CER1	Fatty acid hydroxylase superfamily
Traes_6BS_A7412B04D.1	39.9765	16.6323	33.7885	0	43.2102	10.5037	72.8879	down	no	down	no	down	no	AT4G01020	42.67	75		helicase domain-containing protein / IBR domain-containing protein / zinc finger protein-related
Traes_1BL_FA55B1831.1	39.9765	35.1195	22.7343	36.9513	11.0403	31.4356	5.17065	no	no	no	down	no	down	AT5G37290	67.42	178		ARM repeat superfamily protein
Traes_5AL_3C4D76D91.2	39.9765	31.5623	27.9488	10.83	9.29855	16.1732	6.58671	no	no	down	down	down	down	AT5G55390	53.02	149	EDM2	ENHANCED DOWNY MILDEW 2
Traes_7DS_17B21E0D4.1	39.9765	31.497	13.8846	5.89604	6.26355	4.80097	8.46291	no	down	down	down	down	down	AT3G07040	33.45	831	RPM1, RPS3	NB-ARC domain-containing disease resistance protein
Traes_4BL_53D8405B8.1	39.9979	31.4694	9.71591	9.40858	6.64626	29.5345	8.93523	no	down	down	down	no	down	AT1G19450	67.31	104		Major facilitator superfamily protein
Traes_5BL_F1FDCC113.1	40.0211	45.7641	64.8171	46.6176	17.6965	39.8831	13.1627	no	no	no	down	no	down	AT3G03080	65.14	109		Zinc-binding dehydrogenase family protein
Traes_1BL_2D207463A.2	40.0555	18.5441	26.3467	15.2832	66.624	28.5797	92.6702	down	no	down	no	no	up
Traes_4BL_5CD8BE36F.1	40.0555	44.7718	40.5544	9.90268	20.2149	3.84425	25.3961	no	no	down	no	down	no
comp89814_c0_seq1	40.0555	39.1614	29.5533	14.5046	52.0709	20.908	39.9684	no	no	down	no	no	no
Traes_7DS_234C91163.1	40.0555	24.6962	26.3467	12.7624	9.22376	3.84425	5.17504	no	no	down	down	down	down	AT2G07050	54.78	115	CAS1	cycloartenol synthase 1
Traes_5BS_340BA6209.2	40.0555	39.0431	28.8786	34.5197	6.97846	29.4039	10.342	no	no	no	down	no	down	AT4G15790	56.67	90		unknown protein; INVOLVED IN: biological_process unknown; LOCATED IN: chloroplast; EXPRESSED IN: 21 plant structures; EXPRESSED DURING: 13 growth stages; Has 411 Blast hits to 380 proteins in 121 species: Archae - 4; Bacteria - 107; Metazoa - 85; Fungi - 29; Plants - 59; Viruses - 0; Other Eukaryotes - 127 (source: NCBI BLink).
Traes_3AL_6795C9762.1	40.0572	34.3236	18.2297	35.4073	9.68744	32.3896	10.8129	no	down	no	down	no	down	AT5G63380	62.07	203		AMP-dependent synthetase and ligase family protein
comp80012_c0_seq2	40.0617	50.9178	22.5225	18.5523	185.772	33.3367	300.962	no	no	down	up	no	up
comp86323_c1_seq12	40.0665	30.6619	36.2706	7.72009	91.4341	11.4645	87.4663	no	no	down	up	down	up
Traes_3AS_4A308DDAA.2	40.0665	31.7504	31.4026	13.5219	18.4024	16.1264	19.7467	no	no	down	down	down	no	AT3G56160	65.88	296		Sodium Bile acid symporter family
comp78192_c0_seq8	40.0665	36.3249	45.8903	10.929	54.3137	17.141	49.8438	no	no	down	no	down	no
Traes_1BS_324029B4E.1	40.0665	43.7698	75.8598	49.2265	12.6756	30.3317	7.99155	no	no	no	down	no	down	AT1G09630	78.1	210	ATRAB11C, ATRABA2A, ATRAB-A2A, RAB-A2A, RAB11c	RAB GTPase 11C
Traes_6BL_077C91EAE.1	40.0764	35.1195	18.5959	38.0604	46.3727	34.2817	47.9634	no	down	no	no	no	no	AT4G38380	62.7	319		MATE efflux family protein
Traes_2DL_7F36253B8.2	40.0831	44.0684	42.0792	45.8577	13.0654	20.8622	23.9794	no	no	no	down	no	no	AT5G54260	73.68	604	MRE11, ATMRE11	DNA repair and meiosis protein (Mre11)
Traes_6BL_D65EC1432.2	40.0831	35.5365	23.6638	22.2345	11.9974	21.9048	13.6453	no	no	no	down	no	down	AT5G53550	62.72	405	YSL3	YELLOW STRIPE like 3
Traes_3DL_D033F3219.1	40.0831	47.6525	81.6007	32.3673	19.6404	24.4796	15.519	no	up	no	no	no	down	AT3G51850	82.81	320	CPK13	calcium-dependent protein kinase 13
Traes_3B_F24BE6FAD.2	40.1501	26.8343	6.3527	16.9216	33.8706	22.8775	90.759	no	down	down	no	no	up	AT1G01320	45.79	297		Tetratricopeptide repeat (TPR)-like superfamily protein
comp74562_c2_seq1	40.1501	23.5525	25.5195	7.72866	61.0072	13.3393	113.802	no	no	down	no	down	up	AT3G24255	27.47	364		RNA-directed DNA polymerase (reverse transcriptase)-related family protein
Traes_3B_D13138967.2	40.1501	45.7641	67.9876	71.9683	18.2628	223.495	34.7952	no	no	no	down	up	no	AT5G47910	65.48	449	RBOHD, ATRBOHD	respiratory burst oxidase homologue D
Traes_4DS_1D6698102.1	40.1501	26.8672	14.8416	623.293	145.738	223.55	37.6173	no	down	up	up	up	no	AT3G29680	30.18	444		HXXXD-type acyl-transferase family protein
Traes_6AS_FB1548524.1	40.1501	36.121	62.6785	35.6645	7.87179	32.381	14.5805	no	no	no	down	no	down	AT5G45140	81.31	214	NRPC2	nuclear RNA polymerase C2
Traes_2BL_03D157FCD1.1	40.1507	34.962	12.1444	54.838	93.9545	58.8546	102.513	no	down	no	up	no	up	AT4G27470	38.83	188	ATRMA3, RMA3	RING membrane-anchor 3
Traes_7DS_45D374097.1	40.1507	28.863	4.9042	20.5049	42.3902	30.4805	60.1912	no	down	no	no	no	no	AT3G48110	56.8	206	EDD1, EDD	glycine-tRNA ligases
gnl_UG_TaS37927685	40.1507	40.9924	18.7625	57.2728	14.8291	59.0356	15.0669	no	down	no	down	no	down
Traes_5DL_40334DC5F.1	40.1572	45.6837	51.8862	11.9729	16.709	9.56755	29.624	no	no	down	down	down	no	AT4G35790	57.69	858	ATPLDDELTA, PLDDELTA	phospholipase D delta
Traes_5BL_9CFA979D6.1	40.1572	20.926	20.6213	4.31183	1.90857	1.77034	0.474378	no	no	down	down	down	down	AT4G25480	61.67	60	DREB1A, CBF3, ATCBF3	dehydration response element B1A
Traes_7AS_069A1FA77.1	40.1572	108.454	21.5408	60.0764	31.3216	22.7115	10.8116	up	no	no	no	no	down	AT2G21940	58.33	216	SK1, ATSK1	shikimate kinase 1
Traes_3B_1D7FCE7C8.2	40.1594	13.3607	8.63993	3.44814	20.721	3.86561	28.2113	down	down	down	no	down	no
Traes_4BL_DE240D170.1	40.1715	34.937	68.9817	17.1226	18.1482	15.2664	19.7483	no	no	down	down	down	no	AT2G37510	67.52	117		RNA-binding (RRM/RBD/RNP motifs) family protein
comp43695_c0_seq1	40.1715	37.3356	21.9558	15.8662	10.4677	16.2044	9.40138	no	no	down	down	down	down
Traes_1AL_EC42C010D.1	40.1715	33.4284	218.965	29.9887	8.88426	14.2711	14.104	no	up	no	down	down	down	AT1G03310	53.08	292	ATISA2, ISA2, DBE1, BE2	debranching enzyme 1
Traes_4AL_11797D6F1.1	40.1715	81.2682	163.078	48.3771	29.0478	15.7078	18.3361	no	up	no	no	down	down	AT4G34370	44.44	387	ARI1	RING/U-box superfamily protein
Traes_2BL_274902773.1	40.2391	40.5974	3.45586	34.1503	23.8187	1.81381	14.1099	no	down	no	no	down	down	AT5G44640	64.29	42	BGLU13	beta glucosidase 13
Traes_6DS_7FD5605BF.1	40.2437	45.0134	4.53584	2.56951	4.76699	3.86561	6.10966	no	down	down	down	down	down	AT1G21270	34.87	456	WAK2	wall-associated kinase 2
Traes_3B_7C9D3DFDC.3	40.2437	29.3906	34.3062	34.8617	27.7163	30.4433	18.808	no	no	no	no	no	down	AT4G32175	69.7	231		PNAS-3 related
Traes_4AL_D98315929.4	40.2467	23.5525	18.2974	26.2341	7.00853	24.7426	11.2824	no	down	no	down	no	down	AT4G08310	30.25	162		FUNCTIONS IN: molecular_function unknown; INVOLVED IN: biological_process unknown; LOCATED IN: cellular_component unknown; EXPRESSED IN: 25 plant structures; EXPRESSED DURING: 13 growth stages; CONTAINS InterPro DOMAIN/s: Histone chaperone domain CHZ (InterPro:IPR019098); BEST Arabidopsis thaliana protein match is: unknown protein (TAIR:AT1G44780.2); Has 53711 Blast hits to 33687 proteins in 1618…
comp82484_c1_seq1	40.2485	28.3736	20.9745	12.7624	11.8699	11.4645	23.0402	no	no	down	down	down	no
Traes_4AL_F4D19AB9B.2	40.2485	41.7941	13.077	8.41302	5.63275	4.77055	10.8151	no	down	down	down	down	down	AT3G07040	31.52	257	RPM1, RPS3	NB-ARC domain-containing disease resistance protein
Traes_3DS_B88C2F1AC.1	40.2577	21.0182	51.9993	25.64	87.5287	8.47546	28.214	no	no	no	up	down	no	AT2G30750	38.1	294	CYP71A12	cytochrome P450, family 71, subfamily A, polypeptide 12
Traes_5DL_4B07965B3.1	40.2607	31.8383	40.745	29.6315	13.0997	26.5724	4.23419	no	no	no	down	no	down	AT4G28020	55.56	342		unknown protein; CONTAINS InterPro DOMAIN/s: Uncharacterised protein family UPF0066 (InterPro:IPR001378); Has 30201 Blast hits to 17322 proteins in 780 species: Archae - 12; Bacteria - 1396; Metazoa - 17338; Fungi - 3422; Plants - 5037; Viruses - 0; Other Eukaryotes - 2996 (source: NCBI BLink).
Traes_6AL_4BF64114C.1	40.2607	74.741	280.581	2.61073	1.26545	2.63551	11.2816	no	up	down	down	down	down	AT5G49120	34.55	110		Protein of unknown function (DUF581)
Traes_3AL_81435CD25.2	40.28	35.6767	59.7969	44.9189	18.4035	36.1965	22.5681	no	no	no	down	no	no	AT5G52920	87.42	453	PKP1, PKP-BETA1, PKP2	plastidic pyruvate kinase beta subunit 1
Traes_4BS_D0ECFDAB8.1	40.338	63.5614	146.826	43.8306	8.8422	39.0255	24.4492	no	up	no	down	no	no	AT1G65870	51.35	148		Disease resistance-responsive (dirigent-like protein) family protein
Traes_7AL_C253DE882.2	40.338	58.2124	45.8903	40.7609	21.9071	48.5632	13.6344	no	no	no	no	no	down	AT3G30380	63.47	271		alpha/beta-Hydrolases superfamily protein
Traes_2BS_116F28AFE.1	40.338	40.6864	26.2436	22.8977	44.7724	28.9434	17.3983	no	no	no	no	no	down	AT5G67470	55.2	375	ATFH6, FH6	formin homolog 6
comp79820_c1_seq5	40.3405	21.0922	13.64	100.321	130.788	116.763	97.8129	no	down	up	up	up	up	AT4G38180	28.53	368	FRS5	FAR1-related sequence 5
Traes_4AL_747A18E531.1	40.3405	30.2403	31.3598	31.5393	29.5925	16.9803	28.6863	no	no	no	no	down	no	AT1G08700	40.61	458	PS1	Presenilin-1
comp90176_c0_seq2	40.3405	35.9502	23.8133	2.56951	38.0222	3.86561	31.0339	no	no	down	no	down	no
Traes_1AL_BC9FE23A9.2	40.3405	49.627	33.9866	22.8363	20.0601	12.4169	11.7518	no	no	no	no	down	down	AT1G28240	68.93	383		Protein of unknown function (DUF616)
Traes_1DS_CA4185D11.2	40.3405	30.8516	18.8126	15.4003	14.7805	51.1198	16.4559	no	down	down	down	no	down	AT3G62100	41.98	162	IAA30	indole-3-acetic acid inducible 30
Traes_1BS_3A4BE64C7.6	40.3505	34.224	10.3255	37.3055	22.985	45.7073	31.9763	no	down	no	no	no	no	AT3G46620	58.21	134		zinc finger (C3HC4-type RING finger) family protein
Traes_1DL_23506ECCE.2	40.3505	36.6133	147.863	101.811	14.0147	60.7888	36.206	no	up	up	down	no	no	AT1G74690	39.58	619	IQD31	IQ-domain 31
comp74550_c0_seq1	40.3505	122.216	1.57911	5.77254	0	0.906017	0	up	down	down	down	down	down
gnl_UG_TaS61687543	40.3505	34.2947	16.1666	11.7376	16.9526	8.55801	19.2805	no	down	down	down	down	down
Traes_6AL_11B9FC3DD.1	40.3568	38.5609	28.5706	52.8168	19.0098	60.819	29.6223	no	no	no	down	no	no	AT2G20190	60.53	608	ATCLASP, CLASP	CLIP-associated protein
Traes_7AL_C7CF7087B.2	40.3568	25.7846	16.6821	25.4158	16.738	30.4655	16.4559	no	down	no	down	no	down	AT4G35040	51.11	135	bZIP19	Basic-leucine zipper (bZIP) transcription factor family protein
Traes_3DL_B26AD7984.1	40.3676	41.2874	50.2058	11.1348	31.4599	12.3683	28.2114	no	no	down	no	down	no	AT4G32660	74.54	326	AME3	Protein kinase superfamily protein
comp69318_c0_seq2	40.3676	42.2845	31.8244	25.569	12.3897	44.6517	52.6691	no	no	no	down	no	no
Traes_6AL_076F8F21C.1	40.3676	58.4608	38.1268	73.1698	34.6349	35.1803	17.8716	no	no	no	no	no	down	AT5G15770	46.98	149	AtGNA1, GNA1	glucose-6-phosphate acetyltransferase 1
Traes_7BL_5740C81AF.2	40.3792	21.5064	10.3255	0.858068	23.8187	0.906017	28.2131	no	down	down	no	down	no	AT2G28315	69.57	69		Nucleotide/sugar transporter family protein
Traes_3DS_20E147E33.1	40.433	26.5922	19.9932	17.0314	37.5508	10.2756	22.5873	no	no	down	no	down	no	AT4G02080	91.49	94	ASAR1, ATSARA1C, ATSAR2, SAR2	secretion-associated RAS super family 2
Traes_3AL_61285D59D.1	40.433	25.6766	36.687	32.3673	26.0914	15.2403	34.8084	no	no	no	no	down	no
Traes_4DL_B02CEAC2D.1	40.433	30.6619	29.5467	20.3198	44.8777	16.2232	39.9684	no	no	no	no	down	no	AT1G68020	41.33	75	ATTPS6, TPS6	UDP-Glycosyltransferase / trehalose-phosphatase family protein
Traes_6DS_FEB327C68.2	40.433	39.8521	14.2523	33.9084	15.8872	29.4985	46.5619	no	down	no	down	no	no	AT3G14570	55.3	727	GSL04	glucan synthase-like 4
comp77298_c2_seq1	40.433	152.727	0.92447	5.1454	0.723999	12.404	0.953626	up	down	down	down	down	down	AT3G55950	40	325	CCR3, ATCRR3	CRINKLY4 related 3
Traes_4DL_72566DB8B.2	40.433	41.0263	42.4084	25.6076	11.2147	18.1162	8.46291	no	no	no	down	down	down	AT3G48750	84.03	288	CDKA;1, CDC2AAT, CDK2, CDC2, CDC2A, CDKA1	cell division control 2
Traes_5AL_6C096F6E1.1	40.433	102.615	20.9242	22.2059	18.9787	39.0508	15.0446	up	no	no	down	no	down	AT5G32450	59.8	204		RNA binding (RRM/RBD/RNP motifs) family protein
Traes_6BL_3E931391F.2	40.433	44.959	28.5182	35.1624	157.399	26.6652	18.8078	no	no	no	up	no	down	AT5G24760	72.46	207		GroES-like zinc-binding dehydrogenase family protein
Traes_2AS_BBDB88B17.1	40.4332	46.6514	56.616	57.7522	19.2806	122.694	19.7464	no	no	no	down	up	no	AT5G54910	50.75	670		DEA(D/H)-box RNA helicase family protein
Traes_7DS_C316A2F47.1	40.4332	49.5534	42.9817	16.262	39.053	20.0212	26.8005	no	no	down	no	no	no	AT1G52940	66.67	135	PAP5, ATPAP5	purple acid phosphatase 5
Traes_5DL_97B48EEBC.1	40.4406	23.1257	0	50.1342	3.45345	54.0841	1.90855	no	down	no	down	no	down	AT1G22360	40.41	146	AtUGT85A2, UGT85A2	UDP-glucosyl transferase 85A2
Traes_5AS_2D48EE4CA.1	40.4406	36.8507	52.8103	44.1587	23.0717	22.7761	17.3957	no	no	no	no	no	down	AT3G21400	54.72	106		unknown protein; FUNCTIONS IN: molecular_function unknown; INVOLVED IN: N-terminal protein myristoylation; EXPRESSED IN: 22 plant structures; EXPRESSED DURING: 13 growth stages; Has 29 Blast hits to 29 proteins in 12 species: Archae - 0; Bacteria - 0; Metazoa - 2; Fungi - 0; Plants - 27; Viruses - 0; Other Eukaryotes - 0 (source: NCBI BLink).
Traes_5DL_00CC4EBD8.1	40.4409	37.2112	51.4805	45.7989	19.1121	29.5053	20.2167	no	no	no	down	no	no	AT2G01730	65.27	455	ATCPSF73-II, EDA26, CPSF73-II	cleavage and polyadenylation specificity factor 73 kDa subunit-II
comp78792_c2_seq4	40.4409	21.8677	35.1813	7.50565	35.0247	11.4535	30.565	no	no	down	no	down	no
Traes_6DL_481276D28.1	40.4409	41.4734	41.4268	11.1348	1.47066	9.56457	2.34656	no	no	down	down	down	down	AT5G37820	45.08	244	NIP4;2, NLM5	NOD26-like intrinsic protein 4;2
Traes_4DL_2033A03F9.1	40.4409	193.389	12.1924	60.8204	8.11622	222.032	5.17303	up	down	no	down	up	down	AT2G35290	37.5	128		unknown protein; Has 39 Blast hits to 39 proteins in 10 species: Archae - 0; Bacteria - 0; Metazoa - 0; Fungi - 0; Plants - 39; Viruses - 0; Other Eukaryotes - 0 (source: NCBI BLink).
Traes_6DL_89F7A3672.1	40.4409	1766.03	520.725	38.3398	6.31092	158.382	15.9904	up	up	no	down	up	down	AT5G51460	56.88	385	ATTPPA	Haloacid dehalogenase-like hydrolase (HAD) superfamily protein
Traes_4DL_55C81CB52.2	40.4559	38.002	28.8265	13.6348	20.2518	4.81618	22.5712	no	no	down	no	down	no	AT1G47740	68.47	203		PPPDE putative thiol peptidase family protein
comp87340_c1_seq2	40.4559	33.1562	20.1437	9.10549	34.7008	11.4645	34.7956	no	no	down	no	down	no
Traes_1DL_A0FB3E1D3.1	40.4559	23.0782	7.80102	24.739	10.1916	7.66472	0.475003	no	down	no	down	down	down	AT4G23160	45.13	195	CRK8	cysteine-rich RLK (RECEPTOR-like protein kinase) 8
Traes_1BL_1B2EA801C.1	40.4567	19.2472	1.44671	2.56951	1.5167	5.75784	4.22747	no	down	down	down	down	down	AT4G35150	37.22	223		O-methyltransferase family protein
Traes_1BL_E4C4FF450.2	40.478	41.9255	28.5182	20.5049	67.0126	17.1707	93.1085	no	no	no	no	down	up	AT5G23430	64.08	309		Transducin/WD40 repeat-like superfamily protein
Traes_1DL_80768AB26.2	40.478	213.619	38.8376	5.98921	243.619	69.2526	601.48	up	no	down	up	no	up	AT3G50940	56.5	331		P-loop containing nucleoside triphosphate hydrolases superfamily protein
Traes_1DS_DD328EC7D.2	40.478	37.8701	37.9647	27.1144	17.788	82.7111	35.2676	no	no	no	down	up	no	AT1G13920	43.4	106		Remorin family protein
Traes_2AS_522300B87.2	40.478	35.6309	42.3535	26.3969	49.2915	15.2403	54.5464	no	no	no	no	down	no	AT4G30000	65.08	461		Dihydropterin pyrophosphokinase / Dihydropteroate synthase
comp90457_c0_seq3	40.5164	39.9992	31.3071	16.1586	35.8732	17.152	27.7412	no	no	down	no	down	no
Traes_5BL_400181E02.1	40.5265	24.4901	12.0963	23.3094	21.5198	10.5121	4.69829	no	down	no	no	down	down	AT1G19190	41.07	319		alpha/beta-Hydrolases superfamily protein
Traes_6DS_002CE489F.1	40.5265	25.0902	34.8241	25.4732	10.298	24.7426	19.7483	no	no	no	down	no	down	AT5G45140	64.44	270	NRPC2	nuclear RNA polymerase C2
Traes_4BS_FE46A63A7.2	40.5286	32.4896	24.5888	20.0897	45.7115	14.2711	54.555	no	no	no	no	down	no	AT2G14680	31.33	233	MEE13	myosin heavy chain-related
Traes_5DL_154403186.1	40.5286	28.264	52.8521	25.569	25.2024	23.8049	18.3424	no	no	no	no	no	down	AT2G28910	57.46	134	CXIP4	CAX interacting protein 4
Traes_5AL_069C46FC2.2	40.5321	43.4952	50.3644	27.8667	41.0554	19.0647	28.2117	no	no	no	no	down	no	AT5G61970	72.47	247		signal recognition particle-related / SRP-related
Traes_3DS_97BBFFA03.1	40.5321	49.2299	56.7292	5.89604	33.5968	6.70251	33.3877	no	no	down	no	down	no	AT4G35550	76.71	73	HB-4, WOX13, ATWOX13	WUSCHEL related homeobox 13
Traes_3AL_A27994714.1	40.5449	23.4956	101.765	59.7026	7.0892	43.5566	14.5749	no	up	no	down	no	down	AT4G09160	56.35	197		SEC14 cytosolic factor family protein / phosphoglyceride transfer family protein
Traes_6BL_7600B839F.2	40.5573	27.5864	20.258	38.2919	27.6187	36.1168	7.99155	no	no	no	no	no	down	AT5G53560	69.09	55	ATB5-A, B5 #2, ATCB5-E, CB5-E	cytochrome B5 isoform E
comp87670_c1_seq1	40.5648	32.3707	36.0022	30.4489	22.4625	19.0756	22.5683	no	no	no	no	down	no	AT3G61140	57.89	57	FUS6, ATFUS6, CSN1, COP11, EMB78, ATSK31, SK31	26S proteasome, regulatory subunit Rpn7;Proteasome component (PCI) domain
Traes_7AS_4FAB72487.2	40.5648	24.6035	6.67784	16.8509	8.22687	9.56457	4.22942	no	down	down	down	down	down	AT2G42280	62.77	137		basic helix-loop-helix (bHLH) DNA-binding superfamily protein
Traes_2BL_6F776BFA0.2	40.6206	69.9636	25.8302	20.4705	21.5482	16.2232	28.6822	no	no	no	no	down	no	AT3G19300	44.26	592		Protein kinase superfamily protein
gnl_UG_TaS61809168	40.6206	44.5814	82.4616	9.43251	76.0998	12.3108	34.3348	no	up	down	no	down	no	AT4G38180	32.1	243	FRS5	FAR1-related sequence 5
Traes_3DL_533592F08.1	40.6206	35.4429	68.6854	35.7667	21.9035	25.705	15.9891	no	no	no	no	no	down	AT5G64670	79.65	113		Ribosomal protein L18e/L15 superfamily protein
Traes_6DS_6ECD63B95.2	40.6206	29.1215	47.0936	34.5938	52.0709	19.9689	19.7467	no	no	no	no	no	down	AT3G04680	69.96	253	CLPS3	CLP-similar protein 3
Traes_4BL_7741D3F9A.4	40.6239	24.9043	27.3281	6.70232	119.928	4.81618	107.686	no	no	down	up	down	up
Traes_6DL_1B602AE2C.2	40.6239	47.4423	183.623	12.5442	32.8826	16.2211	51.7252	no	up	down	no	down	no
Traes_1DL_B26A733D4.1	40.6239	56.3818	41.6459	34.9396	10.112	19.006	8.93014	no	no	no	down	down	down	AT5G02320	72.88	177	MYB3R-5	myb domain protein 3r-5
Traes_2DL_06370236B.3	40.6239	35.8842	28.4137	14.5372	10.4042	13.3645	18.8168	no	no	down	down	down	down
comp79993_c4_seq34	40.625	20.3556	57.6556	13.5219	22.0312	4.81618	33.8556	no	no	down	no	down	no
Traes_2AS_BF75E5439.1	40.625	29.2584	20.3988	1.75146	9.72069	4.77055	5.6554	no	no	down	down	down	down	AT5G10180	43.89	180	AST68, SULTR2;1	slufate transporter 2;1
Traes_4DL_BAA3F5089.1	40.625	40.9849	8.22097	45.0364	91.2885	36.1925	13.1627	no	down	no	up	no	down	AT1G20510	79.17	144	OPCL1	OPC-8:0 CoA ligase1
Traes_1AL_4AB8143EE.1	40.6345	29.8749	18.2297	6.15729	30.0617	18.1162	33.3877	no	down	down	no	down	no
Traes_6DL_157A2B9FB.2	40.6345	37.9061	55.8101	38.6525	8.52373	35.1106	14.5787	no	no	no	down	no	down	AT1G08125	59.06	320		S-adenosyl-L-methionine-dependent methyltransferases superfamily protein
Traes_6BL_C49B77F7E.1	40.6586	14.8269	11.6779	3.46036	51.9972	14.3206	49.8438	down	down	down	no	down	no
Traes_6DL_CCD1683EF.2	40.7153	41.0888	46.206	4.31183	94.7795	10.5037	92.1756	no	no	down	up	down	up	AT5G39040	65.33	75	ALS1, ATTAP2, TAP2	transporter associated with antigen processing protein 2
gnl_UG_TaS37850294	40.7153	52.9093	34.2369	39.8829	47.952	16.2044	29.6221	no	no	no	no	down	no
Traes_7BL_8FCBB9384.2	40.7153	24.5856	12.2888	11.9729	2.21762	11.016	1.87848	no	down	down	down	down	down	AT3G15980	49.28	278		Coatomer, beta' subunit
Traes_4DL_654A9CF28.1	40.7153	87.0613	204.642	28.6812	4.88694	24.7782	15.987	up	up	no	down	no	down	AT4G15920	49.29	211	SWEET17, AtSWEET17	Nodulin MtN3 family protein
Traes_2DS_ECBFB4D8C.1	40.7163	38.9278	74.476	39.6192	14.4974	71.2242	38.5573	no	no	no	down	no	no	AT3G43190	70.68	805	SUS4, ATSUS4	sucrose synthase 4
comp66211_c0_seq1	40.7163	18.1954	27.693	10.1876	8.86142	3.81335	6.1145	down	no	down	down	down	down
Traes_6AL_B66F0AE63.1	40.7163	47.1453	26.2436	33.9658	26.2505	41.5974	10.3411	no	no	no	no	no	down	AT3G23430	58.6	442	PHO1, ATPHO1	phosphate 1
Traes_1AL_59800A13E.2	40.722	51.022	16.5835	3.31098	0.366238	0.929937	0	no	down	down	down	down	down	AT5G17210	41.67	156		Protein of unknown function (DUF1218)
Traes_7AL_92D8F28E9.1	40.7248	38.143	19.0617	39.2127	40.0734	28.5862	34.3311	no	down	no	no	no	no	AT5G40820	55.71	2608	ATRAD3, ATR, ATATR	Ataxia telangiectasia-mutated and RAD3-related
Traes_4AS_D43EFA6C1.2	40.7248	22.8961	28.4659	4.3056	68.9387	13.2712	74.2976	no	no	down	no	down	no	AT5G01110	47.03	489		Tetratricopeptide repeat (TPR)-like superfamily protein
Traes_1AL_BB9F29953.2	40.7248	33.1393	22.7851	39.1663	12.6756	33.3055	8.45993	no	no	no	down	no	down	AT5G63700	38.09	470		zinc ion binding;DNA binding
Traes_2AL_B7FC2C090.2	40.7248	71.849	110.496	86.4454	7.66448	4.80097	9.8898	no	up	up	down	down	down	AT4G27450	61.66	253		Aluminium induced protein with YGL and LRDR motifs
Traes_5DL_ED021ABEF.1	40.7248	36.61	24.7978	39.7591	22.1202	40.8507	16.4574	no	no	no	no	no	down	AT1G64230	85.14	148	UBC28	ubiquitin-conjugating enzyme 28
Traes_3B_6E67A59CB.2	40.7404	18.4546	17.4166	37.0315	7.37137	14.2198	2.81873	down	down	no	down	down	down	AT4G18905	50.81	496		Transducin/WD40 repeat-like superfamily protein
Traes_2AS_134BF8FFE.1	40.7404	25.1501	28.5706	19.9906	12.1833	3.81335	8.46087	no	no	no	down	down	down
Traes_7AL_05778CC85.1	40.7607	54.0968	26.7626	29.0745	8.22687	22.88	12.6978	no	no	no	down	no	down	AT1G79350	68.15	270	EMB1135	RING/FYVE/PHD zinc finger superfamily protein
comp64857_c0_seq1	40.7923	32.8561	43.445	9.30486	24.837	11.4108	29.1572	no	no	down	no	down	no
Traes_6AS_083DAD616.2	40.8094	16.125	27.2764	35.7667	17.0684	36.1925	21.6291	down	no	no	down	no	no
Traes_5AS_B50E1455E.2	40.8094	60.6472	62.4453	8.41302	35.478	10.5037	30.5629	no	no	down	no	down	no
gnl_UG_TaS61645297	40.8094	34.9379	36.3048	19.282	11.6058	11.438	12.2267	no	no	no	down	down	down
Traes_3DL_714316B91.2	40.8107	29.6679	2.8956	28.9218	22.848	43.8061	60.6598	no	down	no	no	no	no	AT1G02850	58.44	462	BGLU11	beta glucosidase 11
Traes_4DL_CC0D99B5F.1	40.8107	16.5345	48.2571	6.70232	17.8435	1.77034	7.52387	down	no	down	down	down	down	AT3G49810	59.36	342		ARM repeat superfamily protein
Traes_2AS_FA7C1F225.1	40.8157	58.4763	259.892	45.9134	62.4633	14.3024	44.2025	no	up	no	no	down	no	AT3G16520	45.61	285	UGT88A1	UDP-glucosyl transferase 88A1
Traes_4AL_676E30BB2.1	40.8157	41.6258	16.1175	40.7027	40.8578	66.5195	47.0283	no	down	no	no	no	no	AT3G02060	68.47	425		DEAD/DEAH box helicase, putative
Traes_6AS_DEFD8B914.1	40.8157	31.4507	1.91387	11.0056	8.0984	9.38528	7.98959	no	down	down	down	down	down	AT1G55120	50.28	545	ATFRUCT5, AtcwINV3, FRUCT5	beta-fructofuranosidase 5
Traes_4DL_9025BFBA1.1	40.8157	26.1794	31.5607	24.4675	9.27028	24.7426	11.2897	no	no	no	down	no	down
Traes_3B_A2CE643F8.1	40.8291	40.0954	15.0198	31.1184	34.095	20.908	8.94302	no	down	no	no	no	down	AT3G53150	36.7	267	UGT73D1	UDP-glucosyl transferase 73D1
Traes_2BL_892670053.1	40.8496	35.6767	54.481	21.7955	21.6745	15.2733	20.6872	no	no	no	no	down	no	AT2G37230	48.74	595		Tetratricopeptide repeat (TPR)-like superfamily protein
Traes_1BL_2B5FBD5D8.2	40.8496	30.3494	29.0825	32.4818	17.5157	37.1322	13.6355	no	no	no	down	no	down	AT1G45231	44.69	405		S-adenosyl-L-methionine-dependent methyltransferases superfamily protein
Traes_4DS_516CB8861.2	40.8636	21.9983	26.7599	32.4103	15.6971	26.5234	15.0458	no	no	no	down	no	down	AT2G21530	44.54	119		SMAD/FHA domain-containing protein
Traes_3B_15FC2C014.1	40.8996	23.2918	11.6779	22.1268	32.1364	22.872	26.3365	no	down	no	no	no	no	AT5G14660	48.42	95	PDF1B, DEF2, ATDEF2	peptide deformylase 1B
Traes_1BL_E797B2F4D.1	40.9032	54.4286	76.6777	26.7286	22.4217	13.9074	41.3791	no	no	no	no	down	no	AT1G07790	71.88	160	HTB1	Histone superfamily protein
Traes_3DL_15B155464.1	40.9032	33.6436	33.5758	26.3969	1.13761	19.919	1.87848	no	no	no	down	no	down	AT1G33470	42.02	188		RNA-binding (RRM/RBD/RNP motifs) family protein
Traes_5DS_DFDEDB7C0.1	40.9068	19.8259	39.8451	35.7667	22.985	37.0806	27.7416	down	no	no	no	no	no	AT3G26360	53.09	81		Ribosomal protein S21 family protein
Traes_1AL_56A20C5C3.1	40.9073	30.2032	35.5918	10.1182	39.3259	18.1162	33.8546	no	no	down	no	down	no	AT1G19260	44.78	297		TTF-type zinc finger protein with HAT dimerisation domain
Traes_7DL_C770EBBD5.1	40.9073	45.9571	86.8842	45.4539	10.5039	35.1803	15.0458	no	up	no	down	no	down	AT2G36970	51.58	475		UDP-Glycosyltransferase superfamily protein
Traes_6DL_BB827D6A4.1	40.9073	56.1931	59.9662	52.3263	21.8216	31.8885	18.3357	no	no	no	no	no	down	AT3G54860	65.08	126	ATVPS33, VPS33	Sec1/munc18-like (SM) proteins superfamily
Traes_6DS_05CAF5D04.2	40.9186	34.9243	28.8732	6.01109	78.8683	11.4108	57.369	no	no	down	no	down	no
Traes_5AS_012355141.2	40.9186	45.356	32.4888	11.8863	3.32371	7.56298	2.82389	no	no	down	down	down	down	AT5G17250	41.82	672		Alkaline-phosphatase-like family protein
Traes_3DL_FA4E3130A.1	40.9186	28.0055	56.9032	24.6502	17.0684	23.7777	17.3978	no	no	no	down	no	down	AT3G02650	63.48	115		Tetratricopeptide repeat (TPR)-like superfamily protein
Traes_4AL_9B1541282.1	40.9369	30.9477	10.8404	42.8638	182.77	123.781	101.583	no	down	no	up	up	up
Traes_5DL_B723CEC0D.2	40.9369	27.9549	11.8222	14.5046	12.2299	25.5973	28.6821	no	down	down	down	no	no
Traes_7BL_313367AC4.1	40.9369	47.644	8.0444	65.9876	21.1894	66.6242	16.9248	no	down	no	no	no	down	AT5G62550	50	94		unknown protein; FUNCTIONS IN: molecular_function unknown; INVOLVED IN: biological_process unknown; LOCATED IN: plasma membrane; EXPRESSED IN: 17 plant structures; EXPRESSED DURING: 9 growth stages; Has 14949 Blast hits to 9947 proteins in 971 species: Archae - 43; Bacteria - 3248; Metazoa - 4424; Fungi - 1542; Plants - 562; Viruses - 55; Other Eukaryotes - 5075 (source: NCBI BLink).
Traes_4DS_A980F512E.4	40.9977	36.1136	42.1645	11.9367	82.4274	19.0415	121.333	no	no	down	no	down	up	AT4G17750	61.02	59	HSF1, HSFA1A, ATHSF1, ATHSFA1A	heat shock factor 1
comp71253_c0_seq1	40.9977	35.4181	22.2124	5.89604	5.59536	2.89654	6.57911	no	no	down	down	down	down	AT1G75820	55.79	95	CLV1, FAS3, FLO5, ATCLV1	Leucine-rich receptor-like protein kinase family protein
Traes_4AL_AB3C62E5A.1	40.9995	38.4708	28.8265	17.0716	5.13323	9.56457	12.2267	no	no	down	down	down	down	AT2G02480	42.48	1257	STI	AAA-type ATPase family protein
Traes_4AL_5D5A2058A.1	41.0035	33.3418	28.0498	17.7378	10.7374	13.3645	20.697	no	no	down	down	down	no
Traes_5DS_679D25F0E.2	41.0035	26.8731	9.76331	13.5848	21.9667	23.8049	24.4494	no	down	down	no	no	no	AT1G13680	62.67	217		PLC-like phosphodiesterases superfamily protein
Traes_2DL_7FB590855.2	41.0086	34.7217	25.7788	18.8036	14.058	17.1746	10.3419	no	no	down	down	down	down	AT5G10320	54.05	309		unknown protein; Has 54 Blast hits to 53 proteins in 19 species: Archae - 0; Bacteria - 4; Metazoa - 0; Fungi - 0; Plants - 50; Viruses - 0; Other Eukaryotes - 0 (source: NCBI BLink).
Traes_5BL_8C5552261.1	41.0086	27.0678	38.5907	34.1851	13.7228	26.6652	15.0439	no	no	no	down	no	down	AT5G38890	69.19	185		Nucleic acid-binding, OB-fold-like protein
Traes_3B_0692A732C.1	41.0086	36.6244	48.8735	41.7402	3.00199	26.6429	15.5179	no	no	no	down	no	down	AT5G52450	58.47	431		MATE efflux family protein
gnl_UG_TaS61575219	41.0174	25.6766	10.4226	101.949	120.362	135.012	118.033	no	down	up	up	up	up	AT2G27110	29.61	179	FRS3	FAR1-related sequence 3
Traes_2DS_E934D5999.3	41.0174	24.2108	36.2706	11.8208	58.4094	11.4645	54.084	no	no	down	no	down	no
Traes_3AS_9E9A03E98.1	41.0174	135.003	6.77321	9.36624	0.839013	2.89654	0	up	down	down	down	down	down	AT1G21270	34.66	277	WAK2	wall-associated kinase 2
tplb0001a22	41.0174	27.2696	25.367	11.8208	5.88324	10.4643	2.34656	no	no	down	down	down	down
Traes_4BS_7C5DDB3F8.2	41.0174	29.9534	44.5375	5.1454	8.26436	5.76502	9.40057	no	no	down	down	down	down
Traes_6DL_462B81DA2.1	41.0248	48.7334	63.6738	50.7673	11.2147	15.2403	22.5681	no	no	no	down	down	no
Traes_4BS_1B7C87414.1	41.0248	59.8508	48.0034	36.6397	44.6391	14.3206	31.0386	no	no	no	no	down	no	AT5G48160	54.91	530	OBE2	Protein of unknown function (DUF1423)
Traes_2DS_8F350C908.1	41.0248	1.66016	0	6.78827	0.723999	1.96688	0	down	down	down	down	down	down	AT1G79360	52.27	132	ATOCT2, OCT2, 2-Oct	organic cation/carnitine transporter 2
Traes_7BL_22CF70F5D.1	41.0399	30.447	41.7558	25.5242	17.7389	8.60327	10.3436	no	no	no	down	down	down	AT2G36740	48.72	78	SWC2, ATSWC2	sequence-specific DNA binding transcription factors;DNA binding;DNA binding
Traes_2AL_BB802B9BE.1	41.0399	40.1885	90.0794	40.6408	34.3105	28.5847	14.5778	no	up	no	no	no	down
Traes_5DL_F96DFCB30.1	41.0399	45.7564	95.5794	28.8701	30.6418	19.06	18.3357	no	up	no	no	down	down
Traes_5AL_F0BF04D3E.1	41.0924	42.8028	55.6384	14.5581	9.27028	24.7768	6.12019	no	no	down	down	no	down	AT2G16980	35.15	421		Major facilitator superfamily protein
Traes_3DS_814B6BB9A.1	41.0994	28.6737	10.6969	21.2998	10.4042	39.9665	23.5086	no	down	no	down	no	no
gnl_UG_TaS58912133	41.1173	40.4523	4.95128	8.56698	1.91757	6.7179	0.475003	no	down	down	down	down	down
Traes_4AL_3CFBAD2AE.1	41.1344	22.7346	36.4866	16.9815	19.3995	4.47198	21.6284	no	no	down	down	down	no	AT3G46940	69.94	163	DUT1	DUTP-PYROPHOSPHATASE-LIKE 1
Traes_1BL_E1D67F877.1	41.1344	68.0407	61.5304	11.8863	71.2312	11.4535	46.5532	no	no	down	no	down	no	AT1G17020	47.77	224	SRG1, ATSRG1	senescence-related gene 1
Traes_1AL_AB3B8B93E.1	41.1621	53.7311	19.793	21.8789	5.59536	16.2211	9.87109	no	down	no	down	down	down
Traes_4AL_B8348D56E.3	41.186	28.3066	37.8796	6.01109	19.6148	6.70251	21.6277	no	no	down	down	down	no	AT4G00960	34.16	322		Protein kinase superfamily protein
gnl_UG_TaS61800460	41.186	27.2241	60.2596	27.2685	17.4022	9.56457	32.444	no	no	no	down	down	no
Traes_2BS_AF9A27FE3.1	41.186	41.4429	40.7996	43.3905	18.6857	32.2784	16.9268	no	no	no	down	no	down	AT1G10180	50.75	735		BEST Arabidopsis thaliana protein match is: exocyst complex component 84B (TAIR:AT5G49830.1); Has 132 Blast hits to 132 proteins in 25 species: Archae - 0; Bacteria - 0; Metazoa - 7; Fungi - 0; Plants - 117; Viruses - 0; Other Eukaryotes - 8 (source: NCBI BLink).
Traes_2BL_F2D9B274E.1	41.186	50.5225	53.7342	42.566	23.8187	32.2784	18.8078	no	no	no	no	no	down
Traes_3DL_1319280BA.1	41.1908	29.7245	63.4905	29.0445	11.1234	20.942	6.1145	no	no	no	down	no	down	AT1G24340	59.01	644	EMB260, EMB2421	FAD/NAD(P)-binding oxidoreductase family protein
Traes_7DS_B93F30769.2	41.1908	32.4448	52.575	29.7952	12.9079	15.0627	11.2824	no	no	no	down	down	down	AT1G15080	67.61	284	ATPAP2, ATLPP2, LPP2	lipid phosphate phosphatase 2
gnl_UG_TaS61822857	41.1992	24.9043	21.0248	0.858068	2.9646	3.86561	1.91078	no	no	down	down	down	down
Traes_7DL_CFBAE5F89.1	41.2027	17.2014	19.574	14.3361	20.4426	21.9292	21.6307	down	down	down	no	no	no	AT2G21280	74.03	77	GC1, ATSULA, SULA	NAD(P)-binding Rossmann-fold superfamily protein
Traes_6DS_D6BCCC426.1	41.2027	35.0498	42.5182	17.0314	20.674	10.478	10.3419	no	no	down	no	down	down	AT5G24680	44.19	430		Peptidase C78, ubiquitin fold modifier-specific peptidase 1/ 2
Traes_6AL_F587317F4.2	41.218	38.6981	33.9866	5.1454	85.2478	12.4202	71.0061	no	no	down	up	down	no	AT1G63430	43.59	78		Leucine-rich repeat protein kinase family protein
Traes_2AS_46689D86C.2	41.2215	37.5371	52.0559	22.6899	41.6835	19.0415	32.9141	no	no	no	no	down	no
Traes_5BL_CA9D818C5.1	41.2215	530.09	51.8862	46.4161	7.56117	23.8226	6.10966	up	no	no	down	no	down	AT1G05560	37.26	424	UGT1, UGT75B1	UDP-glucosyltransferase 75B1
Traes_4AL_DA093AE07.1	41.2215	33.0636	19.9932	16.0374	8.22687	7.63282	7.05229	no	down	down	down	down	down	AT1G27480	54.21	404		alpha/beta-Hydrolases superfamily protein
gnl_UG_TaS12865084	41.2457	32.7444	116.699	48.3163	31.8518	23.8226	12.2228	no	up	no	no	no	down	AT5G54080	63.39	183	HGO	homogentisate 1,2-dioxygenase
Traes_2BS_4EC8C834B.1	41.2471	46.9456	209.503	51.1655	1.08531	73.9446	2.81651	no	up	no	down	no	down	AT5G64700	44.77	344		nodulin MtN21 /EamA-like transporter family protein
comp63329_c0_seq9	41.2802	61.7412	10.7923	54.9105	42.3983	76.9559	31.0351	no	down	no	no	no	no
Traes_6AL_390D35F49.1	41.2828	23.2503	47.3167	36.2198	34.3993	13.3645	44.2208	no	no	no	no	down	no	AT1G55040	53	500		zinc finger (Ran-binding) family protein
Traes_4DL_B84BC09CF.2	41.2828	29.7515	3.45586	25.4158	2.18891	25.6425	1.87848	no	down	no	down	no	down	AT5G19500	31.34	402		Tryptophan/tyrosine permease
Traes_4AL_D0DECE300.1	41.2828	95.0991	51.537	74.5008	29.805	17.152	12.6978	up	no	no	no	down	down	AT3G19000	52.42	351		2-oxoglutarate (2OG) and Fe(II)-dependent oxygenase superfamily protein
Traes_2BL_6A6D40B90.2	41.2828	36.71	38.6991	27.9328	12.3527	28.4279	16.4581	no	no	no	down	no	down	AT5G48720	35.04	234	XRI, XRI1	x-ray induced transcript 1
Traes_3B_A0508D46F.1	41.2828	43.0627	8.87708	16.9216	17.8736	20.908	19.7466	no	down	down	down	no	down
Traes_4DS_97C75C16E.1	41.2852	58.1938	55.4006	24.6598	18.5615	19.0415	5.16838	no	no	no	down	no	down
Traes_7DL_F765BC51F.1	41.2926	27.6145	15.5534	10.1182	19.5906	5.75784	39.032	no	down	down	down	down	no	AT2G19130	46.92	795		S-locus lectin protein kinase family protein
comp67712_c0_seq16	41.3093	48.4401	74.8772	11.1376	19.6404	9.53599	44.2012	no	no	down	down	down	no
comp81304_c0_seq6	41.3329	22.5967	6.30611	24.6978	44.0668	10.5037	23.0433	no	down	no	no	down	no
Traes_3AS_1D269F7BC.1	41.3329	87.5697	29.9655	66.5304	90.3687	20.0212	28.6829	up	no	no	up	down	no	AT5G58320	38.43	242		Kinase interacting (KIP1-like) family protein
Traes_5BS_233091807.1	41.3498	13.5718	19.1116	12.8529	21.641	3.86561	2.34656	down	no	down	no	down	down
Traes_5DS_EEC7B4413.2	41.3498	26.1994	55.688	45.9134	18.1234	34.7239	6.58088	no	no	no	down	no	down	AT4G03150	53.97	126		unknown protein; FUNCTIONS IN: molecular_function unknown; INVOLVED IN: biological_process unknown; LOCATED IN: chloroplast; EXPRESSED IN: 20 plant structures; EXPRESSED DURING: 13 growth stages; Has 30201 Blast hits to 17322 proteins in 780 species: Archae - 12; Bacteria - 1396; Metazoa - 17338; Fungi - 3422; Plants - 5037; Viruses - 0; Other Eukaryotes - 2996 (source: NCBI BLink).
Traes_6AL_FCD808A2C.1	41.3751	54.5964	18.1299	30.7783	63.702	46.5521	39.9704	no	down	no	no	no	no	AT2G02220	60.22	445	ATPSKR1, PSKR1	phytosulfokin receptor 1
Traes_7DS_9AC0184B3.1	41.3751	65.499	45.983	11.9947	119.857	19.0647	81.3515	no	no	down	up	down	no	AT2G34930	35.64	909		disease resistance family protein / LRR family protein
Traes_3DL_69F52C1A9.1	41.3755	31.798	37.501	40.04	16.1775	35.1487	21.1633	no	no	no	down	no	no	AT5G22370	81.42	296	EMB1705, QQT1	P-loop containing nucleoside triphosphate hydrolases superfamily protein
Traes_2BL_5E8988E69.2	41.3755	35.726	40.0362	9.43251	38.2231	24.7782	22.5707	no	no	down	no	no	no
Traes_5BL_5F432CEF9.1	41.3755	42.3838	46.2793	35.4785	37.2995	19.06	24.9256	no	no	no	no	down	no	AT3G16520	42.08	240	UGT88A1	UDP-glucosyl transferase 88A1
Traes_3B_1C4D424F4.1	41.3755	26.8012	61.639	39.2127	24.8938	19.8124	27.2708	no	no	no	no	down	no	AT2G25740	43.06	490		ATP-dependent protease La (LON) domain protein
gnl_UG_TaS61707805	41.3755	35.3313	58.0602	30.227	41.105	17.1707	33.389	no	no	no	no	down	no
gnl_UG_TaS61752022	41.3755	461.901	88.5399	20.9866	48.4408	16.2211	33.855	up	up	no	no	down	no
Traes_4DS_DE7B8AD07.2	41.3755	36.4122	47.9069	24.7738	13.529	28.5431	11.2816	no	no	no	down	no	down	AT1G05970	36.55	197		RNA-binding (RRM/RBD/RNP motifs) family protein
gnl_UG_TaS32738632	41.3823	35.4429	26.6055	24.5353	71.4348	14.2711	10.8129	no	no	no	no	down	down	AT4G36220	70.24	168	FAH1, CYP84A1	ferulic acid 5-hydroxylase 1
Traes_2DL_7BC5B0B73.1	41.3823	38.8029	26.9667	31.3899	10.5434	25.5973	13.6329	no	no	no	down	no	down	AT5G63950	61.61	508	CHR24	chromatin remodeling 24
Traes_4BL_2D34597CF.1	41.3831	37.7132	68.1649	45.4539	14.6685	18.0747	11.284	no	no	no	down	down	down	AT5G10070	79.7	133		RNase L inhibitor protein-related
Traes_6AL_6D1C36E2F.2	41.3831	78.3806	18.3474	85.9998	26.3296	38.044	17.3951	no	down	up	no	no	down	AT4G24610	62.96	1007		unknown protein; FUNCTIONS IN: molecular_function unknown; INVOLVED IN: biological_process unknown; LOCATED IN: plasma membrane; EXPRESSED IN: 20 plant structures; EXPRESSED DURING: 12 growth stages; BEST Arabidopsis thaliana protein match is: unknown protein (TAIR:AT5G65440.1); Has 820 Blast hits to 264 proteins in 74 species: Archae - 0; Bacteria - 15; Metazoa - 77; Fungi - 83; Plants - 96; Vir…
Traes_5DL_89E17439E.1	41.3978	28.468	18.2472	16.262	38.4373	27.5788	53.6061	no	down	down	no	no	no	AT5G47780	68.63	459	GAUT4	galacturonosyltransferase 4
gnl_UG_TaS58898743	41.3978	25.8986	11.2112	16.1586	66.2979	27.4483	83.2336	no	down	down	no	no	no
Traes_6AL_F0CE639CF.1	41.4192	38.4708	45.0762	40.1261	24.6298	28.5797	16.455	no	no	no	no	no	down	AT5G45160	66.97	330		Root hair defective 3 GTP-binding protein (RHD3)
Traes_2AL_8B4F247AD.1	41.4215	54.6916	14.6698	36.5925	19.1294	24.711	25.8605	no	down	no	down	no	no	AT1G06490	77.05	536	ATGSL07, gsl07, atgsl7, GSL7	glucan synthase-like 7
Traes_7DL_D5AD8EB4B.1	41.4474	295.629	8.68769	44936	7652.19	36864.8	3914.48	up	down	up	up	up	up	AT3G24500	58.9	146	MBF1C, ATMBF1C	multiprotein bridging factor 1C
gnl_UG_TaS13254841	41.4688	18.7566	2.98947	0.795063	7.41713	5.72706	8.93054	down	down	down	down	down	down
gnl_UG_TaS61518400	41.4688	95.4234	19.1116	3.44814	18.9209	7.66394	11.7534	up	down	down	down	down	down	AT1G78830	27.27	308		Curculin-like (mannose-binding) lectin family protein
Traes_2BL_9F3E8B18C.2	41.4688	50.4535	101.432	83.8616	31.3891	66.6536	13.6453	no	up	no	no	no	down
Traes_2DL_5BF2515EA.2	41.4688	53.8962	34.7171	19.6679	26.4813	8.5556	18.337	no	no	down	no	down	down
Traes_3DL_BEE19CCB2.1	41.4707	38.4988	60.8319	30.7097	33.7361	18.1255	37.1474	no	no	no	no	down	no	AT5G04510	70.33	418	PDK1, ATPDK1	3'-phosphoinositide-dependent protein kinase 1
Traes_7AS_9C84615EC.1	41.4707	40.2898	82.7107	16.9815	42.4305	28.5431	43.7335	no	no	down	no	no	no	AT4G30820	40.4	151		cyclin-dependent kinase-activating kinase assembly factor-related / CDK-activating kinase assembly factor-related
gnl_UG_TaS52543906	41.4707	20.4172	20.0387	13.2309	7.75389	3.81335	1.43054	no	no	down	down	down	down	AT1G14900	40.91	66	HMGA	high mobility group A
Traes_1DL_63EE6F976.1	41.4743	37.6072	46.3178	38.424	20.084	30.3317	23.5089	no	no	no	down	no	no	AT5G62050	58.33	168	OXA1, ATOXA1, OXA1AT	homolog of yeast oxidase assembly 1 (OXA1)
Traes_6BL_7FCAD090D.1	41.4743	26.5746	52.575	31.2651	16.5556	23.8307	10.8112	no	no	no	down	no	down	AT2G31240	61.44	236		Tetratricopeptide repeat (TPR)-like superfamily protein
tplb0037g08	41.4743	17.1333	37.7711	15.2221	21.4926	5.72706	11.7518	down	no	down	no	down	down	AT1G06620	50.95	367		2-oxoglutarate (2OG) and Fe(II)-dependent oxygenase superfamily protein
Traes_2AS_93E61F00D.2	41.4743	38.3282	39.4358	19.9906	34.8995	12.4202	20.2192	no	no	down	no	down	down	AT2G19560	57.14	49	EER5	proteasome family protein
gnl_UG_TaS61791857	41.4743	37.0357	49.6306	27.3424	23.8826	26.6652	20.223	no	no	no	no	no	down
comp75386_c2_seq1	41.4802	27.5864	19.5275	6.01109	25.9427	3.58494	32.4451	no	down	down	no	down	no	AT2G34080	41.03	195		Cysteine proteinases superfamily protein
Traes_3B_8B06B6823.2	41.4802	33.5496	35.5036	23.0389	30.7125	18.8267	18.8094	no	no	no	no	no	down	AT3G19980	93.91	115	ATFYPP3, EMB2736, STPP, FYPP3	flower-specific, phytochrome-associated protein phosphatase 3
gnl_UG_TaS61799049	41.4868	18.1526	49.5744	7.66813	14.2382	12.4202	23.9791	down	no	down	down	down	no	AT1G21680	42.6	169		DPP6 N-terminal domain-like protein
Traes_2BS_B4AB09A4E.1	41.4868	50.9287	109.612	23.4997	15.5258	27.5442	35.2673	no	up	no	down	no	no	AT2G37130	61.22	147		Peroxidase superfamily protein
tplb0048b09	41.4868	41.7833	40.2819	21.8789	21.6895	10.3974	7.52387	no	no	no	no	down	down	AT1G10585	30	180		basic helix-loop-helix (bHLH) DNA-binding superfamily protein
Traes_4BS_773925576.1	41.4868	78.3258	71.6906	65.1031	40.6453	58.9188	14.5739	no	no	no	no	no	down	AT5G15490	87.92	480		UDP-glucose 6-dehydrogenase family protein
Traes_1AL_1AFA8DEA9.1	41.4979	86.5983	1.91387	2.56951	2.21762	2.63551	0	up	down	down	down	down	down	AT1G14100	50.97	155	FUT8	fucosyltransferase 8
Traes_2AL_F0435005E.1	41.5628	21.9016	8.36243	19.555	17.4849	33.3411	27.2813	no	down	down	down	no	no	AT1G78915	52.63	133		Tetratricopeptide repeat (TPR)-like superfamily protein
comp73676_c0_seq1	41.5628	28.7321	19.793	48.3771	19.4329	42.8562	12.2228	no	down	no	down	no	down	AT1G28480	61.62	99	GRX480, roxy19	Thioredoxin superfamily protein
Traes_2AL_DAE4B3E8A.1	41.5628	49.1311	47.9474	9.43251	26.1242	7.53039	14.1073	no	no	down	no	down	down	AT4G21390	61.39	316	B120	S-locus lectin protein kinase family protein
Traes_2AS_96DEC01C0.1	41.5661	17.2295	11.2112	13.5219	87.7335	7.66472	48.4339	down	down	down	up	down	no	AT1G65800	50.8	374	ARK2, RK2	receptor kinase 2
Traes_5BL_6D5092295.1	41.5661	51.0175	66.9474	24.5353	13.4558	20.0047	12.2228	no	no	no	down	down	down	AT5G20960	66.67	174	AAO1, AO1, ATAO, AT-AO1, AOalpha, AtAO1	aldehyde oxidase 1
Traes_6DL_EEB5BD8A2.1	41.5661	41.4	43.6105	45.2729	21.7195	48.4188	14.5736	no	no	no	no	no	down	AT4G35740	55.1	726	RecQl3, ATRECQ3	DEAD/DEAH box RNA helicase family protein
Traes_2AL_4D3C861F2.1	41.5669	53.3995	110.21	28.096	27.5537	13.2954	20.6871	no	up	no	no	down	no	AT4G09510	76.71	146	CINV2	cytosolic invertase 2
comp54675_c1_seq1	41.5765	24.0021	40.7996	11.6318	45.129	3.84425	46.0833	no	no	down	no	down	no
Traes_5DL_39377FD9E.1	41.5765	76.1327	58.938	11.6318	24.2729	11.3129	15.5204	no	no	down	no	down	down	AT3G03770	54.96	353		Leucine-rich repeat protein kinase family protein
Traes_1DL_EC40688C8.2	41.5788	51.6196	39.4095	41.5816	31.6788	29.3537	18.8061	no	no	no	no	no	down	AT4G34660	64.55	220		SH3 domain-containing protein
Traes_2DL_3A573C1CD.1	41.5938	58.8567	19.0617	17.8568	19.7257	9.56457	23.5099	no	down	down	down	down	no	AT3G47570	43.15	628		Leucine-rich repeat protein kinase family protein
Traes_5DL_FAD2E7C7E.3	41.5938	29.5578	12.2405	11.9947	13.6334	38.044	29.1522	no	down	down	down	no	no	AT3G09210	48.1	79	PTAC13	plastid transcriptionally active 13
Traes_2BS_C33C0586A.1	41.5938	23.2006	30.3778	18.8036	64.3556	37.1386	50.3253	no	no	down	no	no	no	AT1G05670	44.01	434		Pentatricopeptide repeat (PPR-like) superfamily protein
Traes_5AL_64A3B1812.1	41.5938	30.9856	5.32514	28.9681	44.1257	25.7323	75.7083	no	down	no	no	no	no	AT3G53700	55.32	620	MEE40	Pentatricopeptide repeat (PPR) superfamily protein
Traes_4AL_E82666A4B.2	41.5938	28.4883	23.4534	42.5146	15.5755	31.4054	15.0446	no	no	no	down	no	down	AT2G17900	56.76	370	SDG37	SET domain group 37
Traes_5DL_250977386.1	41.5938	27.5864	44.7039	42.6139	18.1002	31.3065	15.9851	no	no	no	down	no	down	AT2G32580	50	152		Protein of unknown function (DUF1068)
Traes_2AS_F05C69BE0.1	41.5938	33.0636	2.42817	72.6389	72.8575	48.5437	17.3968	no	down	no	no	no	down	AT1G06620	46.98	364		2-oxoglutarate (2OG) and Fe(II)-dependent oxygenase superfamily protein
Traes_1BS_7EC2BDE95.1	41.6179	32.9545	17.9812	34.8931	48.9315	65.6666	53.6067	no	down	no	no	no	no	AT1G11720	53.96	417	SS3	starch synthase 3
Traes_7DS_58353CCAD.2	41.6179	37.0096	33.9866	30.7466	22.6537	17.1034	14.1099	no	no	no	no	down	down	AT5G57230	69.62	158		Thioredoxin superfamily protein
gnl_UG_TaS61753412	41.6575	46.4506	11.0188	22.2445	11.0761	3.58494	6.1145	no	down	no	down	down	down	AT3G14460	33.46	254		LRR and NB-ARC domains-containing disease resistance protein
Traes_2AS_505E3A57C.1	41.6586	34.9242	51.1874	27.8667	22.9584	16.1732	22.106	no	no	no	no	down	no	AT5G60960	48.31	354		Pentatricopeptide repeat (PPR) superfamily protein
Traes_6BS_DE86D1094.2	41.6586	35.0215	47.7796	13.6979	19.8237	8.60523	23.0463	no	no	down	down	down	no	AT5G20480	42.41	929	EFR	EF-TU receptor
Traes_2BL_77DF3B562.2	41.6586	40.2983	40.3363	31.5393	42.4392	14.3206	25.3908	no	no	no	no	down	no	AT5G27010	30.92	414		ARM repeat superfamily protein
Traes_2AL_4A973896C.1	41.6586	67.9701	9.66844	2.32558	1.4515	0	3.34215	no	down	down	down	down	down
Traes_4DL_14C557C45.1	41.6586	36.1136	40.828	26.5293	9.6574	20.9431	5.64247	no	no	no	down	no	down	AT1G15220	71.22	139	ATCCMH, CCMH	cytochrome c biogenesis protein family
Traes_2DS_5EDBC598A.1	41.6586	50.0254	39.0544	77.5659	12.5667	68.5576	16.4546	no	no	no	down	no	down	AT3G43300	81.99	261	ATMIN7, BEN1	HOPM interactor 7
Traes_2BS_47E83AC56.3	41.6638	39.4147	4.34412	23.9068	8.65767	4.81618	4.22747	no	down	no	down	down	down	AT3G07040	35.55	436	RPM1, RPS3	NB-ARC domain-containing disease resistance protein
Traes_6AS_F14B32DAF.1	41.6638	46.5811	73.4932	53.589	14.1387	13.3393	12.6956	no	no	no	down	down	down	AT3G12150	69.86	365		unknown protein; CONTAINS InterPro DOMAIN/s: Protein of unknown function DUF2048 (InterPro:IPR019149); Has 421 Blast hits to 334 proteins in 155 species: Archae - 2; Bacteria - 147; Metazoa - 215; Fungi - 0; Plants - 43; Viruses - 0; Other Eukaryotes - 14 (source: NCBI BLink).
Traes_4DL_65B3128BF.2	41.6669	35.4266	15.9211	33.9658	46.9517	58.0474	94.054	no	down	no	no	no	up	AT1G08540	57.54	285	SIGB, SIG1, SIG2, SIGA, ATSIG1, ABC1, ATSIG2	RNApolymerase sigma subunit 2
Traes_3AS_7AE96DE16.1	41.6669	77.2117	332.343	64.6677	25.1965	18.0313	55.4871	no	up	no	no	down	no	AT3G04710	38.21	246	TPR10	ankyrin repeat family protein
comp54758_c0_seq1	41.6669	32.0101	40.9088	6.84298	10.8965	3.86561	14.1033	no	no	down	down	down	down
Traes_1BS_A170A3F8F.2	41.6781	34.0567	49.5183	22.2553	6.972	8.6189	6.58249	no	no	no	down	down	down	AT3G24515	69.19	172	UBC37	ubiquitin-conjugating enzyme 37
Traes_5DL_F882C0FC2.2	41.6821	34.424	104.916	17.6628	24.1849	9.54299	31.0386	no	up	down	no	down	no	AT5G08170	54.57	383	EMB1873, ATAIH	porphyromonas-type peptidyl-arginine deiminase family protein
Traes_5AS_FCA63694B.1	41.6821	29.3678	73.1936	37.2436	22.8846	14.3206	35.7405	no	no	no	no	down	no	AT1G71460	51.65	484		Pentatricopeptide repeat (PPR-like) superfamily protein
Traes_6BS_A91A1171B.2	41.6821	33.5158	38.2351	27.2229	16.9086	28.5862	9.87119	no	no	no	down	no	down	AT5G24680	49.85	339		Peptidase C78, ubiquitin fold modifier-specific peptidase 1/ 2
Traes_4AL_CB6CC5088.1	41.7007	11.401	1.38974	30.4489	3.79401	14.2198	1.87848	down	down	no	down	down	down	AT3G22540	70.79	89		Protein of unknown function (DUF1677)
Traes_6DL_FDF3EEC77.1	41.7041	60.7591	15.7004	326.173	269.455	511.762	305.676	no	down	up	up	up	up	AT2G19130	34.96	409		S-locus lectin protein kinase family protein
Traes_5DS_382F5FE0F.1	41.7517	15.4357	1.96085	67.8866	99.8269	47.5862	183.419	down	down	no	up	no	up	AT4G16070	48	325		Mono-/di-acylglycerol lipase, N-terminal;Lipase, class 3
Traes_5BS_8DACE06FF.1	41.7528	31.7401	32.8064	8.54075	27.8511	18.0313	38.5575	no	no	down	no	down	no	AT3G19540	74.92	311		Protein of unknown function (DUF620)
Traes_7BS_9B5CB62B1.1	41.7528	36.1586	69.5486	51.3307	30.3647	34.0886	19.7464	no	no	no	no	no	down	AT1G19130	52.73	110		CONTAINS InterPro DOMAIN/s: Protein of unknown function DUF985 (InterPro:IPR009327), RmlC-like jelly roll fold (InterPro:IPR014710); Has 1465 Blast hits to 1465 proteins in 584 species: Archae - 10; Bacteria - 1038; Metazoa - 19; Fungi - 43; Plants - 51; Viruses - 0; Other Eukaryotes - 304 (source: NCBI BLink).
Traes_5AL_F0A8C7FE0.2	41.7579	33.4388	15.1361	39.062	96.1267	42.7161	178.714	no	down	no	up	no	up	AT5G18570	50.62	160	EMB269, ATOBGC, CPSAR1	GTP1/OBG family protein
Traes_5DL_DB8A076AB.1	41.7579	42.8719	14.1548	42.0538	27.8511	31.4054	3.28698	no	down	no	no	no	down	AT1G50590	65.12	301		RmlC-like cupins superfamily protein
comp71500_c6_seq22	41.7579	38.6981	66.2701	112.082	79.7214	47.5176	16.925	no	no	up	no	no	down	AT3G21690	63.75	80		MATE efflux family protein
Traes_5BL_F361784D1.2	41.7614	32.338	45.3905	47.4354	16.9482	25.7043	15.9843	no	no	no	down	no	down	AT5G55125	79.31	58		Ribosomal protein L31
comp67365_c0_seq2	41.7678	30.1753	46.3906	9.2209	29.2336	47.5862	56.4313	no	no	down	no	no	no	AT4G38180	31.67	281	FRS5	FAR1-related sequence 5
Traes_7AS_7DC2551CA.1	41.771	42.9909	78.3715	8.4884	85.5279	11.47	86.0607	no	no	down	up	down	up
comp93388_c0_seq1	41.771	30.5043	27.2246	45.3104	20.084	29.2253	21.6294	no	no	no	down	no	no
Traes_7AS_71541512F.2	41.771	30.5456	53.2723	8.4884	20.2511	12.4202	23.9789	no	no	down	down	down	no
Traes_5BL_EAEE332DB.2	41.771	115.987	7.33388	0.858068	0	0.929937	0.952463	up	down	down	down	down	down	AT1G21230	46.17	483	WAK5	wall associated kinase 5
Traes_6AL_077524EE1.1	41.771	182.815	364.416	9.36624	2.92916	4.47198	4.22786	up	up	down	down	down	down	AT4G19230	71.37	227	CYP707A1	cytochrome P450, family 707, subfamily A, polypeptide 1
Traes_3B_14E7B4154.1	41.771	42.1105	19.1617	2.61073	3.66741	0.906017	6.57991	no	down	down	down	down	down	AT5G48380	52.75	91	BIR1	BAK1-interacting receptor-like kinase 1
Traes_5AL_62EB0E842.1	41.771	70.4072	55.813	12.8363	20.7733	8.47546	10.3411	no	no	down	no	down	down	AT5G54830	63.32	349		DOMON domain-containing protein / dopamine beta-monooxygenase N-terminal domain-containing protein
Traes_6BS_E6687F4BF.2	41.771	25.7543	23.6638	2.61073	8.22687	8.60523	14.104	no	no	down	down	down	down	AT4G00970	38.98	295	CRK41	cysteine-rich RLK (RECEPTOR-like protein kinase) 41
Traes_3B_9A03408D4.2	41.7781	46.3758	48.2984	35.4785	40.7805	25.6783	19.7517	no	no	no	no	no	down	AT1G71710	42.38	663		DNAse I-like superfamily protein
Traes_5DL_2B8C49D3E.8	41.7909	39.7348	40.6359	10.83	55.0644	14.3204	73.8359	no	no	down	no	down	no	AT2G24720	42.06	447	ATGLR2.2, GLR2.2	glutamate receptor 2.2
comp89485_c3_seq12	41.8377	31.4507	16.1175	25.4158	10.8242	24.5739	15.5144	no	down	no	down	no	down
Traes_2AL_32F31ABD8.1	41.8455	21.6197	21.1257	11.146	11.3316	13.3645	20.6878	no	no	down	down	down	no	AT5G43050	74.64	138	NPQ6	Protein of unknown function (DUF565)
Traes_3DL_E441F14E3.1	41.8455	11.7909	0.979864	23.977	47.4999	4.80097	26.3332	down	down	no	no	down	no	AT3G14470	31.05	921		NB-ARC domain-containing disease resistance protein
Traes_2DL_DE3909A32.1	41.8455	87.3563	19.1617	476.875	14.0828	350.308	1.90855	up	down	up	down	up	down	AT5G57150	44.33	203		basic helix-loop-helix (bHLH) DNA-binding superfamily protein
Traes_2BL_016855A74.1	41.8455	43.9832	5.88543	43.3905	9.99131	9.56755	3.28698	no	down	no	down	down	down	AT3G25400	73.04	115		CONTAINS InterPro DOMAIN/s: NTP Pyrophosphohydrolase MazG-related, RS21-C6 (InterPro:IPR011394), EAR (InterPro:IPR009039), NTP pyrophosphohydrolase MazG, putative catalytic core (InterPro:IPR004518); Has 1123 Blast hits to 1121 proteins in 452 species: Archae - 22; Bacteria - 753; Metazoa - 81; Fungi - 3; Plants - 83; Viruses - 0; Other Eukaryotes - 181 (source: NCBI BLink).
Traes_2DL_202F77265.1	41.8455	32.1369	22.4212	21.9529	12.2053	24.6436	16.9307	no	no	no	down	no	down	AT5G17520	65.94	138	RCP1, MEX1	root cap 1 (RCP1)
Traes_6AS_AF0D795CF.1	41.8487	40.108	47.7646	30.7097	22.2149	17.0505	21.6304	no	no	no	no	down	no	AT3G61350	39.61	361	SKIP4	SKP1 interacting partner 4
gnl_UG_TaS61730315	41.8487	25.7168	29.6061	4.3056	28.8624	3.86561	23.0384	no	no	down	no	down	no	AT3G07040	34.55	165	RPM1, RPS3	NB-ARC domain-containing disease resistance protein
Traes_7BS_D5A80962B.2	41.8487	38.3191	59.3314	7.66813	59.6997	10.478	44.2008	no	no	down	no	down	no	AT4G25840	53.23	62	GPP1	glycerol-3-phosphatase 1
Traes_7AS_30366404B.1	41.8487	29.4527	9.81084	13.5848	7.95668	10.408	3.75801	no	down	down	down	down	down
Traes_6AL_3876261B0.2	41.8487	36.0156	49.2111	23.9374	17.5822	13.3393	16.4619	no	no	no	down	down	down	AT4G37880	44.53	393		LisH/CRA/RING-U-box domains-containing protein
Traes_7AL_0BBC595C9.2	41.8495	23.5175	15.5534	46.0151	88.9372	48.4525	73.8272	no	down	no	up	no	no	AT3G24000	37.92	530		Tetratricopeptide repeat (TPR)-like superfamily protein
Traes_4BL_186398B8F.1	41.8495	25.3661	15.0385	46.6171	52.4634	43.6046	13.1635	no	down	no	no	no	down	AT1G01490	68.52	54		Heavy metal transport/detoxification superfamily protein
Traes_2BL_9ED61BC43.2	41.8597	30.9432	9.24908	20.2529	18.6156	24.7823	10.8112	no	down	no	down	no	down	AT3G18170	41.62	382		Glycosyltransferase family 61 protein
Traes_5DL_45B242D3E1.1	41.8606	89.4931	48.6629	23.4099	14.3773	12.404	87.9352	up	no	no	down	down	up	AT4G25470	43.78	201	CBF2, DREB1C, FTQ4, ATCBF2	C-repeat/DRE binding factor 2
Traes_2AS_686B7CF9A.1	41.8606	42.5034	46.502	29.009	18.3294	30.4881	10.342	no	no	no	down	no	down	AT2G06990	74.35	1006	HEN2	RNA helicase, ATP-dependent, SK12/DOB1 protein
Traes_6BL_4B189C2D11.2	41.8784	40.7899	48.7477	11.8863	33.856	5.76502	41.3808	no	no	down	no	down	no
gnl_UG_TaS61782371	41.8784	29.3353	18.4965	6.02159	12.9763	6.61268	13.6331	no	down	down	down	down	down
Traes_7DS_D5AE4DF05.1	41.9029	30.7563	23.6638	7.50565	37.7412	22.7115	61.136	no	no	down	no	no	no	AT4G34020	55.94	379		Class I glutamine amidotransferase-like superfamily protein
comp75085_c2_seq2	41.9399	33.6643	25.2095	27.7151	25.0201	18.0747	18.337	no	no	no	no	down	down
Traes_6BL_26AC047B8.1	41.9418	31.5463	42.0876	20.555	15.6031	14.8376	20.2285	no	no	no	down	no	no
Traes_6BS_C5575A8CF.1	41.9418	38.0035	60.198	31.3301	12.257	25.6425	27.7447	no	no	no	down	no	no	AT5G45140	81.34	134	NRPC2	nuclear RNA polymerase C2
Traes_3B_92383792E.2	41.9418	32.5405	30.5889	34.787	16.2018	32.3724	27.7447	no	no	no	down	no	no	AT3G43790	48.7	230	ZIFL2	zinc induced facilitator-like 2
Traes_1DS_F244B4E39.1	41.9418	87.4892	131.501	16.1586	10.3769	13.3393	32.9145	up	up	down	down	down	no
Traes_6AS_115900EE0.2	41.9418	41.5972	19.6778	35.9994	11.9617	52.3583	45.1473	no	down	no	down	no	no	AT3G14570	52.65	1096	ATGSL04, gsl04, atgsl4	glucan synthase-like 4
Traes_1AL_A4AD064F9.1	41.9418	36.368	37.2529	15.8662	17.9053	34.2006	51.7248	no	no	down	down	no	no	AT1G69295	59.62	52	PDCB4	plasmodesmata callose-binding protein 4
Traes_5DS_33E7C403C.1	41.9454	11.7909	23.3009	31.3301	100.868	22.872	42.7941	down	no	no	up	no	no	AT4G02080	95.35	43	ASAR1, ATSARA1C, ATSAR2, SAR2	secretion-associated RAS super family 2
Traes_4DS_9C0F8BA25.2	41.9454	29.3	35.9812	11.9729	80.3276	27.6233	83.7057	no	no	down	no	no	no
Traes_5BL_27FF5CA93.2	41.9507	35.4429	22.057	36.2931	26.7458	15.2645	32.9145	no	no	no	no	down	no	AT5G26680	63.9	205		5'-3' exonuclease family protein
Traes_5DL_36CB912FF.2	41.9507	36.7592	31.5718	41.3187	21.3904	21.9292	18.3362	no	no	no	no	no	down	AT1G22960	37.23	650		Pentatricopeptide repeat (PPR) superfamily protein
Traes_6AS_A3F0C0642.1	41.9587	53.6027	29.599	42.4014	20.8938	18.1215	15.9843	no	no	no	no	down	down	AT2G26610	49.2	250		Transducin family protein / WD-40 repeat family protein
Traes_5AL_1BE4452BD.1	41.9802	12.9669	16.7814	18.2757	24.1471	12.3923	11.7522	down	down	no	no	down	down	AT3G45000	77.08	96	VPS24.2, VPS24	SNF7 family protein
Traes_2DS_F467ADBE7.1	41.9802	34.2432	165.111	18.7711	31.4599	17.1165	16.4559	no	up	down	no	down	down	AT2G02990	53.95	76	RNS1, ATRNS1	ribonuclease 1
Traes_3B_C49DD82D3.1	41.9889	45.6542	120.435	91.058	28.0788	51.3869	13.1627	no	up	up	no	no	down	AT2G46110	83.72	258	PANB1, KPHMT1	ketopantoate hydroxymethyltransferase 1
Traes_4AL_2EEECCC4B.1	42.0347	50.3557	80.2781	16.9815	107.436	15.2733	107.692	no	no	down	up	down	up	AT2G03340	46.71	289	WRKY3	WRKY DNA-binding protein 3
Traes_5AL_F72B730FE.2	42.0347	55.7185	654.109	32.3673	7.73468	40.9496	34.7969	no	up	no	down	no	no	AT5G50915	46.92	211		basic helix-loop-helix (bHLH) DNA-binding superfamily protein
Traes_3AS_C4EF0EF5E.1	42.0347	50.5238	66.3193	12.8357	21.9667	16.1264	47.4943	no	no	down	no	down	no	AT5G01500	71.31	251	TAAC	thylakoid ATP/ADP carrier
Traes_2BL_A860B0FDB.1	42.0347	112.974	72.9304	11.0643	1.4515	15.2733	1.40639	up	no	down	down	down	down	AT4G23130	47.37	152	CRK5, RLK6	cysteine-rich RLK (RECEPTOR-like protein kinase) 5
Traes_3DS_AD3AD27C8.1	42.0347	42.2979	46.9094	29.0745	16.9086	23.7405	19.7483	no	no	no	down	no	down	AT1G75420	74.04	366		UDP-Glycosyltransferase superfamily protein
Traes_6DS_691A715BD.1	42.035	70.0567	31.6134	10.83	28.4347	10.4643	47.0221	no	no	down	no	down	no
Traes_2AL_0CDCD0776.2	42.035	24.1123	41.3175	18.8272	11.9285	18.1255	10.8129	no	no	no	down	down	down	AT2G45910	44.67	403		U-box domain-containing protein kinase family protein
Traes_2DL_67373163D.1	42.035	19.539	41.4268	12.8059	41.7194	17.0606	13.6333	down	no	down	no	down	down
Traes_2AL_D8CE492B7.2	42.035	36.0205	52.6317	33.9084	7.71024	35.2383	14.1032	no	no	no	down	no	down	AT5G48720	35.04	234	XRI, XRI1	x-ray induced transcript 1
comp77095_c0_seq3	42.0415	16.8979	43.8532	50.5526	69.2291	33.1084	40.9106	down	no	no	no	no	no
gnl_UG_TaS58884706	42.0415	31.4694	10.3255	10.929	10.6765	2.69884	7.99155	no	down	down	down	down	down	AT1G52360	43.78	201		Coatomer, beta' subunit
Traes_3AS_8C2221837.2	42.0415	32.9365	28.7744	30.307	13.3123	11.3129	12.2297	no	no	no	down	down	down	AT5G11870	54.29	175		Alkaline phytoceramidase (aPHC)
gnl_UG_TaS61790872	42.0427	24.6962	33.6289	10.1876	148.066	35.1106	180.11	no	no	down	up	no	up
Traes_7AS_BCC02983E.1	42.0427	21.5003	30.2728	17.9652	61.2324	10.5196	57.369	no	no	down	no	down	no	AT4G35470	64.48	335	PIRL4	plant intracellular ras group-related LRR 4
gnl_UG_TaS61801685	42.0552	58.0724	36.7348	2.61073	7.00853	2.63551	6.12019	no	no	down	down	down	down
comp68030_c0_seq1	42.0552	70.5812	28.3617	5.1454	14.4693	10.5121	6.61047	no	no	down	down	down	down
Traes_5DS_FF7A5D509.2	42.0552	40.9841	32.2768	44.8551	8.61843	37.0495	10.8117	no	no	no	down	no	down	AT4G15790	51.96	102		unknown protein; INVOLVED IN: biological_process unknown; LOCATED IN: chloroplast; EXPRESSED IN: 21 plant structures; EXPRESSED DURING: 13 growth stages; Has 411 Blast hits to 380 proteins in 121 species: Archae - 4; Bacteria - 107; Metazoa - 85; Fungi - 29; Plants - 59; Viruses - 0; Other Eukaryotes - 127 (source: NCBI BLink).
Traes_4AS_B8D420074.1	42.0583	46.054	32.4359	21.9529	8.22687	20.0047	6.10851	no	no	no	down	down	down	AT3G54950	61.51	265	PLP7, PLA IIIA	patatin-like protein 6
Traes_7DS_806E0D4FD.1	42.0583	50.4221	54.0758	9.30486	23.7086	13.3719	13.1649	no	no	down	no	down	down	AT1G11020	76.89	225		RING/FYVE/PHD zinc finger superfamily protein
gnl_UG_TaS61735400	42.0756	34.627	33.073	38.0604	29.3445	19.0312	22.0991	no	no	no	no	down	no
Traes_5BS_D1BA3D7D3.1	42.1282	28.3736	29.3434	114.15	11.643	46.627	6.10966	no	no	up	down	no	down	AT3G62760	40.95	210	ATGSTF13	Glutathione S-transferase family protein
Traes_1AL_C536948FC.2	42.1282	40.3944	9.81084	73.6673	20.2149	52.3071	9.87119	no	down	no	down	no	down	AT4G24130	66.13	124		Protein of unknown function, DUF538
Traes_3DS_D28C1BCD8.2	42.1282	41.4832	22.5225	7.66813	30.3381	11.4535	18.3371	no	no	down	no	down	down	AT1G70250	34.23	111		receptor serine/threonine kinase, putative
comp62472_c0_seq1	42.1307	10.6249	0	15.2221	0.751754	17.0505	0.935338	down	down	down	down	down	down
Traes_2DL_29F5567E6.2	42.133	37.0357	45.4642	40.04	11.2147	17.0505	7.51937	no	no	no	down	down	down	AT3G13226	50.29	171		regulatory protein RecX family protein
Traes_6DL_19F1042C7.1	42.133	29.7668	48.8875	28.75	10.0772	17.1646	11.2816	no	no	no	down	down	down	AT3G01180	75.65	308	AtSS2, SS2	starch synthase 2
Traes_5DL_B0059747E.2	42.133	50.475	42.4084	40.4315	11.2147	75.2103	16.9317	no	no	no	down	no	down	AT2G37390	50.38	133	NAKR2	Chloroplast-targeted copper chaperone protein
Traes_7AL_D2BEFF1C9.1	42.133	39.5968	30.2204	21.2998	13.4912	31.424	17.8656	no	no	no	down	no	down	AT4G34020	52.26	287		Class I glutamine amidotransferase-like superfamily protein
Traes_3B_F81203C21.2	42.133	30.1569	36.2168	40.7027	37.004	11.4535	18.8061	no	no	no	no	down	down	AT1G19690	50.34	294		NAD(P)-binding Rossmann-fold superfamily protein
Traes_2BS_017878BB8.1	42.133	33.8267	52.8103	16.8509	15.1034	10.5037	20.218	no	no	down	down	down	down	AT1G23890	39.47	266		NHL domain-containing protein
Traes_3DL_CDCA99727.1	42.1446	34.8079	47.7238	18.6798	4.7754	14.3024	6.57991	no	no	down	down	down	down	AT3G03305	47.99	646		Calcineurin-like metallo-phosphoesterase superfamily protein
Traes_4BS_5A4789F65.1	42.1587	33.7742	44.7039	22.17	16.3796	18.1046	10.8269	no	no	no	down	no	down	AT1G21650	74.11	985	SECA2	Preprotein translocase SecA family protein
Traes_2BL_80A16ECFD.1	42.163	41.8822	67.7627	52.466	285.66	18.0313	26.8018	no	no	no	up	down	no	AT4G34200	83.18	434	EDA9	D-3-phosphoglycerate dehydrogenase
Traes_7BL_5A9A19B4B.1	42.2193	45.36	51.4702	30.5114	29.6097	23.7777	18.808	no	no	no	no	no	down	AT5G17690	40.58	138	TFL2, LHP1	like heterochromatin protein (LHP1)
Traes_1AL_039C1D96D.1	42.2224	44.7716	73.0739	41.7948	42.5305	12.404	11.2824	no	no	no	no	down	down	AT1G21460	59.39	261	SWEET1, AtSWEET1	Nodulin MtN3 family protein
Traes_3B_F7EB80F9E.1	42.2224	35.4509	10.3255	40.6408	52.7448	53.3244	14.5734	no	down	no	no	no	down	AT5G39510	63.64	220	VTI11, ATVTI1A, ATVTI11, ZIG, SGR4, VTI1A, ZIG1	Vesicle transport v-SNARE family protein
Traes_2BL_3C5E69783.1	42.2224	47.7684	46.5993	69.1662	39.0456	36.9687	15.514	no	no	no	no	no	down	AT4G01070	35.98	264	GT72B1	UDP-Glycosyltransferase superfamily protein
Traes_7AL_91A8A5DC5.1	42.2224	53.6988	12.804	32.0802	89.2574	35.2251	20.2192	no	down	no	up	no	down	AT3G13620	44.3	158		Amino acid permease family protein
Traes_2BL_F21F2283D.1	42.225	14.3553	10.889	31.6144	101.152	10.5196	24.9237	down	down	no	up	down	no	AT1G22540	49.73	549		Major facilitator superfamily protein
Traes_6BS_6D0EAEE57.1	42.2271	30.9856	62.0464	16.275	41.4612	20.0047	53.606	no	no	down	no	down	no	AT5G58170	52.31	648	SVL5	SHV3-like 5
Traes_6BS_9880F4344.2	42.2271	114.727	564.51	8.58326	3.32371	2.69884	10.3411	up	up	down	down	down	down	AT1G12240	51.95	256	ATBETAFRUCT4, VAC-INV	Glycosyl hydrolases family 32 protein
Traes_5DS_8D8699156.2	42.2271	58.3606	45.8163	23.6526	9.68744	13.1762	11.7518	no	no	no	down	down	down	AT2G20590	48.53	204		Reticulon family protein
Traes_5AL_1C1842EF9.1	42.2271	52.1092	29.599	51.1171	44.203	31.4401	19.7466	no	no	no	no	no	down	AT1G20510	78.62	145	OPCL1	OPC-8:0 CoA ligase1
Traes_4BS_20F010C65.5	42.2346	55.488	87.8948	24.5353	62.6904	10.4643	122.741	no	up	no	no	down	up
Traes_4BL_A33273FF8.3	42.2346	35.2367	23.1924	46.1438	44.2496	13.3393	23.5104	no	no	no	no	down	no	AT1G09420	67.54	422	G6PD4	glucose-6-phosphate dehydrogenase 4
Traes_3DL_072DD64E0.1	42.2346	31.7504	40.609	28.096	13.7505	18.1046	10.8149	no	no	no	down	down	down
gnl_UG_TaS61734043	42.2346	24.8852	35.0391	14.5046	22.3248	15.2645	15.0437	no	no	down	no	down	down
Traes_3DL_838442186.1	42.2394	20.4172	46.4864	20.5049	23.4004	24.7349	56.4359	down	no	no	no	no	no	AT3G60360	54.88	164	EDA14, UTP11	embryo sac development arrest 14
Traes_6AS_59E93846E.1	42.2598	24.0711	10.2301	1.75146	20.4139	8.44658	22.1087	no	down	down	no	down	no
Traes_4AS_85117AA8B.1	42.2598	17.4597	18.9124	24.739	48.9002	35.2446	39.9704	down	down	no	no	no	no	AT5G60540	68.57	70	EMB2407, ATPDX2, PDX2	pyridoxine biosynthesis 2
Traes_6AL_7CCBA3120.1	42.2738	42.9721	23.9697	36.4258	32.3314	41.6528	7.99431	no	no	no	no	no	down	AT1G22170	71.21	330		Phosphoglycerate mutase family protein
gnl_UG_TaS12923157	42.2889	31.3775	10.6969	20.0897	25.7673	9.47926	234.199	no	down	down	no	down	up	AT5G45890	41.12	338	SAG12	senescence-associated gene 12
Traes_6DL_72A70B0D8.1	42.2889	75.1255	91.8584	62.4689	38.9908	72.247	11.7551	no	up	no	no	no	down	AT3G53810	54.09	636		Concanavalin A-like lectin protein kinase family protein
gnl_UG_TaS61790961	42.3173	20.2122	38.9169	10.2387	11.5102	5.76502	9.40057	down	no	down	down	down	down
Traes_6DL_A70EA26E1.1	42.3173	19.5173	1.85487	44.6426	25.4107	37.0122	17.8745	down	down	no	no	no	down	AT1G22360	51.79	390	AtUGT85A2, UGT85A2	UDP-glucosyl transferase 85A2
Traes_6AL_A0A31AA9F.1	42.3177	82.2723	2508.9	8.4884	1220.33	41.8963	1348.75	no	up	down	up	no	up	AT5G61380	52.9	276	TOC1, APRR1, PRR1, AtTOC1	CCT motif -containing response regulator protein
Traes_4AS_01089088F.1	42.3177	61.5466	21.6421	16.9815	16.7306	8.55801	7.52038	no	no	down	down	down	down	AT2G23450	46.97	677		Protein kinase superfamily protein
Traes_3AL_0EBFBB078.1	42.3241	52.1108	73.0318	33.2394	38.6154	15.2645	28.2193	no	no	no	no	down	no	AT1G79340	53.72	309	AtMC4, MC4	metacaspase 4
Traes_1DS_F17479940.1	42.3241	36.1136	50.9713	35.7667	15.2158	17.0505	7.99	no	no	no	down	down	down	AT4G08330	31.58	133		unknown protein; FUNCTIONS IN: molecular_function unknown; INVOLVED IN: biological_process unknown; LOCATED IN: plasma membrane; EXPRESSED IN: 24 plant structures; EXPRESSED DURING: 14 growth stages; BEST Arabidopsis thaliana protein match is: unknown protein (TAIR:AT2G17705.1); Has 98 Blast hits to 98 proteins in 13 species: Archae - 0; Bacteria - 0; Metazoa - 0; Fungi - 0; Plants - 98; Viruses …
Traes_1DS_07F02E427.1	42.3241	31.7401	41.7558	11.1072	7.12526	8.60327	11.2824	no	no	down	down	down	down	AT2G35060	69.41	791	KUP11	K+ uptake permease 11
comp85162_c0_seq7	42.3252	36.5131	25.7795	8.54075	103.112	24.711	95.9295	no	no	down	up	no	up
Traes_3AL_1C6913A32.1	42.3252	25.8731	311.294	4.97681	39.7375	9.56755	124.163	no	up	down	no	down	up
Traes_6AS_32A35158A.1	42.3252	55.8063	53.2078	5.96982	49.7396	17.152	60.6625	no	no	down	no	down	no	AT5G43270	57.26	124	SPL2	squamosa promoter binding protein-like 2
Traes_3B_19D35CCB6.2	42.3252	17.1187	23.0899	13.6726	19.8592	9.48272	7.52104	down	no	down	down	down	down	AT4G32551	62.5	104	LUG, RON2	LisH dimerisation motif;WD40/YVTN repeat-like-containing domain
gnl_UG_TaS61763281	42.3252	42.8762	113.149	34.1851	109.043	6.70251	11.7518	no	up	no	up	down	down	AT5G16970	52.07	169	AT-AER, AER	alkenal reductase
Traes_1AS_3A3C86D64.1	42.3395	49.1312	13.64	7.72866	21.9071	7.66472	20.6901	no	down	down	no	down	no	AT1G70250	46.11	360		receptor serine/threonine kinase, putative
gnl_UG_TaS61769319	42.3395	48.6367	63.6738	19.4377	35.7394	16.1264	18.808	no	no	down	no	down	down
gnl_UG_TaS61799901	42.3604	51.613	49.2241	11.9729	208.643	13.2954	204.561	no	no	down	up	down	up
Traes_2AL_66A17401A.1	42.3604	33.0441	4.43699	310.125	52.6945	502.965	27.2717	no	down	up	no	up	no	AT1G11720	78.92	166	ATSS3, SS3	starch synthase 3
Traes_5AL_8B78983B1.1	42.3604	31.5398	17.1482	13.5848	7.44642	6.61268	4.72007	no	down	down	down	down	down	AT1G13580	65.83	278	LAG13	LAG1 longevity assurance homolog 3
Traes_7BL_1140EF871.2	42.3604	33.4298	37.0911	86.5816	19.8186	68.3898	20.2192	no	no	up	down	no	down	AT1G54520	48.39	186		unknown protein; FUNCTIONS IN: molecular_function unknown; INVOLVED IN: biological_process unknown; LOCATED IN: chloroplast; EXPRESSED IN: 24 plant structures; EXPRESSED DURING: 15 growth stages; CONTAINS InterPro DOMAIN/s: Protein of unknown function DUF1517 (InterPro:IPR010903); Has 276 Blast hits to 275 proteins in 83 species: Archae - 0; Bacteria - 108; Metazoa - 6; Fungi - 0; Plants - 113; V…
Traes_5BS_88539FDBC.2	42.4111	29.2742	54.762	17.1226	33.5805	18.1162	17.8673	no	no	down	no	down	down
Traes_1BS_6D6CC9154.2	42.4127	38.6028	50.7812	21.3388	57.834	19.0756	36.2156	no	no	no	no	down	no	AT3G08650	53.06	147		ZIP metal ion transporter family
Traes_1AL_2CFFBD60E.2	42.4127	35.8218	10.6013	29.8781	45.6799	31.4269	57.856	no	down	no	no	no	no	AT5G18240	42.96	412	MYR1	myb-related protein 1
Traes_4BS_8A5DAED26.2	42.4165	48.336	62.3382	28.0473	33.6538	19.0415	19.7473	no	no	no	no	down	down	AT2G47820	46.09	345		unknown protein; FUNCTIONS IN: molecular_function unknown; INVOLVED IN: biological_process unknown; LOCATED IN: cellular_component unknown; EXPRESSED IN: 17 plant structures; EXPRESSED DURING: 13 growth stages; BEST Arabidopsis thaliana protein match is: unknown protein (TAIR:AT1G09040.1).
comp76674_c2_seq7	42.4218	16.0448	45.5753	47.7109	189.897	13.3719	187.157	down	no	no	up	down	up	AT4G23160	39.26	512	CRK8	cysteine-rich RLK (RECEPTOR-like protein kinase) 8
Traes_7BL_DD8F7FB3D.1	42.4287	36.9122	38.7292	10.1876	38.8281	19.0647	43.2612	no	no	down	no	down	no	AT1G24030	64.58	48		Protein kinase superfamily protein
gnl_UG_TaS61563604	42.4287	43.369	70.6044	18.8036	74.64	14.3204	70.5364	no	no	down	no	down	no
tplb0006g07	42.4476	46.5487	64.3554	24.739	36.8439	19.06	50.7871	no	no	no	no	down	no	AT5G07610	27.04	270		F-box family protein
comp90071_c0_seq1	42.4641	47.6428	52.575	11.8863	32.2813	13.3393	26.332	no	no	down	no	down	no
Traes_1BL_6B5C1CDD3.2	42.5047	50.4264	52.6884	23.1183	31.4599	18.0923	35.2657	no	no	no	no	down	no	AT5G03240	32.17	230	UBQ3	polyubiquitin 3
Traes_6BS_E7A25FBA9.2	42.505	28.3662	20.5089	34.8931	17.7627	27.6352	23.0489	no	down	no	down	no	no	AT2G21340	64.57	350		MATE efflux family protein
Traes_3AL_D09550C73.1	42.5083	26.6211	50.0811	9.30486	13.3123	8.60327	15.9851	no	no	down	down	down	down	AT4G39400	73.8	355	BRI1, CBB2, DWF2, BIN1, ATBRI1	Leucine-rich receptor-like protein kinase family protein
Traes_6BS_0159CBF63.3	42.5089	24.9967	30.4304	4.27091	17.815	17.141	16.4546	no	no	down	down	down	down
Traes_3B_1D173D805.2	42.5185	29.3551	65.9075	8.58326	40.5405	15.2664	45.1411	no	no	down	no	down	no	AT3G19770	45.11	133	ATVPS9A, VPS9A, VPS9	Vacuolar sorting protein 9 (VPS9) domain
gnl_UG_TaS16251732	42.5202	31.9374	9.20179	43.0179	31.6466	72.22	26.8099	no	down	no	no	no	no
Traes_5AL_EFB6E50C9.2	42.5202	24.7801	0.92447	4.27091	15.1647	6.69398	73.3603	no	down	down	down	down	no	AT1G65480	65.29	170	FT	PEBP (phosphatidylethanolamine-binding protein) family protein
Traes_2AS_2F1DE0414.2	42.5202	39.1151	33.2178	22.8363	10.3525	24.7426	9.40057	no	no	no	down	no	down	AT5G58030	89.22	102		Transport protein particle (TRAPP) component
Traes_5AL_8992A0E53.1	42.5396	54.8888	117.94	19.5008	53.7761	30.4138	21.161	no	up	down	no	no	no	AT2G34710	73.98	734	PHB, ATHB14, ATHB-14, PHB-1D	Homeobox-leucine zipper family protein / lipid-binding START domain-containing protein
Traes_7DS_073F7EB28.1	42.5674	43.385	41.6164	15.2832	96.2373	18.1046	84.1732	no	no	down	up	down	no
Traes_3AL_26CDD588A.1	42.5885	34.5224	25.0027	50.1342	35.5874	23.8173	17.8736	no	no	no	no	no	down	AT1G64350	61.48	270	SEH1H	Transducin/WD40 repeat-like superfamily protein
Traes_1DL_C206057D8.1	42.5996	38.3023	53.1509	5.1454	106.581	18.1046	113.336	no	no	down	up	down	up	AT4G18050	49.64	139	PGP9	P-glycoprotein 9
Traes_3B_3645E8A3F.1	42.5996	44.4644	82.8328	17.1292	55.166	19.0756	30.0928	no	no	down	no	down	no
comp88258_c6_seq1	42.5996	29.9923	7.28707	22.7673	34.9544	24.7768	40.4503	no	down	no	no	no	no
Traes_1DL_A232B706B.1	42.5996	38.0125	30.7373	8.57268	29.8604	10.3974	14.1073	no	no	down	no	down	down	AT5G52980	69.41	85		CONTAINS InterPro DOMAIN/s: ATPase, vacuolar ER assembly factor, Vma12 (InterPro:IPR021013); Has 1807 Blast hits to 1807 proteins in 277 species: Archae - 0; Bacteria - 0; Metazoa - 736; Fungi - 347; Plants - 385; Viruses - 0; Other Eukaryotes - 339 (source: NCBI BLink).
Traes_4DL_BEE59401A.1	42.6008	32.6712	86.7936	33.317	18.2953	21.7244	22.5686	no	up	no	down	no	no	AT2G05120	50.42	357		Nucleoporin, Nup133/Nup155-like
Traes_3AL_AC5F82923.1	42.6008	37.1292	126.911	36.6397	88.9129	12.404	40.9127	no	up	no	up	down	no	AT2G26070	57.5	160	RTE1	Protein of unknown function (DUF778)
Traes_7DS_AFF27C4CF.1	42.6008	25.7743	5.41823	12.8363	4.84851	45.5853	1.87592	no	down	down	down	no	down	AT4G36470	37.83	304		S-adenosyl-L-methionine-dependent methyltransferases superfamily protein
comp82374_c2_seq1	42.6008	32.4629	24.3328	3.44814	25.5833	1.81381	13.6344	no	no	down	no	down	down	AT4G23160	42.05	88	CRK8	cysteine-rich RLK (RECEPTOR-like protein kinase) 8
Traes_4BL_A7EB1D5BE.2	42.6008	35.8363	38.4527	35.2496	28.0767	25.7321	15.9863	no	no	no	no	no	down	AT1G16570	63.97	458		UDP-Glycosyltransferase superfamily protein
Traes_3DS_FD284C851.1	42.6008	34.6253	43.8729	10.2901	17.8736	6.69398	19.2805	no	no	down	down	down	down
Traes_7DL_4233A2301.1	42.6057	9.85468	17.1978	10.1876	68.7112	0.906017	32.9254	down	down	down	no	down	no	AT1G75540	51.47	68	STH2	salt tolerance homolog2
Traes_4AL_99A941299.1	42.6057	45.8539	31.508	24.6502	4.07044	12.404	4.23061	no	no	no	down	down	down	AT3G01470	49.02	153	ATHB-1, ATHB1, HD-ZIP-1, HAT5, HB-1	homeobox 1
comp71708_c3_seq8	42.609	30.5521	16.951	17.0314	75.5937	22.872	111.918	no	down	down	no	no	up
Traes_1BS_9DA08515E.1	42.609	60.0347	2.84751	147.838	101.212	64.6907	12.6936	no	down	up	up	no	down	AT5G42830	37.79	434		HXXXD-type acyl-transferase family protein
Traes_5DL_63774DE2B.1	42.6238	24.2862	47.0936	12.854	20.6064	11.438	23.9794	no	no	down	down	down	no	AT2G31870	52.85	316	TEJ	Poly (ADP-ribose) glycohydrolase (PARG)
Traes_3DL_BEC8EBE42.1	42.6238	28.0873	37.6884	11.9947	66.9862	12.4202	58.3364	no	no	down	no	down	no	AT1G09900	36.59	328		Pentatricopeptide repeat (PPR-like) superfamily protein
Traes_2DL_90E6FC6FA.1	42.641	61.14	11.4348	38.8062	55.271	30.4655	34.796	no	down	no	no	no	no	AT5G09220	45.92	98	AAP2	amino acid permease 2
Traes_7BL_357D2CB7B.1	42.6451	37.1077	14.3014	50.2912	40.6453	56.0213	9.40368	no	down	no	no	no	down	AT4G17150	63.73	408		alpha/beta-Hydrolases superfamily protein
Traes_3B_40F3DD7DD.1	42.6714	13.9143	15.0873	14.5659	24.3071	13.329	7.52265	down	down	down	no	down	down	AT4G24400	86.73	98	CIPK8, SnRK3.13, PKS11, ATCIPK8	CBL-interacting protein kinase 8
comp72773_c3_seq1	42.6714	13.8523	5.32514	21.1371	26.03	6.61268	18.8068	down	down	no	no	down	down
Traes_7AL_8B42943E8.1	42.694	38.1112	38.5907	21.1992	24.0147	16.1264	25.39	no	no	no	no	down	no	AT3G24590	62.5	40	PLSP1	plastidic type i signal peptidase 1
Traes_5BL_C2EE6DB46.2	42.694	38.5352	86.1808	14.3361	75.0984	7.66472	63.4947	no	no	down	no	down	no
gnl_UG_TaS61829520	42.6949	29.423	28.3096	3.37702	24.8102	3.58494	16.4574	no	no	down	no	down	down	AT3G46530	30.77	234	RPP13	NB-ARC domain-containing disease resistance protein
Traes_2AL_04F330EDC.2	42.7	65.4138	20.1437	31.5794	48.126	38.016	39.0276	no	down	no	no	no	no	AT5G03540	49.33	598	ATEXO70A1, EXO70A1	exocyst subunit exo70 family protein A1
Traes_6BL_F1ED198E2.1	42.7	38.5352	15.6023	39.939	42.1599	98.0617	59.7195	no	down	no	no	up	no	AT1G78140	70.59	221		S-adenosyl-L-methionine-dependent methyltransferases superfamily protein
comp80898_c0_seq2	42.7	72.0968	11.8222	52.0936	15.9355	28.4279	8.46369	no	down	no	down	no	down	AT5G55380	42.66	286		MBOAT (membrane bound O-acyl transferase) family protein
comp60357_c0_seq7	42.7031	66.5089	115.186	21.1371	21.1605	30.4804	1.40639	no	up	no	no	no	down	AT2G29120	38.2	822	ATGLR2.7, GLR2.7	glutamate receptor 2.7
Traes_6DL_110BE5A52.1	42.7128	57.3804	41.2628	14.4605	42.4918	15.2664	30.5693	no	no	down	no	down	no	AT5G48630	63.57	258		Cyclin family protein
Traes_6AS_DE31C9DA8.2	42.7128	10.6782	2.00984	5.96982	13.0654	7.63282	4.69909	down	down	down	down	down	down	AT2G45570	42.48	452	CYP76C2	cytochrome P450, family 76, subfamily C, polypeptide 2
Traes_1BS_059CCEC9E.2	42.7128	40.0895	38.2351	14.825	19.3372	21.7829	14.1033	no	no	down	down	no	down	AT2G14720	67.48	163	VSR4, VSR2;1, BP80-2;1, MTV4	vacuolar sorting receptor 4
Traes_3AL_64E215D79.1	42.719	33.6436	45.0564	13.6726	44.2496	12.4202	40.4395	no	no	down	no	down	no	AT3G13160	33.82	275		Tetratricopeptide repeat (TPR)-like superfamily protein
comp81374_c0_seq1	42.7432	130.612	13.835	8.54075	18.365	2.89654	6.10851	up	down	down	down	down	down
Traes_2BS_30AB5AF6F.2	42.758	42.6917	49.9244	22.8977	38.3061	11.3129	39.5044	no	no	no	no	down	no	AT5G07610	29.94	344		F-box family protein
gnl_UG_TaS61536175	42.758	17.5049	0.979864	2.61073	8.52373	9.56755	3.28698	down	down	down	down	down	down	AT4G00960	34.29	280		Protein kinase superfamily protein
Traes_2AL_C7DDCBE01.2	42.7877	66.3858	38.2078	39.3287	44.2819	15.2645	33.3857	no	no	no	no	down	no	AT4G11670	34	453		Protein of unknown function (DUF810)
Traes_7BS_4ED1012F4.2	42.7877	33.5158	20.9242	6.56484	30.1845	4.80097	60.6603	no	no	down	no	down	no	AT1G13800	30.86	742		Tetratricopeptide repeat (TPR)-like superfamily protein
Traes_4BL_C3F41C738.1	42.7877	42.8824	33.8952	52.9571	14.1387	46.5521	18.3361	no	no	no	down	no	down	AT3G56950	57.69	104	SIP2;1	small and basic intrinsic protein 2;1
Traes_3B_4376BABB6.1	42.7908	35.9773	38.6722	22.9988	28.1538	13.2954	36.6801	no	no	no	no	down	no	AT3G55320	79.12	819	PGP20	P-glycoprotein 20
Traes_5BS_2CA038C03.1	42.7908	29.4648	12.1924	11.7376	191.657	28.5847	67.7138	no	down	down	up	no	no	AT5G62680	48.64	516		Major facilitator superfamily protein
gnl_UG_TaS37939887	42.7908	6.94714	14.1548	15.417	10.4345	0.929937	0.474378	down	down	down	down	down	down
Traes_2BL_424BDA37F.2	42.8012	70.3022	5.46595	58.727	1.08531	4.77055	0	no	down	no	down	down	down	AT2G20340	47.03	489		Pyridoxal phosphate (PLP)-dependent transferases superfamily protein
Traes_3B_65EF76538.2	42.8025	37.3598	47.1888	18.7298	143.114	24.7782	182.933	no	no	down	up	no	up
Traes_7DS_5E947191F.2	42.8025	27.6145	37.3611	11.9367	19.9516	12.4202	24.4591	no	no	down	down	down	no	AT3G07040	34.6	315	RPM1, RPS3	NB-ARC domain-containing disease resistance protein
comp71997_c1_seq1	42.8025	42.4779	51.7543	24.7738	31.4965	20.8622	35.2668	no	no	no	no	down	no
Traes_4DS_84845C743.5	42.8025	41.9855	54.5951	21.1992	25.9494	18.9571	7.52038	no	no	no	no	down	down	AT2G47600	70.61	262	ATMHX, MHX1, ATMHX1, MHX	magnesium/proton exchanger
Traes_2DS_22A335A25.2	42.8025	47.7532	15.5045	2.56951	5.50606	1.77034	11.7518	no	down	down	down	down	down	AT3G47570	39.86	853		Leucine-rich repeat protein kinase family protein
Traes_6DL_691A7F34F.1	42.8025	32.8561	25.1058	36.5925	25.377	22.7663	15.9844	no	no	no	no	no	down	AT5G47310	57.77	206		PPPDE putative thiol peptidase family protein
gnl_UG_TaS52544172	42.8195	123.77	87.5581	45.1881	36.1954	51.4017	20.2229	up	up	no	no	no	down	AT3G21780	36.73	490	UGT71B6	UDP-glucosyl transferase 71B6
Traes_1DL_0E4BA3B9A.1	42.8198	35.7988	42.9817	40.04	16.5556	46.5816	31.5035	no	no	no	down	no	no	AT5G23540	92.21	308		Mov34/MPN/PAD-1 family protein
Traes_3AL_33E2E429C.1	42.8821	40.8966	48.1156	6.70232	33.702	13.3645	35.2661	no	no	down	no	down	no
Traes_5BL_2B2033BE0.1	42.8821	45.6684	125.537	42.7703	17.8435	36.1661	14.5805	no	up	no	down	no	down	AT2G43980	46.68	467	AtITPK4, ITPK4	inositol 1,3,4-trisphosphate 5/6-kinase 4
Traes_3AS_615473072.1	42.884	32.4448	37.8253	25.6659	33.3772	17.1707	37.6293	no	no	no	no	down	no	AT3G49250	56.4	211	DMS3, IDN1	defective in meristem silencing 3
gnl_UG_TaS61778167	42.884	39.7001	47.4446	6.70232	52.4285	12.1017	38.5575	no	no	down	no	down	no
Traes_5BL_5BB48535C.1	42.8873	25.2807	19.8932	36.3617	31.6466	20.9773	15.514	no	down	no	no	no	down	AT4G22790	48.84	473		MATE efflux family protein
Traes_4AS_C523BA985.1	42.8873	34.2432	33.5758	16.8509	11.8009	26.681	15.5148	no	no	down	down	no	down
Traes_3AL_7B579CC12.2	42.8927	82.7997	263.169	27.7943	8.16384	26.4643	6.57911	no	up	no	down	no	down	AT1G64650	73.55	484		Major facilitator superfamily protein
comp68047_c0_seq1	42.9	40.785	22.1679	2.32558	10.15	14.2711	23.0384	no	no	down	down	down	no
Traes_2AL_1FB739291.1	42.9	12.5336	18.1299	9.43251	3.68483	3.86561	1.87592	down	down	down	down	down	down	AT1G75710	65.12	86		C2H2-like zinc finger protein
Traes_2BL_13C30400E.1	42.9498	42.7333	19.9432	46.0612	31.4975	26.6685	31.9829	no	down	no	no	no	no	AT1G55325	52.33	365	GCT	RNA polymerase II transcription mediators
Traes_3DS_ACCBCF727.1	42.9769	38.8029	41.945	22.1268	26.5146	19.0415	21.6294	no	no	no	no	down	no	AT2G46520	52.28	285		cellular apoptosis susceptibility protein, putative / importin-alpha re-exporter, putative
Traes_3DL_1B6A5431F.2	42.9769	40.4523	29.4944	23.9068	22.2662	20.9665	26.8007	no	no	no	no	down	no	AT1G69380	68.58	226		Protein of unknown function (DUF155)
Traes_4BS_386312C26.2	42.9769	57.1723	105.157	63.6696	19.4329	54.246	27.2839	no	up	no	down	no	no	AT3G49725	52.98	487		GTP-binding protein, HflX
gnl_UG_TaS61767553	42.9769	19.7513	31.5607	1.67464	9.93366	2.89654	7.52265	down	no	down	down	down	down	AT1G27170	36.94	111		transmembrane receptors;ATP binding
comp29284_c0_seq1	42.9771	36.0254	52.1692	30.6677	37.7243	20.9665	37.151	no	no	no	no	down	no
comp88453_c3_seq3	42.9771	35.7672	35.2348	6.01109	29.4701	1.96688	37.621	no	no	down	no	down	no	AT4G23160	45.15	485	CRK8	cysteine-rich RLK (RECEPTOR-like protein kinase) 8
Traes_5BL_D38730A51.1	42.9771	31.0561	101.082	24.4675	23.103	14.2198	4.69829	no	up	no	no	down	down	AT2G34960	68.06	504	CAT5	cationic amino acid transporter 5
Traes_7BS_F69278E31.1	42.9771	27.4378	19.5275	34.4403	17.1581	16.8557	7.52629	no	down	no	down	down	down	AT4G15802	68.67	83	HSBP, AtHSBP	heat shock factor binding protein
Traes_7BL_4B72B69C3.1	42.9771	48.6367	260.926	23.0389	10.0169	55.2037	19.2766	no	up	no	down	no	down	AT1G14390	48.7	308		Leucine-rich repeat protein kinase family protein
Traes_2DL_5860AFB88.2	42.9836	84.9503	3.36288	20.3781	7.39208	24.7426	2.35227	no	down	down	down	no	down	AT3G20660	59.04	376	AtOCT4, 4-Oct	organic cation/carnitine transporter4
Traes_6BL_E02C54E2C.1	42.9845	33.4388	25.5195	24.6978	52.6633	17.1746	49.8445	no	no	no	no	down	no	AT2G25320	63.14	662		TRAF-like family protein
Traes_7AS_78AA2B553.2	42.997	34.1739	42.2747	17.8022	61.5576	21.9292	54.0762	no	no	down	no	no	no	AT5G12210	76.34	224	AtRGTB1, RGTB1	RAB geranylgeranyl transferase beta subunit 1
Traes_3AL_8038B4F5F.1	42.997	50.9263	12.7554	70.648	84.8455	191.456	62.5409	no	down	no	no	up	no	AT5G39510	62.92	178	VTI11, ATVTI1A, ATVTI11, ZIG, SGR4, VTI1A, ZIG1	Vesicle transport v-SNARE family protein
Traes_3AL_8A6159186.1	42.997	47.7402	45.6499	41.6909	29.0165	42.8504	14.5734	no	no	no	no	no	down	AT4G25720	60.85	189	ATQC, QC, QCT	glutaminyl cyclase
Traes_5AL_A5234EC05.1	42.9994	47.8453	36.7348	14.3361	10.5434	9.47926	7.05117	no	no	down	down	down	down	AT5G60690	68.4	807	REV, IFL, IFL1	Homeobox-leucine zipper family protein / lipid-binding START domain-containing protein
gnl_UG_TaS61769439	43.0168	37.7049	57.945	11.0643	63.6403	8.55801	36.6765	no	no	down	no	down	no
Traes_5BL_690227A31.1	43.043	41.1857	45.9274	39.823	28.0435	18.9571	15.9843	no	no	no	no	down	down	AT5G06680	65.04	801	SPC98, ATGCP3, ATSPC98, GCP3	spindle pole body component 98
Traes_4AL_2DF0A8BC0.1	43.0705	78.7073	80.5299	24.5961	20.0548	30.4433	24.4492	no	no	no	down	no	no	AT3G48460	52.59	348		GDSL-like Lipase/Acylhydrolase superfamily protein
Traes_5BS_197E3DE21.1	43.0705	35.3762	4.43699	17.9021	7.12526	19.0415	5.63947	no	down	down	down	down	down	AT3G48280	39.63	482	CYP71A25	cytochrome P450, family 71, subfamily A, polypeptide 25
Traes_7BL_A13ED4AD8.1	43.0727	48.934	51.4702	50.8328	27.3815	34.1378	18.8068	no	no	no	no	no	down	AT1G12350	47.64	191	ATCOAB, COAB	4-phospho-panto-thenoylcysteine synthetase
Traes_4DL_CB4774177.1	43.0727	40.8966	88.7253	3.37702	9.58649	4.80097	19.2806	no	up	down	down	down	down	AT3G56630	52.48	303	CYP94D2	cytochrome P450, family 94, subfamily D, polypeptide 2
Traes_3AS_18077EAE0.2	43.0727	19.0286	67.0167	10.273	25.1701	7.56298	19.7464	down	no	down	no	down	down	AT2G46420	66.2	213		Plant protein 1589 of unknown function
Traes_2DL_F35481BED.1	43.0751	17.3275	24.9001	14.5046	9.01076	12.3108	1.87848	down	no	down	down	down	down	AT2G32540	48.28	145	ATCSLB04, CSLB04, ATCSLB4	cellulose synthase-like B4
Traes_3DL_CC388EE7E.2	43.0751	32.8325	43.0597	5.1454	4.79278	1.96688	7.52104	no	no	down	down	down	down	AT5G60920	60.29	408	COB	COBRA-like extracellular glycosyl-phosphatidyl inositol-anchored protein family
Traes_5BL_E7F873E45.1	43.0751	25.0638	5.37155	16.0374	4.53704	14.1473	8.93075	no	down	down	down	down	down	AT3G44610	61.93	373		Protein kinase superfamily protein
Traes_5DL_A95A73FFE.2	43.0751	70.0779	47.1494	14.5046	13.3366	10.478	19.7517	no	no	down	down	down	down	AT3G09360	47.7	348		Cyclin/Brf1-like TBP-binding protein
Traes_1AL_BFDD733CB.2	43.0865	35.3313	49.042	16.8509	43.7745	17.141	53.1389	no	no	down	no	down	no	AT2G27110	31.53	555	FRS3	FAR1-related sequence 3
comp67072_c0_seq2	43.0865	106.555	78.5417	5.89604	6.69944	5.75784	1.4068	up	no	down	down	down	down	AT4G38400	35.11	188	ATEXLA2, EXPL2, ATEXPL2, ATHEXP BETA 2.2, EXLA2	expansin-like A2
gnl_UG_TaS61762645	43.0865	309.949	40.745	29.6914	50.1604	63.7966	20.6919	up	no	no	no	no	down	AT1G70170	69.74	76	MMP	matrix metalloproteinase
Traes_5DL_D041E41AB.1	43.1043	32.7905	16.6328	53.874	44.1559	35.1803	29.6244	no	down	no	no	no	no	AT4G14790	70.34	499	ATSUV3, EDA15	ATP-dependent RNA helicase, mitochondrial (SUV3)
comp71587_c0_seq3	43.125	28.096	18.2297	23.7748	53.0287	11.4535	11.284	no	down	no	no	down	down
Traes_2BS_8D4C0F27A.1	43.125	30.4758	25.1058	8.58326	35.5525	7.62624	18.8138	no	no	down	no	down	down
gnl_UG_TaS61686984	43.1286	48.5358	44.5582	38.8763	22.5027	27.5009	18.3405	no	no	no	no	no	down
Traes_3AL_D66BE9BD2.2	43.1646	25.6275	20.6599	27.4293	23.6541	40.8507	24.9201	no	down	no	no	no	no
gnl_UG_TaS61767326	43.1646	37.9354	57.1933	15.2221	57.4996	7.56298	44.6709	no	no	down	no	down	no	AT4G29780	69.81	106		unknown protein; BEST Arabidopsis thaliana protein match is: unknown protein (TAIR:AT5G12010.1); Has 945 Blast hits to 944 proteins in 87 species: Archae - 0; Bacteria - 0; Metazoa - 519; Fungi - 43; Plants - 365; Viruses - 0; Other Eukaryotes - 18 (source: NCBI BLink).
Traes_3DS_56394AF06.2	43.1646	33.3438	50.1495	9.2209	72.1105	20.8035	75.7088	no	no	down	no	down	no
Traes_4AS_E19D15897.2	43.1646	41.0888	46.1126	33.8463	14.9852	22.8423	8.46613	no	no	no	down	no	down	AT1G31910	63.31	507		GHMP kinase family protein
comp62876_c0_seq7	43.1672	22.3441	51.4805	0	83.0754	23.6929	104.399	no	no	down	no	no	up	AT2G27110	25.45	334	FRS3	FAR1-related sequence 3
comp30421_c0_seq1	43.1672	43.7662	8.73499	33.9469	125.284	53.9985	123.207	no	down	no	up	no	up
Traes_4BL_0708D53D5.1	43.1672	34.206	57.0187	21.1992	94.0231	13.3719	47.9626	no	no	no	up	down	no	AT5G50400	75.61	246	ATPAP27, PAP27	purple acid phosphatase 27
tplb0013h14	43.1672	35.0197	46.057	89.4758	36.3336	83.7981	15.519	no	no	up	no	no	down	AT3G05800	43.05	151	AIF1	AtBS1(activation-tagged BRI1 suppressor 1)-interacting factor 1
Traes_2BL_ACD272701.2	43.169	34.3376	14.0578	41.5816	29.7328	33.3328	36.679	no	down	no	no	no	no	AT2G28605	66.23	154		Photosystem II reaction center PsbP family protein
Traes_3B_B0C11A252.1	43.169	38.002	19.4776	8.30658	8.65767	6.64717	4.69767	no	down	down	down	down	down	AT4G24670	57.03	256	TAR2	tryptophan aminotransferase related 2
Traes_3AL_4D88EA5E7.1	43.169	44.264	63.0936	41.5216	8.55161	20.8622	5.16838	no	no	no	down	down	down	AT5G08610	69.31	466		P-loop containing nucleoside triphosphate hydrolases superfamily protein
Traes_6DS_91E3FEAEC.2	43.169	40.5021	23.1924	31.3301	14.0147	21.8769	13.6415	no	no	no	down	no	down	AT2G31010	55.16	310		Protein kinase superfamily protein
Traes_3B_1B72EB287.1	43.169	18.9364	20.3585	78.6938	12.2299	105.587	14.104	down	down	no	down	up	down	AT3G45090	60.44	637		P-loop containing nucleoside triphosphate hydrolases superfamily protein
Traes_6AL_166BD3BEC.1	43.1766	38.8351	54.8235	21.3388	20.5709	12.3108	25.3897	no	no	no	down	down	no	AT1G20370	60.99	223		Pseudouridine synthase family protein
Traes_1DL_02539EA4D.2	43.1766	28.3896	22.1078	9.43251	29.5037	12.3108	76.1797	no	no	down	no	down	no	AT1G15510	54.46	628	ATECB2, ECB2, VAC1	Tetratricopeptide repeat (TPR)-like superfamily protein
comp75883_c0_seq2	43.1766	64.811	19.9932	7.72866	13.3631	5.62919	11.284	no	down	down	down	down	down	AT5G16910	82.16	527	ATCSLD2, CSLD2	cellulose-synthase like D2
Traes_7BL_9A444C969.1	43.1766	31.5871	18.3474	119.161	34.4136	293.376	16.9268	no	down	up	no	up	down	AT5G49460	91.03	390	ACLB-2	ATP citrate lyase subunit B 2
Traes_6AS_073DEE100.1	43.1808	30.3494	42.8717	3.46036	62.71	10.4643	72.4245	no	no	down	no	down	no	AT1G21150	27.86	140		Mitochondrial transcription termination factor family protein
Traes_4DS_F7B0DE624.1	43.1808	80.9401	34.0398	6.02159	14.2029	4.81618	11.7551	no	no	down	down	down	down
comp86566_c2_seq2	43.1808	34.357	42.1096	12.5442	23.8187	12.4202	20.2171	no	no	down	no	down	down
comp93175_c0_seq1	43.1925	15.5407	17.1482	109.374	57.6959	89.4384	49.3751	down	down	up	no	up	no
comp29002_c0_seq1	43.1925	33.7565	33.1117	10.0264	16.709	4.72347	15.5161	no	no	down	down	down	down
Traes_1DL_1415F1EE8.2	43.2147	43.9656	17.6143	44.1587	33.8928	79.0038	62.5411	no	down	no	no	no	no	AT4G20130	63.05	341	PTAC14	plastid transcriptionally active 14
Traes_6DL_261D8EB95.1	43.2433	51.614	37.8027	32.4818	20.4426	31.3468	18.3429	no	no	no	down	no	down	AT5G53140	67.38	325		Protein phosphatase 2C family protein
comp86488_c2_seq1	43.2594	25.2972	20.9164	4.13064	29.1132	6.7179	31.9815	no	down	down	no	down	no
Traes_2AL_9F4901A76.1	43.2594	27.9797	14.3014	19.5008	3.29307	15.2664	2.81793	no	down	down	down	down	down	AT2G15490	36.06	269	UGT73B4	UDP-glycosyltransferase 73B4
Traes_4BL_93204F617.1	43.2594	28.9091	35.4497	16.262	5.20549	8.6189	9.87069	no	no	down	down	down	down	AT4G30150	31.92	2024		CONTAINS InterPro DOMAIN/s: Nucleolar 27S pre-rRNA processing, Urb2/Npa2 (InterPro:IPR018849); Has 58 Blast hits to 49 proteins in 21 species: Archae - 0; Bacteria - 2; Metazoa - 2; Fungi - 0; Plants - 44; Viruses - 3; Other Eukaryotes - 7 (source: NCBI BLink).
Traes_3AL_634A11206.1	43.2594	35.827	26.4495	52.5943	11.0403	31.4054	12.6956	no	no	no	down	no	down	AT3G54290	42.19	128		FUNCTIONS IN: molecular_function unknown; INVOLVED IN: N-terminal protein myristoylation; LOCATED IN: chloroplast; EXPRESSED IN: 23 plant structures; EXPRESSED DURING: 13 growth stages; CONTAINS InterPro DOMAIN/s: Haemerythrin/HHE cation-binding motif (InterPro:IPR012312); Has 59 Blast hits to 59 proteins in 14 species: Archae - 0; Bacteria - 2; Metazoa - 0; Fungi - 0; Plants - 56; Viruses - 0; O…
Traes_4DL_4A0341E1A.2	43.2599	34.3236	92.3429	38.8062	17.4849	36.1155	60.1898	no	up	no	down	no	no	AT2G28840	59.36	406	XBAT31	XB3 ortholog 1 in Arabidopsis thaliana
comp49737_c1_seq2	43.2599	60.9374	22.988	5.1454	32.189	5.62919	14.1073	no	no	down	no	down	down	AT2G34930	32.52	492		disease resistance family protein / LRR family protein
Traes_4BS_E5AE005AB.1	43.266	41.978	20.9242	53.3485	119.617	80.8748	129.324	no	down	no	up	no	up	AT5G49720	58.73	126	ATGH9A1, TSD1, DEC, KOR, RSW2, IRX2, KOR1, GH9A1	glycosyl hydrolase 9A1
Traes_6AS_628C03914.2	43.266	52.9189	9.24908	4.31183	5.95246	4.81618	12.2244	no	down	down	down	down	down	AT1G21240	39.34	333	WAK3	wall associated kinase 3
Traes_2DL_FFB3FD2B3.2	43.266	108.27	23.7148	6.84298	15.2442	15.2403	12.6953	up	no	down	down	down	down	AT4G13420	51.44	762	HAK5, ATHAK5	high affinity K+ transporter 5
comp76588_c5_seq3	43.266	38.002	42.189	30.4489	11.9617	20.7763	13.636	no	no	no	down	no	down
Traes_7AL_DA8343C6B.2	43.2673	30.4154	26.8116	9.43602	25.6114	13.2954	22.0979	no	no	down	no	down	no	AT3G47570	41.92	1040		Leucine-rich repeat protein kinase family protein
Traes_4DL_B6E2E7279.1	43.2673	28.3432	36.6809	31.3301	18.3294	14.3206	8.93807	no	no	no	down	down	down	AT1G30845	70	90		unknown protein; Has 120 Blast hits to 120 proteins in 67 species: Archae - 0; Bacteria - 0; Metazoa - 35; Fungi - 37; Plants - 23; Viruses - 0; Other Eukaryotes - 25 (source: NCBI BLink).
Traes_6AS_84C92EC67.1	43.2673	33.7286	61.2387	40.9568	18.5903	48.29	20.2286	no	no	no	down	no	down	AT1G50710	63.44	331		unknown protein; Has 109 Blast hits to 109 proteins in 44 species: Archae - 0; Bacteria - 2; Metazoa - 61; Fungi - 8; Plants - 36; Viruses - 0; Other Eukaryotes - 2 (source: NCBI BLink).
Traes_3AL_BC92FD650.1	43.28	58.1633	44.4269	59.1926	20.9604	55.2239	30.1022	no	no	no	down	no	no	AT3G05040	59.31	145	HST, HST1	ARM repeat superfamily protein
Traes_6DL_C52869C1B.7	43.2812	52.1448	62.8004	36.6397	25.5051	12.3108	22.0983	no	no	no	no	down	no	AT4G37880	44.53	393		LisH/CRA/RING-U-box domains-containing protein
Traes_3DL_ABDA89A2A.2	43.2812	28.2801	21.0752	19.6009	10.7925	10.3974	9.40057	no	down	down	down	down	down	AT3G50950	29.78	356	ZAR1	HOPZ-ACTIVATED RESISTANCE 1
gnl_UG_TaS61521552	43.3533	54.0959	25.9331	37.9922	18.1482	31.3468	23.5095	no	no	no	down	no	no
Traes_3B_92496843B.2	43.3533	62.6223	36.6271	19.555	22.2125	15.1419	28.2121	no	no	down	no	down	no	AT4G38180	32.21	416	FRS5	FAR1-related sequence 5
Traes_2AS_486779555.1	43.3533	33.5158	64.8757	28.2348	18.1745	17.1746	11.7534	no	no	no	down	down	down	AT4G04670	53.03	709		Met-10+ like family protein / kelch repeat-containing protein
Traes_5BS_D61BE9CCB.1	43.3548	29.1567	18.5959	21.8789	14.4693	42.5783	14.5744	no	down	no	down	no	down
Traes_2AL_36868A902.4	43.3586	42.9909	64.5826	24.6502	52.8902	19.0415	72.427	no	no	no	no	down	no	AT2G24530	36.8	413		unknown protein; BEST Arabidopsis thaliana protein match is: unknown protein (TAIR:AT4G31440.1); Has 30201 Blast hits to 17322 proteins in 780 species: Archae - 12; Bacteria - 1396; Metazoa - 17338; Fungi - 3422; Plants - 5037; Viruses - 0; Other Eukaryotes - 2996 (source: NCBI BLink).
Traes_5BL_0A654A16E.1	43.3635	31.0737	79.4364	22.7673	25.8733	12.404	14.1091	no	no	no	no	down	down	AT1G10020	56.32	348		Protein of unknown function (DUF1005)
comp53438_c0_seq1	43.3705	35.3177	39.4638	29.9117	15.4838	26.5234	28.2129	no	no	no	down	no	no
Traes_2BL_F442E87DD.1	43.3705	35.0317	12.1924	36.9513	1.86248	17.1746	0.953626	no	down	no	down	down	down	AT2G28160	39.61	207	FIT1, ATBHLH029, FRU, BHLH029, ATBHLH29, ATFIT1	FER-like regulator of iron uptake
Traes_7DL_0FB438C9F.1	43.4041	13.4482	22.32	23.985	63.7778	24.5739	28.6851	down	no	no	no	no	no
Traes_5DL_D16AAA6D5.1	43.4135	28.881	40.609	15.3331	27.1341	24.7426	33.3845	no	no	down	no	no	no	AT1G75670	44.62	195		DNA-directed RNA polymerases
Traes_7BL_2477F046C.2	43.4371	19.4225	13.835	13.6726	30.5104	10.478	32.9279	no	down	down	no	down	no	AT5G19540	51.49	101		unknown protein; FUNCTIONS IN: molecular_function unknown; INVOLVED IN: biological_process unknown; LOCATED IN: chloroplast; EXPRESSED IN: 22 plant structures; EXPRESSED DURING: 13 growth stages; Has 1807 Blast hits to 1807 proteins in 277 species: Archae - 0; Bacteria - 0; Metazoa - 736; Fungi - 347; Plants - 385; Viruses - 0; Other Eukaryotes - 339 (source: NCBI BLink).
Traes_3DL_71FAE056C.1	43.4472	31.2621	39.4906	1.56014	33.3211	8.60327	31.9904	no	no	down	no	down	no	AT4G09800	75	44	RPS18C	S18 ribosomal protein
Traes_3B_6C2B092E0.1	43.4472	39.6922	50.8377	1.75146	32.9912	8.60327	42.7897	no	no	down	no	down	no
comp89320_c0_seq2	43.4472	59.5611	52.9238	20.3781	90.5762	32.3911	82.296	no	no	down	up	no	no
Traes_2DS_2AB5A68AF.1	43.4472	17.6745	32.395	33.2394	6.73325	8.47546	4.70111	down	no	no	down	down	down	AT3G53540	29.58	524		unknown protein; LOCATED IN: plasma membrane; EXPRESSED IN: 24 plant structures; EXPRESSED DURING: 14 growth stages; CONTAINS InterPro DOMAIN/s: Protein of unknown function DUF3741 (InterPro:IPR022212); BEST Arabidopsis thaliana protein match is: Protein of unknown function (DUF3741) (TAIR:AT4G28760.2); Has 1710 Blast hits to 868 proteins in 206 species: Archae - 2; Bacteria - 409; Metazoa - 304;…
Traes_4AL_B4D6FEA07.2	43.4505	36.1884	46.1682	60.7471	20.4426	49.4677	23.0384	no	no	no	down	no	no	AT1G47720	43.48	161	OSB1	Primosome PriB/single-strand DNA-binding
Traes_4DL_F27734B15.2	43.4505	40.1923	39.6814	20.4283	32.6309	28.5797	32.446	no	no	down	no	no	no	AT4G02220	54.33	381		zinc finger (MYND type) family protein / programmed cell death 2 C-terminal domain-containing protein
Traes_4AL_ED8018CD7.3	43.4505	35.5365	17.0003	6.84298	8.16384	5.72706	3.299	no	down	down	down	down	down
Traes_3B_63D51F3D9.1	43.4505	39.7965	50.7248	14.5046	15.377	11.016	12.2294	no	no	down	down	down	down	AT5G04910	59.89	182		unknown protein; Has 71 Blast hits to 71 proteins in 36 species: Archae - 0; Bacteria - 0; Metazoa - 17; Fungi - 0; Plants - 40; Viruses - 0; Other Eukaryotes - 14 (source: NCBI BLink).
Traes_1DL_D100CFC92.2	43.4509	17.7222	11.9	13.6838	8.65767	7.13805	7.05906	no	no	no	down	down	down	AT1G53450	58.04	112		unknown protein; BEST Arabidopsis thaliana protein match is: unknown protein (TAIR:AT3G14830.2); Has 35333 Blast hits to 34131 proteins in 2444 species: Archae - 798; Bacteria - 22429; Metazoa - 974; Fungi - 991; Plants - 531; Viruses - 0; Other Eukaryotes - 9610 (source: NCBI BLink).
Traes_4AS_B180EE76C.1	43.4509	26.3196	18.3474	11.7376	10.3525	12.3683	16.9273	no	down	down	down	down	down	AT2G03280	61.28	470		O-fucosyltransferase family protein
Traes_4DL_3FFA4111B.1	43.4604	40.1923	52.6806	21.1371	51.2135	21.8829	46.552	no	no	down	no	no	no	AT2G16940	61.11	252		Splicing factor, CC1-like
Traes_4AS_CFFD00B86.2	43.4604	41.1188	78.4682	7.60235	69.9341	10.5037	66.3124	no	no	down	no	down	no	AT5G23040	55.32	47	CDF1	Protein of unknown function (DUF3353)
Traes_5BL_CB673B549.1	43.4768	30.1753	44.4072	11.0643	30.1526	7.63282	28.2129	no	no	down	no	down	no	AT3G56150	65.12	820	EIF3C	eukaryotic translation initiation factor 3C
Traes_7DL_4ABBF0B9B.1	43.4768	41.7788	34.6103	24.6978	57.2722	18.9571	73.358	no	no	no	no	down	no	AT4G38470	44.91	530		ACT-like protein tyrosine kinase family protein
comp65108_c3_seq2	43.4768	34.5286	35.1278	19.8767	18.4024	21.7877	20.2255	no	no	down	down	no	down
comp90482_c3_seq8	43.4793	49.2332	6.3527	25.64	19.6959	24.7782	7.04945	no	down	no	down	no	down	AT2G26330	30.73	524	ER, QRP1	Leucine-rich receptor-like protein kinase family protein
Traes_5BL_846900491.2	43.543	75.5006	72.5703	164.788	20.2511	270.752	27.7556	no	no	up	down	up	no
comp80403_c2_seq1	43.543	41.6993	50.7812	14.1526	32.9619	28.5653	32.9159	no	no	down	no	no	no
gnl_UG_TaS61573813	43.543	39.3208	44.4822	34.8422	27.6187	24.711	20.2255	no	no	no	no	no	down
Traes_2AS_7AAACC26B.1	43.551	55.8814	709.804	32.1476	277.871	8.60523	305.205	no	up	no	up	down	up	AT5G61430	65.12	172	ANAC100, ATNAC5, NAC100	NAC domain containing protein 100
Traes_3B_843543612.1	43.551	15.5168	30.2728	46.4866	9.29855	6.70251	4.70272	down	no	no	down	down	down	AT3G21330	59.26	135		basic helix-loop-helix (bHLH) DNA-binding superfamily protein
Traes_6DL_E79E65F68.1	43.551	39.9912	6.67784	53.589	21.9667	55.188	12.6982	no	down	no	no	no	down	AT4G36250	52.09	407	ALDH3F1	aldehyde dehydrogenase 3F1
comp82307_c0_seq2	43.5606	27.2241	24.2307	23.7172	40.2828	17.0505	49.8437	no	no	no	no	down	no
Traes_7AS_8737B84EF.1	43.5654	39.401	49.6179	15.4098	42.5998	23.8307	25.8613	no	no	down	no	no	no	AT5G37370	58.62	116	ATSRL1	PRP38 family protein
Traes_2DS_4F1F2C507.1	43.5654	54.2938	70.7835	17.9652	34.5114	27.6233	30.0928	no	no	down	no	no	no	AT5G51150	69.78	278		Mitochondrial import inner membrane translocase subunit Tim17/Tim22/Tim23 family protein
Traes_4DL_806404E38.1	43.5654	46.1886	70.5448	17.8022	70.0421	29.4253	65.3678	no	no	down	no	no	no	AT5G51710	70.48	166	KEA5, ATKEA5	K+ efflux antiporter 5
Traes_2BL_75DCD2601.1	43.6131	31.8458	52.967	29.7459	27.3815	18.1046	21.1573	no	no	no	no	down	down	AT3G16840	46.45	183		P-loop containing nucleoside triphosphate hydrolases superfamily protein
comp65545_c0_seq1	43.6362	34.937	11.1635	23.8695	32.674	20.8622	27.2769	no	down	no	no	down	no	AT1G12210	33.8	355	RFL1	RPS5-like 1
Traes_1AL_0E86CBA8F.2	43.6362	41.0833	46.464	35.852	8.9106	18.1215	9.87466	no	no	no	down	down	down	AT3G54710	27.27	495	ATCDT1B, CDT1B, CDT1	homolog of yeast CDT1 B homolog of yeast CDT1 B
comp85783_c2_seq1	43.6362	27.3793	36.6271	24.8232	27.7978	9.48272	18.3401	no	no	no	no	down	down	AT4G37210	31.76	255		Tetratricopeptide repeat (TPR)-like superfamily protein
Traes_1BL_763B0B9CC.1	43.637	30.2682	36.1972	13.5219	72.2681	17.1034	23.0392	no	no	down	no	down	no	AT4G17970	57.2	535	ALMT12, ATALMT12	aluminum-activated, malate transporter 12
comp57299_c0_seq1	43.637	23.1257	31.6661	17.1022	30.6978	11.4645	33.385	no	no	down	no	down	no
Traes_2DL_C196D48D4.1	43.637	19.0588	52.9806	11.7376	18.1745	11.4535	3.76186	down	no	down	down	down	down	AT3G20660	56.98	265	AtOCT4, 4-Oct	organic cation/carnitine transporter4
comp66513_c0_seq2	43.637	39.3051	55.6384	4.31183	12.5172	12.4202	5.63868	no	no	down	down	down	down	AT4G23160	46.28	121	CRK8	cysteine-rich RLK (RECEPTOR-like protein kinase) 8
Traes_4AS_2A7B7986D.2	43.637	38.1017	28.3617	10.2387	20.3866	16.1295	19.2921	no	no	down	down	down	down	AT3G08800	26.99	552		ARM repeat superfamily protein
Traes_7DL_21A0FF6EA.1	43.637	30.5684	45.1675	34.5197	26.4176	33.3411	19.7498	no	no	no	no	no	down	AT3G22200	83.76	117	POP2	Pyridoxal phosphate (PLP)-dependent transferases superfamily protein
comp60405_c1_seq2	43.6421	86.8071	61.9258	18.2757	45.6184	24.765	35.7364	no	no	down	no	no	no
gnl_UG_TaS32663145	43.6449	31.8624	19.3278	33.8463	7.77727	28.306	8.46613	no	down	no	down	no	down
gnl_UG_TaS13026436	43.6546	18.5832	8.02349	36.6775	39.0216	30.4655	45.6253	down	down	no	no	no	no	AT1G65680	58.73	63	ATEXPB2, EXPB2, ATHEXP BETA 1.4	expansin B2
Traes_3B_110B9A0C6.1	43.6546	42.0771	53.9678	53.9511	34.4494	38.9808	16.9251	no	no	no	no	no	down	AT2G35040	80.96	541		AICARFT/IMPCHase bienzyme family protein
comp59294_c0_seq1	43.6602	48.7334	72.7152	7.60235	154.704	49.4677	197.513	no	no	down	up	no	up
Traes_3DL_56F609CAD.1	43.6602	29.3678	31.0538	18.5523	41.7162	30.488	31.9739	no	no	down	no	no	no	AT5G14610	71.25	80		DEAD box RNA helicase family protein
Traes_3AL_7EA765166.1	43.6834	24.4592	25.4166	24.8232	32.0043	16.0526	28.6822	no	no	no	no	down	no	AT1G29840	58.33	132		alpha/beta-Hydrolases superfamily protein
Traes_1DL_C420A4A4E.2	43.715	16.2072	3.36288	20.1766	18.5085	23.8307	10.8129	down	down	no	down	no	down
gnl_UG_TaS61832195	43.7328	42.8966	52.575	11.9367	66.4473	5.72706	22.5681	no	no	down	no	down	no	AT4G38180	30.25	628	FRS5	FAR1-related sequence 5
Traes_2DL_05FBEBAAD.1	43.7328	41.4929	9.9564	27.9328	37.8262	39.9164	71.0232	no	down	no	no	no	no	AT3G03710	69.13	366	RIF10, PNP	polyribonucleotide nucleotidyltransferase, putative
Traes_3B_7B218593E.1	43.7338	39.4976	68.6387	14.5372	19.8592	0	25.8673	no	no	down	down	down	no	AT5G37350	75.56	360		Serine/threonine-protein kinase Rio1
Traes_4AL_B92C3A462.5	43.7338	35.8363	51.8296	1.67464	92.357	5.69297	66.7751	no	no	down	up	down	no	AT2G28790	53.97	63		Pathogenesis-related thaumatin superfamily protein
Traes_2AS_65A5DF5D0.1	43.7338	45.9118	19.1617	1.67464	12.1222	5.76502	18.3568	no	down	down	down	down	down	AT3G14470	45.45	77		NB-ARC domain-containing disease resistance protein
gnl_UG_TaS61772541	43.7338	34.4327	66.4274	3.46036	39.4773	8.60327	20.2179	no	no	down	no	down	down
Traes_7AL_C0DB55E98.2	43.7428	39.9992	27.9488	43.4405	14.4191	39.8831	27.7411	no	no	no	down	no	no	AT3G24650	42.86	161	ABI3, SIS10	AP2/B3-like transcriptional factor family protein
comp72529_c0_seq1	43.7428	18.4203	22.6243	55.5734	46.556	77.7469	48.9032	down	no	no	no	no	no
Traes_1BL_7811216CE.2	43.7443	53.1373	29.0825	26.0935	10.7635	15.2645	6.10966	no	no	no	down	down	down	AT1G30400	55.33	338	ATMRP1, EST1, ABCC1	multidrug resistance-associated protein 1
Traes_2AL_2889B4D2F.3	43.7443	35.9305	37.0372	20.3198	7.34422	14.2711	10.8116	no	no	down	down	down	down	AT2G43190	35.33	150		ribonuclease P family protein
Traes_4AS_28DA71FF6.2	43.7612	54.1942	91.9829	29.0445	6.02655	51.4017	8.46007	no	up	no	down	no	down	AT1G51340	58.7	368		MATE efflux family protein
Traes_5DL_01276DBB8.1	43.7843	30.2032	11.9203	25.9228	14.1097	20.9665	19.2762	no	down	no	down	no	down	AT5G28050	73.86	176		Cytidine/deoxycytidylate deaminase family protein
comp48427_c0_seq1	43.8243	26.445	53.6703	16.555	16.9723	9.56457	14.1033	no	no	down	down	down	down
Traes_6DS_63B599B15.1	43.8262	75.6656	10.1826	5.16872	4.14165	11.438	7.04945	no	down	down	down	down	down	AT2G34930	38.66	582		disease resistance family protein / LRR family protein
Traes_7DL_6A6D9E08A.2	43.8262	28.3896	35.217	33.9658	14.8291	24.711	12.6928	no	no	no	down	no	down	AT3G49180	40.4	396	RID3	Transducin/WD40 repeat-like superfamily protein
Traes_1BS_7949CB07A.2	43.8262	25.4155	38.3201	12.6336	25.5833	26.6844	18.3485	no	no	down	no	no	down	AT5G59400	55.61	223		FUNCTIONS IN: molecular_function unknown; INVOLVED IN: biological_process unknown; LOCATED IN: chloroplast; EXPRESSED IN: 23 plant structures; EXPRESSED DURING: 13 growth stages; BEST Arabidopsis thaliana protein match is: PGR5-like B (TAIR:AT4G11960.1); Has 97 Blast hits to 97 proteins in 19 species: Archae - 0; Bacteria - 0; Metazoa - 0; Fungi - 0; Plants - 97; Viruses - 0; Other Eukaryotes - 0…
Traes_5AL_431BE19D2.1	43.8292	26.6809	85.8105	25.8241	35.1449	15.2733	38.5573	no	no	no	no	down	no	AT5G14050	70.18	342		Transducin/WD40 repeat-like superfamily protein
Traes_4DL_F73FA8CE6.1	43.8347	33.3438	48.8174	11.9947	13.0037	10.5121	21.6475	no	no	down	down	down	no	AT4G30150	31.87	2027		CONTAINS InterPro DOMAIN/s: Nucleolar 27S pre-rRNA processing, Urb2/Npa2 (InterPro:IPR018849); Has 58 Blast hits to 49 proteins in 21 species: Archae - 0; Bacteria - 2; Metazoa - 2; Fungi - 0; Plants - 44; Viruses - 3; Other Eukaryotes - 7 (source: NCBI BLink).
Traes_4DS_44A775003.1	43.8347	28.5805	11.4542	14.3361	3.85417	39.9665	25.3942	no	down	down	down	no	no
Traes_7AL_B87F44A52.1	43.8347	21.8063	9.76331	43.2202	33.9151	36.1438	43.7318	no	down	no	no	no	no	AT1G60460	36.78	454		unknown protein; FUNCTIONS IN: molecular_function unknown; INVOLVED IN: biological_process unknown; LOCATED IN: endomembrane system; EXPRESSED IN: 6 plant structures; EXPRESSED DURING: petal differentiation and expansion stage, E expanded cotyledon stage, D bilateral stage; Has 23 Blast hits to 23 proteins in 8 species: Archae - 0; Bacteria - 0; Metazoa - 0; Fungi - 0; Plants - 23; Viruses - 0; O…
Traes_2DL_8FA8EAD51.1	43.8414	72.6238	14.7187	54.6156	21.2512	58.0474	51.7321	no	down	no	down	no	no	AT1G50410	50	438		SNF2 domain-containing protein / helicase domain-containing protein / zinc finger protein-related
Traes_4BL_32D8155C6.1	43.8414	35.7988	22.2694	27.3704	20.336	18.5779	75.7096	no	no	no	down	no	no	AT3G04030	49.48	384		Homeodomain-like superfamily protein
Traes_4AS_CAC6C49E0.1	43.9191	33.4298	47.1888	21.4086	28.3659	20.908	27.7416	no	no	down	no	down	no	AT3G49870	83.03	165	ATARLA1C, ARLA1C	ADP-ribosylation factor-like A1C
Traes_2AS_15F67113F.1	43.9191	27.7629	20.4588	33.5472	20.0269	42.8412	36.212	no	down	no	down	no	no
Traes_6BL_CF66E6A9C.1	43.9191	19.8801	33.4841	9.43602	68.9387	24.7768	84.6524	down	no	down	no	no	no
Traes_2AL_87B9389B6.1	43.9191	7.79107	3.87678	10.1876	5.67685	12.4169	2.82389	down	down	down	down	down	down	AT1G59940	53.91	128	ARR3	response regulator 3
Traes_2DL_256425A89.2	43.9191	44.1659	32.6083	44.2659	11.6058	22.872	10.8129	no	no	no	down	no	down
Traes_1BL_C1FBC1822.1	43.9192	31.1961	48.8875	49.3659	43.0821	19.9759	24.92	no	no	no	no	down	no	AT4G21470	80.95	84	ATFMN/FHY, FMN/FHY	riboflavin kinase/FMN hydrolase
comp88973_c0_seq1	43.9192	42.5249	69.3246	17.0314	20.8015	14.1473	26.3303	no	no	down	down	down	no
Traes_4BL_A5536835C.2	43.9192	41.2914	43.2248	65.6537	16.2713	45.7073	26.3321	no	no	no	down	no	no	AT4G16340	64.94	770	SPK1	guanyl-nucleotide exchange factors;GTPase binding;GTP binding
Traes_4AL_FE94301FD.1	43.9192	32.6334	19.6778	18.6209	24.7599	32.381	31.5055	no	down	down	no	no	no	AT2G02740	55.38	251	ATWHY3, PTAC11, WHY3	ssDNA-binding transcriptional regulator
Traes_6AS_387C2BC5D.1	43.9257	38.1222	32.1304	20.4283	37.1394	32.3145	44.681	no	no	down	no	no	no	AT2G04360	56.14	228		unknown protein; FUNCTIONS IN: molecular_function unknown; LOCATED IN: chloroplast; EXPRESSED IN: 22 plant structures; EXPRESSED DURING: 13 growth stages; Has 35333 Blast hits to 34131 proteins in 2444 species: Archae - 798; Bacteria - 22429; Metazoa - 974; Fungi - 991; Plants - 531; Viruses - 0; Other Eukaryotes - 9610 (source: NCBI BLink).
Traes_5BL_C2F2B539C.1	43.9257	36.5107	64.524	25.64	29.567	19.0415	55.9733	no	no	no	no	down	no	AT3G16810	45.69	661	APUM24, PUM24	pumilio 24
Traes_3B_FECD6E25B.1	43.9257	24.4901	4.9042	5.96982	2.55881	2.63551	1.40639	no	down	down	down	down	down	AT2G31560	66.67	111		Protein of unknown function (DUF1685)
Traes_4AL_90B074CAF.2	43.9257	32.1818	7.33388	21.7955	1.4515	8.55801	2.38648	no	down	no	down	down	down	AT2G02360	36.98	265	AtPP2-B10, PP2-B10	phloem protein 2-B10
[truncated: 27,397 more rows]
