# Supplementary material for: Temporal transcriptome profiling reveals expression partitioning of homeologous genes contributing to heat and drought acclimation in wheat (Triticum aestivum L.)
Source: BMC Plant Biol. 2015 Jun 20;15:152. doi: 10.1186/s12870-015-0511-8 (PMC4474349; doi:10.1186/s12870-015-0511-8)
Supplement: Additional file 16: Fig. S8. — Validation of A-, B- and D-homeolog expression profiles of UCTs revealed by RNA-Seq. (a) Comparison of A-, B- and D-homeolog expression profiles revealed by RNA-Seq and qRT-PCR. X axis represents A-, B- and D-homeolog under different treatment conditions and y axis represents normalized expression value. Red line: qRT-PCR data, Blue line: RNA-seq data. Triplet 722, homolog of AT1G63680 encoding an acid-amino acid ligase; Triplet 272, homolog of AT3G47690 encoding microtubule end binding protein EB1A; Triplet 1681, homolog of AT3G10370 encoding glycerol-3-phosphate dehydrogenase SDP6; Triplet 2282, homolog of AT1G05675 encoding an UDP-Glycosyltransferase superfamily protein; Triplet 765, homolog of AT1G02850 encoding beta glucosidase 11; Triplet 3766, homolog of AT1G53210 encoding a sodium/calcium exchanger family protein. The partitioned expression of homeologs in Triplet 722, 272, 1681, 2282, 765 and 3766 validated by qRT-PCR exhibited similar changing trends with RNA-Seq data. (b) Homeolog-specific primer verification. Nullisomic-tetrasomic lines were used to validate primer specificity and homeologs' localization. AS: A-homeolog specific, BS: B-homeolog specific, DS: D-homeolog specific. [file 12870_2015_511_MOESM7_ESM.xls]

## Sheet: Sheet1
Comparison of our predicated TFs with that released by PlantTFDB
TF Family	PlantTFDB	Predicted in our analysis	TF Family	PlantTFDB	Predicted in our analysis
AP2/ERF	183	288	SBP	14	42
bHLH	152	287	TCP	14	41
NAC	134	284	Nin-like	13	29
WRKY	111	182	ZF-HD	12	18
FAR1	110	264	CPP	11	40
B3	107	232	WOX	10	0
MYB_related	105	208	CAMTA	8	19
MYB	103	298	E2F/DP	8	28
bZIP	102	271	CO-like	7	10
C2H2	93	263	EIL	7	24
MADS	71	93	GRF	7	18
GARP	68	127	YABBY	7	23
GRAS	56	128	BES1	4	12
C3H	51	116	ZF-LSD	4	17
NF-Y	50	169	NF-X1	4	4
HD-ZIP	40	19	SRS	4	8
HSF	38	57	Whirly	4	11
Trihelix	35	85	HB-PHD	3	6
HB-other	34	146	BBR-BPC	2	5
ZF-Dof	28	70	HRT-like	2	5
ZF-GATA	28	61	VOZ	2	9
LBD	22	67	LFY	1	18
ARF	19	47	S1Fa-like	1	4
TALE	18	27	STAT	1	4
DBB	17	35	SAP	0	118
GeBP	15	34	NZZ/SPL	0	4
