# Supplementary material for: Temporal transcriptome profiling reveals expression partitioning of homeologous genes contributing to heat and drought acclimation in wheat (Triticum aestivum L.)
Source: BMC Plant Biol. 2015 Jun 20;15:152. doi: 10.1186/s12870-015-0511-8 (PMC4474349; doi:10.1186/s12870-015-0511-8)
Supplement: Additional file 17: — Sequences of 4,565 homeologous triplets. [file 12870_2015_511_MOESM8_ESM.xls]

## Sheet: Sheet1
Statistics of differentially expressed TFs under DS, HS and HD
TF Families	No. of up-regulated TFs						No. of down-regulated TFs
	DS-1h	DS-6h	HS-1h	HS-6h	HD-1h	HD-6h	DS-1h	DS-6h	HS-1h	HS-6h	HD-1h	HD-6h
MYB	8	18	15	33	23	30	3	5	12	9	17	8
AP2/ERF	18	27	25	26	31	27	10	11	23	18	28	20
bHLH	9	18	14	12	14	9	8	26	16	30	34	36
NAC	29	36	22	26	25	32	6	15	16	20	28	22
bZIP	9	32	18	27	26	26	5	11	15	15	22	17
FAR1	0	7	13	17	12	23	4	17	47	23	71	22
C2H2	17	17	13	17	20	17	5	5	7	8	15	10
B3	2	12	2	11	7	10	2	3	11	14	17	10
MYB_related	8	21	18	21	21	22	6	16	12	18	20	17
WRKY	15	13	14	19	12	15	2	23	21	26	27	32
NF-Y	5	10	9	15	12	22	1	4	15	5	7	6
HB-other	3	15	4	4	8	10	1	4	11	13	18	15
GRAS	5	5	12	17	17	8	0	1	6	12	10	11
GARP	2	12	6	9	12	8	6	8	9	14	12	16
SAP	1	1	0	11	3	7	0	4	10	20	13	23
C3H	2	7	13	19	14	17	1	1	6	3	11	9
MADS	1	5	0	2	2	2	1	1	0	3	2	3
Trihelix	4	4	12	13	13	13	0	2	1	1	3	3
ZF-Dof	5	7	6	7	10	8	0	5	1	9	8	7
LBD	0	3	4	4	5	4	0	0	0	0	0	0
ZF-GATA	2	8	2	4	4	4	5	3	7	7	9	10
HSF	8	8	24	20	27	22	0	0	0	0	0	0
ARF	2	3	4	5	3	2	0	4	6	5	8	6
SBP	2	2	2	3	4	3	2	1	4	2	5	1
TCP	0	2	0	0	0	0	0	1	1	4	4	3
CPP	2	2	0	1	1	2	0	1	0	3	3	1
DBB	1	2	1	5	2	3	2	6	3	5	5	6
GeBP	0	0	0	1	0	1	0	1	2	0	3	2
Nin-like	0	0	1	3	3	1	4	1	3	3	5	4
E2F/DP	0	3	0	1	0	1	0	0	0	0	2	2
TALE	0	0	1	1	0	1	0	2	0	0	0	0
EIL	2	2	1	2	1	0	0	1	0	1	3	2
YABBY	0	1	0	0	1	0	0	0	2	3	1	1
HD-ZIP	1	2	0	3	1	1	0	0	4	3	4	7
CAMTA	0	0	0	1	0	1	0	2	1	1	6	4
LFY	0	0	0	0	0	0	0	0	0	1	0	1
ZF-HD	0	0	0	0	0	0	1	2	1	2	2	2
GRF	0	2	0	0	0	0	0	0	0	0	0	0
ZF-LSD	0	1	0	3	1	2	2	4	6	6	6	6
BES1	0	1	0	2	1	1	0	0	1	0	2	2
Whirly	0	0	0	0	0	0	0	1	2	5	2	5
CO-like	1	5	0	2	2	2	0	1	3	3	1	2
VOZ	0	0	0	2	0	1	0	0	0	0	0	0
SRS	0	0	0	1	0	0	0	0	0	0	0	0
HB-PHD	0	0	0	0	2	2	0	0	0	1	1	0
HRT-like	0	1	2	1	2	1	0	0	0	0	0	0
BBR-BPC	0	0	0	0	0	0	0	0	0	0	1	0
S1Fa-like	1	0	0	0	0	0	0	0	1	1	0	1
