# Supplementary material for: Temporal transcriptome profiling reveals expression partitioning of homeologous genes contributing to heat and drought acclimation in wheat (Triticum aestivum L.)
Source: BMC Plant Biol. 2015 Jun 20;15:152. doi: 10.1186/s12870-015-0511-8 (PMC4474349; doi:10.1186/s12870-015-0511-8)
Supplement: Additional file 18: Table S9. — Primers used in qRT-PCR analysis. [file 12870_2015_511_MOESM9_ESM.xls]

## Sheet: Sheet1
Distribution of differentially expressed TFs among the 20 clusters
TF Families	Number of TF genes of each cluster
	1	2	3	4	5	6	7	8	9	10	11	12	13	14	15	16	17	18	19	20
FAR1	0	4	0	0	0	3	0	1	0	1	2	3	0	8	5	12	7	15	37	0
NAC	15	15	8	3	2	0	3	0	0	6	2	2	0	2	9	4	9	2	1	4
bHLH	7	9	9	2	2	0	0	0	1	0	4	1	8	9	6	8	7	2	6	3
bZIP	1	9	9	2	0	0	1	2	1	5	0	3	3	8	3	6	12	3	3	5
AP2/ERF	4	10	2	3	0	1	0	0	2	2	0	1	2	8	9	4	10	4	8	0
MYB	1	3	3	6	2	0	1	3	2	1	1	1	1	2	6	10	8	3	8	1
MYB_related	0	6	2	0	3	1	2	0	1	4	0	3	4	9	8	4	5	2	4	4
WRKY	10	6	1	3	1	2	0	0	1	4	0	0	6	6	0	6	2	3	5	0
C2H2	5	7	0	0	0	0	1	3	1	1	0	1	1	4	7	2	9	4	2	1
HB-other	1	13	1	1	0	1	0	0	0	1	0	4	2	4	1	1	3	0	8	2
GARP	1	1	2	3	0	2	2	2	0	1	0	3	2	6	5	3	2	0	1	5
C3H	0	2	2	0	0	0	1	1	2	0	0	2	3	1	3	4	12	1	4	3
B3	1	4	2	0	2	1	0	1	1	2	0	2	1	3	0	1	4	5	5	5
NF-Y	3	4	1	1	2	2	0	3	0	2	2	0	0	0	2	6	4	3	5	0
SAP	2	2	0	2	1	0	0	0	1	3	0	1	4	2	0	6	0	0	4	12
GRAS	3	2	0	0	0	0	0	0	2	1	0	0	1	2	7	2	9	0	7	2
HSF	0	5	1	0	3	1	0	3	0	0	0	0	0	0	15	0	7	0	0	0
Trihelix	0	2	1	2	1	1	0	1	0	0	0	0	0	1	4	2	6	1	1	0
ZF-Dof	1	4	1	0	1	2	0	0	0	0	0	0	2	2	2	1	5	0	0	1
ZF-GATA	0	3	1	0	0	0	0	1	0	2	0	0	2	1	0	1	1	0	3	3
ARF	0	2	1	4	1	0	0	0	0	0	1	0	0	1	1	0	1	3	2	1
DBB	0	0	0	2	0	0	0	0	0	1	0	0	2	1	2	2	0	0	2	1
MADS	1	5	0	0	1	0	0	0	0	0	0	0	1	1	0	1	1	0	0	1
LBD	0	3	0	0	0	1	1	1	0	0	0	0	1	0	2	0	2	0	0	0
SBP	0	1	0	0	0	0	0	0	0	1	0	1	1	2	3	0	0	2	0	0
Nin-like	0	1	0	0	0	0	0	0	0	0	0	2	0	1	0	2	3	0	0	1
HD-ZIP	0	0	1	1	0	0	0	0	0	2	0	0	2	0	0	0	0	0	3	1
CAMTA	0	0	0	2	0	0	0	0	0	0	0	0	2	1	0	1	0	2	1	0
ZF-LSD	0	1	0	0	0	0	0	1	0	0	1	0	0	3	0	1	1	0	1	0
TCP	0	2	0	1	0	0	0	0	0	0	0	0	0	0	0	1	0	0	0	4
CO-like	1	2	0	0	0	0	0	0	0	2	0	0	1	1	0	0	0	0	0	0
CPP	1	1	1	0	0	0	0	1	0	0	0	0	0	1	0	0	0	0	0	1
E2F/DP	0	1	0	0	0	0	0	0	0	0	0	0	1	0	0	1	0	0	1	2
EIL	0	0	2	0	0	0	0	0	0	0	0	0	0	2	1	1	0	0	0	0
Whirly	0	0	0	0	0	0	0	0	0	0	0	0	0	1	0	0	0	0	1	3
GeBP	0	0	0	0	0	0	0	0	0	0	0	0	0	1	0	1	0	1	1	0
BES1	0	1	0	0	0	0	0	0	0	0	0	0	0	0	0	1	1	0	1	0
TALE	0	0	0	0	0	0	0	0	0	0	1	0	1	0	1	0	0	0	0	0
YABBY	0	1	0	0	0	0	0	0	0	0	0	0	0	0	0	0	0	1	0	1
ZF-HD	0	0	0	0	0	0	0	0	0	0	0	1	0	2	0	0	0	0	0	0
HB-PHD	0	0	0	0	1	0	0	0	0	0	0	0	0	0	0	0	1	0	1	0
GRF	0	2	0	0	0	0	0	0	0	0	0	0	0	0	0	0	0	0	0	0
VOZ	0	0	0	2	0	0	0	0	0	0	0	0	0	0	0	0	0	0	0	0
HRT-like	0	0	0	1	0	0	0	0	0	0	0	0	0	0	0	0	1	0	0	0
NF-X1	0	0	0	0	0	0	0	0	0	0	0	0	0	0	0	1	1	0	0	0
STAT	0	0	0	0	1	0	0	0	0	0	0	0	0	0	1	0	0	0	0	0
LFY	0	0	0	0	0	0	0	0	0	0	0	0	0	0	0	0	0	0	0	1
SRS	0	0	0	1	0	0	0	0	0	0	0	0	0	0	0	0	0	0	0	0
BBR-BPC	0	0	0	0	0	0	0	0	0	0	0	1	0	0	0	0	0	0	0	0
S1Fa-like	1	0	0	0	0	0	0	0	0	0	0	0	0	0	0	0	0	0	0	0
